# Supplementary material for: Using RNA-Seq to assemble a rose transcriptome with more than 13,000 full-length expressed genes and to develop the WagRhSNP 68k Axiom SNP array for rose (Rosa L.)
Source: Front Plant Sci. 2015 Apr 21;6:249. doi: 10.3389/fpls.2015.00249 (PMC4404716; doi:10.3389/fpls.2015.00249)
Supplement: Supplementary Table ESM 2 — The complete description of all SNPs on the WagRhSNP array. For each SNP the following is listed: SNP_ID, flanking sequences, and alleles of the SNP (A/B). In addition, the Rh-Fv ortholog transcript code, the Fragaria vesca protein code, and the annotation in Fragaria are given whenever available. This file provides all sequence information about the SNPs on the array and their flanking regions, but it can also be used as a key to the most similar sequence in the Fragaria vesca (Fv) genome, if available, and vice versa. (csv) [file Table2.CSV]

Organism	Affymetrix SNPID	SNPID	sequence	Rh-Rh_FV ortholog contig	Fv contig	Annotations
Rosa-hybrida	Affx-86819146	G1_1003	CTGCTTTTTGAAAGCCCACATATGGTTGCCACTTG[G/A]TAGAGTCTTGTACATGTACTGGGAAAAGATCCCGT	Rh_FV1G13730.Contig1	FV1G13730	Transformation/transcription domain-associated protein (probable)
Rosa-hybrida	Affx-86802486	G1_10107	AAAATACGTTCAAACTCTTGAGGCGCTTTTGAAAC[T/C]GCACCAAAAATGAAGCGAAAGAGATGCAAGACCAG	Rh_FV1G13730.Contig1	FV1G13730	Transformation/transcription domain-associated protein (probable)
Rosa-hybrida	Affx-86802487	G1_10989	GCTCGAGAACAAGTATATGATCCGCGATAACTGTG[C/A]CAAGGAAAGGTCCGCTCGAACATGATGAACAATCT	#N/A	#N/A	#N/A
Rosa-hybrida	Affx-86802488	G1_11034	GTCCGCTCGAACATGATGAACAATCTCTGCAAGTA[G/A]ACTATATGCCAAAGGCCTCAATGTCTCAAAGCAGG	#N/A	#N/A	#N/A
Rosa-hybrida	Affx-86802489	G1_11266	TTACATATGCTTTCTTCATGCTGCCTGATATAATC[G/A]GCAAAGCTCTTCAACAGGTATGTCAGAAACGAAAC	#N/A	#N/A	#N/A
Rosa-hybrida	Affx-86802490	G1_11521	TTGAAGGAACAGGTACTGGGGTTAAGCTTCCCGCC[C/A]GCAGTATAAGAACTACTACCACCACTTAATGACTG	#N/A	#N/A	#N/A
Rosa-hybrida	Affx-86802491	G1_1199	GCCTCCTTGTCATTCCTTGCACAATGGTTCTCATA[C/T]ACCTCAAGGAAGGTGCTGTACATCAAATCATCTTC	Rh_FV1G13730.Contig1	FV1G13730	Transformation/transcription domain-associated protein (probable)
Rosa-hybrida	Affx-86802492	G1_12193	ATTCTCTGATTTCAGAGTCGAAATGCTTCTGTAAA[T/C]TCCCTTCTTCTTCCCTTCTACCTCAAGCAGCAGTA	#N/A	#N/A	#N/A
Rosa-hybrida	Affx-86802493	G1_1863	TCCTTCTTAAGAGATTGGGGAACCTCAGCTGTGGT[C/T]GCCGTTGGATACTTGTAACAACGGTGGAGCAGTGC	Rh_FV1G13730.Contig1	FV1G13730	Transformation/transcription domain-associated protein (probable)
Rosa-hybrida	Affx-86802494	G1_1926	AGCAGTGCATTAACCACCGCTAGAAGTCTCTCTTC[G/A]GGCAAAGTGACAAACCTTGAACCAATTTCAGTGAG	Rh_FV1G13730.Contig1	FV1G13730	Transformation/transcription domain-associated protein (probable)
Rosa-hybrida	Affx-86802495	G1_2267	GCAGCTTGGTGAACTTGATTGTCCGAGGATAAACC[A/G]CTATGACCTTGTACTCTAGCATTCCCATCAGCTAA	Rh_FV1G13730.Contig1	FV1G13730	Transformation/transcription domain-associated protein (probable)
Rosa-hybrida	Affx-86802496	G1_3221	ATTTCATTTCTCCATTGTAGCAAATCATACCAAAC[C/T]GACATGTTATCCCAATCATTAGGAGTTCTGAGTCT	Rh_FV1G13730.Contig1	FV1G13730	Transformation/transcription domain-associated protein (probable)
Rosa-hybrida	Affx-86802497	G1_3260	ATGTTATCCCAATCATTAGGAGTTCTGAGTCTCCA[A/C]GTTTCAAGGATGTCTTTGAGGTCAGCGTAAAGATT	Rh_FV1G13730.Contig1	FV1G13730	Transformation/transcription domain-associated protein (probable)
Rosa-hybrida	Affx-86802498	G1_3715	CAATGCATCCCATTGGCTAAGTTGACCAGCACAGT[A/G]CAGCCATTGTTCTTCCCAGAGACACATCTCAGCTT	Rh_FV1G13730.Contig1	FV1G13730	Transformation/transcription domain-associated protein (probable)
Rosa-hybrida	Affx-86802499	G1_3837	TAAAAGAGGCTTTGAGCACGCTGCCAATAACCATG[C/T]TGAACTAGAGAAAGCCCGGCTCTAGTCTCTGCAGT	Rh_FV1G13730.Contig1	FV1G13730	Transformation/transcription domain-associated protein (probable)
Rosa-hybrida	Affx-86802500	G1_3981	TCGGAGCACTTTGTATCATTTGTGAACAACATGAC[A/G]TGACTCTCCAGCAGTGCTAATGCTATATGCCATGC	Rh_FV1G13730.Contig1	FV1G13730	Transformation/transcription domain-associated protein (probable)
Rosa-hybrida	Affx-86802501	G1_4402	ATGGAGCATCTTCTGAACCCTCTGGAACATCAGTA[C/A]CCTGGTGCTGCATCCCAGAAGCATCTGGAGAACCT	Rh_FV1G13730.Contig1	FV1G13730	Transformation/transcription domain-associated protein (probable)
Rosa-hybrida	Affx-86802502	G1_4809	TATTTACTGTCCCACTCGTCCAGAGCATCTGAGAA[G/A]TTTTGCTTATCAACTAGTGAAAGCTTCTGAAGAAA	Rh_FV1G13730.Contig1	FV1G13730	Transformation/transcription domain-associated protein (probable)
Rosa-hybrida	Affx-86802503	G1_4905	AAAGCACTTGATGAGACTGATGTGCCTGGCTTTCC[G/A]AAGTCATCTTCAATCCACCCTTTTATTACATCTAG	Rh_FV1G13730.Contig1	FV1G13730	Transformation/transcription domain-associated protein (probable)
Rosa-hybrida	Affx-86802504	G1_5461	TTTCAACATGGAGCACAATGACTTTCCAGCATCTA[A/C]CAGTTTCAACTTGAAACACGGTTCAAGAATCTGGG	Rh_FV1G13730.Contig1	FV1G13730	Transformation/transcription domain-associated protein (probable)
Rosa-hybrida	Affx-86802505	G1_5978	TCCACAGAGCGCTTAATATCAGCACTAGAAGGGCC[G/A]GGATTAAATTCAGTGATCTGATTGGTGCCATCACT	Rh_FV1G13730.Contig1	FV1G13730	Transformation/transcription domain-associated protein (probable)
Rosa-hybrida	Affx-86802506	G1_6523	TCACGTTTGAGATGATTCCAACCAAATTTGATCAG[T/C]TCTTTCCTATGATGGACAAGGTCATTCTGCAGATA	Rh_FV1G13730.Contig1	FV1G13730	Transformation/transcription domain-associated protein (probable)
Rosa-hybrida	Affx-86802507	G1_6870	GGATAACCTTCTGCAACCTCAATGATATAGTACTC[C/T]TTCAGAAATGTATAATCAATTCGAGAATGAAACAA	Rh_FV1G13730.Contig1	FV1G13730	Transformation/transcription domain-associated protein (probable)
Rosa-hybrida	Affx-86802508	G1_7043	ACTAAGTCCAGCTCCTGTTCATTCTGCAAACGAGA[T/G]AGTCTTGCATGTGACTTCCAAACAAGAACCAAGGT	Rh_FV1G13730.Contig1	FV1G13730	Transformation/transcription domain-associated protein (probable)
Rosa-hybrida	Affx-86802509	G1_7197	GCATCTGAAGTTGCACCAGCTTGTGCAGATGGTGG[G/A]TTCGAACTATCAGGTGGAGGCTTAGCAAGACCTTC	Rh_FV1G13730.Contig1	FV1G13730	Transformation/transcription domain-associated protein (probable)
Rosa-hybrida	Affx-86802510	G1_8485	GCTTCGTCAACATTATTAACTACACGAAGAACCTG[C/T]GTAAGCACCTGACTGGTCTCTTCTTGCTCCTTGCT	Rh_FV1G13730.Contig1	FV1G13730	Transformation/transcription domain-associated protein (probable)
Rosa-hybrida	Affx-86802511	G1_8536	GTCTCTTCTTGCTCCTTGCTAGCATAAGTAGGAAG[C/T]CTTTTAAGAACATATACCAAACCGCGAACAATTCT	Rh_FV1G13730.Contig1	FV1G13730	Transformation/transcription domain-associated protein (probable)
Rosa-hybrida	Affx-86802512	G1_8695	GTTCCATAGCAACAATGCAATAGACGGGGCAGAAG[T/C]TGCTCAAAAACAGGGATGCGAACACTTGGAGGTGG	Rh_FV1G13730.Contig1	FV1G13730	Transformation/transcription domain-associated protein (probable)
Rosa-hybrida	Affx-86802513	G1_9115	AAATGGCGGCAGACATTGACAACAAAGTCATCCTT[G/A]GGGTCATGGAAGTCAGGATCCACACTGGCAGCAAT	Rh_FV1G13730.Contig1	FV1G13730	Transformation/transcription domain-associated protein (probable)
Rosa-hybrida	Affx-86802514	G1_9539	CCATGCTCTGGATTCTCCTTGCACTCGAGGGCAAG[G/A]GGCTCTTTGAGAAAACGCCTATTACGACCACCCAA	Rh_FV1G13730.Contig1	FV1G13730	Transformation/transcription domain-associated protein (probable)
Rosa-hybrida	Affx-86802515	G1_9662	AAGTGAGACCATAGGGCTAAAATCACCTCAGACAT[A/G]ACATTAGCCATGCTAGGTTCCAAGAAATCAGGATT	Rh_FV1G13730.Contig1	FV1G13730	Transformation/transcription domain-associated protein (probable)
Rosa-hybrida	Affx-86802516	G1_9739	GTCTACCCAAAACTCAAGTGTTCTTAAACCTAAGC[T/C]CACAAGATCATCACTTCCTTTAAGACATAAAACAA	Rh_FV1G13730.Contig1	FV1G13730	Transformation/transcription domain-associated protein (probable)
Rosa-hybrida	Affx-86802517	G1_9938	TTAAGACAAGGTTGTAACATAGGAATCAAATCCCT[C/T]AGAAGAAGCTCAAATTTGCATACTGCAAGCGCTCG	Rh_FV1G13730.Contig1	FV1G13730	Transformation/transcription domain-associated protein (probable)
Rosa-hybrida	Affx-86815205	G100_5544	GTCCCCATACGGTAGTCCCATAGCTGGATCACACC[A/G]CTGTGCAGACTCGCGAGGATCCACGACATCTTATT	Rh_FV5G36370.m.1	FV5G36370	Coatomer subunit alpha-1 (Alpha-COP 1) (putative)
Rosa-hybrida	Affx-86815000	G100002_402	GGAGCTACAAGACACTGTTGAGTGACGTTGGTTGC[T/C]TATTTGTTGAAGCAACAAATGATCCTTAACTCCCG	#N/A	#N/A	#N/A
Rosa-hybrida	Affx-86815001	G100005_955	TGCATCTCCAAGGCATTATAACTTCTGCACATGTT[T/C]GTACTTTTTCAAATCTCTGAAAGGCTCCTGAATAT	#N/A	#N/A	#N/A
Rosa-hybrida	Affx-86815002	G100010_515	CAAGACGCAGATCTTCTTCCTTTTCAATGCAAAAC[T/G]GAATCATCAGTCTCTCTGATCTCCTTCGCGCTCTC	#N/A	#N/A	#N/A
Rosa-hybrida	Affx-86815003	G100018_52	GAGAAAGAAAGACTCATCAAGAAGGTTTCAAGAGA[G/A]AGATAGAATGGCATGAACTCGATGCTCCTTGTCTT	Rh_FV3G08600.Contig2	FV3G08600	Protein RUPTURED POLLEN GRAIN 1 (probable)
Rosa-hybrida	Affx-86815005	G10002_1115	AATCTGGGTTGTTTCTCTGCTAGTAGGGTTTAAGC[G/A]GAGACTGAAAGCTTTGCTTTAGAGAAGACGGAGTT	#N/A	#N/A	#N/A
Rosa-hybrida	Affx-86815004	G100027_211	TCTTGATGTCCTGGGTTTATCATCACCAAATTTAT[A/C]CCCATAAAGCTAATAGAACTCAAAGACATCATACA	#N/A	#N/A	#N/A
Rosa-hybrida	Affx-86815006	G100030_1355	CTCCTCTTCAACACCTCTGGTGCTATGTAATATGC[G/A]CTGCCAACAATATCCTTGAACACCTCTCCTTGTTT	Rh_FV2G47790.m.1	FV2G47790	Calcium-dependent protein kinase 17 (similar to)
Rosa-hybrida	Affx-86815007	G100031_190	ATCGGCTATTCGGCCGCGGCGTACGGCGGCTACAG[T/C]GGCTACGGCGGCGCTCAAGCCTACCAGCAGCACTA	#N/A	#N/A	#N/A
Rosa-hybrida	Affx-86815008	G100035_315	AAGACACGGAGGAATCAGTAGTGGCACGATTGGGA[C/T]CAACGATTTGGGTATTTGGGTGGTAGAGGTCGGTG	#N/A	#N/A	#N/A
Rosa-hybrida	Affx-86815010	G10004_141	AACAATACACAATAACCAATCCAACCGAGAAAGAA[A/C]GAAGTATGTACTTACAAAATCAGGGCCAACATGAA	#N/A	#N/A	#N/A
Rosa-hybrida	Affx-86838060	G10004_795	ACCACAGACGTCCTCGTCCGGTCCGAGGACGACCC[C/T]GGACCGCACCCAGGCAAGCTCCTGCTGGAGGCGTT	Rh_FV6G28990.m.1	FV6G28990	Syntaxin-121 (AtSYP121) (similar to)
Rosa-hybrida	Affx-86815009	G100041_376	GGTATGCTATGAGCTTGAGTACGAATGAAATGACG[A/G]GCGGCTGCCATCTCTTCTACAGTTACAACACAAGG	Rh_FV0G03240.m.3	FV0G03240	Heat shock protein 83 (probable)
Rosa-hybrida	Affx-86815011	G100050_286	TTGTAATAGTGACTTCTTCTGGGGCAAGACAACAA[T/G]TTTAATTTTCGATGAGAGTGTGTGACCATATGGGA	#N/A	#N/A	#N/A
Rosa-hybrida	Affx-86815012	G100052_507	CAAGCAGGTGGATGGTGTTTGGACAGAGGCTGAAG[C/A]AGCAGCAAAGAAGGTCTCTGCAAATGTAAAAGAGA	#N/A	#N/A	#N/A
Rosa-hybrida	Affx-86815013	G100057_323	AATCGGGCGAGATTTCAATTTCGAAGCAACTCCGA[C/A]AGGCATTTTCAGTAATCAAATTGGTTAAACATGCA	#N/A	#N/A	#N/A
Rosa-hybrida	Affx-86815014	G100058_561	GTCCTAATCTGTCTACATTTTCATATTCAAAACCG[C/T]ACAAATTTTCTGGTTCTTCACCATCTTCTAAGACT	Rh_FV3G33500.m.8	FV3G33500	Zinc finger protein 77 (probable)
Rosa-hybrida	Affx-86815016	G10006_917	AATGGGAATGGTATCCTACAGCATTGACATTCGAT[G/T]ATTTTCGAGACCCACTTTTAGAGTCAGAAGCTGCT	Rh_FV1G03580.m.1	FV1G03580	Zinc finger CCCH-type with G patch domain-containing protein (probable)
Rosa-hybrida	Affx-86815015	G100066_77	TATGGTGTTGAAGAAACTGTCACTGATTCTCCTTT[G/A]AAGCAACTATCAGAAGGTAATGTTGCTGAGCTGCC	Rh_FV3G30650.Contig1	FV3G30650	hypothetical protein
Rosa-hybrida	Affx-86815017	G100076_433	TGGGTGATTCCACTTTGGTTGGTGTTGCTGCATTG[T/C]AATGATCCTTAATTATTTTGGTTAGATCAAATCAA	#N/A	#N/A	#N/A
Rosa-hybrida	Affx-86815020	G10008_113	TCAAAATCGAGTTGGAAAATTTGCAACAAGAAATC[T/C]GGTCGGATCTTGCTGCTTTGTGGGATGTGGATATT	#N/A	#N/A	#N/A
Rosa-hybrida	Affx-86815018	G100080_305	CATTTCATATTAGCATCACAATAACCATCTTCCAC[G/A]AGTAACTGGGAATATTGATTAGAAGCAACTAAGGA	#N/A	#N/A	#N/A
Rosa-hybrida	Affx-86815019	G100081_417	GCTACTGGGGGGTTGAAAACATATTGGTCTTCCTC[G/A]TAAGGCCATCGAGACAAATTTGCTGCATCTAAAAG	#N/A	#N/A	#N/A
Rosa-hybrida	Affx-86815021	G100099_1889	ACTATAAGGGTATTCATAAGTCACCATCTCTAGCA[T/G]GCACATCCCAAAGGAGTATATATCTGCTAACTCAT	Rh_FV1G20770.m.1	FV1G20770	Ribonucleoside-diphosphate reductase large subunit (AtRNR1) (similar to)
Rosa-hybrida	Affx-86815023	G10010_675	AATTCACTTCAGCTTGTTCTTTACAGAGGCCATAT[G/A]TTTGCACAATCGATGATTGTCGTTCTACTTATAGA	Rh_FV1G01020.Contig1	FV1G01020	Transcription factor IIIA (Factor A) (probable)
Rosa-hybrida	Affx-86815022	G100104_702	GCCGTCAAACCGCCCCCAAGAACCCATAAGCACAG[C/T]CGCATACCTCCACCCACAACCGTCAACGTCCAGAT	#N/A	#N/A	#N/A
Rosa-hybrida	Affx-86815024	G100110_819	AAGAATTGTTTTGGGGTTGGGTAAACATTGATCTG[A/G]AAAGATGTGGGATTGATTGACAGAGAGAAAGAAAG	#N/A	#N/A	#N/A
Rosa-hybrida	Affx-86815025	G100112_148	GTGTTTGACCAGATCGAGCAATATTTGGTAGAAAA[T/C]CGGGGTTTTACCCCTGGACGACCTTTGCGGATCAT	Rh_FV5G24840.m.2	FV5G24840	Lysine histidine transporter-like 5 (putative)
Rosa-hybrida	Affx-86815026	G100118_416	AGTTCCGACAAAATGTTGCAACAAGTAGAATATTA[T/C]CATGGTAATATTGCATGTATGTTGCAAAAGTACCT	#N/A	#N/A	#N/A
Rosa-hybrida	Affx-86815029	G10012_1026	AGGGAGTTGATGCGGTGGATGGCCGTGTCGGAGAG[G/A]AAGTGGGGCTTCTCCAGGGCGGCGGAGAGGGCCAC	Rh_FV1G29900.Contig2	FV1G29900	Cathepsin B heavy chain, Precursor (probable)
Rosa-hybrida	Affx-86843806	G10012_948	CGGACACCGAGGAGTTTCTTGATGTACTGCGTGGT[C/T]ACGTGGGGGCCGAAGTTGCGGCCGGCCGTCCAGGT	Rh_FV1G29900.Contig2	FV1G29900	Cathepsin B heavy chain, Precursor (probable)
Rosa-hybrida	Affx-86815027	G100125_252	ATTTCAAAGAAAAATCTTGGCCGACTAGTTCTTCT[T/C]CTTCAGTGACTTGAGCTCTGAAATCAGAGCATCCA	Rh_FV6G38170.Contig1	FV6G38170	Anthocyanin 3'-O-beta-glucosyltransferase (3'GT) (probable)
Rosa-hybrida	Affx-86815028	G100128_1151	TCGGCCCTTGAAGTGAACTCAGTTTCGTACATATA[T/C]ACGTTTTCATCTCATTCAACTTAAGTGCATGCAGT	#N/A	#N/A	#N/A
Rosa-hybrida	Affx-86815030	G100133_839	TCATTTAATTGGGATTGTATGAGGTTTTGTGGAGT[C/T]TGCGAATTTGAGATTTCGGGAGAGGAGAAGCTCTT	#N/A	#N/A	#N/A
Rosa-hybrida	Affx-86815031	G100136_486	TCTTAGGCATCTACATGTCATATTATAGGTGCGTC[T/C]AACCTCTATGTATCTGCCTTGCATGGCTAAAGTTC	#N/A	#N/A	#N/A
Rosa-hybrida	Affx-86815032	G100145_1030	TCTCTCCTGCGAAGCATGTAGCGATCAGAATCCTC[C/T]TCCCAATCAGAATCTTGATGACCATCCTCTCTTCC	#N/A	#N/A	#N/A
Rosa-hybrida	Affx-86815033	G100159_1176	GGCAGCAGAGTCATGATCACTACACGTAAATCTGA[T/C]GTAGCATCCACCTCTTGCTCAGAATCCGAAGGTCA	Rh_FV0G29180.m.1	FV0G29180	Disease resistance protein RPM1 (probable)
Rosa-hybrida	Affx-86815034	G100162_295	CAGGTCATGTCCGGGCAGGACTGTTTGGGTCATGC[C/T]GTTGGATTTTGAGACTCTTAAACTAGCCTCTGCTA	#N/A	#N/A	#N/A
Rosa-hybrida	Affx-86815035	G100170_1254	ATGAAATTGATCAAGAAACTCTCAGTAGCGTCAAT[G/A]CGCACTTCTCTTCCCTGGAGCAGATAGAAGGTTTA	#N/A	#N/A	#N/A
Rosa-hybrida	Affx-86815036	G100175_549	TGAGAAAACAACTTCTCTGCTACCCGTATTCTTCC[T/C]GCTTTACAAAAACCGTCAATAAGAGTATTGTAAGT	#N/A	#N/A	#N/A
Rosa-hybrida	Affx-86815037	G100179_262	CCACCTCCAAATCCTCTCTAATCCCTCCTCCCACA[A/G]GCTTTCCCTCACCGATTTATCATCAGTCCATGGGA	#N/A	#N/A	#N/A
Rosa-hybrida	Affx-86815038	G100180_165	ACTGGATACAGAGACGAAATATTAAGGGTGAGGCC[T/C]TGTGCTACTTTGTTTCACATTTTGGTTGTGGTAGT	#N/A	#N/A	#N/A
Rosa-hybrida	Affx-86815039	G100184_174	CGTGGTAAATTTTGAGCTCACGACTTCAATCAAGA[C/A]AAGACCAGTGAATTTTCGTAAGTACCTTCGCCGCG	#N/A	#N/A	#N/A
Rosa-hybrida	Affx-86815040	G100189_403	CGATGTATTCATGCTACCTGAAGGACAACTTAAAA[G/A]GATTGGAGATAGAGGGAAAGGAGAAGACTGCTGGA	#N/A	#N/A	#N/A
Rosa-hybrida	Affx-86815041	G100191_2243	CAGATTACTCTGCAAATGCTCTGCGTACTGCAGCA[G/A]CTCCATCACAGCTACCGCTTCGATTCCTTCCACCG	Rh_FV7G34550.Contig1	FV7G34550	MutS2 protein (probable)
Rosa-hybrida	Affx-86815042	G100195_1448	GTTTGGGCTAAACACAAATTAGGTTTTCCTTGAAC[A/G]GGTCAAACTTTAATCCTTATTTATGAAGAAATTAC	#N/A	#N/A	#N/A
Rosa-hybrida	Affx-86815043	G100197_408	TCGCTGCCTCGCAAGATGAATCGAAGCATCCAGAG[G/A]TTGAGGTGGAGAAGGAAAAGGAAAGTGCCAAGTTG	#N/A	#N/A	#N/A
Rosa-hybrida	Affx-86815065	G1002_1462	ATGATGATGTACTCAATGAAGGAGAAATTTTTGTT[G/T]CTGGTCTCTGCAATGCTTCTGGATACTATTCTGAT	Rh_FV7G18040.m.3	FV7G18040	Acyl-CoA synthetase family member 4 (probable)
Rosa-hybrida	Affx-86815044	G100207_210	CTACAAGCTAGGCTAGCCTAGCAATTACTATTGCG[A/G]TTTTGTTCACAATTGCTGCAGTCACTTCATCTACT	#N/A	#N/A	#N/A
Rosa-hybrida	Affx-86839133	G100207_296	AATCACAAGCCTTACTCAAAATCAAGAAACTAGTC[G/A]GAATCTACTGCAAAGTCTGTAAGTAGTCGACCACT	#N/A	#N/A	#N/A
Rosa-hybrida	Affx-86815045	G100215_46	AAAACAAACTACTCTAGTAGAGTAAGGTTCAAAGG[G/A]AGATTCTTCAAGGGAACTTAATAATGAATCGTTTG	#N/A	#N/A	#N/A
Rosa-hybrida	Affx-86815046	G100216_97	GATTCATCCATATAAAGATAACGAATCCAAACTTA[G/A]ATAACAGCATCTATTAAGCAAACATACAAGAATTA	#N/A	#N/A	#N/A
Rosa-hybrida	Affx-86815047	G100219_489	AAACCAAGATACACTAAAGAACTCTTCCCAAACTC[G/A]CATTTCTTCAAATTCAATCGCAACTGAGATTGCCT	#N/A	#N/A	#N/A
Rosa-hybrida	Affx-86815048	G100220_129	GAAGACTTTCCGGGCCGGAATCGCGATGCGAAACG[G/A]AAACGTGACGAGGCCGTCTTGGCCATCAACGGCAA	Rh_FV1G28170.Contig1	FV1G28170	Beta-catenin-like protein 1 (NAP) (probable)
Rosa-hybrida	Affx-86815049	G100221_278	TAAATTTGGTTTTCCAAATTGAATTTTGGGGAATG[A/G]GTTTTCATGAGCAATCTGAAATTAAGGGCATGGCT	#N/A	#N/A	#N/A
Rosa-hybrida	Affx-86815050	G100224_152	GCCAAATGAACAAGAGAAAGAATGTACTAGCAAAA[T/C]GTTCTGAACTATTTGTATTGTAATTTCAACTAAGT	#N/A	#N/A	#N/A
Rosa-hybrida	Affx-86815052	G10023_435	CCTGAACAAGGAATTCCCACCATGATTACATGGAA[C/T]TATGGTGGGAACAATTTGGCTGTGGAGGGTTCTTG	Rh_FV3G02870.m.1	FV3G02870	SNF1-related protein kinase regulatory subunit beta-2 (AKIN beta-2) (similar to)
Rosa-hybrida	Affx-86815051	G100239_436	TTAATCACTTTTTGTGGAGAGTATGTTCTAAATCT[G/T]TTCTTACTATCAAAATTGGTTTCTTGATCCTTGTA	#N/A	#N/A	#N/A
Rosa-hybrida	Affx-86815053	G100247_233	AAGAATTGCCTTCATCAATTTGTTGTCTCGAGAAG[T/C]TTTATGAATTGGGTCTTACAAAATGTGAAGAGCTT	#N/A	#N/A	#N/A
Rosa-hybrida	Affx-86815056	G10025_319	ATAGCTTATTATCGAAACGATAAGTGGTGCTGTAC[G/A]CCACAATGAAACCAACTTTACTGGCTCAAAAGTGT	#N/A	#N/A	#N/A
Rosa-hybrida	Affx-86815054	G100251_2144	TCATTCCAGTTTTCTTTATATAATTCTAATGCTTC[A/C]AGGAGAAGGAGGGTCTCCTGATCTGTCCACTTCCC	Rh_FV5G07070.Contig1	FV5G07070	SWI/SNF complex subunit SWI3D (AtSWI3D) (probable)
Rosa-hybrida	Affx-86841639	G100251_997	GAGCATTAGATACATCCACTTCTTTTGATGCCTCT[G/T]TAGACTGAGAAGGTTCCTCAGCTGAATTTGATGTA	Rh_FV5G07070.Contig1	FV5G07070	SWI/SNF complex subunit SWI3D (AtSWI3D) (probable)
Rosa-hybrida	Affx-86815055	G100257_142	GCAACGTGTCGTGGACCAGTATGCTCTCTATTATC[T/C]TGGATATCTAATATGAACCAATAAGGAAAATAGAC	#N/A	#N/A	#N/A
Rosa-hybrida	Affx-86815057	G10026_265	TCGTGTCACCGGAGTCTGACATCTCTTCGTGTGCT[A/G]TTGGGGTGGCAACAACGTTCCCGGAGCTACTTGGG	#N/A	#N/A	#N/A
Rosa-hybrida	Affx-86843765	G10026_986	GATACATATGTATAGTGCAGCTAGCTATTAATATT[A/G]ATTAACTATGTCTGTCTAATTGATTAAATGAGGAG	#N/A	#N/A	#N/A
Rosa-hybrida	Affx-86815060	G10027_205	AATCTCACATAGTAATAGACTAGTTAAAAATAAAA[A/C]TAATTAAATAATGGGTACAAAGACCCAAAACTCAT	#N/A	#N/A	#N/A
Rosa-hybrida	Affx-86815058	G100270_148	ATCTGCGAAAGTAGAAAAATTTGATAACTTCACTA[G/T]CTATAAGAATAATTTATAGATAGTGACCCTTAATT	#N/A	#N/A	#N/A
Rosa-hybrida	Affx-86815059	G100274_2408	CTCTGAACCCTCATTACTTGAATCACTAGAAAGAT[C/T]AGATTTGGATGCAAGTAATACTGGATTGGTGGATT	Rh_FV3G28950.Contig1	FV3G28950	Scarecrow-like protein 33 (AtSCL33) (probable)
Rosa-hybrida	Affx-86815061	G100282_313	CACCAATCAGGGAACGATTTATACTTTTTTAGTCG[C/T]GAGGCATGATTCAAAATGCAACATTTTTAACTACA	#N/A	#N/A	#N/A
Rosa-hybrida	Affx-86839605	G100282_935	TCAAGGAAGACCTGACAGCTTGCATTTTGATAGAG[G/A]ATATGTCTAAAATTTAACAAGTCAAAAATCTACAA	#N/A	#N/A	#N/A
Rosa-hybrida	Affx-86815062	G100284_331	GACCTCCTGCTTGCAAACAGTATCGTAAAGCTGGT[T/C]TGGGGAAACACCACGCTGCAGAAGCTGATTAAAAA	Rh_FV0G02680.m.4	FV0G02680	Phosphoenolpyruvate carboxylase 4 (PEPCase 4) (putative)
Rosa-hybrida	Affx-86815063	G100289_237	GAGAAGGGACATAGATCAGAAAATTTCTCTATATA[C/A]AAAATCATCAATTAAGTTATGACATGTAATTTGCC	#N/A	#N/A	#N/A
Rosa-hybrida	Affx-86815064	G100290_207	AAACGACGCCGCACCGCGGAAGAACCATCACCGGC[C/T]GAGTTGTTTCGGCTTTCTCTCTCTACGGAACCAAC	#N/A	#N/A	#N/A
Rosa-hybrida	Affx-86815086	G1003_2578	ATTGAATTTGGGTCGTCTTGTTAGGCTTGCTTTTG[T/C]AAATTTGGTACGTAATTATAGAAGTAGTTAGAAAG	#N/A	#N/A	#N/A
Rosa-hybrida	Affx-86815068	G10030_1387	ATTCCCGTTCATATTTGCACAACTAACCAAACTCA[A/G]ATTTGCATAACAAGCTACAAAGCAGAAATTAAAGC	#N/A	#N/A	#N/A
Rosa-hybrida	Affx-86815066	G100306_447	AAATATGTAGGTTGCAAGTTTTATTTGTTTCATTT[T/C]AATTTAAATATAGTTTGCCATTTAAGGAACCACAT	#N/A	#N/A	#N/A
Rosa-hybrida	Affx-86815067	G100308_212	TTGTCTACAGAAAATAGAAGCTATGAAAGGAGGTA[G/A]CAGCTCTCATCTAAGCAATGCAAAGGCAGTTGCAC	#N/A	#N/A	#N/A
Rosa-hybrida	Affx-86815069	G100310_341	ATGACTTATCTGAAAGCGAGGCTGCTGAAGAGGAT[A/G]GTCTCCTTGTTCTTTCTTATCTCAACGCAAAGTGC	Rh_FV7G28560.Contig1	FV7G28560	Cytokinin-N-glucosyltransferase 2 (probable)
Rosa-hybrida	Affx-86815070	G100312_57	CGTGGTATGTCAACGTGATCGCATCTATACTCATC[A/G]CCGAACCCTACTAGGTTAATGTAATGTCACTCACC	Rh_FV0G57240.Contig2	FV0G57240	Protein FAR1-RELATED SEQUENCE 5 (probable)
Rosa-hybrida	Affx-86815071	G100316_376	ATGAATGGCCGTGCTGACGCTTCTAACGCCTCGGC[T/G]AGTATCTCGTGCTCCTCCTTGTTGGGACCCACCAA	Rh_FV0G28750.m.1	FV0G28750	Flavonol-3-O-glycoside-7-O-glucosyltransferase 1 (probable)
Rosa-hybrida	Affx-86815072	G100318_100	GAATCCTTGATTATTTTTACACTAATGTTGTATCT[C/T]TTTCTCTCAATATCTTCTTCTAAGTCTTTACTAAT	#N/A	#N/A	#N/A
Rosa-hybrida	Affx-86815073	G100321_409	TGGTGCTGACTGGCAGAAAGAAACTAAAAATGATG[G/A]TGGTGATCTTTAGCCAAAATGTCGATATCAATTTA	#N/A	#N/A	#N/A
Rosa-hybrida	Affx-86815074	G100335_579	CCTCAAACTGGCTGCTGCCCTTTCTGCACTCGGAT[G/T]GGAGAATACAGCACAATCAGCACTGAAGGAATTAT	Rh_FV7G08350.Contig1	FV7G08350	Probable serine/threonine-protein kinase At5g41260 (putative)
Rosa-hybrida	Affx-86815075	G100340_259	GAAGTTCAAACTCTCACTTGCGATCAACCGAACTA[G/A]AATTGCCTCAGAAATTGAATAGAACATATATAGCC	#N/A	#N/A	#N/A
Rosa-hybrida	Affx-86815076	G100348_228	AAGACATGTCTAGGGTTGCAGTAACTTGTGTTTGT[T/C]GTATTCGAATCGTGTTCGTGTTAATGAGCTTGATA	#N/A	#N/A	#N/A
Rosa-hybrida	Affx-86815077	G10035_996	TCTGTTTCCCATCTACAAGCTCCAGATTCCCATTG[A/C]TGCCAATGCTCAAAGTAGCCAAGGTGTTTATTAGC	Rh_FV3G28290.m.2	FV3G28290	Putative serine/threonine-protein kinase receptor (SRK), Precursor (probable)
Rosa-hybrida	Affx-86815078	G100364_239	AGCACATTTAATATTCTGATGTCTGTTTTCTTGTT[A/C]TTTCAGAGCGAGTATGTGCAAAAGATGAATAGATG	Rh_FV6G42180.m.1	FV6G42180	Solute carrier family 25 member 44 (probable)
Rosa-hybrida	Affx-86815079	G100371_305	CGATTCGTTGTCTATGGTGAATGATAGGATGCAAG[A/G]CATATATGAATGGAAAGCTGGTTTCAAGGCGAAGA	#N/A	#N/A	#N/A
Rosa-hybrida	Affx-86815080	G100375_74	GATCAACAATTACCTCCATCCCATTCTCTAATTTC[T/C]TCTCCTCATTACCGCCACCAATCACTTGCTCCCTA	#N/A	#N/A	#N/A
Rosa-hybrida	Affx-86815083	G10038_274	AGACATTGAACTTGGTAAAATGAAATCTTTGACTA[A/C]CCTGACCACCACATTTGGGCTTAATGTGTCCACTA	#N/A	#N/A	#N/A
Rosa-hybrida	Affx-86815081	G100382_242	ATCATTCTATTTTGTGATTGTAATGTTATGCATGG[A/C]TAATGTGGTTCTGTAACTTTTGGTATAGACTGGAT	#N/A	#N/A	#N/A
Rosa-hybrida	Affx-86815082	G100388_204	ACTGGAACAATCGTCCTTGGGTTTTGAAGATAATC[G/A]TGCTGGATCAACCAGTGATGGCGCCGAGTACTAGA	#N/A	#N/A	#N/A
Rosa-hybrida	Affx-86815084	G100391_1571	TTTAGTGCTTAAAAGGATTTAGGAGGTTCCCTTAT[T/C]GTCATACAGATATCTCATAATATATATGATACTTC	#N/A	#N/A	#N/A
Rosa-hybrida	Affx-86815085	G100395_227	GTAGAGTGATCCGAGAGTGGTGGGCAGCAGCCCCT[C/T]GTCTGGAAATGAATCTACAACTTGTTCACATCCCC	Rh_FV0G04000.m.9	FV0G04000	Putative disease resistance protein At3g14460 (probable)
Rosa-hybrida	Affx-86815087	G100400_407	AGAGGAGGGCACTTGGAGTTGGAACTGGAAGAGAC[G/A]CTGCTTTTCTGGGAATAGCTTCTTGAAAGAAGTGG	#N/A	#N/A	#N/A
Rosa-hybrida	Affx-86815088	G100403_1148	TCAGGAAATTTCAGTGCAGAATCCATATTGGGATT[G/A]AACTCAAGACTTGCTTGCGAATCCACAGCGGAAGC	Rh_FV6G48160.m.1	FV6G48160	Serine/threonine-protein kinase ATM (AtATM) (probable)
Rosa-hybrida	Affx-86815089	G100406_268	CATCACAATTACGTATCCTCAGATACGTGAGACAC[G/T]TGTTCTTCTTCAACATCCCTTCCGGTAGGCAAGTG	Rh_FV6G11350.m.5	FV6G11350	Putative disease resistance protein RGA3 (probable)
Rosa-hybrida	Affx-86815091	G10041_367	ACCCATCCCCAGATCCTAAAAGAAGAAGGTGGTGA[C/A]CTGCCACTGGCAATGACTTTGGAGTTCCAAAAATG	#N/A	#N/A	#N/A
Rosa-hybrida	Affx-86815090	G100410_404	ATGGTGATGGCTTCAACGATGACTTCCTCCCATCG[C/A]GGCTGCAGAAACTTAATCTGCGCGATGAAGTAGCT	#N/A	#N/A	#N/A
Rosa-hybrida	Affx-86839375	G100415_228	TAGAGAATACTGAGGGCACGCCCATGTACTTCTTT[T/C]TCATTTATCCAGCCCCCCAATTACAAATTTCTGAC	#N/A	#N/A	#N/A
Rosa-hybrida	Affx-86815093	G10042_521	CTCTCCTTCTTATCCCCAATCACCACCTTACAACT[T/C]CCCCCACACTCCATACAAGGCACAAACCTGGCCCC	Rh_FV5G05820.Contig1	FV5G05820	hypothetical protein
Rosa-hybrida	Affx-86815092	G100429_347	CGAGCTTATCAATGAAGCAATGGCTTGTGATGCAA[G/A]CTTGGCACTGCCTGCACTGATTGAGAGTTGTTTAG	#N/A	#N/A	#N/A
Rosa-hybrida	Affx-86815094	G100433_1063	GTAATGTCTTCAACTGGTCTGCCCCATTCCTTGAT[A/G]CAAGCAAGGCTTGCTTCCAAGGCCATCTCTACCAC	#N/A	#N/A	#N/A
Rosa-hybrida	Affx-86815095	G100439_2799	ATCATACATTAATACTTGTTAGAATCGGCATTTCC[A/G]AAAGAGAGAGTTAAACGAATGGTCATTGGATTATA	#N/A	#N/A	#N/A
Rosa-hybrida	Affx-86815097	G10044_1092	ACTCAGTGTTTACTTGCTTAGAGTCTAGTCTGGCT[G/A]TGAAGAGCAACAACATCATCCACTCTACTTGTTAA	Rh_FV0G02580.m.1	FV0G02580	Protein IDA, Precursor (similar to)
Rosa-hybrida	Affx-86840843	G10044_691	CCCAAGTTGAACCCTACGTTTCTCATCGAGCTGGC[T/C]ACGCCAACTAGTGTTCTGGTTCGAGAAATGGCTTC	Rh_FV0G02580.m.1	FV0G02580	Protein IDA, Precursor (similar to)
Rosa-hybrida	Affx-86815096	G100442_386	AGATAATGAGAGAAATCTAGAAATATAAAGAATTC[T/C]AAAACGAAGACTATTGAATCTGCAAATAAAATTTC	#N/A	#N/A	#N/A
Rosa-hybrida	Affx-86815102	G10045_921	AGCTTTCCTGAATTGTTTGCCCTCTCTTGTATAGA[C/T]TGTAGTAGTGTGTCTTTAAGCAGGCACTTAGCCTT	#N/A	#N/A	#N/A
Rosa-hybrida	Affx-86815098	G100450_151	AGAACAGTATAGTTTTTATTTGACCCCGTCATGGG[A/C]ATAGTGTAAGCTTATATTTTGTAAAGGATGATCTG	#N/A	#N/A	#N/A
Rosa-hybrida	Affx-86815099	G100454_688	TGCCGTTGCCGGCAGCTGACACGTGACCCCCGAAG[T/C]CAGACAGGTGGGCCCGCGCCATGACGCCAGCTGGC	Rh_FV4G20430.Contig1	FV4G20430	Zinc finger protein MAGPIE (probable)
Rosa-hybrida	Affx-86815100	G100458_3785	TCAGAAATTATGTAGATAGGTTGCAAGCTTGAATC[G/A]GATGACATAAATCAAATCTCAGTTTTTGATTCTTT	#N/A	#N/A	#N/A
Rosa-hybrida	Affx-86815101	G100459_466	AAGAGTGGTTTGGTTGCCTTGAACCTGGATTTCGC[T/C]CAAGTCGTCACCTTTGTGAAGGAGCGCCTAGGCAA	Rh_FV0G07160.m.1	FV0G07160	ATP-citrate synthase (probable)
Rosa-hybrida	Affx-86815103	G100460_178	TTCATAACCACAGCAGCTTAGACAGCTTTCCCAAG[T/C]CCACACATCAATTCAAAGCGTGCTTGAGCATCTTC	#N/A	#N/A	#N/A
Rosa-hybrida	Affx-86815104	G100468_1155	GTGGATGTCATTCACAACCCTAGGTGTCAACTCAA[T/C]AGTATTTCGGGAATAGAAACCACTATATCCTCCAT	Rh_FV2G34640.m.3	FV2G34640	6-phosphofructokinase 3 (putative)
Rosa-hybrida	Affx-86815105	G100469_330	CCATAGATAAGGTTGTGCGTATAGAGAAACATAAG[C/A]CTGCAGAAAATAATGCTCTAGCTACATGCCACATA	#N/A	#N/A	#N/A
Rosa-hybrida	Affx-86815106	G100474_250	GGAGCTATATTTTCCTAATCTGAGGTACCCTTCTC[G/T]GCTTCTCTAGTCAAGCTTATCTTTGGAAGAGTGAT	#N/A	#N/A	#N/A
Rosa-hybrida	Affx-86841655	G100474_436	ATGTGATTGGTATTGGCAATAAAATATCGAGTTAC[A/G]TGAGGCACCAAGTGACGTGTTTGCTCTGGTTTTCC	#N/A	#N/A	#N/A
Rosa-hybrida	Affx-86815107	G100479_130	CCTTGAGGATTGGTCAGGGTGGGATTCTCTAGATA[T/C]GGTTGCCTTTGATTGAGAATGAAATAAAGCAGCAG	#N/A	#N/A	#N/A
Rosa-hybrida	Affx-86815109	G10048_723	AAATGGACGAGGCTTAACCACTGGATTGTTGTGCT[C/T]CTTGAGGGAGGTGGGCTTGAATGTCATAAATACTC	#N/A	#N/A	#N/A
Rosa-hybrida	Affx-86815108	G100486_1929	GGTCTAATGGCACAGTATAAAGTTATGAGGGAAGA[G/A]GAGATTGTCACAGGGCATGTTTGGTCAATGCCCAA	Rh_FV2G40020.m.1	FV2G40020	Probable RNA-dependent RNA polymerase SHL2 (putative)
Rosa-hybrida	Affx-86815110	G100494_171	AGCTACATCTTCCTTTTCTTCCAGTGCGTCAACCT[C/T]GGGATTTCTACACAGAGTTGCGGTGCAAGGTGTCC	Rh_FV6G28540.m.5	FV6G28540	Putative pentatricopeptide repeat-containing protein At5g06400, mitochondrial, Precursor (similar to)
Rosa-hybrida	Affx-86815111	G100495_842	AGTTGAGTACGTAATCTCGACCACAATTCGCCAAA[T/G]CCCAGTTCAAACTATGATTTGAGCATCAAACCCTA	#N/A	#N/A	#N/A
Rosa-hybrida	Affx-86815112	G100499_614	ATTCATCAAAAGTAATAACTTATAACAGAACAGTG[A/G]ATATCCACAGAACTGATCAAACAGAAAAACAAGCG	#N/A	#N/A	#N/A
Rosa-hybrida	Affx-86815114	G10050_1248	CAGACCGCCGACGGAGACACCGTGTTCCCGAAGGG[G/A]TACTTCGACGTCCCCTACTTCGTTCAGCAGTGCAA	#N/A	#N/A	#N/A
Rosa-hybrida	Affx-86815113	G100504_207	AAAATATTACAAGACACTAATTCTTATTTTCTGTT[A/G]CGGCACAATGAAAGAAAACACACAAATAAGCACTA	#N/A	#N/A	#N/A
Rosa-hybrida	Affx-86841882	G100506_347	AAAGGGAGATTCAGGCGCTGACGAGGCAGGAGGAG[G/A]AGAGGAAGCGACAAGAGAAGAAAACGCGACCCGAA	Rh_FV2G14210.m.1	FV2G14210	UPF0737 protein AFP3 (ABI5-binding protein 3) (similar to)
Rosa-hybrida	Affx-86815115	G100514_1683	ACAATCACTGGGATTGACAAGAAGATTAAGGACTT[A/G]CAAGAAAAACGGATGATGGCAGTGTCAATGAAAGA	Rh_FV7G31730.m.2	FV7G31730	hypothetical protein
Rosa-hybrida	Affx-86815116	G100516_163	ACATTCAAAGAGAAGGTGGAGCATGGAAGGGAGGA[A/G]ATCTCAACCTTTGTGGTGTCTTGAATATCTCCTCT	#N/A	#N/A	#N/A
Rosa-hybrida	Affx-86815117	G100520_352	GTTTAATCTGTACTCAGATCAATTCATTCATTCCA[C/T]CATATGGCATATGCGCCCTTTACATTTTATAAACA	#N/A	#N/A	#N/A
Rosa-hybrida	Affx-86815118	G100521_1112	GAAGATTCAAGAAGGTGTGTATTAAACATCTATCC[A/G]CTTGGAATTGTAGTGCTTGGCCTGAAGCTGATAAG	Rh_FV1G15160.m.1	FV1G15160	DNA-directed RNA polymerase subunit alpha (PEP) (probable)
Rosa-hybrida	Affx-86815119	G100524_454	TCAACTCCGGTAGCTCCGACCGGAGCTTCATTTTA[C/A]CCAGGAAAAGAATCCAAGTTTCTTCAGTCTGATTA	#N/A	#N/A	#N/A
Rosa-hybrida	Affx-86815120	G100529_2807	TCTCAGAGCACAAGCTCCGAATCCATATACGCACT[G/A]AAGCTCAGAGATCACAGAATTGTACCAAAACGAAA	#N/A	#N/A	#N/A
Rosa-hybrida	Affx-86815121	G100534_158	TTTCCATGGCTCATTTTCCCCATGATCCAAGCTCT[T/C]AAGTTCCCCACCCCTTATATAGAGCTTCTTTAAAT	Rh_FV6G25340.m.5	FV6G25340	Disease resistance RPP13-like protein 4 (probable)
Rosa-hybrida	Affx-86815122	G100535_147	GCATTATGCATTAACATTTCGTGAAAGAGAACATA[A/G]AAAGTAATGAATTGGATCATGGTCTTAGACTTCTA	#N/A	#N/A	#N/A
Rosa-hybrida	Affx-86815123	G100537_85	TTCCACCTTCACAAACCCTTCTCCATTTCTACACT[T/G]TGACACTTTGACTCGTTTACTCACACATCCATCTG	Rh_FV3G07880.m.1	FV3G07880	Putative serine/threonine-protein kinase receptor (SRK), Precursor (probable)
Rosa-hybrida	Affx-86815124	G100541_276	ATCCTTGGGCATATCTGCAGACCAATCTCACAACA[T/G]CTAAATCAGTTGCACCAACAGTAGGAGTTGCAGCA	#N/A	#N/A	#N/A
Rosa-hybrida	Affx-86815126	G10056_652	TGCTCTTCCGATTCAAGAGAGATCTTTAAGCGCTT[C/T]GCTGAACCACCAACAGGAAGAGAACTCTTGCCAAT	Rh_FV1G26760.m.1	FV1G26760	AP2-like ethylene-responsive transcription factor AIL6 (similar to)
Rosa-hybrida	Affx-86815125	G100566_255	GTTTAAAGCCTTTCTAGGTCGCGACCCCAGAGTAA[C/T]TGAGTGTTGGAGAGCCGATTTCAGCCCTCTCTGTT	#N/A	#N/A	#N/A
Rosa-hybrida	Affx-86815129	G10057_1354	TCAGCTGTTGCAGACGGGACTCTTCGGTTTTGGAA[C/T]ATCTTTGGACCCCCATGTGCTGACAATTCAAGGCT	Rh_FV7G31780.m.1	FV7G31780	Anaphase-promoting complex subunit cdc20 (probable)
Rosa-hybrida	Affx-86841439	G10057_2173	TCTAGAAGTTCCCCGGATGGCCTTCCTCCACCACC[T/C]GGTTTCATGGACTCCCAGAAGAAGTCATGGTTCCA	Rh_FV7G31770.Contig1	FV7G31770	Superoxide dismutase [Fe], chloroplastic, Precursor (similar to)
Rosa-hybrida	Affx-86815127	G100571_1164	CCTGGTTTTGTATGTCCGCCTCTTTAAGTGTAGTG[A/G]GTACTAGGACTACTTCAATATATGGTGTTAACTTG	Rh_FV5G00130.m.1	FV5G00130	36.4 kDa proline-rich protein (similar to)
Rosa-hybrida	Affx-86815128	G100572_586	TCTTCTGGCTTTCCGATCCATTATGTATGATGATG[G/A]TGACAATTTACCTGTCAGTAGTAGAGATCACCTTT	#N/A	#N/A	#N/A
Rosa-hybrida	Affx-86815130	G100581_42	TCTCAAAAACGCAAGACAACAACAACACCCAAAAA[T/C]GAATTTTCTTCTCCCAAACTTCCTGATAACACTTG	#N/A	#N/A	#N/A
Rosa-hybrida	Affx-86815131	G100582_604	ACCAAGGACTCGTACATGCCCGAGGACTCCAAGGA[G/A]GACTCCAAAGAGGACTCCAAGAAGAGTGCCAAGGA	#N/A	#N/A	#N/A
Rosa-hybrida	Affx-86815132	G100585_221	CCTACTTCATCAAAGGAATACTGGTTAAGCATATT[T/G]TAATGTGTGCCAATTCTACAGTTCTTCAAGTCTGC	#N/A	#N/A	#N/A
Rosa-hybrida	Affx-86815133	G100594_179	CATTAGATCAAGATCGAGAGCAAGAACTTTCATTC[A/C]GGTTCATGGCCCAAATCTACCAAATATCAGAATTC	#N/A	#N/A	#N/A
Rosa-hybrida	Affx-86815134	G100595_525	TTTCATTGATTTTCTTTCCAAGAAATGACGGAAGC[C/T]TTTTCTTTTGAACATTATCATAAAATAGAAACACA	#N/A	#N/A	#N/A
Rosa-hybrida	Affx-86815135	G100598_368	AGAGAAACAGCTGTTGCCGTGCAAATCAGAAGGAA[G/A]TGGTTGTGATAGAAAGGGATAGAAACTGATTGTGA	#N/A	#N/A	#N/A
Rosa-hybrida	Affx-86815136	G100600_136	CCTTACTCAGCTAGGAAATTAACTTATGTGTTAGA[T/C]CATTCTCCAAGTGCTAATAAAGGCCGCTCTCAACC	#N/A	#N/A	#N/A
Rosa-hybrida	Affx-86815137	G100605_355	ACCATGCCTACATCACCTGTTTACCATTCTGCTCC[G/T]TCAATTCCAACTTTTCAGTCACCCTCAGTCTCCAC	#N/A	#N/A	#N/A
Rosa-hybrida	Affx-86815138	G100608_68	TCCTTTATACCGTTGAAATCAAAAGTCTGGAATTC[T/C]GAAATTTATGACACCACAGCTCTTGTACTTGTTTT	#N/A	#N/A	#N/A
Rosa-hybrida	Affx-86815139	G100609_300	CGTCAAAATACAGGTCGGAAAGTCTATTTAATCAG[C/A]AGAAGCACCCCCTTACTAGCTAGGGAGGAGTAAGA	#N/A	#N/A	#N/A
Rosa-hybrida	Affx-86815142	G10061_1104	CTGCTATGGTATGTTATCATACAAGTACCGTAATT[A/G]TATTGTATAAGAGACGATAAATGAATATCTACTTA	#N/A	#N/A	#N/A
Rosa-hybrida	Affx-86815140	G100611_1623	TGATCTGGAAAACTTTGCTCAGCGAGTCAAAGTGC[T/C]TTTTCCCTTCTTCAACCAAACCCAGGTGACTGCAA	#N/A	#N/A	#N/A
Rosa-hybrida	Affx-86815141	G100615_296	TAGTTGGAATTTCATATCTCATCAGCTCTCAACTC[G/A]ACAAGTGGCTTAGTAGTCATGCGCTCCAAGACCGA	#N/A	#N/A	#N/A
Rosa-hybrida	Affx-86815143	G100628_207	AAAAAGAAATAGGTGAGATTTCTGCAGGTCTGTTA[G/A]CAAAAAGAAATAGGTTGTGTTGGTTGAAGTTTTTA	#N/A	#N/A	#N/A
Rosa-hybrida	Affx-86815144	G100629_299	ACAAGTTCTTTACAAACAACCCAAAGCTCTGACCT[C/T]GGCTTACTTACTAGACACACTAGTAGATTGTCTGA	#N/A	#N/A	#N/A
Rosa-hybrida	Affx-86815145	G100635_1757	TCGATCACTGCACCTCTCTACAGGAATTGCAGATA[T/C]GGCGATGTAGAAATCTAACATCCATTCCAATCTCA	#N/A	#N/A	#N/A
Rosa-hybrida	Affx-86844029	G100635_1804	AATCTAACATCCATTCCAATCTCACAGGGCCTTGC[A/C]TCTCTCCGCAAATTGGATATTTTGAACTGTGGTGA	#N/A	#N/A	#N/A
Rosa-hybrida	Affx-86815146	G100638_1140	TTCCACATATTCAAGAACTGAAAAAACAACACGAA[C/T]AGATAAAATAAAACTTGCAGTCAGACATGAGACCA	#N/A	#N/A	#N/A
Rosa-hybrida	Affx-86815148	G10064_1161	TAGCGTACCTTTTTGAGGTTGTAAGCCATGTGTTT[G/T]GGGCTAAACTTCTCCAAACTGTCGTAGGTTCTTCT	Rh_FV1G05930.m.1	FV1G05930	Dynein light chain, cytoplasmic (probable)
Rosa-hybrida	Affx-86815147	G100644_427	GTTCCTGAATAGGGGGCTGCTGCGAGTAATCCTTA[C/T]AGGTAAGAAATTTCAATTTGATCATTAAGTTTGCG	Rh_FV1G23840.Contig2	FV1G23840	Inverted formin-2 (probable)
Rosa-hybrida	Affx-86815149	G100651_236	GTATGTGGCTATGTGGTCTCCTGATGACAAGACAA[G/A]TTGATGTGATAACATGTGAAGTTGATTGGGTTTAC	#N/A	#N/A	#N/A
Rosa-hybrida	Affx-86815150	G100652_156	CTCTTCTAGATCCTGCCCCTCCATCTGCCTTAGCT[T/C]GAGGATCTTGTCAGCAAGTTCCTTATTCAACCTCA	Rh_FV5G21120.Contig1	FV5G21120	MADS-box protein JOINTLESS (similar to)
Rosa-hybrida	Affx-86815151	G100653_580	TGGCAGAGGAGATATTCAGATGCCGAGGTGATATT[C/A]GGACTTTTCATTTGTACATGCACTGTACTTTTTAT	Rh_FV5G16980.m.2	FV5G16980	Myb-like protein L (probable)
Rosa-hybrida	Affx-86815152	G100654_367	TTGTTTTCAAATAAGACTAATGTAATGGATGTTGC[T/C]CACGATCTGTCAAGAACAACAAAGAAGGAGATCCA	#N/A	#N/A	#N/A
Rosa-hybrida	Affx-86815153	G100655_141	TGCGTTTAGATATACTTATATGGCATTGCTCACTT[T/C]GGCAATACTTGCCTTCACCTGATATGCAGATTCAC	#N/A	#N/A	#N/A
Rosa-hybrida	Affx-86815154	G100663_335	GATTAGAAACTTGAAAAACAAAGCTTGGTTGAGAC[G/A]GAGGAAGAACAGAAGGACGAAGATGGAACTGGGTC	#N/A	#N/A	#N/A
Rosa-hybrida	Affx-86815155	G100665_439	ATAATATCTTTTCGTTTCATGTCACCCTGATAACC[G/A]ACAGCTATTTCACTTCTGTGCTAATAGTCGTGGGA	#N/A	#N/A	#N/A
Rosa-hybrida	Affx-86841069	G100665_597	AAGTTCTCTTTTTGTTTCTCGACAATCTTAGTTAG[C/T]GCAACTTCTCACCATTTTCATCATCTATAAAGATT	#N/A	#N/A	#N/A
Rosa-hybrida	Affx-86815156	G100670_883	GGAGTTCAAAAATGCATCATGAAACATGAAACTTT[T/G]GCATGTTAATAACATCCTGCTGTTATCAATATTTT	#N/A	#N/A	#N/A
Rosa-hybrida	Affx-86815157	G100671_451	AATGGTCTCGATGGTGGACATTATGAATTACCAAC[T/C]GTTGAATCATGTCCTAATTAAAATGCTTGTTGGTT	#N/A	#N/A	#N/A
Rosa-hybrida	Affx-86815158	G100675_308	AGGACAGTGTCAAGAAGACCAGAAAGTTTATTTGT[T/G]GCCTCTGCAATTCTTGCCAAGTCCATCATAGGCTC	Rh_FV7G29020.m.2	FV7G29020	Eukaryotic translation initiation factor 3 subunit F (eIF3f) (putative)
Rosa-hybrida	Affx-86815159	G100678_938	CAACTGGCTTCCTTGGAATGCATAAAACACTATGA[T/C]GAGCAGAATTACTAAGCTTTCCCAAAATGGACGTC	Rh_FV1G01750.m.1	FV1G01750	1-acyl-sn-glycerol-3-phosphate acyltransferase 1, chloroplastic, Precursor (similar to)
Rosa-hybrida	Affx-86815160	G100679_273	CTCTGCCTGATCATGGTCTCCTGTTTCTCCTCCTC[G/A]GCCCTAACAACCTTCTCCTTGGTTTTCGTGGTCAC	Rh_FV0G07460.m.5	FV0G07460	Transmembrane anterior posterior transformation protein 1 homolog (probable)
Rosa-hybrida	Affx-86815166	G10068_251	CCTTTGGCCTCACTACATGGCCTAGCCATGACTAC[G/A]GAAGCGCTTGTAGTTTCCTGCTCATTACTTCCTTC	#N/A	#N/A	#N/A
Rosa-hybrida	Affx-86839184	G10068_924	AACAAGTAAACAAATCCACCTTTGCTGCTGAAAAC[C/T]TTGGACCCAAATTGCTTCCCTATCCAATCCGAATG	#N/A	#N/A	#N/A
Rosa-hybrida	Affx-86815161	G100680_129	AGAAATTGGTGATGATTGGAAAAGTGAGCAAAATG[G/A]AAGATTGAGTCTTTGGGGTTGTGTTGAATTGGGGT	#N/A	#N/A	#N/A
Rosa-hybrida	Affx-86815162	G100681_182	AGAGAAGAAAAGTGAGTCAGAGAGAAATTAATGGC[G/A]GAGCAAGACAAGGTGATCCTATACGGAGTGTGGGC	Rh_FV5G13510.Contig1	FV5G13510	Probable glutathione S-transferase
Rosa-hybrida	Affx-86815163	G100682_416	GTCTGGAACAACTTATCAACTTCTGCAATAATGGT[C/A]CGAGCTTCTTCAATTTCAGGGCCTTCCTTCTGGTT	Rh_FV7G19010.Contig1	FV7G19010	Glutamate receptor 1.3, Precursor (probable)
Rosa-hybrida	Affx-86815164	G100684_127	GAATAATGAAGGTATTACTGATCATATCAGATGAG[G/T]GAGATGACTGTCCCATGACCAAGCTGCCAGAAATC	#N/A	#N/A	#N/A
Rosa-hybrida	Affx-86815165	G100686_140	TAATATCAATAGCCAACGGAATGTGCCTGCCACAT[G/A]GACATCAATAGCCCAAAGTCCAACAACCCCTTCTT	#N/A	#N/A	#N/A
Rosa-hybrida	Affx-86815167	G100690_456	CACTTTTCCATCTTTTCGACGTTTGCTTCTCTCAA[G/A]TATATAGCCAGAGGGCTAGGCCCAGGAGTAGCACA	#N/A	#N/A	#N/A
Rosa-hybrida	Affx-86815168	G100695_231	AGCACATAGCAATTTTAAGAACAACAATCTAACTG[A/G]CTAGACATGGATGATATAGGTACTCAATACTTATC	#N/A	#N/A	#N/A
Rosa-hybrida	Affx-86842651	G100695_348	AGGAAAGAAAGACCAATAAGCATCTATAAACAGTA[C/A]GAAAATTTAAGGAAAAACCATCATGATAATTACAT	#N/A	#N/A	#N/A
Rosa-hybrida	Affx-86815169	G100696_237	GACGCCATGAGCGGAGCGACGCCGGAAGTGAACCA[G/A]TCGCCATACCGGAAACTCAACTCGATCAAGAGATA	Rh_FV0G19100.Contig1	FV0G19100	Formin-like protein 6 (AtFH6), Precursor (similar to)
Rosa-hybrida	Affx-86815170	G100697_1405	GGTGGGCGAAAGAAGTGGCTTGTCGGTTGAATTGA[C/T]GACAGCCAACAACCTGGAGTTTGATAGGAGAAGAG	Rh_FV5G25210.Contig1	FV5G25210	Lectin-domain containing receptor kinase A4.1, Precursor (probable)
Rosa-hybrida	Affx-86815190	G1007_120	ACTTCTGGTTAGTTTCCCACTTGGTTACTTCATTA[C/T]CAATTTCTCTGCGTTTCGACTTTTGCGATTCTTGA	#N/A	#N/A	#N/A
Rosa-hybrida	Affx-86839994	G1007_176	TTTTGCGATTCTTGATTTTCGTTTGATTTGTGGCG[A/G]TGCTCATCGTTTGGATGATGCGATTTGGTGCTCAA	#N/A	#N/A	#N/A
Rosa-hybrida	Affx-86815171	G100700_306	TGCTTGGACCAAGGTCAACCTGCCACCTCTTGACA[A/C]AAAAGCCAACTTCCAACCTCGAGTCTCTTCTCTAC	#N/A	#N/A	#N/A
Rosa-hybrida	Affx-86815172	G100702_438	TTTGACTTCATCTCTACTTGGAGTTCTCCGGTTTA[C/T]GAAGCCCCTTCTTTTCTAGCCACGACTTATACTTA	Rh_FV6G32420.Contig1	FV6G32420	Methionyl-tRNA synthetase, cytoplasmic (MetRS) (probable)
Rosa-hybrida	Affx-86815173	G100714_584	TACGTTCTACAACCCCATTCTGTTCTGGTGTACCT[A/G]GTGTTGTGTATTGTGCAATGATTCCACATTCCTCC	#N/A	#N/A	#N/A
Rosa-hybrida	Affx-86815174	G100722_1096	TGTGGTCTTAAGGGCCATATTGCTCTAGATTGTCA[T/C]CATAGGAGCAACTATGCCTATCAAGGAGCTGAGCC	Rh_FV3G24520.m.8	FV3G24520	Putative calcium-transporting ATPase 12, plasma membrane-type (similar to)
Rosa-hybrida	Affx-86841644	G100722_1210	AGCTCATCTGGAACTCATCACAATGAGATATGGAT[T/C]GGTGATACTGGAGCTACCCATCACATGACTTCTGA	Rh_FV3G24520.m.8	FV3G24520	Putative calcium-transporting ATPase 12, plasma membrane-type (similar to)
Rosa-hybrida	Affx-86815175	G100725_40	ATTTTGGACATAAAGAAACCTAACATGAACAGAAT[C/A]GAAAGATGGACAAAATACGAGGTGCAACTATTCAG	#N/A	#N/A	#N/A
Rosa-hybrida	Affx-86815176	G100732_356	CTCTAGTGGAACATCTCAGCTTGGCTGGCACTGGA[G/T]ACCAACACCATCTGAGACTAAAATTTGAAAGCCAT	#N/A	#N/A	#N/A
Rosa-hybrida	Affx-86840733	G100732_88	AGGCATGGAATTGAAGATCCTTTAATGTGTGAGAA[G/A]CTCAAGGCATGTGCAGACGTCTCATCATGAGTGAA	#N/A	#N/A	#N/A
Rosa-hybrida	Affx-86815177	G100736_294	CGCACCAGCAGCAACTTCAGAATCCTTGTCGCCGC[C/T]GCGATCCATCTCCCTTGTCACTTCATTGAATGCCC	#N/A	#N/A	#N/A
Rosa-hybrida	Affx-86815178	G100740_1943	AATCCAGTCCCAGCTTTTAAAGCTCCTGAAGTTCC[C/T]GATAATGAATTTGAGAAGCGAATAAGACCAGAGGT	Rh_FV5G04090.m.2	FV5G04090	Spastin (probable)
Rosa-hybrida	Affx-86815179	G100751_1385	AAATTTGTTCTTGATATTTTCTAGGAATATGGATA[C/T]GGGGAAGAACAAAAGTTCTTTGGGTATTGTTTCTG	#N/A	#N/A	#N/A
Rosa-hybrida	Affx-86815180	G100755_256	TGCTGCTGCTGCTGCAACCCCCACATCTTGCCGAA[A/G]GAAGAAGAATGAACAAGCCACTTTCTTGGAGGATG	#N/A	#N/A	#N/A
Rosa-hybrida	Affx-86815181	G100756_175	AAAAAATTTATGCTGGAAAAACATAGGATGGTTTG[G/A]AACAGGCTCTAGAGGTTGGTGAAAAAGTTCACACA	#N/A	#N/A	#N/A
Rosa-hybrida	Affx-86815185	G10076_368	ATTTCCCAGCTTAACTTTGAAGCAACTCTTTCATG[A/G]CGGGGGACATATTCCTCCATTTTCTTCACTAACTC	Rh_FV2G47180.Contig1	FV2G47180	UPF0717 protein At5g11950 (putative)
Rosa-hybrida	Affx-86815182	G100761_522	GCGCCTTTGAAGAGGGATGCCAGCTTCTGGTACGG[T/C]CCTCTTTATAAGAAGCAGACCTCGACAGCTTTGGC	#N/A	#N/A	#N/A
Rosa-hybrida	Affx-86815183	G100763_349	AGTGGAAAGCTTCGTAATGAAAAAGCAATAGTGCG[A/C]GTTAGAACGAATAAGGATTTAGATTCTTAGCTCAA	#N/A	#N/A	#N/A
Rosa-hybrida	Affx-86815184	G100769_82	AACCGCGTCAAATACACCGTCGTCGAGGCCCTCAA[T/C]GGCGACTACAGCCTCTCGAGATCGGGATCTGCTGC	#N/A	#N/A	#N/A
Rosa-hybrida	Affx-86815186	G10077_1143	CCTCTTTGTTCAGAGTTATCTGCATCTCTCTTTGA[A/G]TTTTCAAATTTAACTTTTCTTTTACCCATTTGAGT	Rh_FV0G17940.Contig1	FV0G17940	Helicase SEN1 (probable)
Rosa-hybrida	Affx-86802617	G10077_1311	AAACTTTACTGTGGCCAAGTGGACGGATTTCACCA[G/A]CCGTTACATTTTTAGATCTGACATCCTCTTTAGTT	Rh_FV0G17940.Contig1	FV0G17940	Helicase SEN1 (probable)
Rosa-hybrida	Affx-86802618	G10077_2221	GGGTGCATCCTATACTGTTTGGTCAGCATAATAAC[T/G]GGGTGGCCAGCCCTTTGTAAACGTTCAAACATGCT	Rh_FV0G17940.Contig1	FV0G17940	Helicase SEN1 (probable)
Rosa-hybrida	Affx-86802619	G10077_2323	GAGAGAACTGTTGCAGGAAGCTGCTTTGGATCACC[A/C]ACCATGATACATTTGGTTCCAGTTGACTTTAAAAG	Rh_FV0G17940.Contig1	FV0G17940	Helicase SEN1 (probable)
Rosa-hybrida	Affx-86802620	G10077_2480	CTGCTAAACTTATGACTTGACATAGATTCAGAACA[C/T]ACACCATAAAGGTCTCCCCCACAGCCACTTAGCGT	Rh_FV0G17940.Contig1	FV0G17940	Helicase SEN1 (probable)
Rosa-hybrida	Affx-86802621	G10077_2745	TACATGTATCATCCGAGGACTTAAGGTCAGTATTA[C/T]GATCACTTAAGTTAGCACGTTTGGCTTCATAGAAT	Rh_FV0G17940.Contig1	FV0G17940	Helicase SEN1 (probable)
Rosa-hybrida	Affx-86802622	G10077_3062	TCATCAACAGCAGCATTAGATTGAGCACATATGAG[T/G]ACCCTACCTCTCATGGAACTTTCTATAGACTTTGT	Rh_FV0G17940.Contig1	FV0G17940	Helicase SEN1 (probable)
Rosa-hybrida	Affx-86802623	G10077_3108	TCATGGAACTTTCTATAGACTTTGTATTCCTCTGT[A/G]CATCCTCATTCAGTTGTCTAGCCAAGGCTGCATCC	Rh_FV0G17940.Contig1	FV0G17940	Helicase SEN1 (probable)
Rosa-hybrida	Affx-86802624	G10077_4048	TTGCAACTTTATGTTTATCATTTTCACTTGCTGAC[G/A]CTACTCCCACCAGTGCAAAGTAATCCAATTCTAAT	Rh_FV0G17940.Contig1	FV0G17940	Helicase SEN1 (probable)
Rosa-hybrida	Affx-86802625	G10077_4240	GCAGAAATGCTTGGCTTTGGCACAAATGACTGCTG[G/A]CGTCTGACTGAGTTGAGAGCAGAGTCTAATGGATC	Rh_FV0G17940.Contig1	FV0G17940	Helicase SEN1 (probable)
Rosa-hybrida	Affx-86802626	G10077_5582	TTTAATACAACAGTATCGAGTTGGACCAGTTTCAC[G/A]GCATGTCTCAAGCCAAAAAAGACAGCGGACACTGA	Rh_FV0G17940.Contig1	FV0G17940	Helicase SEN1 (probable)
Rosa-hybrida	Affx-86802627	G10077_5622	GTCTCAAGCCAAAAAAGACAGCGGACACTGAAGAT[C/T]GATGAGAACAAAGGAAATTCAAACCACAAGAAAGA	Rh_FV0G17940.Contig1	FV0G17940	Helicase SEN1 (probable)
Rosa-hybrida	Affx-86802628	G10077_5684	CAAGAAAGACCTCTTGTATTGGAAACCTGTTCCAA[G/T]ATACACTTGCCAAATTGCCTCACATTATCATCAGG	Rh_FV0G17940.Contig1	FV0G17940	Helicase SEN1 (probable)
Rosa-hybrida	Affx-86802629	G10077_6061	GAGATCGCGCCCAGAAAACAGCCTTGGAAAATGAT[A/G]TTGGAAGAACTGAGAGATTGGTGTCGACAAGAACA	Rh_FV0G17940.m.5	FV0G17940	Helicase SEN1 (probable)
Rosa-hybrida	Affx-86802630	G10077_6310	GGTGGGTGCGTATTCAGCACTGAACTTATTAATGC[A/G]GCAGCATCAGACACTATGATAGTTTGTATGAGATC	Rh_FV0G17940.m.5	FV0G17940	Helicase SEN1 (probable)
Rosa-hybrida	Affx-86802631	G10077_6862	AGGAAAATGGGATAGCGTTCTAATATCCCTTCTTC[C/A]AAAGCTGGAGGTTCTAAGAACCCAAGCAGAGTTTT	Rh_FV0G17940.m.5	FV0G17940	Helicase SEN1 (probable)
Rosa-hybrida	Affx-86802632	G10077_7005	TTCTGTTTCCAACATGCCAATGAATTTTTTAAGCA[A/G]AGGCTGCAAGGGTTCCAAGTCTACTGCTCTCCTCA	Rh_FV0G17940.m.5	FV0G17940	Helicase SEN1 (probable)
Rosa-hybrida	Affx-86802633	G10077_7415	CTCGACTCATATTCAGTGCTATACATTTCTTGGGT[C/T]TGATAATGCTGGGAAATGCACTGGATACATTGCCG	Rh_FV0G17940.m.5	FV0G17940	Helicase SEN1 (probable)
Rosa-hybrida	Affx-86802634	G10077_7477	ACATTGCCGCATTTCCTCAGAGATTCTCCTCCATA[G/A]TTGTCTAAGAGGAGAATCACTATGCTCATCATTAA	#N/A	#N/A	#N/A
Rosa-hybrida	Affx-86802635	G10077_7517	CTAAGAGGAGAATCACTATGCTCATCATTAAAATA[G/A]TTGTAAAATGTCTCCAGAAGAGGCCCCATTAAATC	#N/A	#N/A	#N/A
Rosa-hybrida	Affx-86815187	G100783_146	ACATCTTTGTATTAGTATTTGCTTGGTAAAATTAG[G/A]TGTCTTCACCATTACAAGGATTGATGCATTACCTC	#N/A	#N/A	#N/A
Rosa-hybrida	Affx-86815188	G100793_2948	GGAGCCAACAACACTGGCATCAATGTTAGAGGGAG[C/T]TGGTTGTCCAGCTGCACGTGGCCCAGTATGAGCTT	Rh_FV5G31120.Contig1	FV5G31120	Putative vacuolar protein sorting-associated protein 13A (probable)
Rosa-hybrida	Affx-86843527	G100793_2997	GCACGTGGCCCAGTATGAGCTTAAACCTGCTTGTC[G/A]TCCCACCATCATAGCCTGTCGAATATGATACGAAG	Rh_FV5G31120.Contig1	FV5G31120	Putative vacuolar protein sorting-associated protein 13A (probable)
Rosa-hybrida	Affx-86815189	G100798_335	ACAAGATACTTAAAGTGGTGGAAGGAATCCATGGC[G/A]GGCCTCAAACACAGAAGTATGTCACCACAAAAGAA	Rh_FV3G24510.m.2	FV3G24510	hypothetical protein
Rosa-hybrida	Affx-86815200	G1008_2804	CAATGGGAATCTCCACAGATGAAACGGAGGCGAAT[A/G]GTGCAGGTGGAGCAGACCTCTCGATGGCCACAGGG	Rh_FV6G03840.Contig1	FV6G03840	LIM domain and RING finger protein C1223.01 (probable)
Rosa-hybrida	Affx-86815191	G100801_350	CTCGATTTGAACAGAAATTGAGTAAATTGATCATC[T/C]CAGATCTTCATTCTTTCACCTACCGTGACTCAGTA	#N/A	#N/A	#N/A
Rosa-hybrida	Affx-86815192	G100803_965	AAAGGTATTTCATAGATCAATATTTTCATCAAAAT[A/G]GTTAATATGTGCATATCTAGTGTTTCTTTATTATC	#N/A	#N/A	#N/A
Rosa-hybrida	Affx-86815193	G100807_105	CTTAAGCTCACTACAGCAATATTCTTGCACCTTGG[C/T]CAAACAAACAAGTACTGAAGTACTTATAATTAGAT	#N/A	#N/A	#N/A
Rosa-hybrida	Affx-86815196	G10081_626	GGTCAGGCTATTGGAAAGCTGCATGATGGTGGCCT[G/A]ATTCATGGGGACTTGACCACATCTAACCTGCTAAT	#N/A	#N/A	#N/A
Rosa-hybrida	Affx-86815194	G100812_1503	AATAGAAAACCCTAAGTGAATGAGGCTGAATGAAT[T/C]AACAAAGGAGGAAGAGAGCGCTAAACTGTTAGGTC	#N/A	#N/A	#N/A
Rosa-hybrida	Affx-86815195	G100815_1017	AAACCGCCAATTGAATTGTGAGCCAAGATTTTGAG[C/T]TGAGGAGCCCAAGTTGTCCAAATAAGCCCACGACC	Rh_FV1G14730.m.4	FV1G14730	Anthocyanidin 3-O-glucosyltransferase (probable)
Rosa-hybrida	Affx-86839432	G100815_880	CTCTTGGCACCTCAATCCCAACCTTCTTGTCCCAA[A/G]ACCTAGCATGAAGCCCTTGATCATATAAGATTGGA	Rh_FV1G09440.m.2	FV1G09440	Anthocyanidin 3-O-glucosyltransferase (probable)
Rosa-hybrida	Affx-86815197	G100836_152	ACAGACACTGCAAATAACCTGTATAGGACTCTTCC[A/C]TTTGCTCTCGTTGTCTCAAACAGTGGTAAATATCT	Rh_FV3G42030.m.5	FV3G42030	Cellulose synthase-like protein E6 (similar to)
Rosa-hybrida	Affx-86815198	G100843_2234	CAAGACGTGCGCAGAATTGCAACCATGAGAGAATT[G/A]ACTGGTAACTGCATAGTCATATACCAGAGGTACCT	Rh_FV3G27770.Contig1	FV3G27770	Transketolase 2 (TK 2) (probable)
Rosa-hybrida	Affx-86815199	G100845_1013	GCTGGAGAGGTGGGAGCATTTGTTATTGCATATGC[T/C]GTCCATAAAATGTTTGCGCCAGTTCGTTTAAGCAT	#N/A	#N/A	#N/A
Rosa-hybrida	Affx-86815201	G10091_694	CCTCCCAAAGCTCTCGTGCCGACTCGGCACCGCGA[T/C]ATCCATCGGTTTCCTTCTCGGCCCAAACGACGACG	Rh_FV4G13740.Contig1	FV4G13740	RING-H2 finger protein ATL3F (probable)
Rosa-hybrida	Affx-86815202	G10094_1012	TCTTAAAATAAGATTGAATAGCTTCGGTAATCTCA[C/T]CGTACTTGAGAGAATCCTTACCGGAAACGAGTCTG	Rh_FV3G31350.m.1	FV3G31350	Endonuclease (probable)
Rosa-hybrida	Affx-86815203	G10096_568	CTCTGTAAACCAAACCAAACCTTTTACAACTTGTT[A/G]TCAGCCCAACCTTGGTATCTGAGAGCTTGATCGAT	#N/A	#N/A	#N/A
Rosa-hybrida	Affx-86815204	G10098_1669	TGAATCATAACTTAATTTGAGAAAATGTCGAAGCT[T/C]AGGATTTCTTTTGTAAACCTCTAATGCATCTTTCC	Rh_FV4G18440.m.5	FV4G18440	TMV resistance protein N (probable)
Rosa-hybrida	Affx-86815206	G10104_676	CCTTTAAACCTTCACTCTTATGCTTAATTATGCAT[T/C]GTTAAACATCTCAACGGATGCTATAGATAGATAGT	#N/A	#N/A	#N/A
Rosa-hybrida	Affx-86815207	G10105_751	AAGCAGGTGGAGTTTGCTTCTCCAATGATCTTGCC[A/G]GTCGGGCGTCTTACCTGATGAATGCTTACTATCAG	Rh_FV7G26380.m.1	FV7G26380	Glucan endo-1,3-beta-glucosidase ((1->3)-beta-glucanase), Precursor (probable)
Rosa-hybrida	Affx-86815208	G10106_1716	GGAGTTTCATTTCCCAAAACTTCCTGGGCATTGGC[G/A]TATGCAGAAGCAGTATGCTCGCTTATCTGTTTCAT	Rh_FV2G35690.Contig1	FV2G35690	Myb-related protein 3R-1 (Protein PC-MYB1) (probable)
Rosa-hybrida	Affx-86815209	G10108_152	TGAATTCTTCGATCTTCTTCGACCCCCTCCAGAAC[T/C]TGGACCTCACAAGATTTATTGGTTTGGTTCAATTG	#N/A	#N/A	#N/A
Rosa-hybrida	Affx-86815210	G10113_1331	AGTCAATCAACATCCTATAACTCACAACTCAGAGA[T/G]GAAGACGGTGTCCAAAACAATGGAGATAATTCGGA	Rh_FV6G20030.m.2	FV6G20030	E3 ubiquitin-protein ligase RNF8 (probable)
Rosa-hybrida	Affx-86815211	G10115_1299	CCGTAAGCCCATTCTCCATCTCCAGGCTCCTCTTC[G/A]GACAGAATACAAACCAGTTGGCTTATGGGTTTGGC	Rh_FV0G38870.Contig1	FV0G38870	Carbonic anhydrase, 25 kDa isoform, Precursor (similar to)
Rosa-hybrida	Affx-86815212	G10116_205	GCCTCGGTCGGCTCCTCCAGCGGGGCGACAGTCGA[A/C]ACCTCGGGCTGCACCACCGGCTCCTCCACCAGGGA	#N/A	#N/A	#N/A
Rosa-hybrida	Affx-86839573	G10116_751	AAAGCCGGCTTGGTCTTCTCTTCCACTGCGACCTG[C/A]ACCTTCTTGGTGGTAGGGATGTTCTCGTACTCGAT	#N/A	#N/A	#N/A
Rosa-hybrida	Affx-86815213	G10117_1092	TTATGGAGGTCCAAGACACAATATTGAGTTCCACT[C/T]CTTTGCCCTTAAATTGCCTGAACACCTCCAGTGCA	#N/A	#N/A	#N/A
Rosa-hybrida	Affx-86815217	G1012_1469	CTATGAAGAGAGAATATGAAGAGTTCAAGGTTAGG[A/G]TAAATGCGCTTGTGGCCAAAGCCACAAAGGTTCCT	#N/A	#N/A	#N/A
Rosa-hybrida	Affx-86815214	G10123_596	TTGGCTTGACAACAAAGCTAATGAGCTTGGTATAA[C/T]TTGTAACAAAAATGGATATACCACTTGGAGACATG	Rh_FV1G07950.m.2	FV1G07950	Probable WRKY transcription factor 19
Rosa-hybrida	Affx-86815215	G10127_606	GGGTGTGACCAAGGAGTTCCTTGAGCTTCTTTTGG[T/C]TGATTGGATGCCCTTGGAATAAGTACTCTACGACT	Rh_FV7G05790.Contig1	FV7G05790	hypothetical protein
Rosa-hybrida	Affx-86815216	G10129_1377	CTTGACCATAAGCAATTAAAACTCCAAATTGGCTA[A/G]TTAGCCTTTTGAAGAAGTGCACGGCAGACTGAGAA	#N/A	#N/A	#N/A
Rosa-hybrida	Affx-86815218	G10131_766	TCTTATAAACAGACAGAAATGGCCTAGTTGAGCAT[C/A]AATCAGGAGTTCAGGACCATACAGTTCATAAAGGA	#N/A	#N/A	#N/A
Rosa-hybrida	Affx-86815219	G10134_1042	GTTTTTCCAAATCCAGATACGGATATATATGATAT[G/A]TTAAATGCCGGCTCATTATTTTGATAAACAAACCC	#N/A	#N/A	#N/A
Rosa-hybrida	Affx-86815220	G10143_221	GATGCACCAGAAGACTAAGACCTTCCCCTAACTCA[C/A]AATTTGCCACTTGTTTCATTGATGGCCACACCTAT	#N/A	#N/A	#N/A
Rosa-hybrida	Affx-86815221	G10144_321	TACTCTCGAGTGCCAGCTGGATATATTAGCTCATC[A/G]GTATCAAGATGGATAATCCAATCCATGCCAGCTTC	Rh_FV6G33770.m.5	FV6G33770	Proliferating cell nuclear antigen (PCNA) (similar to)
Rosa-hybrida	Affx-86815222	G10146_418	CCTTGATATATGTTCTTCCTTGTCGCAAAACTGGA[C/T]TCCCACTGTAATAAACACAAAGACTTGGCACTTCC	#N/A	#N/A	#N/A
Rosa-hybrida	Affx-86815223	G10148_1110	CTACCAGATTTCTCCACACCTAGCTCTTTGTATCC[G/A]GTCCAGTCACTTTTCTCCCACCACTCTTCTCTCCA	Rh_FV2G37430.m.1	FV2G37430	hypothetical protein
Rosa-hybrida	Affx-86815224	G10149_322	ACGAGGATGAGAGCATGGGATTAGGGACGATGAGG[G/A]TGATGGTGACTAGTCCTACAGGGCAGTGGGGCCCG	Rh_FV5G33660.Contig1	FV5G33660	Zinc finger and SCAN domain-containing protein 20 (probable)
Rosa-hybrida	Affx-86815231	G1015_1637	TTAAGTTCCTAATTTTGAGCTGGTCAATACTATAG[G/A]TTTTCAATCTTCAGTTGTTTCGGGTTTGGGATTAT	#N/A	#N/A	#N/A
Rosa-hybrida	Affx-86838611	G1015_1962	CATCCTACTTTTGAATGTTTCTCTTACATCAAGAG[G/A]GTAACCACTTGATACCATTGTTGATTGCATTTTTA	#N/A	#N/A	#N/A
Rosa-hybrida	Affx-86815225	G10150_286	TTCTGGGCCAATCTTGAGCCCTAATCCAAGAGGCA[A/C]CCCTATCAGATTTGGATATCCAAGACCCAAATGAT	#N/A	#N/A	#N/A
Rosa-hybrida	Affx-86815226	G10151_1906	TTGGAACTCATGAAATGTCAAATGTGGAAATTATG[T/C]CATCCAGTGTGATTGCCTTTCTTTAATTCATGTTG	#N/A	#N/A	#N/A
Rosa-hybrida	Affx-86815227	G10154_200	TACGTCCCACATATTTACAATAATCCACTTTAGAG[C/A]TTCTCATGAAGTTTCTCGAGAAAGCCCGGCCAATG	#N/A	#N/A	#N/A
Rosa-hybrida	Affx-86815228	G10155_1219	GTCAATCTGCATGTTCATCTTGATTAGGAAGTACT[G/T]GATTTGTGAATGTGATGGGCATTGTTGTAGGTGTG	#N/A	#N/A	#N/A
Rosa-hybrida	Affx-86815229	G10157_186	TCCTGTACAAATGAACACCTATTGCCAGCCCCAAA[G/A]TATAACACATTAAAGATATATTGTACATATGAGAG	#N/A	#N/A	#N/A
Rosa-hybrida	Affx-86815230	G10158_1085	AGCAGCGGAGCGAATTCTGAGCTGCCTGAGAGAAA[T/C]GGCGCCGTGCTTTATGGTTCTGAAAGAGCAGCCAT	Rh_FV1G21080.m.1	FV1G21080	Cell division protease ftsH homolog (probable)
Rosa-hybrida	Affx-86815232	G10163_1105	GTTTGGCTGGTTCAAGACTAAATAGGAATTAAAAC[T/C]GTTGTTGATCAGACTATTGTAAGTAGATGCCAACA	Rh_FV2G35720.m.1	FV2G35720	TMV resistance protein N (probable)
Rosa-hybrida	Affx-86815233	G10164_187	GCAAAGTTAATTTGCTAATGCTAATTGCTGCCGTA[A/C]TAAGACTAACTCCAAGTAAAACTACAAAATTCCAT	#N/A	#N/A	#N/A
Rosa-hybrida	Affx-86843286	G10164_634	GAAGAAAGAAATTCTCTCTTTTCCCCAGTACTTCT[G/T]CATATCTATCCACTTGTTCATCTGTTTCACCGGAG	#N/A	#N/A	#N/A
Rosa-hybrida	Affx-86843973	G10166_496	GTCGCTAGGCTTGAGTCTGAGCTTCATGATTACCA[A/G]CATAGCATGGGGCTTCTCCTCATTGAGAAGAAAGA	Rh_FV0G02550.Contig1	FV0G02550	Putative nuclear matrix constituent protein 1-like protein (NMCP1-like) (probable)
Rosa-hybrida	Affx-86815234	G10167_2643	CCATGTGCTCTCCCACAAGACTTCAACAACTCTTC[T/C]TGAAATGCCTGAACTCCCAATGACACCCTATTCAC	Rh_FV5G09700.Contig1	FV5G09700	Elongator complex protein 3 (similar to)
Rosa-hybrida	Affx-86815235	G10169_104	GAGCAACCCATCGGCAGGAACTTGATCTCCAATCT[T/C]TAAGCAAATGACATCTCCAACCACAATTTCGAATA	Rh_FV4G06360.m.4	FV4G06360	Putative calcium-transporting ATPase 13, plasma membrane-type
Rosa-hybrida	Affx-86815242	G1017_2136	CAATCTTCCAAGCACAACCTGCTGAGAACTTCAGC[G/T]GCATGTGCTTTGTCAGCGTTAGTGAAGATCTGAAA	Rh_FV1G30140.Contig1	FV1G30140	Peptidyl-prolyl cis-trans isomerase CYP20-3, chloroplastic (PPIase CYP20-3), Precursor (putative)
Rosa-hybrida	Affx-86815236	G10170_1032	GTACTGGCCTTTCAGCATCGACTTCTGAAGACATC[G/A]CCGCTGCCGCCCCCTCACCCCTGTATTTCTAAGAC	Rh_FV6G12270.Contig1	FV6G12270	Alcohol dehydrogenase [NADP+] (probable)
Rosa-hybrida	Affx-86839758	G10170_469	GAGGGCGAGCTCTTCCCCAGGGGCGCCGACGGCAA[A/G]GTGTTCTGGAGCGACGTGGACTACGTGGACACCTG	Rh_FV6G12270.Contig1	FV6G12270	Alcohol dehydrogenase [NADP+] (probable)
Rosa-hybrida	Affx-86815237	G10171_1087	ATGAGGGCTTTGGATCTTCATGAGTGGTTCTTCAC[T/C]AGGATTAAGAATGAACATCAATTGCTAGCTAATTA	#N/A	#N/A	#N/A
Rosa-hybrida	Affx-86815238	G10175_1292	TTGGACAAGAGGGAGCTTCAGTTCTTGGGTGGTCT[C/A]TGTGGAAATTCAGAAGCTCAATACTCAAAGCCTTG	Rh_FV7G39380.m.1	FV7G39380	Transcription factor TCP19 (probable)
Rosa-hybrida	Affx-86815239	G10176_1031	TATACATGATCCACTGGTATATCAAAGTAACCTAT[T/C]GACTGCCCGGAATGAATGTCACAAGCAAGAACACG	Rh_FV5G30490.m.1	FV5G30490	Ribose-phosphate pyrophosphokinase 1 (similar to)
Rosa-hybrida	Affx-86815240	G10177_450	TGCCTGTGGGTTTATGGTGAATGTAAACTAAAGGA[C/T]CATTTTGGCTCTGCTTTTCTTCAAGCTTTGATGGC	Rh_FV4G08880.Contig1	FV4G08880	Peptide chain release factor 2 (RF-2) (probable)
Rosa-hybrida	Affx-86815241	G10179_1109	TGTGATTGACCGACTGTGTCTGGAACAAAGTAGTA[G/A]GATTTAGTCTTGAACGTGGCGTTCTAGAGAGACCT	#N/A	#N/A	#N/A
Rosa-hybrida	Affx-86815245	G1018_519	TTTTACTCAACTGTGGATTCTGTTATTCCTGCAGT[G/A]TGTATCCACCTTATCTTGATAAGATTTTACCTTGG	#N/A	#N/A	#N/A
Rosa-hybrida	Affx-86815243	G10183_1108	CTTCTTGAATGGAGAAATTCTTGGCTCTTTTAGCT[C/T]TCTTTGTGGTTTTGGGTTCACTTTGAACACCAACT	Rh_FV2G46220.m.1	FV2G46220	hypothetical protein
Rosa-hybrida	Affx-86815244	G10185_527	TTGACTGAGTTTGTGGCCGGTCAGAAGTACAGGAA[T/C]GATGGTTTTGATGTTTCAGAATGTCAGGTTTCTCT	Rh_FV3G31250.m.1	FV3G31250	E3 ubiquitin-protein ligase Nedd-4 (DNedd4) (probable)
Rosa-hybrida	Affx-86815251	G1019_78	GAAAACAAGAGCTGCGACGTCGTTCAGCCTTTAAC[C/T]GGGTCTCTTTACCAAACTCCGGTCCAGTACTTGAC	#N/A	#N/A	#N/A
Rosa-hybrida	Affx-86815246	G10191_1686	TAAAATCCAATGTCGGAGTTTCCTCCCTTAGTGTA[G/A]TGTGTAGATATGTAAGCAGCTTGTCCCATGTATGC	Rh_FV4G22030.m.1	FV4G22030	Potassium transporter 6 (AtPOT6) (similar to)
Rosa-hybrida	Affx-86815247	G10192_1465	CTAGTCTGCCCTGCCTTGCAAAATGCTGTAATGAT[G/T]GTATTAAATGAAACAACATTACACAAACCTTTTGG	#N/A	#N/A	#N/A
Rosa-hybrida	Affx-86815248	G10196_1087	TTGATTCTCGTTTTATTGGCATGTATTGGATGTAT[C/A]ATGTATGAAATCAGCCATGCTGTTTAACCATTAAT	#N/A	#N/A	#N/A
Rosa-hybrida	Affx-86815249	G10198_467	CGATGCCCCCAGCAAAGAGGAGTGAAGACTGGGAG[A/C]AAGGACAAAGAAGAAAATCTCAGATTGACTCTGAG	#N/A	#N/A	#N/A
Rosa-hybrida	Affx-86815250	G10199_919	GGTATCAACATCAAATAGATATAACGTGCAATCAT[T/C]ACTTTCATCAGAGAGAGCGCATGCATCATCTTATA	Rh_FV1G25250.m.1	FV1G25250	Leucine-rich repeat structural protein ORF147 (probable)
Rosa-hybrida	Affx-86815254	G1020_2796	TTGAAACCCAATCTCAAATCAAATCACTTATACCA[C/T]TAGATCAATGACACCGCTAGCTAGCGTCTCTTTAA	#N/A	#N/A	#N/A
Rosa-hybrida	Affx-86815252	G10204_812	GAATCTGTTATAACTATAGTTACTCCTTTGTCTGA[G/A]CAGTAGCCGCCGTTTGTGCACCTCACCTGGTAACA	Rh_FV5G30740.m.1	FV5G30740	Expansin-like B1, Precursor (similar to)
Rosa-hybrida	Affx-86815253	G10205_1001	AGAGCAACTTTCCCTTCCCAATCTACCTTTTTGAT[G/A]GGCTCCTCTGGACGGCCCGTGGCACAATCAATAAC	Rh_FV2G11720.Contig1	FV2G11720	Uncharacterized protein ycf39 (similar to)
Rosa-hybrida	Affx-86815255	G10210_238	CAGTTGCGCTGCTTTTCGTCACTAGATCAAGTACC[A/G]ACGACTTTCACGTTGACGGCGGCGCGTGATGAAGT	#N/A	#N/A	#N/A
Rosa-hybrida	Affx-86815256	G10214_427	CCAGGGGTTATGCTGGTGGGGATGAGGCCAAGATG[C/T]TTCATAGGCATTTCCTTGGAAGGCCTGTTAAGATC	Rh_FV4G05420.m.1	FV4G05420	Tetraacyldisaccharide 4'-kinase (probable)
Rosa-hybrida	Affx-86815257	G10216_1737	ATTCTGAAAGCTGTTAGCCTATAACAGACTGCAAC[G/A]CTGTAACAAAACTCCACCACAATTCTCACACTAGA	#N/A	#N/A	#N/A
Rosa-hybrida	Affx-86815258	G10219_4567	GATGGAGGGTATGCAGATGAGGGAGGTGGAGCTGA[A/G]GGAGGGTATGCAGAGGAAGGAGGTGGAGCTGAGGG	Rh_FV7G09970.Contig1	FV7G09970	Phospholipase D beta 1 (AtPLDbeta1) (similar to)
Rosa-hybrida	Affx-86815259	G10221_208	ACTTCTGGTGCAAGCAACTTGTTGATGGATAATTT[C/A]ATGGAAAAGTTTAGTGTAGACGACTCGACGTATGC	Rh_FV1G23840.Contig2	FV1G23840	Inverted formin-2 (probable)
Rosa-hybrida	Affx-86815260	G10223_634	GGCTTTACTTTAGGTGTTAGTTTCTTCAGAGTTTA[C/T]ATGTAGTTCATTTCAGGTTATCTTATTTGATCCGA	#N/A	#N/A	#N/A
Rosa-hybrida	Affx-86815261	G10224_1060	AAGTTCAACATCCTTGCTTCTCCCAGATGGGGCAT[C/T]AGCTCTAGATTCATCTCCTACATGGAATCTTAGGC	Rh_FV6G29750.Contig1	FV6G29750	Ubiquitin carboxyl-terminal hydrolase 26 (AtUBP26) (similar to)
Rosa-hybrida	Affx-86815262	G10228_114	TCCATGACCCAAGACCAACTTTGTATTTGTTTACA[G/A]ACCTCAAAGGTAGTAAAACCAGGACCCCTGTTTCA	#N/A	#N/A	#N/A
Rosa-hybrida	Affx-86815263	G10229_703	GATCGAATTTATTTCTGTGCATAAGGCTTTGCCAT[A/G]TTTCCACTCTGATAATTAAAAGGATGCAGCAGTAC	#N/A	#N/A	#N/A
Rosa-hybrida	Affx-86815264	G10233_912	TTGCCACCTCTGGGTCTTGTGCCATCCCAGAGACC[G/A]GGAAACAAAGGCACCTGTGTTAAAGAAGTTACATC	Rh_FV0G16660.m.2	FV0G16660	GDSL esterase/lipase 1, Precursor (probable)
Rosa-hybrida	Affx-86815265	G10238_1288	AATGGTTCTAATTTAGTCAGTCTGTTGTGTATGGA[A/G]GTCACAACAAATTGGCTAATAATCTAAGCAACATC	#N/A	#N/A	#N/A
Rosa-hybrida	Affx-86815266	G10241_61	ATTCCCCCAAATTCCCCAAACCCCTAACCTTAACC[C/A]CCAAGCTCGCCATACTCCCCTTCTTCTCCTTCACT	#N/A	#N/A	#N/A
Rosa-hybrida	Affx-86815269	G1025_244	ACCCACCTGAGGTAATGAACTGCTTTTGGGTTGAA[G/T]CTCTTTGATTAGGTTCTTTCAAAACCCATGATTAA	#N/A	#N/A	#N/A
Rosa-hybrida	Affx-86815267	G10255_638	TGTTTGTCAGATTGGCTGTTTCTGCATTCTGATTG[T/C]TAAACTCATCACGCATGCGCCCTTTTTCAAGATTT	Rh_FV2G17080.m.1	FV2G17080	Coiled-coil domain-containing protein 90B, mitochondrial, Precursor (probable)
Rosa-hybrida	Affx-86815268	G10256_315	CTGTGGCTTTGAAAAGCAGGGACATAACTCCTAGA[G/A]AAGGCACAGCAAGAAAGAAATGAAATCACATTCCA	#N/A	#N/A	#N/A
Rosa-hybrida	Affx-86815272	G1026_3163	TTGAGGGCTTAAAAGCTTTAACAATTCCCAACTCA[G/A]TCTTCAGAAGAATATGCAGAAAGATCTTAAATACC	#N/A	#N/A	#N/A
Rosa-hybrida	Affx-86815270	G10261_1507	AGGGCTCGCGAGGACTGCAACATGTTGTTCGTTCA[G/A]GATATATGATTCAGCCAAAGCCATGCTGATCGATA	#N/A	#N/A	#N/A
Rosa-hybrida	Affx-86815271	G10268_397	GATTCAGCTGAGAGGTGCTTTTTCGAAGAGGAAAG[C/T]TACTGTAAGAAGGTTGTGAAGAGAGAGAGTAGTAC	Rh_FV3G32330.m.2	FV3G32330	hypothetical protein
Rosa-hybrida	Affx-86815278	G1027_1514	TGGAGGCAGTGCAAATTAGTGGGGGCCCTGCAGGT[T/C]TGGAAGCTGAGTTGCAGCAACTTAGAGATTTGAGA	Rh_FV0G00450.Contig1	FV0G00450	ALG-2 interacting protein X (Dd-Alix) (probable)
Rosa-hybrida	Affx-86815273	G10273_1009	ATGGTGTGTTCCCAAGTTGTTATCCTAAGAAACCT[A/G]TCTTTCTTATTGGTTTTACACTTTTACCAACTGCC	#N/A	#N/A	#N/A
Rosa-hybrida	Affx-86815274	G10274_558	GCATTTGTTATGATGGAAGTTGGGGATTGTAGGTT[C/T]TGTGTTGATCTTTCTGTTTAGCACTGAGCAAGATG	#N/A	#N/A	#N/A
Rosa-hybrida	Affx-86815275	G10275_1617	CAGGTGGCGGAGGTAGTCGACTGCCACGTAGGAAA[T/C]GGCGGCGATGCCCAGCCCGCCGGACCTAGCTGCCG	Rh_FV2G21570.m.1	FV2G21570	Major centromere autoantigen B (Centromere protein B) (probable)
Rosa-hybrida	Affx-86815276	G10276_596	GTAGGAGAAATAAAGCCTTCATCGACGGCCTTATC[A/G]ATGAAACTCAACAAGGAATTGTAGTAGCCGTCCAC	Rh_FV6G30930.m.1	FV6G30930	UPF0717 protein At5g11950 (putative)
Rosa-hybrida	Affx-86815277	G10279_380	CAAACCGCCGACCCGAAAACCCAAAACCCGACCCG[G/A]ACCCCATCGCCGGCCCACACCGAGCTGACCCGCTA	#N/A	#N/A	#N/A
Rosa-hybrida	Affx-86815279	G10282_623	CTTCTTCTTCTTCGGCTGGAAGAAGGAGAGCTCCA[T/C]CGACATCACCGAGCACTGTCATTAAATCGACTTTG	#N/A	#N/A	#N/A
Rosa-hybrida	Affx-86815280	G10283_225	CAAGAGCCCCACCGCTCACAGAGCCCAAGACCCCA[A/C]CTTTAAACCGGCCCACTGCGCCTACGCAGCACCAG	Rh_FV4G19030.m.1	FV4G19030	Pentatricopeptide repeat-containing protein At3g06430, chloroplastic, Precursor (similar to)
Rosa-hybrida	Affx-86815281	G10285_269	TCTGTTGCAAACTTTGGATCGTTACCAGAAAAGTA[C/T]GGTTTGACGGTCTCAATGAAGACATCACACAGCTG	Rh_FV7G39180.Contig2	FV7G39180	Valyl-tRNA synthetase (ValRS) (similar to)
Rosa-hybrida	Affx-86815282	G10286_131	TTAATTCCAATTTCCAGGGCTAAGAGTTCTCGAGT[C/T]CCACAACTTTACCCTATTTCCCAGAATCTGGTAAA	#N/A	#N/A	#N/A
Rosa-hybrida	Affx-86815283	G10287_1551	GAAATGTACATGACTAAGCTGCAAAGTTCAATATA[C/T]AAGCAATTTTTTGTGTTGTTAAATGGTACGCAATA	#N/A	#N/A	#N/A
Rosa-hybrida	Affx-86815286	G1029_1967	CATGGCTTCTCAGGTACAGGCAACGGTTGCAGCAA[C/A]CCCGCAGCCTTCTTCTTTTCAGACTTGTCTTGTTG	Rh_FV0G60670.Contig1	FV0G60670	Integrase p49 (probable)
Rosa-hybrida	Affx-86815284	G10295_1842	TGTTACCAAAATATCATCTTATGAGCAAGGAATGA[G/A]CCAAGAAAAGGAAAAACAACCTGCATATAATTGCT	#N/A	#N/A	#N/A
Rosa-hybrida	Affx-86842556	G10295_379	CGAATGAATCCACTGCTCTTCTTCCCAATTTCGGT[G/A]GAGAGTGTTAAGTGTGCGCTAGGGTTTCCAATTCT	#N/A	#N/A	#N/A
Rosa-hybrida	Affx-86815285	G10297_1058	CATATGATGGACATGAGTTGACCTAAAGTGCAAAC[A/C]TGAAGCAAATTACCTTCTCAAACAGGAGTAACAAT	#N/A	#N/A	#N/A
Rosa-hybrida	Affx-86815325	G103_2175	AAGCAAAGATGATTCAAGTTCTCTTTCATCTCCAG[C/T]GAGATCATTATCCGGAAGCTCTCCGGGCAGGGCAA	Rh_FV0G02510.m.1	FV0G02510	Protein CHUP1, chloroplastic (similar to)
Rosa-hybrida	Affx-86815287	G10301_352	TCCGTACGAGCAAGATCGGAAGCTCCCATGATTAG[C/A]GATGGATGTCAATGGAGGAAATACGGTCAAAAGAT	Rh_FV1G22110.m.1	FV1G22110	Probable WRKY transcription factor 47
Rosa-hybrida	Affx-86815288	G10302_1212	GCCTCAATAGGAGTTGACAAGGCAGAAGCTCTAGT[T/C]GAACGCCCTCTCCGCTCTTTCCTCTCCTTAATTTC	Rh_FV7G36590.m.1	FV7G36590	PP2A regulatory subunit TAP46 (putative)
Rosa-hybrida	Affx-86815289	G10304_275	CTGCCCTTTTGCTTTAAGTACCCCCCATCCCTCCT[C/T]CAGTATATTCACTCCTCTCAAACCTTCCCACAACT	Rh_FV0G32510.Contig1	FV0G32510	Zinc finger protein CONSTANS-LIKE 1 (probable)
Rosa-hybrida	Affx-86815290	G10305_840	AGTATCAGCAAGTGTACGTTTTCTACCCCTCGTCT[C/A]AAAAATTTCTGATTACATCTCCCTTCCTTGAAATG	#N/A	#N/A	#N/A
Rosa-hybrida	Affx-86815291	G10312_103	GTATGCCATAGCATCAGTTTGACTAAACCCTCACA[G/A]GCCAGATTCCCCGCATTCTGTCTAAAGCTGTTGCT	Rh_FV2G44000.Contig1	FV2G44000	Putative phagocytic receptor 1b, Precursor (probable)
Rosa-hybrida	Affx-86815292	G10313_1231	AGGTGCCTCATCCCAAATAATTGCAGTGGAATCTT[A/G]TATCAGTCGTGCTAGAGCAGATTGTTTACTTATGG	#N/A	#N/A	#N/A
Rosa-hybrida	Affx-86815293	G10315_1078	AAAGGAAGCCTCTGCTTTCTGCAGCTTCCATCTGC[A/G]AAAAGTGCGGCTTCACAGTTGCAATCCTCCAAGCA	#N/A	#N/A	#N/A
Rosa-hybrida	Affx-86815294	G10320_590	CTATTTTCATCTTATTATCATTGTCCTTCTGTGTG[C/T]GGTTTTCTTCATCTATCACATCTGTCGCAACTAAG	#N/A	#N/A	#N/A
Rosa-hybrida	Affx-86815295	G10322_1244	CCGCTTTTACCTTTGTTGTGAGTACTCTTTGAGAT[G/A]GGCGAGTATGCTATCACTATCTTTAGCAGAATAGC	#N/A	#N/A	#N/A
Rosa-hybrida	Affx-86815296	G10324_1883	ATCATACCCTGATATTGTAGTGTTATTAGCACCAA[T/C]ATCGTCAAGAAGTTCAAAAGAATCTCTGGTACACG	Rh_FV2G49980.m.1	FV2G49980	Probable salt tolerance-like protein At1g75540
Rosa-hybrida	Affx-86815297	G10334_316	TATCATCCATGTTCATGTTCTCTGGTGTAACTCCA[C/T]CTTCAAGCTTCCAAACAAAGGAATGGATAAGAGAA	Rh_FV6G19530.m.1	FV6G19530	Cytochrome P450 76A2 (similar to)
Rosa-hybrida	Affx-86815298	G10339_1064	AGATGTGGTACACGTTTCAGTGACATTGTAATAAA[T/C]AGATATGCGAATATATGCCTCTTATCTCAACTTAG	#N/A	#N/A	#N/A
Rosa-hybrida	Affx-86815299	G10341_3488	TTCTACTTTGGACTTCAGTGTTCAAGATCACTGAG[A/G]TTCATGAATCTCCCACATTTGCCTACACTTAGTGA	#N/A	#N/A	#N/A
Rosa-hybrida	Affx-86815300	G10342_1219	CATCTTCTTTAAGATGGTAGTTGCTGATTTTTGAG[A/C]GATGTATGCAGGCAGAATGGATGATTATCAATCAG	#N/A	#N/A	#N/A
Rosa-hybrida	Affx-86815301	G10343_415	TCCCACATGAACTTGAACAGCCTGTTGCTTAGACC[G/A]GGAAAAAGCTCATCCATTAGTGCACCGAGCTGGTA	#N/A	#N/A	#N/A
Rosa-hybrida	Affx-86815302	G10344_931	AGCTAGGTAGTACCTGGATTTGAGGGACTGATGTA[T/C]AATATAGTTTATGTAGAGCATTATCCTAGCTAATT	#N/A	#N/A	#N/A
Rosa-hybrida	Affx-86815303	G10346_963	GGACTTCTATTATGCTTGAGAATGAGAAAAGTTAG[A/G]TCTGAGAGAGCCTCTTCTGAGATGTGGAAGGTTGC	#N/A	#N/A	#N/A
Rosa-hybrida	Affx-86815304	G10347_622	CTCCATGCTCACACAGACAAAGCCCTTAGCACAAT[T/C]CTTTGTGATGATCAAGTTTCAGGGCTGGAAATCGA	Rh_FV2G41000.m.1	FV2G41000	Gibberellin 3-beta-dioxygenase 3 (AtGA3ox3) (probable)
Rosa-hybrida	Affx-86815305	G10349_728	ACGCAGTTGACAAGAATCTTGGAAGAATCGTGTCG[G/T]TTGATGTTAAAACCTGTACTTCTGGTGATTCACTA	Rh_FV0G03720.m.2	FV0G03720	F-box protein At2g26160 (probable)
Rosa-hybrida	Affx-86815310	G1035_3090	CTTGTTAAAGCATCTATCTATCTATCTTGAAGCTT[G/A]TGGGCGCCCCTTGAAGCTTCGAGAAACAGAAAGCG	#N/A	#N/A	#N/A
Rosa-hybrida	Affx-86815306	G10351_696	GACTACAAAGAATCTCAAACATCATAGAACAACTG[T/C]GAAAAAACAGAAAGAACAAAACTATTACTACAAAC	#N/A	#N/A	#N/A
Rosa-hybrida	Affx-86838563	G10351_746	AACAAAACTATTACTACAAACATTGACAGAAAGGG[A/G]TCGTATATATCATGAAACAGTAGCCCACCATCATT	#N/A	#N/A	#N/A
Rosa-hybrida	Affx-86815307	G10352_847	GACGATGATGATATAAAGAAATTCTACAAACTGAT[C/T]GACTTGCAGAAGCTTTCTCCTTATAGTTTTGTAAC	Rh_FV6G07470.m.1	FV6G07470	Pentatricopeptide repeat-containing protein At5g65560 (probable)
Rosa-hybrida	Affx-86815308	G10353_276	ATTCCTTTTTCTGGATTCACTTGCCCAATTAGCCA[A/G]AAGCTACTCACTCTTGATAACTATACTCCGTTCCA	#N/A	#N/A	#N/A
Rosa-hybrida	Affx-86815309	G10356_1095	TCTAGTAGGAAGATAGTGAAGGAACCGAACACACT[A/G]TCATGCACACCATCACCATCAAGGCATTCATCACT	Rh_FV5G12180.m.6	FV5G12180	Histone deacetylase 5 (similar to)
Rosa-hybrida	Affx-86838046	G10356_2191	GAACACTACTTCTACAACATCACTTCCAAAGGTAT[G/A]CACAGGTTTCCGTGGAGAATGCACCTATTCTGTTC	#N/A	#N/A	#N/A
Rosa-hybrida	Affx-86815313	G1036_1489	AGTGAGAGGCTTCGGGAGTCCAAATTTGATATCAA[C/T]GAGGAAGAATTGCGCCCCTATTTCTCCTTGCCAAA	Rh_FV0G20950.m.1	FV0G20950	Oligopeptidase A (probable)
Rosa-hybrida	Affx-86802932	G10360_196	TTGAGTCCTCGCATCCTTGCCATAAATTTGGAAAT[A/G]CTGGAATCGAAAGAGTTAAGATTAGACATCAGATG	#N/A	#N/A	#N/A
Rosa-hybrida	Affx-86802933	G10360_1999	GGACCTTGAAGACCATCAAGAGCACGCATATTGCC[A/G]TCGAAAAACACAGTGTTATGGTTGGCATAACGATC	Rh_FV0G29600.Contig1	FV0G29600	Cellulose synthase-like protein D3 (AtCslD3) (putative)
Rosa-hybrida	Affx-86802934	G10360_2168	TTGCAGTTGTAGATGTAGTGGTCACAGTCGAGGTT[G/A]AGGATGAATGGCCCATTGGACAAGATGGCTGAAGT	Rh_FV7G33810.Contig1	FV7G33810	Cellulose synthase-like protein D3 (AtCslD3) (similar to)
Rosa-hybrida	Affx-86802935	G10360_2462	CAAGTACCCGGCCAATGTGTGCCATCAGCCATCCA[C/T]GTGGCCTTTGGGACCTTGACTTGCTCCAAAGGGTC	#N/A	#N/A	#N/A
Rosa-hybrida	Affx-86802936	G10360_2690	CTGCTCTTGTTCTTGGTAGGGTCAACTTTTAAGGC[G/A]AAGTAACTATCAGGATTTCTTGGTTCAATATTGTG	#N/A	#N/A	#N/A
Rosa-hybrida	Affx-86802937	G10360_2804	TCTGCCATTGCCTCAAAAGTAAGAAGAGCACCTCC[A/G]TCATCGGAGATGTAGCATGCAATCTTCTCCACCGG	#N/A	#N/A	#N/A
Rosa-hybrida	Affx-86802938	G10360_2873	GGGTAATCAACAGCCAAGATTGAAAGAATGGTGTT[A/G]GCAGTGGTAAGAGGTGGCTCCTTGTCAGGATCAGC	#N/A	#N/A	#N/A
Rosa-hybrida	Affx-86802939	G10360_298	TTTATGATGCTTTGCTAGAACTAGCAGATTGATTT[T/G]GTAAGAGAAGAAATGTGCAATTAATGTTTACAAAA	#N/A	#N/A	#N/A
Rosa-hybrida	Affx-86802940	G10360_357	ATGTTTACAAAACAAATGAAAATGTTAAGAGTTTA[C/T]AATATTTTCTTCAGCATCACTCATTGCTCGTTCAA	#N/A	#N/A	#N/A
Rosa-hybrida	Affx-86802941	G10360_3678	CCTTTGGCTCCGGCCATCTGTGGATGTGTCACCTC[G/A]GAATCAATTACCTTGTCCATCAAATGAGCACGTGT	#N/A	#N/A	#N/A
Rosa-hybrida	Affx-86802942	G10360_3973	CTTGAATTAGCCTTACCCTGAGAGCTACCAGCTGA[G/A]CCTCCGGGGGTGCGTATTGCCTTCTTGGATGGCTG	#N/A	#N/A	#N/A
Rosa-hybrida	Affx-86802943	G10360_4053	GGACGCCATTTCTCACGTAGCTATCTAATCTACTT[A/G]GCTAATTAAAATTAATCAATTTATACTTCTGTTTA	#N/A	#N/A	#N/A
Rosa-hybrida	Affx-86802944	G10360_747	AACACAATTGTAGGCGTCTTTCCTCTCCTTCCCAT[C/T]AAACCCTTTGCAAAAGGATACAAATGAGCCAACAC	#N/A	#N/A	#N/A
Rosa-hybrida	Affx-86802945	G10360_856	CACTGAGCATTTGTAGCATAAAGCTCTCTTGAAAC[T/C]GCAATGCAAATGGCAATTATGTTGACGAGTGCGAT	#N/A	#N/A	#N/A
Rosa-hybrida	Affx-86815311	G10361_248	CCCAATGCCTCCCATCCTGGCTTATTGCCAAGCCA[A/G]GCAAAGACTTGAACACCTGCCCGGACTGTTCCGGA	#N/A	#N/A	#N/A
Rosa-hybrida	Affx-86838866	G10361_822	AACGGTCGAATTTTGGTCTTCCTGGTTGTCAGTGT[A/C]TGTGTCCGGCTTTGTGGAGCAGCGAGTGAGAAAGA	#N/A	#N/A	#N/A
Rosa-hybrida	Affx-86815312	G10368_1686	CTCCTGATTTCACCCTTATGTTCTCTTAGTATATG[G/A]GACTAAAACAAGAACCACACGTGCATCAGAAGGGA	#N/A	#N/A	#N/A
Rosa-hybrida	Affx-86815314	G10381_402	CCTATTTAGCCCAGATGGGAATCTCGGAGCACTTG[A/C]CCCTGCTTTGGTAACCCCAACCCCGATCTTCTTCT	Rh_FV5G26150.m.1	FV5G26150	Probable serine/threonine-protein kinase At1g54610 (similar to)
Rosa-hybrida	Affx-86815315	G10382_1052	AAATATGATGTGCGACAAAAATGATCAAGAAGAGA[T/C]AAGTGAGTAGGTCATAATGGTTGGGTAAATAATGA	#N/A	#N/A	#N/A
Rosa-hybrida	Affx-86815316	G10383_451	CTCGGAGCTGTTCTACTGCTTCTGCATCAGGCCAT[G/T]GCAACTCCTATATTGTATGACTTCTACAACTATGA	Rh_FV4G07070.m.1	FV4G07070	1-aminocyclopropane-1-carboxylate oxidase homolog 1 (probable)
Rosa-hybrida	Affx-86815317	G10384_1753	GGGAATGATAAAACTGAGGAAGGGAGTGCCAATGG[G/T]GAGGACGAAGAGCATTCTGACTTTTCATTATTCCG	Rh_FV1G21190.Contig1	FV1G21190	Phosphatidylinositol 4-kinase (PtdIns-4-kinase) (similar to)
Rosa-hybrida	Affx-86815318	G10388_1013	CCTTCCCCAACACTATCCTTACCCGATTTCACCTC[A/G]TCAACCACCTCACCAGCACTGCTATCCAAATACCT	Rh_FV6G34720.Contig1	FV6G34720	Ribosomal L1 domain-containing protein 1 (probable)
Rosa-hybrida	Affx-86815319	G10390_896	TATTCACCTGCTAATAGCTTTGGATTTGCTTTTTC[C/T]TGTTTATGATTTCCCAATTCATCTTTCGTAGCACT	#N/A	#N/A	#N/A
Rosa-hybrida	Affx-86815320	G10394_285	GGTTCTCCCGATCATCCTCCGGATCAAACTAAGCC[T/G]GGTCTCGGAGACCTACCTGAAAGTTGTATCTCTTA	Rh_FV7G38990.m.1	FV7G38990	F-box protein PP2-A13 (AtPP2-A13) (similar to)
Rosa-hybrida	Affx-86842168	G10394_448	AATCAAAGCTCCCATCAAACTATAAGTTTCTAGTC[G/A]AAAAATCATTAGTCCTCGGCGAACATAATAGTAAC	Rh_FV7G38990.m.1	FV7G38990	F-box protein PP2-A13 (AtPP2-A13) (similar to)
Rosa-hybrida	Affx-86815321	G10395_1033	CCAGCAATTCCATTCAACTGCGCTACAAGTACTTG[A/C]TTATGCAGGGATTTCTTTTTGTTTCAAAATCTCGT	#N/A	#N/A	#N/A
Rosa-hybrida	Affx-86815322	G10396_1068	TGGCTGCAGGTAATTAAAACTTAATTATATCAATG[A/C]ATGCATGCATGTATGTGCCCCTTTGGCTAACTTGC	#N/A	#N/A	#N/A
Rosa-hybrida	Affx-86815323	G10397_1314	AATGGACTTCCAACAGTGCCATGCAATTTCTGCCC[G/T]GGTTTAATGTAGGTTGCAAGACCAAAATCTGCCAA	Rh_FV5G01670.m.1	FV5G01670	Calcium-dependent protein kinase 17 (similar to)
Rosa-hybrida	Affx-86815324	G10399_162	GATGTTAAATGAATTGCTTAGACTCATCATTTTGA[G/A]ACAATCCATTGATTAGTAGCTTTTTAATACGCACA	#N/A	#N/A	#N/A
Rosa-hybrida	Affx-86815361	G104_3137	AAATACTCGCAAGACTCCCCGTCAAAACCCTAATC[C/A]GATTCCGGTGCGTCTGCACGGCGTGGCGTTCCCTA	Rh_FV6G36170.m.1	FV6G36170	Putative F-box protein At3g16210 (probable)
Rosa-hybrida	Affx-86815326	G10402_1042	ACCCATCTGAGATCACACCTCTTCCAAAGAAATGT[T/C]CAGATCCTTTTGTTGGCATTGGCAAACATTCGAAA	Rh_FV2G32950.m.4	FV2G32950	Thromboxane-A synthase (TXA synthase) (probable)
Rosa-hybrida	Affx-86815327	G10403_547	CATCAAGGTGTTCATGGCTGGTGCAACAAACAAAG[G/A]CTTGTTGTAGTCCCATGCTCGCACAACACAGGTGA	Rh_FV5G09610.m.2	FV5G09610	Phosphopantothenoylcysteine decarboxylase (PPCDC) (similar to)
Rosa-hybrida	Affx-86815328	G10404_409	GTGATGATTGGGATGTTGCTGAAGATTGGGCGAGT[G/A]GATGATGCACTGAAGGTGCTCGACGAAATGCTTCA	Rh_FV5G25560.m.1	FV5G25560	Pentatricopeptide repeat-containing protein At3g61520, mitochondrial, Precursor (probable)
Rosa-hybrida	Affx-86815329	G10407_839	CTTGCCAGTGGACTCATCGGCTACGAGTGTACAGT[C/T]GACTTTGATGGCGCTTGAAGTTTCGGGTGAGCTCG	#N/A	#N/A	#N/A
Rosa-hybrida	Affx-86815330	G10410_1042	TTACAAAATTGATCAAAACTACTGAACCTTAATGA[C/T]ATTCTACTTGCTACTTGGATAATTAGACACAAAAC	#N/A	#N/A	#N/A
Rosa-hybrida	Affx-86815331	G10411_816	GATATGCTTTGGATTTAAGAAGTTTTCTTTTACAA[C/T]CATTGTGTAATTTACAAGTCATCAGTTAAACATGT	#N/A	#N/A	#N/A
Rosa-hybrida	Affx-86815332	G10416_513	TTACGAGAATGCCCCTTCCGGGTTGAAGGGAGATA[A/G]TGGATGCTCTAGTCTGTCTGTTGTTCCGATAGAGG	Rh_FV3G01000.Contig1	FV3G01000	tRNA wybutosine synthesizing protein 2 homolog (similar to)
Rosa-hybrida	Affx-86815333	G10417_1050	TTCGACATTGAAGCGAGCTGGATCTAGAAGACGAC[T/C]CACGGCTTGTTTCTCCCCAATTCTGAAATGAAGGG	#N/A	#N/A	#N/A
Rosa-hybrida	Affx-86815334	G10418_1772	TGTTATGCATATTAGACTTGCAGATAGGCATTGTT[T/C]ACCTCGAATTGATCAGAAATATAGATTGTAGAATA	#N/A	#N/A	#N/A
Rosa-hybrida	Affx-86839891	G1042_373	TTCTGGTGCTTCTGGGTTTGTGTGTTAATGGCGAG[C/T]CGGGTATGCCACCGGGTCGGAGGGTCCATACTCTG	Rh_FV0G40630.m.3	FV0G40630	Polar tube protein 1 (Major PTP), Precursor (probable)
Rosa-hybrida	Affx-86815335	G10426_1194	TGCACATTGCAATGTTGCTGTCACAGTGTGCTTCG[C/A]AAGCTTCCTGATGTCTGCCATTGACAATTCCAGAG	Rh_FV0G12670.m.1	FV0G12670	Sulfite oxidase (At-SO) (putative)
Rosa-hybrida	Affx-86842779	G10426_410	CTATATCAACTGCTTTGGTGACGATTTCAGTAGTG[T/C]GAGAGACATCTGCTTCAGCCTTAAACAGCACCCAT	Rh_FV0G12670.m.1	FV0G12670	Sulfite oxidase (At-SO) (putative)
Rosa-hybrida	Affx-86815336	G10429_1033	GTGATAGATTGCATTTCTGAAGTTGAGCCTTGAGC[C/T]CCAAACTCTGAAGTCTGAACCCTTTATTCCGGTAT	#N/A	#N/A	#N/A
Rosa-hybrida	Affx-86815337	G10430_1142	ATCTTGCATAGGATGTGGTTGTTGTCGCTATTTCC[C/T]GTACAATCAAAGAGACGTCTGCAAGAACAGAAATA	#N/A	#N/A	#N/A
Rosa-hybrida	Affx-86815338	G10431_2411	TACTAGAAGGCATCCCATCTTAGCTGCTTTCTGCC[G/A]TAGAATAATATCAAGCACTCTCAATGCATCCTGAG	Rh_FV6G39500.Contig1	FV6G39500	Protein argonaute 16 (OsAGO16) (similar to)
Rosa-hybrida	Affx-86815339	G10433_1066	AATCTCATGGATACACCATATAAAGATCGTCAATT[G/A]TTTTCCCATGTTACCGGCTTATTATCAGTCTCATC	Rh_FV0G12710.m.1	FV0G12710	Protein regulator of cytokinesis 1 (probable)
Rosa-hybrida	Affx-86815340	G10435_740	ATTAATATTCGCTAGCTATAGTAAAGAAAATTAAC[C/T]CCATTGAAAATTGTTGGGTCATCTGATTTGTGCAG	#N/A	#N/A	#N/A
Rosa-hybrida	Affx-86815341	G10437_159	AGGTGAATAATACCATTGCGCATGCCACATCTCCT[G/A]CCAGTCGCAACCATACCGGCAATTGTATACCAACT	#N/A	#N/A	#N/A
Rosa-hybrida	Affx-86815342	G10439_495	GCGATTCTTGTATTTTGGTTAACACAGTCTGTCAA[C/T]ATTTGTTTCTATTTTGAATGAAGTGTCCTTGATGT	#N/A	#N/A	#N/A
Rosa-hybrida	Affx-86815343	G10443_228	ATGCCATTTGAAGCCTCACCGTTAAGTTAACATTG[A/G]CATTTTATTCATCAACAAACACCTCTGCAGTTCGT	#N/A	#N/A	#N/A
Rosa-hybrida	Affx-86815344	G10447_154	AGAAGAGAGAAGACAACGGAGCCAGGCATGTGAAG[C/A]GCGGCAGCTTTTGTCGGGCCACCCACCGCCACCTC	#N/A	#N/A	#N/A
Rosa-hybrida	Affx-86840132	G10447_323	TCTTGCCTTTGTACGGGCGACTACCGACTACGTAC[A/G]GAGATAGTATTGGTTAATTACAGCACTTGGTGTCT	#N/A	#N/A	#N/A
Rosa-hybrida	Affx-86815345	G10448_986	ATTCAGAAGCTGGACTTCTACATTTTAAAGACTGC[G/A]ATATTTGCCTCTGTGAGGCCTGTATAAATTTAAGA	#N/A	#N/A	#N/A
Rosa-hybrida	Affx-86815349	G1045_134	ACAATATGACTAGTCTACTCAACTGATAACAACAA[C/T]TAAACTATGTCTCCTAATCTTTAGGGATATTCCTA	#N/A	#N/A	#N/A
Rosa-hybrida	Affx-86803405	G1045_1566	CAAAAATGCTGACTTCACATCAAGCTGATAAACCG[G/A]CCAAGAATTCTGAGCAGCCAAACACAACACCATCC	Rh_FV0G49690.Contig3	FV0G49690	Endonuclease (probable)
Rosa-hybrida	Affx-86803406	G1045_1856	TGCATCCATAGCTTCTCTCCACTTTGTCTCCTTAG[T/C]AGCTTCTTCATAAGTTATCGGATCACAATCAGAAA	Rh_FV0G49690.Contig3	FV0G49690	Endonuclease (probable)
Rosa-hybrida	Affx-86803407	G1045_1986	CATCATCCAAGCAGGCCTCTTCCTCTCACGTTGAG[C/A]TCTTGGACTTCGTGGACTTACTGGCTGGACCTCAC	Rh_FV0G49690.Contig3	FV0G49690	Endonuclease (probable)
Rosa-hybrida	Affx-86803408	G1045_2181	ATCCCATGAACTCTCCTCATCGAACACAACATCAC[G/T]GCTAATAATAATTTTCTTGGTAATAGGATTAAACA	Rh_FV0G49690.Contig3	FV0G49690	Endonuclease (probable)
Rosa-hybrida	Affx-86803409	G1045_2245	TTAAACAATCTGTAAGCTTTAGATTCTTCACTTAC[C/T]CCAAGAAAGATGCACTTCACTCCTTTATCATCCAG	Rh_FV0G49690.Contig3	FV0G49690	Endonuclease (probable)
Rosa-hybrida	Affx-86803410	G1045_2697	CTCTTTCTCCACTAGAGTCTTAAAACTTTTAAACA[C/T]ACCAAAAGCCTCAGACTTCTGCTCCATGAAGTATA	Rh_FV0G49690.Contig3	FV0G49690	Endonuclease (probable)
Rosa-hybrida	Affx-86803411	G1045_3563	TCAGATTTGAAGTGGCCATACCCATGACATCGATA[G/A]CATTCGACATTGGACTTATCGAAGCCTCCTCTGCC	Rh_FV0G49690.m.19	FV0G49690	Endonuclease (probable)
Rosa-hybrida	Affx-86803412	G1045_458	GCCACTTGATCATTACTAGGACAATACACCAGTTC[G/A]ATTGCTCCTTCCTTAATAAGATCACGGAGGAAATG	Rh_FV0G49690.Contig3	FV0G49690	Endonuclease (probable)
Rosa-hybrida	Affx-86803413	G1045_521	AGGAAATGATACCTCACATCAATGTGCTTGCTTCT[T/C]CCATGTAAAACTGAATTTTTTGAGAGTTTAATTGC	Rh_FV0G49690.Contig3	FV0G49690	Endonuclease (probable)
Rosa-hybrida	Affx-86803414	G1045_601	GTCACAATAAATAATGGTTGGACTCTGCTGCTGGT[G/T]TTGTAAAACTCCAAGCATCCTTCGTAACCAAATAG	Rh_FV0G49690.Contig3	FV0G49690	Endonuclease (probable)
Rosa-hybrida	Affx-86803415	G1045_650	AGCATCCTTCGTAACCAAATAGCCTGACATGAACT[T/C]GAAGCAGCTGCAACAAACTCAGCTTCAGTAGTTGA	Rh_FV0G49690.Contig3	FV0G49690	Endonuclease (probable)
Rosa-hybrida	Affx-86803416	G1045_759	TAGCTCCTGAACCCATCATAAACACAAACCCAGAC[G/A]TACTCTTTCTATCGTCCATATCACCCGCATAATCA	Rh_FV0G49690.Contig3	FV0G49690	Endonuclease (probable)
Rosa-hybrida	Affx-86815346	G10451_110	TCACTGTGATTCTAGGGCACCAGGTCCTCCTCCTC[T/C]TCTTCTTCTTATACTCAAATCATCAATGGCGAGCC	#N/A	#N/A	#N/A
Rosa-hybrida	Affx-86843681	G10451_288	CCACCGCTACCTTTCCGGGTCGGACCCTCTCTCCA[C/A]TTCCTCCATGTACCTCGCCGGCACCGACGGCCTCG	Rh_FV3G12210.m.4	FV3G12210	Zinc finger CCCH domain-containing protein 37 (AtC3H37) (similar to)
Rosa-hybrida	Affx-86815347	G10453_287	TGATGTTTACACAATCACAGACTCCAGAAGCAAAA[C/T]GCTAACATCAGAACTGGCTGGACTTGTTTGTTAAA	#N/A	#N/A	#N/A
Rosa-hybrida	Affx-86815348	G10456_687	CAGCTCGTAGTGATGGTGTTGGGTTCCCGCATGCC[C/T]GAGGCAATAGCAGCCGTCGGCCACCTGAACGAGAC	#N/A	#N/A	#N/A
Rosa-hybrida	Affx-86815350	G10463_1053	GTCCAATCCCCAGATAGCTGTTGCAGCCCAACCTT[C/T]TACCTCTGCAGTTGATACCCAAAACGAAGGTAAGG	Rh_FV2G28750.m.1	FV2G28750	Probable serine/threonine-protein kinase mps1
Rosa-hybrida	Affx-86815351	G10465_339	TCAATGGAGCGGCACAAGCGGTTGGTGGTGTGCTC[C/T]GAGAATGAAGCTTTGGCAGAGTACATGTTGAGTAA	Rh_FV6G20300.m.1	FV6G20300	Crossover junction endonuclease MUS81 (probable)
Rosa-hybrida	Affx-86815352	G10468_1251	TCTTCACATTTCTTGCGCTTCTTTTCCAGCGCGGA[A/G]CAAGAATCTGATTCCTCATCAGAACTGTCATCTTC	#N/A	#N/A	#N/A
Rosa-hybrida	Affx-86815353	G10470_391	TCTGAAATCTCTGGGTTCTTGCCTTCAGCAAGATT[C/A]TTGACGTTCATGGTGGCGTTGATACTAACAACCAA	Rh_FV6G40660.m.1	FV6G40660	RWD domain-containing protein 4 (probable)
Rosa-hybrida	Affx-86815354	G10471_240	CTACCACTCGAGTCGAGTGTTCTGGATTCTTTTTA[G/A]GCCAAAGTTTTTACCAGTTTTATAAATTCTGAAGC	#N/A	#N/A	#N/A
Rosa-hybrida	Affx-86815355	G10479_1015	GTGTGTTTTAACTCTATTGTTATATTTATGCTTTC[G/A]CTGTGAACTGTTCATGGATTTGTTGACTGTATTAA	#N/A	#N/A	#N/A
Rosa-hybrida	Affx-86815356	G10480_157	GCTGTCCATGAGAGTAGCTTAATGTGCCTAAATAG[C/T]TTTATTTTATTATGTAGAACTGTGTTTGGGCACAA	#N/A	#N/A	#N/A
Rosa-hybrida	Affx-86815357	G10490_1460	TCTGATTCCAGGCAACCAGTTTCACTTTCAGGCTG[C/T]GGCAATGCAGCAAGTCGTTCCATCTCAAGAAAATC	Rh_FV2G29450.Contig1	FV2G29450	Filament-like plant protein (LeFPP) (similar to)
Rosa-hybrida	Affx-86815358	G10491_73	CCTCAGAACTCAAAACACCCTCAGATCCCTTCCAA[A/G]GCTTCAACAGCCAGGACATTAGGCTACTCAATTCA	#N/A	#N/A	#N/A
Rosa-hybrida	Affx-86815359	G10494_1052	CTTTGGGTCTTCTTCCTTCTTCGCTGGATGTAGAC[C/T]GCTGGAAAATTCAATGAAGTTCATAATACTAAGCA	#N/A	#N/A	#N/A
Rosa-hybrida	Affx-86815360	G10495_109	TACGCAATTTAACCTCTAATCCTAACCTTAACAAA[G/A]GAGAAATGAAAATCAAAGAGCGAACTCTTTTCTAT	#N/A	#N/A	#N/A
Rosa-hybrida	Affx-86815400	G105_3105	CTTGAGATGATACAAATTCTTCCTCCAAACATTGA[C/A]TATGTGCCTCCATTAAGTTCTTTCCTGTCCTGGAA	Rh_FV2G16970.m.1	FV2G16970	Transcriptional activator DEMETER (probable)
Rosa-hybrida	Affx-86841557	G105_802	CTACAAGGAATCAAAATTGTCCCTCTGACTATCTG[C/T]GACTTTTCTTCTCTTATACTGTTGCATGAAAAGCA	Rh_FV2G16970.m.1	FV2G16970	Transcriptional activator DEMETER (probable)
Rosa-hybrida	Affx-86815363	G1050_1227	TAAGAGTCGGTACCCCATCATCCTATCTATTGCAA[T/G]AGCAGTCATTTGAGCATTGTTCTTCCAGTAAGAAT	#N/A	#N/A	#N/A
Rosa-hybrida	Affx-86815362	G10503_1045	GCGTGCGTGGAGGAGCTCTACAAGCGCGCGTCGAG[T/C]AAGGACAAGACCCTCAGGATCCACCCCGGCATGTG	Rh_FV7G23970.Contig1	FV7G23970	Monoglyceride lipase (MGL) (probable)
Rosa-hybrida	Affx-86815370	G1051_1974	ATCTTCACATTTTTGTCTTGAGATCCAGTCACTAT[C/T]AACTCTCCATCGGATGAGACATCGAGACATAGCAC	Rh_FV6G50080.m.1	FV6G50080	WD repeat-containing protein 3 (probable)
Rosa-hybrida	Affx-86815364	G10510_284	GCCCTATCAAGAGCTGTTCGCCCATCAGCATCTTT[A/G]ACAGAGTAACTAGCTCCGGCTCTTAAAAGTTCTTC	Rh_FV3G24300.m.1	FV3G24300	Peptidyl-prolyl isomerase FKBP12 (12 kDa FKBP) (similar to)
Rosa-hybrida	Affx-86815365	G10511_506	AGGAAGATGGTGAGATGGGTGATTCATCGCCAAAG[C/T]AAGCCTGTAAGGGAAGATGAATTTGGTCGGATTCC	#N/A	#N/A	#N/A
Rosa-hybrida	Affx-86815366	G10512_139	GCCTTTCTGGCTTTCTGTTCTCCAAACCTTTACAT[G/A]CTAATCAATCGGCAGCTATTTGCAGCGTAATGGGT	#N/A	#N/A	#N/A
Rosa-hybrida	Affx-86815367	G10514_2520	TAAAATTAGAAGCTCTCATCATTTTGAACAACCTG[A/G]TTCCCTCTGCTGGTTTATTTTCCCCACATAACAAG	Rh_FV6G03770.m.3	FV6G03770	Pentatricopeptide repeat-containing protein At5g64320, mitochondrial, Precursor (probable)
Rosa-hybrida	Affx-86815368	G10516_315	CGAATCGGTGCGTCTCCGAAAGGCGCGATTCGAGA[G/T]CGACAACAGCAGCAACTCCAAAGACCAGGTGGTGG	Rh_FV1G20800.Contig1	FV1G20800	U-box domain-containing protein 27 (putative)
Rosa-hybrida	Affx-86815369	G10517_225	CTGTTCACAAAGTTCACCTAACCGAATCCTACACT[T/C]GCTGACACCATTTATTAAGAACAGATATATATTGT	#N/A	#N/A	#N/A
Rosa-hybrida	Affx-86841579	G10517_930	GCTTGTTACAGTACTGTGCCGGAACCCAGATCTCG[C/T]CGTCGTCCTTGTTTTTCATTGGCAACATACGTATG	Rh_FV3G11580.m.2	FV3G11580	Histone deacetylase HDT1 (HD2a) (probable)
Rosa-hybrida	Affx-86815371	G10520_681	ATAGAAACACACAAGAATCATCTACAAAACCCTAG[T/C]AAAAAGCTGTATTTTACCACCTTGTCTTAGGGCGC	#N/A	#N/A	#N/A
Rosa-hybrida	Affx-86815372	G10525_1578	GTAGTGGGAGCTAGTGATGACAAAGAGAGGGTTGG[C/A]GGATTTGGTTAAATAGTGGGGAGGGTGGTCTTTGT	#N/A	#N/A	#N/A
Rosa-hybrida	Affx-86815373	G10528_891	GTCCTAGACTGGAACCGTCTTCTTGCCACCTGCTT[A/C]CAGATTAGATAATACTGTTATAATCATATGGCAGC	Rh_FV0G41090.m.1	FV0G41090	Tyrosyl-DNA phosphodiesterase 1 (Tyr-DNA phosphodiesterase 1) (probable)
Rosa-hybrida	Affx-86815374	G10531_447	GCACTGGCCATGTTGTAATAGGTATGGGGAAGGAG[C/T]CTTCCACTTCTTTTGCATGCTTCCTTGTCCTGGTC	#N/A	#N/A	#N/A
Rosa-hybrida	Affx-86815375	G10534_1205	GTGTATGATTAAAGAAGGCAGTCTCGTGAATATGG[T/G]TATGTTGCACCCGTGAACGTTGTGTTGTTTTATTA	#N/A	#N/A	#N/A
Rosa-hybrida	Affx-86815376	G10537_335	ATATGGGGCTCCCAGGGGTGCTAATGGTGGTGGTT[T/C]TAACCCGGTCATTCAAGAGGAGAAAGAATACAAGT	Rh_FV1G10000.m.1	FV1G10000	DNA-directed RNA polymerase III subunit RPC4 (RNA polymerase III subunit C4) (probable)
Rosa-hybrida	Affx-86815377	G10538_150	AAAAAGGGAACAGTCAAATCAATGGCGGATACTAG[G/T]TCCCCCAATTCTGCTGCCGATGATGACCTAAAGAA	Rh_FV5G21670.m.1	FV5G21670	Pentatricopeptide repeat-containing protein At2g26790, mitochondrial, Precursor (probable)
Rosa-hybrida	Affx-86815378	G10540_454	TAACAGATCAGTTGAAAATAAAGAACCAGGCAATA[C/T]TATGGAAATTGGAATTAAAGCAATGTCCAGCGGTT	#N/A	#N/A	#N/A
Rosa-hybrida	Affx-86815379	G10543_433	CATTGTGTTGAACTACATCAGAGAAGAAAAAGAAC[G/A]ATCAGCTAATTTGCAAATGAATTCTCCAAATTTAA	#N/A	#N/A	#N/A
Rosa-hybrida	Affx-86815380	G10544_209	ACGGAAGATCACGCAACCCAGAGGACCTTTCTGTC[G/A]GTTTCTTCTTCGTCTGGTCAAGAAGGCAGTACATT	#N/A	#N/A	#N/A
Rosa-hybrida	Affx-86815387	G1055_1936	TTATTGTCATTGAGAATAATTATCATGTCGGAATC[A/G]AGGTAACCCGCATTGTTCATGGCTTCATAAGCTTG	Rh_FV4G11520.m.1	FV4G11520	Probable 1-deoxy-D-xylulose-5-phosphate synthase, chloroplastic (1-deoxyxylulose-5-phosphate synthase), Precursor (similar to)
Rosa-hybrida	Affx-86815381	G10551_697	AGCTATGAAACCTATTAATGGATATCAAAATCTCA[C/T]TCGAGCACATGAACATAGCTGATATTTATAGAAGT	#N/A	#N/A	#N/A
Rosa-hybrida	Affx-86815382	G10554_1042	AGCACCAAGTCATTTAAGGCCAAATCAAGGTCCCA[C/T]AGTGCACCGAAGCAAAGGCCTGAACCCCTGCCTAG	Rh_FV6G14960.m.1	FV6G14960	Protein IQ-DOMAIN 14 (probable)
Rosa-hybrida	Affx-86838167	G10554_823	CTGCCATGTCCAATTCCAACTCGCATTACTGTACC[T/G]GGGGGCCAGCAGCTTCAGGATTATGAATGGTACTT	Rh_FV6G14960.m.1	FV6G14960	Protein IQ-DOMAIN 14 (probable)
Rosa-hybrida	Affx-86815383	G10555_849	GATTTGTGTTATTTGTGCTTTGGTTGCTTGCTCAG[T/C]ACAATTGCTGCTACCCAGTTGCCTACTTTGTCTCT	#N/A	#N/A	#N/A
Rosa-hybrida	Affx-86815384	G10556_2768	CCTCTTTAAAGTATGCATTTGATAGTGTGGGGTAT[T/C]TTGCAAGCAAAGGGTTCAGTACTTGATGTATCTGA	Rh_FV2G01120.m.1	FV2G01120	DNA repair protein rhp54 (probable)
Rosa-hybrida	Affx-86815385	G10557_375	GGGTGGGCAGCGTTCCACTCGAGCGAGCGGGCGAT[G/A]GCGCGGGGCATCTCGGGGATGTGGGCACCCTTAGC	#N/A	#N/A	#N/A
Rosa-hybrida	Affx-86815386	G10559_1114	CCAATGTCTTCTGCTCTTCTGGAGTCAACTCCATT[C/T]CACCCATCTCCACATCATCATCCTCCTCTGCCTGC	Rh_FV2G49340.Contig1	FV2G49340	Probable nucleolar GTP-binding protein 1 (putative)
Rosa-hybrida	Affx-86815388	G1056_2216	TAATGACTCCATCAGCTTTATATTTTCTCAGTAAA[T/G]TTATGCAGTTACTTTCAAAGCTGGTGTACTGCATG	#N/A	#N/A	#N/A
Rosa-hybrida	Affx-86815391	G1057_1648	ACAGAGATTGATGTCTCCACCATCTTGACAGTTTT[G/A]CAATGCTGTGGAATGAAAATAAGGGCTGATGATCC	Rh_FV2G19280.m.4	FV2G19280	Fructose-1,6-bisphosphatase, chloroplastic (FBPase), Precursor (probable)
Rosa-hybrida	Affx-86815389	G10570_2960	CCTTTCTTAATTTCATGAGCGTTCAATCCCATGCA[T/C]GCTCGTTTAAATAAATAGTACGTAGGCTGCAAGCA	#N/A	#N/A	#N/A
Rosa-hybrida	Affx-86815390	G10578_1434	TTTATTGAGCATACTTGTTTGGATCAAGTTTGCTT[T/C]TATTCTTAAATATTACCAACATTGTGTCAGTCATT	#N/A	#N/A	#N/A
Rosa-hybrida	Affx-86815397	G1058_3034	ATTTTGTCATGGTTCCCATTTGTCTCAGAGTTCCA[A/G]ACACGGTTGCTCTTCAACCAAGCATTCAGTCGAGG	Rh_FV6G35040.m.3	FV6G35040	Callose synthase 7 (similar to)
Rosa-hybrida	Affx-86815392	G10580_2155	CTTCATTGGTCAATATCTGTCTTGTTACTGCTTTT[T/G]AAAGTCCCATTAATCACTTCTTAGGGCAAAAGCTT	#N/A	#N/A	#N/A
Rosa-hybrida	Affx-86815393	G10581_1023	TAAAGGTGAGAAGCCGGTCTGCAGCAGCCTATATA[T/G]GCTTGAGGATTGCCCTCAGCGTTCCTTTTTGTTGG	#N/A	#N/A	#N/A
Rosa-hybrida	Affx-86815394	G10583_1430	TTATTTTATTGCACCTAAAGACATTATTATTTTAT[A/C]GAATTAATCTCTTGTCACTTCTGCTGGACAGCCTT	#N/A	#N/A	#N/A
Rosa-hybrida	Affx-86815395	G10587_728	TAGTAACAGTCTCCGCTGTATTGTGCTGCTGTTCT[C/A]GGATCTTCTTTCGCTTTCATTCCGTTCCTCCAATT	Rh_FV0G13640.m.1	FV0G13640	Centrosomal protein of 164 kDa (Cep164) (probable)
Rosa-hybrida	Affx-86815396	G10588_1362	TTATATAAATTTTGAAGAAACTACAGCTGAGTGGC[T/C]GACTTCTTTTTGAAGACTGCTCTAATTGTACCAAA	#N/A	#N/A	#N/A
Rosa-hybrida	Affx-86815398	G10592_1085	CTACAATGTTACAAGTATCTTTCGGTGATTATTGG[G/A]TGGGGAACGTGGGGAATGCACAAAGTTCATTGCAA	#N/A	#N/A	#N/A
Rosa-hybrida	Affx-86843518	G10592_735	ATATAATTGTTATCAGTGTTTTTAAGAACTGCCAC[T/C]AAATCTTGATTCTACTCCCACATTCATTTGTCCTT	#N/A	#N/A	#N/A
Rosa-hybrida	Affx-86815399	G10597_1516	CATACAAATAGTCCAACAATGCAGCTTGCGCTTCT[T/C]GTCGAACAGCACGAGAAACTCGACCAGCATTTTCA	#N/A	#N/A	#N/A
Rosa-hybrida	Affx-86815401	G10600_250	GTGGTGTCATCGGAGACTATTTTGGTGTGTGGAGT[T/G]AGTTTTGCTGCTGTCACTGGCAATAGGGAAGTGAT	#N/A	#N/A	#N/A
Rosa-hybrida	Affx-86815402	G10601_321	CAGAATGATTTTGATGAGTTACCTGAAAAACCAAC[C/T]GATGAAGAGCTGGATATGCTTGATCTTGCTTATGA	#N/A	#N/A	#N/A
Rosa-hybrida	Affx-86815403	G10603_462	GACAAATGTTAAGTATTTTATTCTTTCTTACGATT[C/T]GTGCAGTTCTCTCAAGATGGCGAGTGCACACTGTA	#N/A	#N/A	#N/A
Rosa-hybrida	Affx-86815404	G10606_1474	TGTATACCGCACTGTTTCCTGGTGTAACTCCTTCC[T/C]GAAGATCCATCAACGAAGCAACTCCTTCTAAAGCA	#N/A	#N/A	#N/A
Rosa-hybrida	Affx-86839333	G10606_1722	ACCAGACCCTCATTCCTCAAGGAATCTATTGTACT[G/T]ATAGGCGGACGTCCGGTTATAAGTTCTAGGAGTAC	#N/A	#N/A	#N/A
Rosa-hybrida	Affx-86815408	G1061_117	GTCGTCAAATTAGTGTCTTCTTCCTCTCACAATAA[G/A]CCTCCTTTCTATACGTTTTCATCGGTTTCAGACTT	#N/A	#N/A	#N/A
Rosa-hybrida	Affx-86815405	G10610_753	AATTAATATGAGCCCAGTCAAAGTGTCTTTATTAG[C/T]AATCTGACTGTGCAGCCCACGGATAACATTAACCT	Rh_FV6G33310.m.1	FV6G33310	DNA-directed RNA polymerases I, II, and III subunit RPABC1 (RNA polymerases I, II, and III subunit ABC1) (probable)
Rosa-hybrida	Affx-86815406	G10613_1070	ATGGTAACAAGATCCGAAACTGGCACAGGAGACGT[A/G]TTCCCCAAATTGAAAACCCTCAACTGGGCAGGACC	Rh_FV7G11410.Contig1	FV7G11410	UDP-glucuronate 4-epimerase 3 (putative)
Rosa-hybrida	Affx-86815407	G10618_786	TGAGGATTTGGGGGGATGATGATGATGATGGGGTT[C/T]TGGTTCTGGTTTTGGTGGAGAGGATGGGGAAGTGA	#N/A	#N/A	#N/A
Rosa-hybrida	Affx-86815409	G10623_115	TTTGTTTAGACTTTACATATGCGTCACTCGTTTGA[A/C]GGTATATAATACTAACTAAAAGGATTTCAAATCTC	#N/A	#N/A	#N/A
Rosa-hybrida	Affx-86815410	G10629_1165	TTCCTCATCCGCCCAAACAAACTCAAAGCTTCCTT[A/G]CACCTCCCATTCTGAGCACACCCCGCAATCATTGT	#N/A	#N/A	#N/A
Rosa-hybrida	Affx-86815411	G10631_1226	TAGACCGTGGTCCATATCAATTGGATCAATACACT[T/G]CCAATACCTGGGTGACCCTCAATGATACTATCCTT	#N/A	#N/A	#N/A
Rosa-hybrida	Affx-86815412	G10632_106	GGCCACATCTGTTGTCCTCAAGTAGCCAAATACAT[A/C]TGACCATACAATTACAATTACTCACGGACTTCATC	#N/A	#N/A	#N/A
Rosa-hybrida	Affx-86815413	G10635_726	GCACCAAAAGGAGAACAGAAACAAGAACAAGTATA[G/T]GGACCTTTTCCATTGGGAGATAAAGCAATAGGAGA	Rh_FV3G16880.m.1	FV3G16880	Serine carboxypeptidase-like 51, Precursor (similar to)
Rosa-hybrida	Affx-86815414	G10636_1001	TTGGGTTTCGGTCGGGCTTGGGTCTAGAGTCGATT[A/G]GTGGTGGTGGTGTAGCCAAAAGGTGGCCGGACGCC	#N/A	#N/A	#N/A
Rosa-hybrida	Affx-86815415	G10639_441	AGAAAGAGATATCAGTGCTTGAATGCATCTACGAT[C/A]AATTTAACATGCCAAGAATTGATAGATTGTGTTTC	#N/A	#N/A	#N/A
Rosa-hybrida	Affx-86815416	G10640_118	CCTGGCCACTGGTCACGTGACTGCCCTTCCTCCGC[C/T]CCCAATTCCAACCCCGATTCCAACCCAAACCCTAA	#N/A	#N/A	#N/A
Rosa-hybrida	Affx-86815417	G10645_582	CGGGTACGACGACGGGGCTAAGCCTGAAGACGATA[A/G]TCAGCATGTCTTTAGTGAGCTCAAGAGTCGCAGCT	Rh_FV4G17560.Contig1	FV4G17560	Indole-3-acetate beta-glucosyltransferase 1 (probable)
Rosa-hybrida	Affx-86815418	G10646_457	GGCGATGATACCAAATGGCTCACGTACTGGACTGT[A/G]TTTGCTGGGTTCTCATTAGTAGAGTTCTTCTCCAA	#N/A	#N/A	#N/A
Rosa-hybrida	Affx-86815424	G1065_1039	ACTTTTACCGGATAGCACAAAGAACTCTGGAAATC[G/A]CAGATTTGGCTTTGCGGTTTCAAACACATCTAGCA	#N/A	#N/A	#N/A
Rosa-hybrida	Affx-86815419	G10653_335	ATGTCCAAGTACCTCATCGGCAACTCCGAGAACGA[C/T]AGCGCAGCGTGAGTGAGCGTTGTCCTCGCACCAAC	#N/A	#N/A	#N/A
Rosa-hybrida	Affx-86815420	G10655_504	AATATCTGTTTCTCATCCATGGCAAGATTCCCGAC[G/A]GCAACACCCATACAAAGAACCTTCTTGAGTTGGAA	Rh_FV6G18210.m.1	FV6G18210	60S ribosomal protein L10a-2 (similar to)
Rosa-hybrida	Affx-86815421	G10657_1055	AATATGGTAAAGCTGTTAATGTAGATTAATGGCAT[G/A]AGAGATTGGTTCTATATATTCTTCAACACATGAAC	#N/A	#N/A	#N/A
Rosa-hybrida	Affx-86815422	G10658_497	TCCCCGGCCGTGTGCCCCGTCAATTGCTTCCGGCC[C/A]GACCCGGTCTGCGGCGTCGACGGCGTCACGTACTG	Rh_FV3G03450.Contig1	FV3G03450	Agrin, Precursor (probable)
Rosa-hybrida	Affx-86815423	G10659_224	GCATTAGCACCTGAATCTTGATTGGCCATGTATAC[G/A]TCTTCCCCATCATCACCCTCATAATTCCCTGATCC	#N/A	#N/A	#N/A
Rosa-hybrida	Affx-86815425	G10663_197	CACGACACCCATTACTTTACTAACTTTGCACATTC[G/T]CAACAAACTAGAACTACAACTCTAACAAGACTTAA	#N/A	#N/A	#N/A
Rosa-hybrida	Affx-86815426	G10666_991	TAAGGAGCTCACCATGTAAATAGACCCAGAAACCA[C/A]AAACATGAAAAGCACTCCCAAAACTCAAAACAAAT	#N/A	#N/A	#N/A
Rosa-hybrida	Affx-86815432	G1067_1693	CCTAGCACCAAGTGCACCCAGGAGGATGCTCAGAC[G/A]TGGCTCAGCACCGCTCTCACAAACCTCCAGACATG	Rh_FV7G11690.m.1	FV7G11690	Pectinesterase 17 (PE 17), Precursor (putative)
Rosa-hybrida	Affx-86815427	G10672_1139	TCAGGCCTAGTTAGAGCTAATGACAGAGCTCATCA[A/C]TGGTCTCTCCCTCTCCTTGTGAGAGTGACACTAGC	#N/A	#N/A	#N/A
Rosa-hybrida	Affx-86815428	G10676_1068	AAATGAAATGGTTCCCTTGTACGCATAACATAGTT[G/A]TTTCCCTAATTACCCCATAACGTAGTTTTAATTTT	#N/A	#N/A	#N/A
Rosa-hybrida	Affx-86815429	G10677_260	AGTCTTGATCAGAAAAGTTCTGTAGTATGGGTACA[T/C]CATGAGGGTTCTTCCAATTATGCCAAGTGTCATTC	#N/A	#N/A	#N/A
Rosa-hybrida	Affx-86815430	G10678_2166	ACTCTGATATTACCTTTCAAATCCTGAACCTCATT[G/A]TACAGCTTTCGATTCTCAGCAAGAACTACATGGTA	Rh_FV5G02880.m.1	FV5G02880	Kinesin-4 (similar to)
Rosa-hybrida	Affx-86815431	G10679_494	GTTCAAGGGTTCTGCAAAGTTTTGACAAGCCGCCG[G/A]TGGTTCCGATATGCAGGTTTGATGCAGTGGTGGAT	#N/A	#N/A	#N/A
Rosa-hybrida	Affx-86815435	G1068_2719	AGGAGGGGCCTTCATCTTTTGCAATATTACATCAG[G/A]AAGTGTCTCAGGCACCTGCTCCATTCTGCCAAAGT	Rh_FV7G29150.m.4	FV7G29150	Anthranilate synthase component I-1, chloroplastic, Precursor (similar to)
Rosa-hybrida	Affx-86815433	G10680_118	GCCATGGCATCAGTCCATGACAAGCAACCAGCAGT[G/A]CTACTCACACACCACCCTCTCTCCTCTATGCACCA	#N/A	#N/A	#N/A
Rosa-hybrida	Affx-86815434	G10683_924	CCTTTGTTGGGATCAGAATCATCATGATCGATGAA[A/C]ACATAGCATGCATGAACCTTTATTTTTATATCCGA	#N/A	#N/A	#N/A
Rosa-hybrida	Affx-86815436	G10693_859	TGGTCTTCATGACCAACCCATAGTTTCCAGCTGTC[G/A]TATATAGGTGACATCTTCTTGACTTCACGATGCAG	#N/A	#N/A	#N/A
Rosa-hybrida	Affx-86839762	G10693_910	TTCTTGACTTCACGATGCAGTGTGAATGTGATAAA[T/G]CTCATGTTAAAAAGAAAATTCACAGGCTTGAACCT	#N/A	#N/A	#N/A
Rosa-hybrida	Affx-86815437	G10696_1133	GAAGGAAGAAACTTAGACCTGGAATGATTTTGGCT[G/T]AACTCAACCAAAATCAGTTCGATAAACTAGTTTCT	#N/A	#N/A	#N/A
Rosa-hybrida	Affx-86839682	G10696_1230	TCAGTTTATAGCAGACCTACTGTAGGGAGGATGGC[C/A]GGTTATTGGTCTACATAACATTGTATTCCTGTATC	#N/A	#N/A	#N/A
Rosa-hybrida	Affx-86815438	G10697_1026	CGTTTGGTTATTGGGTTTGTGAGTAGCGGAGTCCT[T/C]GAGTTGTTCCCCTCAGGGTTTAACAGCGAATTGCA	#N/A	#N/A	#N/A
Rosa-hybrida	Affx-86815440	G1070_1586	CTGCTCTCCTGTTTTTCCAACTATCTTGTTGCAGT[T/C]GTCCAACTCATCAACTTTCTTGTTCTTTTCAGGAG	Rh_FV0G05470.Contig1	FV0G05470	Beta-1,3-galactosyltransferase 15 (putative)
Rosa-hybrida	Affx-86841642	G10701_1435	GACGCCGTATACTCATCCCCACTGCCGCCGCGCCC[A/G]TATTTACCCGCCACCGGCGCGCCGGTCACCAGTCC	#N/A	#N/A	#N/A
Rosa-hybrida	Affx-86815439	G10705_571	ATAAGAGCAGATAGTGAGGTACCCTATAAGTGTCT[A/G]GACAAGTCCGGCAGCCCTCAAGTTGTTCAAACATA	#N/A	#N/A	#N/A
Rosa-hybrida	Affx-86815441	G10710_785	CACAAAGTTTTTAAAGACCTTTTGTCATCAGACTG[C/T]GCAAAACAAAAGGAAACACCTAGGATTGCTAATCT	#N/A	#N/A	#N/A
Rosa-hybrida	Affx-86815442	G10712_487	ATGTTTTGAATGGAAAATATGCGCTGTTGTTGATG[C/T]GTGCTATCAATCAAAAGCTTCGAGTTGTTGATCTC	Rh_FV2G03700.Contig1	FV2G03700	Katanin p80 WD40-containing subunit B1 (Katanin p80 subunit B1) (probable)
Rosa-hybrida	Affx-86815443	G10715_1304	ATTGCATCTGGATAGGGCTATAGTTGAGACGGATT[A/G]TCTTGCTGCAGTCCAAGATATTGCATACAAGGATG	#N/A	#N/A	#N/A
Rosa-hybrida	Affx-86839811	G10715_975	TAGTATGTTATGGGACAATACCTCAAGACCAGCTG[C/T]TGATCTTTTCCTAAGTGCCATGACTTGGCTAGATG	#N/A	#N/A	#N/A
Rosa-hybrida	Affx-86815444	G10717_326	TGCCAAGCTAACTTGGGAATCAAATGTTGTGAATA[A/G]AAGGAGTGTGTTCAATGTGGGTATTGGTCTCTTAG	#N/A	#N/A	#N/A
Rosa-hybrida	Affx-86815445	G10720_482	CAATTCTGCAGCACTTCAGATCTTCCCATGCAAAA[G/T]AGAATCACAATTAAGCCAAAGATGAAGAGGAAACA	#N/A	#N/A	#N/A
Rosa-hybrida	Affx-86815446	G10721_334	TGGGTGTTGGCAGCGGTGGTGCAGCGACGGATCTG[G/T]GGAATCTGGTGGTGTCTTCTTTCGTCATCGTCCTT	#N/A	#N/A	#N/A
Rosa-hybrida	Affx-86815447	G10723_736	AATAAGAGGCAACCCTTTGCACTTGTTTACAATTT[T/C]CCTACCAATAGGTTCTAAATTTCGACACTCATCTT	Rh_FV4G11180.m.4	FV4G11180	Putative disease resistance protein RGA3 (probable)
Rosa-hybrida	Affx-86815448	G10724_671	GAACACGAATGAAGAGTACAGGCTTCACATAAAAG[G/A]AAATGAGGTGAAGATGTTATTTGCAACCTTGGTTG	#N/A	#N/A	#N/A
Rosa-hybrida	Affx-86815449	G10725_125	CTCTAAGGAACCATGCCATGAACTTTGAAATTTCA[C/T]CAGTGCAGATTTCAAGCACCATACATTTATGCAAG	#N/A	#N/A	#N/A
Rosa-hybrida	Affx-86815450	G10729_3401	GTTTTCTTTAAAACTTGTTCGAGTTTCAGGTTTCT[C/T]AGCCACCAGACCATCCCTAGAGCTTGAATTCCCTG	Rh_FV0G31010.m.2	FV0G31010	Serine/threonine-protein kinase (probable)
Rosa-hybrida	Affx-86815451	G10731_1088	TTCAGTGCATCATTCAGAGCATCGCGTAACTGAGC[T/C]TGTTGTTCCATAGCTTGCAACCGAATCTTAAGCTC	Rh_FV7G31090.Contig1	FV7G31090	Transcription factor RF2b (putative)
Rosa-hybrida	Affx-86815452	G10732_206	GACCATAGAATAGAAACCTCACATTCTCAAACTCA[A/G]AGCTTTAAAATCCTACATTAAACCAGCCATATTAA	#N/A	#N/A	#N/A
Rosa-hybrida	Affx-86815453	G10734_1279	TCCTTAAAGAAGAGATATCCCATTTTTCTTTTCCT[T/C]TGTGTGCTTATCTTTTCAGCCTGACCCTTTTGACA	#N/A	#N/A	#N/A
Rosa-hybrida	Affx-86815454	G10738_1396	GTTTGGGGTAAGTAAGTTGTTCTAGTTTTCTGGCT[C/T]TGGGTTGATAAATTTATGTTTGGGTAATTGGGTTA	#N/A	#N/A	#N/A
Rosa-hybrida	Affx-86815455	G10742_2584	TAGAAGAATATTTCATATACTGTATTTGCAATTAT[C/T]TTTTTTCTGGTGTGTGCCTCATCTAAGGGTAAGAA	#N/A	#N/A	#N/A
Rosa-hybrida	Affx-86815456	G10747_1682	GTAACACCATGACTCCACATGCTATTTATTATCTC[G/A]ATAGCATTATTCAGATTCAACTGTTTACAGTAACC	Rh_FV5G13410.m.2	FV5G13410	Putative pentatricopeptide repeat-containing protein At1g74580
Rosa-hybrida	Affx-86815457	G10748_309	GAAGCTCCTGCCAAGCGAGGACGTGGAAGACCCAA[A/G]GGATCCGGCAAGAAAAGCAAGGCTGCCAAAGCAGC	#N/A	#N/A	#N/A
Rosa-hybrida	Affx-86815458	G10750_624	TACATTTTTGGCATCAAAAGCTAAAAGTTATGGAG[C/A]ATGAAGATTAAATGTACAGCTATCCTGGACAGTCC	Rh_FV3G08190.m.2	FV3G08190	Probable LRR receptor-like serine/threonine-protein kinase At1g07650, Precursor
Rosa-hybrida	Affx-86815459	G10751_336	TCAAAGTCCCCAATTCACCCTCTTCCACTTCCTCC[T/C]TCTTATCCTCACCATTATTTTCGACGTTCTCAACT	Rh_FV1G15850.Contig1	FV1G15850	Probable histone-lysine N-methyltransferase ATXR3 (TRX-related protein 3) (similar to)
Rosa-hybrida	Affx-86815460	G10753_625	CTAATGAAGAACTGGCTTCCATTTGTATTGGGACC[A/G]CTATTTGCCATTGACATTATTCCCCTTGCATTGTG	Rh_FV7G10900.m.3	FV7G10900	Peptidyl-prolyl cis-trans isomerase-like 3 (PPIase) (similar to)
Rosa-hybrida	Affx-86815461	G10764_472	GAACCAAAGAGCCTTCAATGTCTGCAATTTCACTC[G/A]AGCCACACTTCTTAATAAACCCGATTCCACATCCT	Rh_FV2G21830.m.2	FV2G21830	G-box-binding factor 4 (AtbZIP40) (probable)
Rosa-hybrida	Affx-86815462	G10768_974	TGTGGAAACACATTATCTGAAGCAGATATTCGTTT[G/A]TTTGTGACTCTCATAAGATTTGATGAGGTTTATGC	Rh_FV3G10650.Contig1	FV3G10650	conserved hypothetical protein
Rosa-hybrida	Affx-86815468	G1077_203	GCACCATGGTCAGCACCTCCTTCATCCGTGGGCAG[T/C]CCATGAGCAGCCTCAGGTCGGCCCCCAACGTGGGT	Rh_FV0G33020.Contig2	FV0G33020	MLO-like protein 4 (AtMlo4) (similar to)
Rosa-hybrida	Affx-86815463	G10771_145	AGCTTCCTATTCCCTCCTTAATTTCCTCACTCACT[C/T]TCGCTATTCATTTCTAAATCTTCAATACCAATAAT	#N/A	#N/A	#N/A
Rosa-hybrida	Affx-86815464	G10775_494	GTTTCATAAGTTTTCTCAGTCACTGGGTTATCTTT[G/T]GAAGTGCCATGGTCGAATAGTAGTTGCATGAGTTT	Rh_FV0G22810.m.1	FV0G22810	COPII coat assembly protein sec16 (probable)
Rosa-hybrida	Affx-86815465	G10777_2017	AGGGGACAGACCAAAGTCATCATTATCATCCTCAT[T/C]TAAATCTCTCAGAGAGTCAGACTGCTTGCTTAGTC	Rh_FV5G11470.m.3	FV5G11470	WD repeat and HMG-box DNA-binding protein 1 (And-1) (probable)
Rosa-hybrida	Affx-86815466	G10778_1204	CAGAACAATCAGCTATCTGGAACACTTGACGTGTT[A/G]CAGGATCTTCCCTTGACCGATCTGAATATAGAGAA	Rh_FV6G40490.Contig1	FV6G40490	Pentatricopeptide repeat-containing protein At1g73710 (similar to)
Rosa-hybrida	Affx-86815467	G10779_557	GGTGCCAATTTGCAGAAATCGAAACTACGTGGATG[A/G]TACTATTACCCTACAAACTATATACTATAGCAACT	#N/A	#N/A	#N/A
Rosa-hybrida	Affx-86815469	G10782_1726	AGCACCACCAAATTTGGACCGACCTATGGCCATCA[C/T]TGCATGTTCAACCAAGTGGACGAATTCCTCTACAT	Rh_FV4G12450.m.1	FV4G12450	MORC family CW-type zinc finger protein 3 (probable)
Rosa-hybrida	Affx-86802596	G10782_1972	GAGCAACATGATGGTTTCCAGCAACATGAGAACCA[A/G]TACCCTTACATAATATAGCCTTTTCTGCTGTCACT	Rh_FV4G12450.m.1	FV4G12450	MORC family CW-type zinc finger protein 3 (probable)
Rosa-hybrida	Affx-86802597	G10782_2195	ATAGGCCAAAGCAGCAGAAGCAACTTCTTTGAGTT[C/T]TTCGAATTCATGGGCACAAAATTCGCAAAGCTTAG	Rh_FV4G12450.m.1	FV4G12450	MORC family CW-type zinc finger protein 3 (probable)
Rosa-hybrida	Affx-86802598	G10782_275	TCAAACCAAGATCCCAATTTGTTAATCAAAATCAG[T/C]ACAACACTGGTTCACCACCTTCGTCCCAGAGGCAG	#N/A	#N/A	#N/A
Rosa-hybrida	Affx-86802599	G10782_3560	TTAAAGGAGATGAAGAAACCGATTCCACAGGCGAG[T/C]CTTTCACTTCCTCAAGCTTACCTCTGCTTTTACGG	Rh_FV4G12450.m.1	FV4G12450	MORC family CW-type zinc finger protein 3 (probable)
Rosa-hybrida	Affx-86802600	G10782_4071	TGATGCCCCGGTTTCCTTGCAGAAATTTGTAATTT[A/G]TCCTCTGTGTCTTCAGAGTAACAGAAATCATTGTA	Rh_FV4G12450.m.1	FV4G12450	MORC family CW-type zinc finger protein 3 (probable)
Rosa-hybrida	Affx-86802601	G10782_4115	GTCTTCAGAGTAACAGAAATCATTGTATTTTCCAT[C/T]CTGACCAAGTACATGGGTCAGCACACCATTACTAG	Rh_FV4G12450.m.1	FV4G12450	MORC family CW-type zinc finger protein 3 (probable)
Rosa-hybrida	Affx-86802602	G10782_4176	CCATTACTAGAAGTGATCCCCACCCTCCCAAGGTC[G/T]TTATCAGAACTCTGATCTTTATCAGCATGCAACAC	Rh_FV4G12450.m.1	FV4G12450	MORC family CW-type zinc finger protein 3 (probable)
Rosa-hybrida	Affx-86802603	G10782_4791	AACCATTTCTCAGGGAGTTGCTCTGGCTTTTTGCC[G/T]AAGGGGAGAAGCCTCCACTTCTGACAACTATCACA	Rh_FV4G12450.m.1	FV4G12450	MORC family CW-type zinc finger protein 3 (probable)
Rosa-hybrida	Affx-86802604	G10782_4861	AGCATACCCAATCTTCTTCTATAACAACAGGAGCT[G/A]CAGCTACTGGTACAATCTCTGATGCAAGTCCATTT	Rh_FV4G12450.m.1	FV4G12450	MORC family CW-type zinc finger protein 3 (probable)
Rosa-hybrida	Affx-86802605	G10782_4901	TACTGGTACAATCTCTGATGCAAGTCCATTTTCAA[T/C]TGTAGGGCGGCACATAGTAGAAGCATCGTTTACAG	Rh_FV4G12450.m.1	FV4G12450	MORC family CW-type zinc finger protein 3 (probable)
Rosa-hybrida	Affx-86802606	G10782_526	TTTCATTATTGGAAACCTTATGATCTAACGACAAC[T/C]AATGGCATATATTGCTACAATTTAAGCTTCTAAAT	#N/A	#N/A	#N/A
Rosa-hybrida	Affx-86802607	G10782_5653	TTCACCTCATTCTCATTGGTTACCCGGGAATTGGG[T/C]GTTCTATGAGTAACTTTAACACAGTCAACAACATC	Rh_FV4G12450.m.1	FV4G12450	MORC family CW-type zinc finger protein 3 (probable)
Rosa-hybrida	Affx-86802608	G10782_5842	CATAACACTCTCAATCTTCAGTTCTACCTGCTTTT[C/T]ACCTTTACCTGTAACTTCAACATTCGGCTCCTTTA	Rh_FV4G12450.m.1	FV4G12450	MORC family CW-type zinc finger protein 3 (probable)
Rosa-hybrida	Affx-86802609	G10782_5893	TTCAACATTCGGCTCCTTTAACAATTTTCCATTTC[C/T]CAGTGTGGAAGCAGACAAAGAAGAATGTTCTTGAG	Rh_FV4G12450.m.1	FV4G12450	MORC family CW-type zinc finger protein 3 (probable)
Rosa-hybrida	Affx-86802610	G10782_6277	TGGATTACCAGATCTGTTTGGCATCTCATCTTTCA[A/G]GGAACACCTCTCAGCTACTTGAGTAGAAGGAACAC	Rh_FV4G12450.m.1	FV4G12450	MORC family CW-type zinc finger protein 3 (probable)
Rosa-hybrida	Affx-86802611	G10782_6485	GAACTTTTAGGAGATCTTGATGTGTTGCAGTTTCC[C/A]TGCGGTGTCTTTGGAGTAGACAAAACGGATGGAGA	Rh_FV4G12450.m.1	FV4G12450	MORC family CW-type zinc finger protein 3 (probable)
Rosa-hybrida	Affx-86802612	G10782_6551	GGAGATCGTTCATGTGTAGGTAAAAATGAGCCATA[T/G]CCACCATATTTGGCCCCCAAATTCTCAGCAAAAGC	Rh_FV4G12450.m.1	FV4G12450	MORC family CW-type zinc finger protein 3 (probable)
Rosa-hybrida	Affx-86802613	G10782_6596	TTGGCCCCCAAATTCTCAGCAAAAGCCCCACCCTC[G/A]AAATCCTTCTGGAAATGTCCCAGAACTTGATCAAG	Rh_FV4G12450.m.1	FV4G12450	MORC family CW-type zinc finger protein 3 (probable)
Rosa-hybrida	Affx-86802614	G10782_6686	AGATCGATATCCGGGTCAAAGTTTTCGTCGTCGTC[G/A]TCCTTGTAATAGCAAGAAGCCTCGCCTTCTTCAAG	Rh_FV4G12450.m.1	FV4G12450	MORC family CW-type zinc finger protein 3 (probable)
Rosa-hybrida	Affx-86802615	G10782_708	CTGAGCTCTCCAATTGCATCCCAGAAAAGTATTTA[T/C]ATATAGAGCTTTACCTCCTACATCCTAGTGCAGCA	#N/A	#N/A	#N/A
Rosa-hybrida	Affx-86802616	G10782_759	TCCTACATCCTAGTGCAGCACCTATAAAGCATGGA[T/C]GGTGACAAATTTTACATCTCACCCAAAGCATCAAA	#N/A	#N/A	#N/A
Rosa-hybrida	Affx-86815470	G10786_1047	GCCCCTACCAACCACTGTCAAACATTACAAAAGAA[T/C]TAAACGAGTTATGTGAGGGGAGATAAAATGCACAG	#N/A	#N/A	#N/A
Rosa-hybrida	Affx-86815471	G10790_582	TTTCTGGCAGATCATGGTTGTGATATTTCTCAACT[A/G]AGTCACTGAATTGTCCTTGGTTTAGCAGAGAAATT	#N/A	#N/A	#N/A
Rosa-hybrida	Affx-86815472	G10794_312	CCTCCACAAGCCTTCTTTGCTTCTTCCCAAGCTTC[G/A]GCTTCCTTTGTTGTCACCGGACTTTTCTTATAGGT	#N/A	#N/A	#N/A
Rosa-hybrida	Affx-86815476	G1080_2371	GAGACTATAGTGACAGGGTAGAACTGGAAGATAGA[C/A]AGGCTAACTCTGATCTTCTGAAAGCCCTAGAAAGT	Rh_FV1G11970.m.1	FV1G11970	Serine/threonine-protein kinase ppk4, Precursor (probable)
Rosa-hybrida	Affx-86815473	G10801_630	AGCTCGAAACAAGCCAAGGATGGAGGAGATTCATC[T/C]GTGGAAGCTGGAGACGACGTCGGCAGCTGCGGGGG	#N/A	#N/A	#N/A
Rosa-hybrida	Affx-86815474	G10803_367	GGTGAATATAACCAGGAGTTACAGGAGGGTTGCTA[T/C]TGGCCATAATTATCAGAAAACAGCGAGCCAAATTC	#N/A	#N/A	#N/A
Rosa-hybrida	Affx-86815475	G10809_503	GAATAACCCACAGGAGATTAATTTACCACCAGACA[G/A]TGTACAAACAATGAAACAAAAGTTACTTCCTGGAG	#N/A	#N/A	#N/A
Rosa-hybrida	Affx-86815477	G10811_1298	TTCAGCCTTGAAAGTAACTCGTGGCTGAAGATGAT[G/A]TATTCACTTAAAGAGAAATGGTGCCCTGCTTTTAG	Rh_FV1G14580.m.6	FV1G14580	Protein FAR1-RELATED SEQUENCE 5 (probable)
Rosa-hybrida	Affx-86842397	G10811_872	TATGATTGCTTTGGAGATGTGGTCTGCTTTGACAC[T/C]ACATTTCAGACCAACAAATACAATCTTATTTGTGC	Rh_FV1G14580.m.6	FV1G14580	Protein FAR1-RELATED SEQUENCE 5 (probable)
Rosa-hybrida	Affx-86815478	G10812_402	TCTTCAGGATCCCTGTAGAAGAACAAGTCCACAAC[G/A]ACATCCCACTTGGCTTCACGGGGAATCTGACCACG	Rh_FV1G00220.Contig2	FV1G00220	40S ribosomal protein SA (putative)
Rosa-hybrida	Affx-86815479	G10815_284	AGCCAGCTTTCCTTCACCACCACGTAGACTGCCGG[T/C]GCTGAGAGCTCAGGCCGGTGGAGATGGCAATGTTG	Rh_FV7G35000.m.1	FV7G35000	Small heat shock protein, chloroplastic, Precursor (similar to)
Rosa-hybrida	Affx-86841731	G10815_971	TTTGTCGGAACAAGTATAGTGGCATGTGCCTTCTC[T/C]GTGTGAAATATCAAAGCAGAACTAATACTCAAAAC	#N/A	#N/A	#N/A
Rosa-hybrida	Affx-86815480	G10816_631	GTTTACTATGCGGAGCGGTCCCGCCCTTCGAGCAG[C/T]GCCGTTGGATCGTAGGGTGACGAAGCCCCGCAACG	Rh_FV5G38630.Contig1	FV5G38630	Stromal 70 kDa heat shock-related protein, chloroplastic, Precursor (putative)
Rosa-hybrida	Affx-86815483	G1082_140	GCTATTAAATGATCATCTGTTTCAGAATCTGTACA[A/G]CTTCTATGGCCATCAAATTAACAATTTACAAGCCG	#N/A	#N/A	#N/A
Rosa-hybrida	Affx-86815481	G10821_1467	GCAATTAAGCTGATTGTTCAACTATTACGAACACA[A/G]ATGTAAAGTACTGAGGGCCTCAGATACTATATAAT	#N/A	#N/A	#N/A
Rosa-hybrida	Affx-86815482	G10822_83	GATTCGAAACTAAGCATGGCAGCACCGTCATCAGA[C/A]ACATAGCAGGAAACTTTCTCCACAGGATAGTCAAT	Rh_FV3G14410.m.1	FV3G14410	Cellulose synthase A catalytic subunit 8 [UDP-forming] (AtCesA8) (similar to)
Rosa-hybrida	Affx-86815484	G10831_1037	GTCGGTCCAATTTCAAGAGCAGAGGCAAGATCAAG[C/A]GTACGGTTTGGACTGGGGGCATCCATGTGAGAATC	Rh_FV2G34870.Contig1	FV2G34870	Homeobox-leucine zipper protein ATHB-8 (putative)
Rosa-hybrida	Affx-86815485	G10838_112	GCCAAAAACGCCGTGACGACTCTTCGACCAACTTA[C/A]CGCGATCTTTGCTTTTCTTCTCTTCCTCTACAGTC	#N/A	#N/A	#N/A
Rosa-hybrida	Affx-86815486	G10843_1021	TTTATTGTCTTATTACAATCATTCATGTTAGTGAA[G/A]GAACAAATTGGAGAATTTTGCAACTGTATGTTTAG	#N/A	#N/A	#N/A
Rosa-hybrida	Affx-86815487	G10848_199	AGGAGCTAGTAGTACAAAAGCTACAGAATGGCCGG[T/G]GGTCATTACTGTGAATGAAATAAAAGTAAAATGGA	#N/A	#N/A	#N/A
Rosa-hybrida	Affx-86815488	G10851_1099	ACATATGATGGTTTTATCAAGTAAATGTGAAATTG[C/T]TATGCTGTCTTTGTTAAGTATTAAATATTTTAGTC	#N/A	#N/A	#N/A
Rosa-hybrida	Affx-86842231	G10851_834	GAGAGGAAGAAACCTGGTTTGAAGAAAGCTCGCAA[A/G]GCCCCCCAGTTCTCAAAACGTTGATTTGGTGGTTT	Rh_FV5G27850.m.1	FV5G27850	30S ribosomal protein S9, chloroplastic, Precursor (similar to)
Rosa-hybrida	Affx-86815489	G10855_1143	TGTTTGGCTCGTTAACGTCGTTTTCAGGAAAGATG[A/G]GACTACTTGGGCTGATGGACTCGTCGGTATATTAA	#N/A	#N/A	#N/A
Rosa-hybrida	Affx-86815490	G10856_161	CCCCTTCCCCATATGGCCTGCAACTGCTCCCAACA[G/A]TGGTCAACCGGTGATAGCTGATGGTGGCTTCTCCC	#N/A	#N/A	#N/A
Rosa-hybrida	Affx-86815491	G10857_172	AAATCAGCCTGAGAATCATACAAATGATGAACAAT[A/G]CCTACCATACCATGGTACCCAAATTACCAAGTCTG	#N/A	#N/A	#N/A
Rosa-hybrida	Affx-86815500	G1086_3368	TAAGGTCCTGGAATTTCAGTATTAACAAATTAGGT[T/C]ACTCTCGATAATTATCTAAGCTTGTACATGATAAC	#N/A	#N/A	#N/A
Rosa-hybrida	Affx-86815492	G10860_1092	CTTTCAACAGGCTGAATCTGATCCTCAGTACCAGT[T/C]GAAACCTCTTGGCGAGAAGTGGGCTCATCCCCTTG	#N/A	#N/A	#N/A
Rosa-hybrida	Affx-86815493	G10861_1073	GCCAAGCTTATTTGTTTTGCAACGTTGGCTAAAGA[C/T]GCAAGAAGCAGGAAATACTGAGGATATGCAGGTGT	Rh_FV5G37320.m.1	FV5G37320	UPF0420 protein C16orf58 (probable)
Rosa-hybrida	Affx-86815494	G10862_1165	TAATGGGAAAGGGAAGGAAGAACGAAAGGGAACTC[A/C]ACCATCCTTTACTGGTAAAGAAGCTACGCAGCTTT	#N/A	#N/A	#N/A
Rosa-hybrida	Affx-86815495	G10863_1190	TCTACGCTCCACTTTGCAATCTGTCATCCTCATCA[G/T]ATACCATATACATCTCAGTTGGTTCTGCAGTTAAT	Rh_FV2G34340.m.1	FV2G34340	Serine carboxypeptidase II-3 chain B, Precursor (similar to)
Rosa-hybrida	Affx-86815496	G10865_884	AGGGTGCTCTTGCCGACGCCGGAGTCGCCGATCAT[C/A]AGCAGCTTAAACAAGTACTCGAACTCCGCCTCATT	Rh_FV0G21090.m.1	FV0G21090	GTP-binding protein yptV3 (similar to)
Rosa-hybrida	Affx-86815497	G10866_1193	ATGACATAGATTATTAAAATCTCACTCAGTAAGTT[T/G]AAGTACCATTCCAAGGCCCTTCTTTTTATTAGACC	#N/A	#N/A	#N/A
Rosa-hybrida	Affx-86815498	G10867_316	GCAATTAACAACAGTGGGCAAGAACAAGAAGAGGA[C/A]GTCAATGAAGGCAAGCCAGCCACGCCCACAAACAC	Rh_FV7G13500.m.1	FV7G13500	ATP synthase subunit a (probable)
Rosa-hybrida	Affx-86815499	G10869_472	TGCTGTTGCATTTTGTGCAGCCTCCAAAGACCTAT[T/G]CGAGTCAACTCATATTTGCACCTTCTTTCCCCAGT	#N/A	#N/A	#N/A
Rosa-hybrida	Affx-86815501	G1087_2204	TCATATCCTTCAAATAGATGCTCAACATCTCCCCA[C/T]GTGGCCGGCGAACGAGATGGACCTGCTGCAGTTGG	Rh_FV0G13830.Contig1	FV0G13830	RNA polymerase II C-terminal domain phosphatase-like 3 (FCP-like 3) (probable)
Rosa-hybrida	Affx-86815502	G10884_1131	TGGTCAAACCATCGTTTCTAGAAGTGTCAAATTAT[T/C]GAGTCCCAAACTATTAAATGCTCCTCTTAAAATAA	#N/A	#N/A	#N/A
Rosa-hybrida	Affx-86815503	G10886_53	GGGAAGAAGTTGTCGCTCGATTCGAACAAATCATC[T/C]CAGGGGTATTGTTCCTGCTGCAGTTTGGGGTTTGA	#N/A	#N/A	#N/A
Rosa-hybrida	Affx-86815504	G10887_608	AAGCTACATCTTTTGTCATCAAGACAACTACTACA[G/T]CCAGATAGAAACGCACATAAAATGGTGATAAGAAG	#N/A	#N/A	#N/A
Rosa-hybrida	Affx-86815505	G10890_312	GTCCTCCACTTGATTTTTGAATAATGGTTGAGAGG[A/G]CTCTTGCTCCATTAGCATATTCACTTGAGCTTTTG	#N/A	#N/A	#N/A
Rosa-hybrida	Affx-86815506	G10892_551	GGATGCGTTCTTTGGTTGGAGACCTTACGTTCCGT[A/G]CGAGCGTTTAGTTTAATCATGTTCCTCTTCGTCTT	#N/A	#N/A	#N/A
Rosa-hybrida	Affx-86815507	G10893_1110	AATCTAATGAGAGTTCATGTGAAGGCTGGACGAAC[C/T]GAAAAGGTGTTGCAGGTTTATAATCAGATGAAGAG	Rh_FV2G37940.Contig1	FV2G37940	Pentatricopeptide repeat-containing protein At1g20300, mitochondrial, Precursor (putative)
Rosa-hybrida	Affx-86815508	G10895_236	TATCCCCAACCACCTCAAACTCCATTGTCAAATTT[C/T]CAATTGAATTGAAGCATTTGTAATACTCTGCTCAT	#N/A	#N/A	#N/A
Rosa-hybrida	Affx-86840907	G10895_501	TTCAGTGCATTTCGTGCACTGATTCTTTTCTCTGG[G/A]TTGTAAGTTAACATTTCTTGCAGAAGGTCCAACCC	#N/A	#N/A	#N/A
Rosa-hybrida	Affx-86815509	G10898_851	ATCAGAGCTGGGCTAGACGGCGCCGGAGATCACTC[A/G]GTGGCTCGGTGCGTCGATCTATGAAGGAGAAAGAT	#N/A	#N/A	#N/A
Rosa-hybrida	Affx-86815512	G1090_1194	ATGAGCTCTTGTTGCCGTCCAGGTAAAAGTAGCCC[A/G]ACTCGGTCTCTGAACTCCGCCTCGATGGACTGGTC	Rh_FV5G35010.m.1	FV5G35010	Probable beta-D-xylosidase 2 (AtBXL2), Precursor (putative)
Rosa-hybrida	Affx-86815510	G10905_311	AGGTGAAGAATCTGCCAGACTTGCAGCTTGGTATG[C/T]ATTGGTTAAGTAAACTAAGAGGGAGAAGAAAGAGA	Rh_FV5G27440.Contig1	FV5G27440	Ankyrin repeat domain-containing protein 50 (probable)
Rosa-hybrida	Affx-86815511	G10909_194	CACATATCTGTGAGAGGAGGTTTCTTGCTGCGAGC[A/G]GTCGTTGTTATCGTAAAGGTTAAAAGCTTTCACCT	#N/A	#N/A	#N/A
Rosa-hybrida	Affx-86815513	G10911_232	TTCTGGTCCCTTTGGAAACCCTTGTTGCATATCTC[G/A]CAGATGAATCTGTTCGTTGCCATAAGTGTGGTGGG	Rh_FV6G48550.m.1	FV6G48550	Zinc finger protein JACKDAW (probable)
Rosa-hybrida	Affx-86815514	G10914_122	GGGCCATTTACTATTTGAGAAAAAAGATGCTGCAC[G/A]TGGCAGTTAAATGTAGCATATTACAGACCTGTAAA	#N/A	#N/A	#N/A
Rosa-hybrida	Affx-86815515	G10917_416	TTATTTGTTCAAAATAAAATAGCGAGGTAGATTTG[T/C]CGTTAAAATATTTAGTATGCGCAGCGTTTGTTTAA	#N/A	#N/A	#N/A
Rosa-hybrida	Affx-86815517	G1092_3175	TAATTTGACGGTAGACACCCAATTCAAGGCTGTAA[A/G]CAATGTTAATTGGTTGGTGTTCTTGGAAAGGAAAT	#N/A	#N/A	#N/A
Rosa-hybrida	Affx-86815516	G10927_1180	ATTCATGTTGTATATAAGATGATGCAAGGTGTATA[T/C]GATGTGTATAATAAAATCACGTTGTACTTCTGACA	#N/A	#N/A	#N/A
Rosa-hybrida	Affx-86815518	G10930_1005	TGAATCTTCATTCATGACTTACAGATCAGTTCTAC[T/C]GGAGAGATTGTAATTTACTCAGAAAGCATATGCTG	#N/A	#N/A	#N/A
Rosa-hybrida	Affx-86815519	G10932_639	CTTTGCTTTCTGGTTGCAAGAACTCAGGTTTAGTC[G/A]ATGAAGGATGGAAGTTCTTCGATAGTATGAGCACA	Rh_FV7G06020.m.1	FV7G06020	Pentatricopeptide repeat-containing protein At4g01030, mitochondrial, Precursor (similar to)
Rosa-hybrida	Affx-86815520	G10933_55	GGATGAGGTAAGAAATTTAGGGACGATGGTCCGGC[G/A]GATTGATAAGAAAGGTGAGGTACAGAACCCGTTAG	#N/A	#N/A	#N/A
Rosa-hybrida	Affx-86815521	G10935_1074	GTACTCTCTTCACAAACACACAAGTTCATAGCTTA[A/G]TATTATATATGTCAAAGTCGGACAAAACAAGTCAT	#N/A	#N/A	#N/A
Rosa-hybrida	Affx-86815522	G10937_1028	TACATTTTCAGACAGAGTCGTATTAGAGGAAAGAT[T/C]GATACCAATGGCTGCACAGCTGCTTTTCTGGAAGA	Rh_FV4G09120.m.1	FV4G09120	Mitochondrial import receptor subunit TOM40 homolog 1 (similar to)
Rosa-hybrida	Affx-86815523	G10940_1065	AGTAAAAATCTCTGAGGAACCCAGAAGAGAAGTGA[A/G]AGTTGACTCACCGAGTCGATATGTCGGAGGAAGAA	#N/A	#N/A	#N/A
Rosa-hybrida	Affx-86815524	G10944_1433	TGCTAGGCTTGCCCATCTCCTAAAGATTTGGTTTG[A/G]CAGGAGGCTCCATTTCTTATCCCAGATTCGCAAAG	#N/A	#N/A	#N/A
Rosa-hybrida	Affx-86815525	G10945_751	ACATTTGTTTGCATAGATGCTATTGAATGTTAAAT[T/G]GCTTGACATATGATTCCATCTTGCAAAGAAGGTTC	#N/A	#N/A	#N/A
Rosa-hybrida	Affx-86815526	G10948_670	GTCAAGCTAACCCAAAGTCTCCGATCTTTACATCA[C/A]AGCTGGAATTGAGTAAGATATTGCTTTATTTAACA	#N/A	#N/A	#N/A
Rosa-hybrida	Affx-86815527	G10949_798	TATCCCTCCGTGAAAAAATGGTTCTGTAAGGAGCT[G/T]AAGGATTATTCTTCCATTCAATTTTGTTTTGTTGA	#N/A	#N/A	#N/A
Rosa-hybrida	Affx-86815533	G1095_1151	TACCAAATTCAGGACCAAACAATTATAAGTCCAGT[A/G]CTAACAACTCAAGTAAAAATGATGGTTTGAACCAA	#N/A	#N/A	#N/A
Rosa-hybrida	Affx-86815528	G10952_891	CTAAATCTGCAGCTCCATAATGAAAACAATGATTA[C/T]GACAGGGACAAAGAACTAGATTGACTATTTTAAAC	#N/A	#N/A	#N/A
Rosa-hybrida	Affx-86815529	G10953_199	AACCTCCAGGTCCAAGGACAAGGACAAGGGAGTTC[A/G]TCGTTGTCTGAAGCTGAAAGGAAGAGTATGAAGGA	Rh_FV0G48580.m.2	FV0G48580	Heat stress transcription factor A-4a (AtHsfA4a) (similar to)
Rosa-hybrida	Affx-86815530	G10956_884	TCGCCGCCACCACGATCGACGCTGAGAACCCTCCC[T/C]ACGTCGCCGCTGTACCTCGCAGCTTCACGATCGCC	#N/A	#N/A	#N/A
Rosa-hybrida	Affx-86815531	G10958_462	GTCGACGAGGCCTCGCTGGACAACCCGGATCTGGG[T/C]CCCTTCCTGCTGAAGCTCGCCAGAGAGACGGTCGG	Rh_FV7G05150.m.2	FV7G05150	Nephrocystin-3 (probable)
Rosa-hybrida	Affx-86815532	G10959_689	CAACTGCAATCTAGAATCTTTATTGCCCAATCTGC[T/C]GGAACACTTCTTGACAAAAGTTCAAGAATATCAAT	Rh_FV1G13010.m.1	FV1G13010	Probable protein phosphatase 2C 46 (AtPP2C46), Precursor (similar to)
Rosa-hybrida	Affx-86815534	G10960_1448	TTCTGCGGCAAGCAGAAGTACATGTACATGTGGCA[T/C]AGTGGCAGTGAATTTGCTTCCTAGTAATTGTGTGC	#N/A	#N/A	#N/A
Rosa-hybrida	Affx-86838686	G10960_986	AAATACTTCCAGAACCTCATCAACAAGAAGGGTCT[C/T]CTCCACTCTGATCAAATACTGTTCAATGGTGGATC	Rh_FV3G31680.m.1	FV3G31680	Peroxidase 4, Precursor (similar to)
Rosa-hybrida	Affx-86815535	G10962_72	AGGACTCTTTTTGGCCAAAATTAGGAAAACCTCTC[C/A]TGTGTGATAAATCTTAACATTTCATTTTTCTATGA	#N/A	#N/A	#N/A
Rosa-hybrida	Affx-86815536	G10967_964	TGATCCAGGATACGGGTACAATACAGCTCGGATAC[G/T]CGGACCTGGATTGGCTATGGTTTGGATACGTCCGT	#N/A	#N/A	#N/A
Rosa-hybrida	Affx-86815537	G10969_53	CTCAAACTGCGACATCTCATCTCTTCTCTCAGAGT[T/C]GGACTGTAACTCTTAACACCCATCGTGTGGAGTCG	#N/A	#N/A	#N/A
Rosa-hybrida	Affx-86841808	G10969_578	TCCGCACCCGTCATCTTCTTTGAATTTGTTGCAAG[C/T]ATGTTCTTTGATTTCATTGGATTATGAATTCATTG	#N/A	#N/A	#N/A
Rosa-hybrida	Affx-86815538	G10971_470	ATTTTCATTGTAGATTCCAGCATCAAACCCACCAT[A/G]CCCATAACCTTGTTAAGGAAGAATTCGGGAGCAAT	Rh_FV6G07960.m.1	FV6G07960	Secologanin synthase (SLS) (probable)
Rosa-hybrida	Affx-86815539	G10982_747	TGTTTACACAGCATAGCTTCCTATTACATGCCTTC[T/C]GAGCCTTGCCTTGTTTATAGTTCCTTTCGGAGCCC	#N/A	#N/A	#N/A
Rosa-hybrida	Affx-86815540	G10985_198	TGCCTCTCTCAGCATCCATTGAAGACCCAGGTCAT[C/T]AGCTCCGGCGTCCTCTGGGGCGTCGGCGACATTGC	Rh_FV1G06970.m.1	FV1G06970	PXMP2/4 family protein 4 (probable)
Rosa-hybrida	Affx-86815541	G10988_949	CTTTTGCAGCAAAAGAACTTTTGTTCGAGTACTGT[A/G]GAAAAGAAAAGAGAAACAGAGAAGGGAGGAAAATA	#N/A	#N/A	#N/A
Rosa-hybrida	Affx-86815542	G10992_1247	CGCCGTTGGATTGTGGTGGGACGCTGGAACTTGAG[T/C]TTGTGCTGGTAAACTCCGCTGCCTTCTTCATCTTC	Rh_FV2G51990.Contig1	FV2G51990	Protein OSB1, mitochondrial, Precursor (probable)
Rosa-hybrida	Affx-86838715	G10993_681	AATCAGCAGCATCTTCAAGATTACTAAAATCTTCA[T/C]TTACAACCTGATGTCTCTTCTTTTTCTTGATGCTA	Rh_FV2G46840.m.1	FV2G46840	Protein phosphatase 1 regulatory subunit 7 (probable)
Rosa-hybrida	Affx-86842745	G110_1476	CCGCTTGTAATGCCATTTATTGAGGAGAATATTTC[G/A]AAACCAGATTGGAGGCAGAGGGAGGCAGCCACCTA	Rh_FV5G35470.Contig2	FV5G35470	Importin subunit beta-1 (PTAC97) (probable)
Rosa-hybrida	Affx-86815545	G1100_2168	CATCATACATAAACTCATTCGCTAGACTCGCCATA[G/A]CAGTATTCCAAGACGCAATGTCTCTGTGAGGCATT	Rh_FV6G19770.m.1	FV6G19770	Pentatricopeptide repeat-containing protein At5g03800 (similar to)
Rosa-hybrida	Affx-86815543	G11000_361	TGGTAAGGATGTATTTATGACACACTGAAATTATA[C/A]TGGTATGACTTGAGTACACCCACAACTGTTCAAAC	#N/A	#N/A	#N/A
Rosa-hybrida	Affx-86815544	G11004_1202	GGATATTGGGGCAAGTCCAGCTGCTAGCATGTCCA[T/C]GAAGGTCTGGAGAGCACCCTCAGTCTTGCCACCAT	Rh_FV5G06580.m.2	FV5G06580	Pentatricopeptide repeat-containing protein At5g61990, mitochondrial, Precursor (probable)
Rosa-hybrida	Affx-86815546	G11012_935	TGAAATAGCAGCAGTGACTTATCCAGATATGAAAT[T/C]GGGGAACAAATAGAATCTGCATAAGAGAAACTGTT	#N/A	#N/A	#N/A
Rosa-hybrida	Affx-86815547	G11013_1011	TCCGTAGCAATGAACTCCCAATCGGCATCACTCAT[G/A]TCGATTGAATCGAAGGCCGGAGCGGTATCGCGAAC	Rh_FV4G23450.m.3	FV4G23450	LysM and putative peptidoglycan-binding domain-containing protein 4 (probable)
Rosa-hybrida	Affx-86815548	G11015_372	CCTCTTTGAGGTGATCTCTAATTCATCCTGCAATT[C/T]GACACCAAGAGATGTAGCTGTTATAGGTTTCTTTG	Rh_FV3G21790.m.1	FV3G21790	Acyl-coenzyme A thioesterase 13 (probable)
Rosa-hybrida	Affx-86815549	G11018_516	ACAAGTGGTGGTGAGGCCATTTCCTTCAGTGGCTG[C/T]GACGATGATCAGACCTCTGCTGATACCTCAGCTCT	Rh_FV7G31750.Contig1	FV7G31750	Metacaspase-1 (AtMCP1b) (putative)
Rosa-hybrida	Affx-86815550	G11019_704	GATAAGCACCATGAGGAGGAGAAGGAAGAGGTTGC[A/G]GCAACCGGACACCAATACCCGGACCCCATAGACAT	#N/A	#N/A	#N/A
Rosa-hybrida	Affx-86815555	G1102_1138	TCGTTGTAACCGACTCTGCACTCCACTTTGGGATT[T/G]TAACAAGTTTTGAGCAGCCTTGGAGATCAAGACAC	Rh_FV3G41300.m.2	FV3G41300	Probable WRKY transcription factor 19
Rosa-hybrida	Affx-86840368	G1102_352	TTCACCACTTTCATCATCTACAATAGAAGGGTGCT[T/C]ATCCATCCTGTAATCATCTTCGTCTTCAGATTCAG	#N/A	#N/A	#N/A
Rosa-hybrida	Affx-86815551	G11021_2247	CTGGGAGTAATGAGAAGACATTTTGTTTTGGCAGC[G/A]ATCATGCTATGCCAGATGTAGATTCCATGGAGATC	Rh_FV5G39530.Contig2	FV5G39530	Serine-rich adhesin for platelets, Precursor (probable)
Rosa-hybrida	Affx-86815552	G11024_1166	TGCCAAGCGTTGCAAGCCAAACGAGGGCAATGTGA[A/G]CAATGAAAACGGCTCTGTTAAAGCAGAGGAAGATA	Rh_FV2G13760.m.1	FV2G13760	Transcription factor bHLH78 (bHLH 78) (probable)
Rosa-hybrida	Affx-86815553	G11027_138	TAACAACAAAGCATTCATATGCTTTAAACAAAGAA[G/T]ACTGATATGGATTATGACAGTGAGGACACTGAAAT	#N/A	#N/A	#N/A
Rosa-hybrida	Affx-86815554	G11028_179	CAAAACCCGGTCGCCAAGAAGCATTTCGTGCTGGT[T/C]CACGGAGCCGGTCACGGGGCATGGTGTTGGTACAA	Rh_FV1G06960.m.1	FV1G06960	Probable esterase PIR7A
Rosa-hybrida	Affx-86815560	G1103_714	GAGTAAAGTGAATCTTGTTCTGCAAGTTGAATCAT[T/G]GATATCAAAGATTTCGACTTGTAGCCTGGATGTCT	Rh_FV1G17210.m.1	FV1G17210	U-box domain-containing protein 4 (similar to)
Rosa-hybrida	Affx-86815556	G11035_1885	CGCAGAGTTTCTGGAATTTGTGAATGTATGCTGTG[T/C]TTGTTCTATATCATCCATCGCAGACCCAAATCTCG	Rh_FV7G31730.m.1	FV7G31730	hypothetical protein
Rosa-hybrida	Affx-86841082	G11035_2243	TTGAACCAAAAACAAGTTCCCCCCTAATGCACCAG[C/A]ATAAATTGCTGGAATCCAAGCAGACCATAGATGTT	Rh_FV7G31730.m.1	FV7G31730	hypothetical protein
Rosa-hybrida	Affx-86815557	G11037_303	AATGTAGCTAGTGAACAGAAGAAGCACAGCTCCTC[C/T]ATGAAGATGAATCTTTTCCCTCTCATACTGCTTCC	#N/A	#N/A	#N/A
Rosa-hybrida	Affx-86815558	G11038_945	ATTTGCCTACTTCATGTCAAAGTTGAACTGGATAA[C/T]GACGTTGGCTGTGACTCTATCGACTTCTGGGTTCT	#N/A	#N/A	#N/A
Rosa-hybrida	Affx-86815559	G11039_2520	ACATTTGGACAAAGCACCAGAGAAATCTTACGGAC[C/T]GGGGACACTCCTTGATCAGAATCAGCAGCATTCCC	Rh_FV4G22350.Contig1	FV4G22350	DEAD-box ATP-dependent RNA helicase 22 (similar to)
Rosa-hybrida	Affx-86815561	G11042_1705	CCCCATTTACCCCGACATGATTGAATGCAAGCCAT[G/T]AGAAGAAATGCTTCTCTAGACATGTCCCTCTCCTT	Rh_FV3G34180.m.2	FV3G34180	Werner syndrome ATP-dependent helicase homolog (FFA-1) (probable)
Rosa-hybrida	Affx-86815562	G11047_117	CATAGAGAACATAAAAGTCTCTGATCATTACAACT[A/G]CCAACCATATATACTTGAATCCAAAATAGGATACT	#N/A	#N/A	#N/A
Rosa-hybrida	Affx-86815563	G11048_231	CTGAAGCCATTCATTTATCAATGCTTTCAGCAAAG[G/A]GTTGAAGGTAAAGCTGCCAACAAGCTCATCCTTAA	#N/A	#N/A	#N/A
Rosa-hybrida	Affx-86815565	G1105_806	GATAATAATCCTATGGTTGTTGCAAATGCTGTGGC[T/G]GCGCTTGCTGAAATTCAAGAGAATAGTAATAGACC	Rh_FV5G03220.m.1	FV5G03220	AP-1 complex subunit beta-1 (putative)
Rosa-hybrida	Affx-86815564	G11058_383	GGATAGCTCAGAGAACACCAAGAACTGGGACAAGA[G/A]AAGTTTTAAGTTCTTCTTCAAGTTATTCAACTAAC	#N/A	#N/A	#N/A
Rosa-hybrida	Affx-86815570	G1106_1670	CTTAGCAGCGCACTTACGAGTGTAGTCTATAGAAA[C/T]TACTCCAGAATCCTTAGATGCCCATACGTGAATGG	Rh_FV3G09820.Contig1	FV3G09820	Lysine-specific demethylase 5A (RBBP-2) (probable)
Rosa-hybrida	Affx-86843209	G1106_629	ACAGATGGTTGATTATGCTCCTTGTTTGTCATGTT[C/T]ATACCAAATAGCTTTGTCTGCGGCGCTCCTAGAGA	Rh_FV3G09820.Contig1	FV3G09820	Lysine-specific demethylase 5A (RBBP-2) (probable)
Rosa-hybrida	Affx-86815566	G11063_751	GCAACAAATGTGGTTCAGGCACCCGTTGTTTGTGG[T/C]ATATCATCCCTTGGATATGATCACATGGAGATTCT	Rh_FV7G28310.Contig1	FV7G28310	Folylpolyglutamate synthase, mitochondrial (FPGS), Precursor (probable)
Rosa-hybrida	Affx-86815567	G11064_164	AATCTACCTCGTTTTGTTTAAAAGTGGTGACAGGA[G/T]ACTAAGTGGGCAGCTTAGGAAGCTATGTGATTGAA	Rh_FV2G20740.m.1	FV2G20740	D-serine/D-alanine/glycine transporter (probable)
Rosa-hybrida	Affx-86815568	G11066_1071	AGCCGCCCAGCTCTGACTCCATCGGCTGCCATGCC[C/T]TCTTACTCTCTGTCGCCTTCTCTTCTGCTATTTGC	#N/A	#N/A	#N/A
Rosa-hybrida	Affx-86815569	G11067_1318	TGCCAAGGTATCATGAATATTGGGAATGTGGCTCA[C/T]GATTGTGCATTAGGGTTGCAAGTACATAATTAGCT	#N/A	#N/A	#N/A
Rosa-hybrida	Affx-86815573	G1107_1650	TGACACACATTTTTCCCGACATGCCATGCACAAAG[T/C]CGGTGTCTAGCCCTTGGTATCAAATTCGTTACCAC	Rh_FV3G24960.Contig1	FV3G24960	Ribonuclease UK114 (similar to)
Rosa-hybrida	Affx-86843122	G1107_3026	CCTGACATAAGCTGCACAAGCCCACCCAAAAGAAA[G/A]AGTCAAACATATTTAGGCACCCCTTCTTGGATTAC	Rh_FV0G35610.m.1	FV0G35610	50S ribosomal protein L16 (probable)
Rosa-hybrida	Affx-86815571	G11070_1741	AATCAATTGTAATACAATGCAGGTTTTTATGTTAT[C/A]CCCTAATTGCTGTTAAACCAATGGGGATCTTATAC	#N/A	#N/A	#N/A
Rosa-hybrida	Affx-86815572	G11077_560	GGAATTGATATTGGTACCTCACAATGCAGGGTTGC[A/G]ATCTGGAATGGCTCCCAGGTTGAGATCCTTAAAAA	Rh_FV5G08010.Contig1	FV5G08010	Heat shock cognate 70 kDa protein (probable)
Rosa-hybrida	Affx-86815574	G11081_958	GGATTACAAAAGAAACAGAAGACGTGGAATGCTCG[G/T]ATGGCTTAAACTGAAATCCAAAGTTGGAGATAGGC	Rh_FV2G29860.Contig3	FV2G29860	Kinesin-related protein 11 (probable)
Rosa-hybrida	Affx-86815575	G11083_1046	CAGAGGAAGCCATTGCATGAACCGATGACCTGGCC[A/G]GAAATGAGAGCATTGCGGTCTCCAGAAAGCTTGGT	Rh_FV4G17460.m.2	FV4G17460	F-box/kelch-repeat protein At3g23880 (probable)
Rosa-hybrida	Affx-86842385	G11083_908	TACACATCACTGATAGGACTATACCCTAAGCCACA[C/A]AAAAAGGAGCATTTCATTTCAGGCGTTGGAAGAGT	Rh_FV4G17460.m.2	FV4G17460	F-box/kelch-repeat protein At3g23880 (probable)
Rosa-hybrida	Affx-86815576	G11085_431	GTCTTTGGATTTATGTGTCACCACACATCCAGACA[T/C]CCAGTTAAGGCTTCCCACCCTTGTGGTGGATCTCA	#N/A	#N/A	#N/A
Rosa-hybrida	Affx-86815577	G11087_434	CAGCGTGCGGCAGTCTCCCCGCGGAATTAACAATC[C/T]GATTGTTAATCAACGTAATCTCGTCATGTGTGCCC	#N/A	#N/A	#N/A
Rosa-hybrida	Affx-86842605	G11087_824	TGTTGGATCCGACAAGAAGCTCCGTTGTCCCTGCC[C/T]TTGCATACTTCACCGTTGTTGGGGGTCTGCCGTTG	#N/A	#N/A	#N/A
Rosa-hybrida	Affx-86815578	G11092_1004	TTTTCTCATCCATAAACTCGTCCATCTGTCATCAT[A/C]AACTTTGATCCCCATTTTTTATTGCTATTGATTTG	#N/A	#N/A	#N/A
Rosa-hybrida	Affx-86842209	G11092_873	ATCCATTTATATTCCATTGAGAGATTCATTTCTAC[C/T]GTCCAGACATATTGTAAACGTGCACGCATCCCATG	#N/A	#N/A	#N/A
Rosa-hybrida	Affx-86815579	G11098_441	CGGCAAACTTTTGCTTCCACAACTCATCATCATTA[G/A]CCAGATTTCGCAGCTCCTTACAGACACATGACACT	Rh_FV5G31130.m.1	FV5G31130	F-box protein SKIP22 (probable)
Rosa-hybrida	Affx-86815624	G111_6023	ACAAGATCCGACGATACTCAAGGAAGGAAATGCTT[G/A]AATCGGACGCCTATCTTTCGCGGACGGAGAGAGTT	#N/A	#N/A	#N/A
Rosa-hybrida	Affx-86815580	G11101_1243	TTAAGAGATTATGGAGTTCTAGATTTTGATGCAGT[C/T]GATTCGCGGAGGCAGCCTCCTGTTGATACCACTTG	#N/A	#N/A	#N/A
Rosa-hybrida	Affx-86815581	G11103_147	AAATCAAAGATATAATTAGTAGATTACAACTCTGG[T/C]GGTATCTAAACTCACAGTTTTATTTGACCTCTTTC	#N/A	#N/A	#N/A
Rosa-hybrida	Affx-86815582	G11104_116	AGGAAGGTTCTGATCACATCCATTAATTACAAACA[A/G]TATCATATTATCATAAATATAAGCATCTGGACGCC	#N/A	#N/A	#N/A
Rosa-hybrida	Affx-86815583	G11105_309	TAGATATTATAGATTCCATGTTCTCTTTTTTATCT[G/T]GTGATGTGAGAAGGAATTTGGTACTATCATGCTTA	#N/A	#N/A	#N/A
Rosa-hybrida	Affx-86815584	G11109_352	ACTGCATGTTATCATCTTTAAGCTCTTGGCTGAAG[T/C]TGGATCTGGTGGATTTCTATTTTCAAAGCACACAC	#N/A	#N/A	#N/A
Rosa-hybrida	Affx-86815585	G11111_863	GTTTTCAGAACTAGTCTTCTTTACAGTTTCCAGAG[C/T]TTACTTCTTTGCCAGACCCCATTCCTCTGCCCTCT	#N/A	#N/A	#N/A
Rosa-hybrida	Affx-86815586	G11112_633	CAGGGCGGCACACTCGAACCACCTCAAATAGTTTG[T/C]TAAGGATAGTTGGCTTCTGCTCTTGTGGCACGCCC	Rh_FV0G10410.m.1	FV0G10410	E3 ubiquitin-protein ligase CIP8 (probable)
Rosa-hybrida	Affx-86815587	G11113_809	TCGAGGCCTAAGCCGAAGACGAGGAAGTTGCAGGG[C/T]GCCTTCTTGGCTAAGATCCTTGCTGATACTGATAT	Rh_FV5G25020.Contig1	FV5G25020	UvrABC system protein C (Protein uvrC) (probable)
Rosa-hybrida	Affx-86815588	G11115_707	CTGATCTATACAATACTAACAAATCATCAAGGTGG[T/C]AGTTGAAAGGCCACAAGCCCACAAGTATTTAATAC	#N/A	#N/A	#N/A
Rosa-hybrida	Affx-86815589	G11117_1811	CATCAAAATAATGTAGTAACCGTATCATCAATGAA[A/G]GGTCAATGGCAGAAGGGGAAACTTATCGGACGGGG	Rh_FV1G18820.m.2	FV1G18820	Mitogen-activated protein kinase kinase kinase ANP1 (probable)
Rosa-hybrida	Affx-86815593	G1112_3155	CTGATCAGCAGTTCATTTGTGACAATGCCTAGTTG[G/A]ATATGTTTGTTGTGATCTGAATCTTATTCCATTCC	#N/A	#N/A	#N/A
Rosa-hybrida	Affx-86815590	G11123_591	TGATTGGGGTAGTATCTGAGGTTGGAAGCATGAGC[A/G]GTCATGAACATTGAAGGGTGCAAGAGGCCCAAGTG	Rh_FV2G15530.m.1	FV2G15530	Zinc finger protein KNUCKLES (probable)
Rosa-hybrida	Affx-86815591	G11124_549	ACAAATGACTTCTTAAGATCAACACCAACAATTCT[G/A]TTAGGATGCTCACGTATTGACCCACACATACTATG	#N/A	#N/A	#N/A
Rosa-hybrida	Affx-86815592	G11127_1380	GGTTTTGGTTGTTGGAATTGGGAAGCGTGTTCTAC[G/A]AATTGATACTACTAAAGTTGCAAAGGGTGAAGTCC	Rh_FV3G34980.Contig1	FV3G34980	Enhancer of mRNA-decapping protein 4 (probable)
Rosa-hybrida	Affx-86815597	G1113_1897	TGCAAAGCATACTCCAAGTTCCACAACACATCTCC[C/T]ATGCCAGGCCTATCCACACCATACTCCGCAAGGCA	Rh_FV5G12780.m.1	FV5G12780	Probable receptor-like protein kinase At5g61350, Precursor (similar to)
Rosa-hybrida	Affx-86815594	G11135_299	TCTTTAGAGTTCTTGATGATAAGAGTTAATAGTTT[C/A]AGTAAGAAGTAAGAGCTGAAGTGGGATTTGCATAT	#N/A	#N/A	#N/A
Rosa-hybrida	Affx-86815595	G11137_824	TTTCACGAATCCAAGAGCTATGCGAAAATGCAGAT[A/G]AGGAAGTTGACTTTGTTTCTTTGTAAGGAAGACGC	#N/A	#N/A	#N/A
Rosa-hybrida	Affx-86815596	G11139_1314	CCGAGCTCAACCAGGACCGCGGAGATCTCGGACAT[T/C]AAGCCCGGTCGGTCCTTGGTGGTCATTTCTAGGGC	#N/A	#N/A	#N/A
Rosa-hybrida	Affx-86841481	G11139_772	TGAGCTTTTGCCTTTCACTCTCTGCGTTCAAAGTG[T/G]AGCCATCCTTGTGCCTTACAAAATATTCCTGATCA	Rh_FV0G19760.m.1	FV0G19760	[Protein-PII] uridylyltransferase (PII uridylyl-transferase) (probable)
Rosa-hybrida	Affx-86815598	G11140_367	CCAGCACTTGACAAAAGAACAAATATCACGAGGGG[C/T]ACTATGTACATCCAATATTTGGCAAGGAATGACCT	#N/A	#N/A	#N/A
Rosa-hybrida	Affx-86815599	G11146_1062	TGTCTGATACAAGATAATGGAGTTTAGGAAATACA[A/G]GTGGAGACTGGAGACATGTGATTTGTTTTCTCTTG	Rh_FV5G03760.Contig1	FV5G03760	hypothetical protein
Rosa-hybrida	Affx-86843871	G11146_997	GAGGAGATGAAGGAGATGAATGTATTGGAAAAGCA[A/G]AGTGTTGCTGTATTTATATACTTTTGTGGTGTCTG	Rh_FV5G03760.Contig1	FV5G03760	hypothetical protein
Rosa-hybrida	Affx-86815600	G11147_1011	TCCCCTAATACACAACTGAATTCAGAACAAAACAA[A/G]ATATTTGGCAGAGGCTATGAGCAGTTTCGTTCCCA	#N/A	#N/A	#N/A
Rosa-hybrida	Affx-86815601	G11148_708	TCACCCTTCTCGCCACCCTGCTATTACTTCTTCTT[C/T]CTGCTTCTTCTTCCGAATTCATATAATCAAAATTG	#N/A	#N/A	#N/A
Rosa-hybrida	Affx-86815602	G11149_370	AAAAAGAAAGAAGATCATCCTAACTTTGCATGTTC[C/T]GGTAAGAGTAAGCAGCAAACTTACAAACGAACAGT	#N/A	#N/A	#N/A
Rosa-hybrida	Affx-86841222	G11149_814	ACAATGCCACTACTCTTTGGCCGAAAACCGGCAGG[T/C]ACAAAATCCCTATCACTTCTAATATCAACTCCATA	Rh_FV5G31620.m.1	FV5G31620	Probable ATP-dependent RNA helicase ddx42
Rosa-hybrida	Affx-86815605	G1115_2993	AGAAATTTCCTTATTCTAGTGGTATTAGGAATGAT[T/C]TCCTTTTTATGTTGGGAATAGGATTACTTGCAGTT	#N/A	#N/A	#N/A
Rosa-hybrida	Affx-86815603	G11154_909	ACAGGTCTGGCTGTTTGTTGATATTGGTCAAATTT[T/C]CAGTAACTCTAATGAGGATTGGAGATTCATAACTT	#N/A	#N/A	#N/A
Rosa-hybrida	Affx-86815604	G11158_250	ATACTAGATAGGGCTCCAAGAGCAAAGGATCAAAG[T/C]AAACTGGAGAAGTTTGAAAAGGGGGAGGGCTCAGG	#N/A	#N/A	#N/A
Rosa-hybrida	Affx-86815606	G11163_981	TCCTGAGACCATCACCGATTCGGCGAGGATCAAAA[T/C]CACAAAAACCCTAGAATTCAAGAACTCAATCGAGG	#N/A	#N/A	#N/A
Rosa-hybrida	Affx-86815607	G11166_907	CCGAGGTTGAGCCCGATTCTCGTAGCGAAGTCGGC[A/G]GGGGGACAGACATCCTCGCTCTTGGGGATCAACAC	Rh_FV7G12450.Contig1	FV7G12450	Squamosa promoter-binding-like protein 8 (probable)
Rosa-hybrida	Affx-86815608	G11167_748	ATATAGTACTTTCTGCAGAATTTGAGGCACACCAT[T/C]TATCTGATTGGAATAGTGCAGTCTTTTGCAGAACA	#N/A	#N/A	#N/A
Rosa-hybrida	Affx-86815609	G11168_1384	GTGTGGGCCAGCGTCTGACCTGTCTTGGGACACGT[A/G]TTGTGTCCTGATTCGATCCACAGCTTGATGGACTC	Rh_FV0G33290.m.1	FV0G33290	U-box domain-containing protein 16 (putative)
Rosa-hybrida	Affx-86815613	G1117_131	AAACTCCAAAGCAATCACATCCCTTTCTCCAGAAG[C/A]AGCAGTAATCAAGTCCAGCCGGGAAAAGTTAATCA	#N/A	#N/A	#N/A
Rosa-hybrida	Affx-86815610	G11172_541	TCAATTTAAATCGAAATCTTTTAAATTTGCATATC[G/A]TAAATGCAACCTAATGGATTTGTTTGCTTTTCAGC	#N/A	#N/A	#N/A
Rosa-hybrida	Affx-86842707	G11172_677	CTAGAAAAATTTTGGGGTACCATGTCTTTGTGCTA[G/A]TTTCTGTATTGTACGGTTTTTAGTAAAGGTTGCAA	#N/A	#N/A	#N/A
Rosa-hybrida	Affx-86815611	G11176_392	CGGTGGACATCGGCATTGAATTCCTTGGATTCAGA[A/G]TCGAAACCAGGGAACCTCTTAGTGCTGTGAGGAAT	Rh_FV1G02130.Contig2	FV1G02130	60S ribosomal protein L5 (similar to)
Rosa-hybrida	Affx-86815612	G11179_899	GACACCCTCTTCTATCTTTAAACCCATTAAATTCC[A/G]GTTAAGGCAGAATTCAATCCTATTTTTGTCATAAG	#N/A	#N/A	#N/A
Rosa-hybrida	Affx-86815618	G1118_483	CCAAGATTGGGTAGACAAGCTTAACCATAGCACTG[C/T]ACTTGACTCTGCATGCAAGCCAGACCTCACCGATC	Rh_FV2G41520.m.1	FV2G41520	Probable receptor-like protein kinase At1g11050, Precursor
Rosa-hybrida	Affx-86815614	G11180_1293	TGATCCTGTGCTGCTTGATCTGCTACAAAATTTTC[A/C]AGGGAGAAAGGAAAGGATGGTGGGTTCAGATATGT	Rh_FV2G32750.m.9	FV2G32750	Glycine dehydrogenase [decarboxylating], mitochondrial, Precursor (similar to)
Rosa-hybrida	Affx-86815615	G11183_156	AGCACTTCTTCCATGGAAAAGCCAAAGCCGCCTCA[T/C]CCCAGCTTTTAGAAGCAGGAGATGGCTTTTGTCAC	#N/A	#N/A	#N/A
Rosa-hybrida	Affx-86815616	G11186_709	GATGTATCTCTTCCTCCCATTTTCAGAAGCAGAAG[C/T]TAAAAATTGATCAATCACCTGACCCTTGCACATAT	#N/A	#N/A	#N/A
Rosa-hybrida	Affx-86815617	G11187_414	TCCTTCCTACTCCACAACACCCCTTGTCAATCACT[G/T]CAAATCCAGAAGCATTTGGGTTTTTATAGAGGTCA	#N/A	#N/A	#N/A
Rosa-hybrida	Affx-86815619	G11190_1054	CCAATATTTTAGTAATTGGTCAATGGACCTTTGTA[T/C]TCTAGTTTGATGGTGAGCCTCATGGGTTCATAGCA	#N/A	#N/A	#N/A
Rosa-hybrida	Affx-86815620	G11192_1146	GGTGGCGGTTGGGCCGGCGGGGATTGTAGCCTCCA[G/A]CGGCTGTAACTCAGCTGCCATGAGAGTGAACTGAC	Rh_FV0G13770.m.1	FV0G13770	Protein bicaudal C homolog 1-A (Bic-C-A) (probable)
Rosa-hybrida	Affx-86815621	G11196_538	GAACAGATTGTCATATAGAGGGAGAATTTATGTTT[T/C]GTTTACCACATTGTAATGCAGTTGATCCTTAGGCC	#N/A	#N/A	#N/A
Rosa-hybrida	Affx-86815622	G11197_686	GTATCAGGAAAGTCGACCCTCTCAACATGGTTCTT[G/A]TCAAATATCTGTATACTGAATTGCATACGTCCATC	Rh_FV2G18310.m.2	FV2G18310	B3 domain-containing protein REM9 (probable)
Rosa-hybrida	Affx-86815623	G11199_1096	ACAGTCACAAATGATCCAAGAGAGAGTGATTTCAT[C/T]AGCAAATCAGAGCTCCGGTTGATCCAAGCTGGAAA	Rh_FV6G11160.m.1	FV6G11160	Probable anion transporter 3, chloroplastic, Precursor (putative)
Rosa-hybrida	Affx-86815625	G1120_1010	GCCAAACCCAAGAGGAAAACTCCATGAATGCAATG[T/C]CATCACCACTCTACGTTCGGGAAAGGTATATGATA	#N/A	#N/A	#N/A
Rosa-hybrida	Affx-86815626	G11210_1534	GATAAAATGCATCAGAAGCAAACTCAATTTCAGCT[A/G]CTTAATTCAAGTCAAGGAACTTGAATGCAGAAACA	#N/A	#N/A	#N/A
Rosa-hybrida	Affx-86815627	G11213_1078	CCTCCGTGAACAAGTACAAAATGATTTGTTTCCAG[A/C]CCATCAATCTTTACATCCTGCTTGTCAACAAGCTC	Rh_FV0G03940.m.1	FV0G03940	Probable esterase At1g33990
Rosa-hybrida	Affx-86840499	G11213_889	ATGACCTTTTTCCCCTCCTCTAGATTCTCAAGGAT[T/G]TCAGTAAGTGGCTTCACATATTGTGCAAGACTTGT	Rh_FV0G03940.m.1	FV0G03940	Probable esterase At1g33990
Rosa-hybrida	Affx-86815628	G11216_737	TGTTATTTATGTTACTTCTTGTGCGAAACAAGTGC[C/T]GGTACTTGTTAAAGAAGGCAAAACTGGTAATGGAT	#N/A	#N/A	#N/A
Rosa-hybrida	Affx-86815629	G11218_416	AAGGCAGAACAGACGGCAATTGACATTGCTGGGTG[G/A]ATGTATATAAGATTTGGACTAGCTGATTTGCTCAA	Rh_FV6G17630.m.1	FV6G17630	Protein daughter of sevenless (probable)
Rosa-hybrida	Affx-86815630	G11219_503	CCCCATAGTATAGCGCATAAGGATATAACACCCAC[T/C]CCATAGTATCCACACTCGTACGCGACATACTATAG	#N/A	#N/A	#N/A
Rosa-hybrida	Affx-86815631	G11220_414	AGAATATACTTGGTCCAAATAAATCTCCCTGATGC[A/G]GAAAAGAAAACGAAGAACAAACAATAATAGGAAGG	#N/A	#N/A	#N/A
Rosa-hybrida	Affx-86815632	G11221_876	AATTGATCCCTCTGACTTAGCTTTTATGTTCAAGT[T/G]ATGTGATGTTTCTAGTTTCACACAGCTTGTAAACC	#N/A	#N/A	#N/A
Rosa-hybrida	Affx-86815633	G11224_1406	GTCATTGGGTATACGGCCTGGAGCCTCATGGACAA[C/T]TACGAATGGTTCTATGGCTATGCAAACAGGTTTGG	#N/A	#N/A	#N/A
Rosa-hybrida	Affx-86815634	G11226_693	CTCCTCGCCGCCACCACTCATAATTTCTTTCCTGC[T/G]CTCCCCCGGCCGCTCAATTTTGATCCCAGCACGAG	Rh_FV5G29270.Contig1	FV5G29270	F-box/kelch-repeat protein SKIP25 (probable)
Rosa-hybrida	Affx-86815635	G11228_1141	GCATCAATACTGTTCCAGAATTGTAATAAATATAA[A/G]CTCAGACTGACATTATTCTCACCAACTACCACTAG	#N/A	#N/A	#N/A
Rosa-hybrida	Affx-86815636	G11233_164	TGATCCCCAAGACAAATATCTGACCTGACTACACG[T/G]AAGTACTGTTCTCCATGACAGCTTCATCAAATACT	#N/A	#N/A	#N/A
Rosa-hybrida	Affx-86839471	G11233_528	GGAATTCGAAATCGTCAAAGTGATATTTCATTTTG[C/T]GAATCCAGAGAGTCTAAATTTGACTTTGTAATGTT	#N/A	#N/A	#N/A
Rosa-hybrida	Affx-86815637	G11235_273	TCAATTTATCAGAATGAATTTGTATTCTATCAAGT[G/A]TTTTAGTCCATAGTCGGTGCATTGTCTGCTGTCAA	#N/A	#N/A	#N/A
Rosa-hybrida	Affx-86815638	G11236_627	CTTCCCCTCCTCCACCCGCTGCGACGTCATCTGCG[A/G]TGTCCCTACACCACCCTCCCCGTCGCCACCTGCAT	#N/A	#N/A	#N/A
Rosa-hybrida	Affx-86815639	G11237_160	GCGCATTTATACATACTTATCCCACTCTCTAGTAA[A/G]GCCATGGGTGAGATTATTTCCTCATGTTCTTCACC	Rh_FV0G41880.m.2	FV0G41880	Transcription factor bHLH14 (bHLH 14) (probable)
Rosa-hybrida	Affx-86815640	G11240_1258	ATGGGCATTGAATTGTAACCCTTCTCGAGAATGTA[G/A]TAGCACCTCTTGAGATCCTCTCTGTACAGAATCTC	Rh_FV5G41040.Contig1	FV5G41040	Abscisic acid 8'-hydroxylase 1 (ABA 8'-hydroxylase 1) (putative)
Rosa-hybrida	Affx-86841597	G11240_983	ACAGCTTCAAGAACACTCTGGTTTTCGCCGAGATA[C/T]TTCATAATCCAAGTCAAAACGCTCGCCGTCGTGTC	Rh_FV5G41040.Contig1	FV5G41040	Abscisic acid 8'-hydroxylase 1 (ABA 8'-hydroxylase 1) (putative)
Rosa-hybrida	Affx-86815641	G11244_194	GAGAGTGTGATAGTACATGGGATGTGGGCAAGCCC[T/C]TACTCTAAGAGGGTTGAACTAGCCCTCAAAGTGAA	Rh_FV5G13390.m.1	FV5G13390	Probable glutathione S-transferase
Rosa-hybrida	Affx-86815642	G11245_940	GCACCGCTGAAGCCAGGAGTTCTCATAGCAATAAT[A/G]TCAAGAGAAACACTCTTATCAAGCTTCTTGTTGCT	Rh_FV6G44390.m.1	FV6G44390	Cell division protease ftsH homolog 6, chloroplastic (AtFtsH6), Precursor (similar to)
Rosa-hybrida	Affx-86815643	G11247_1353	GGAGATCTCTTCAACTTCTTGAGTGCAATATTTTT[C/T]GGAATTCACATGCTTCGAACTGAGCATATTTCAAG	Rh_FV5G16730.m.1	FV5G16730	hypothetical protein
Rosa-hybrida	Affx-86815644	G11249_446	CTCATCTTGCTCTTTGTCTTGCTGCCTTGCTTCTG[T/C]CAGCTTCCAATCTTTCAAGCAAATCAATGCTTGAA	Rh_FV7G17510.m.1	FV7G17510	Strictosidine synthase, Precursor (probable)
Rosa-hybrida	Affx-86815645	G11251_594	CAAGCATAGATGTGGAAATCGGTTCAGGACCTGAC[C/T]TGGCATGCTTGCCTGTTGCGAGTTCGTAGTTGTAG	Rh_FV7G32190.Contig1	FV7G32190	Myb-like protein J (probable)
Rosa-hybrida	Affx-86815646	G11252_1005	CTAGGGTTTTCGGAGTTTTCAATCTTTGTCCATTC[T/G]TCTAAGTTTGTTATAGACCCTAAATATTTGTCCAT	#N/A	#N/A	#N/A
Rosa-hybrida	Affx-86840383	G11252_64	ATTTAGCGAGACGCCTATAAATTAGGAATCGCCGT[A/C]ACGCTCCTCTTTCGTCTTCACCGTTTCAATTTTCA	#N/A	#N/A	#N/A
Rosa-hybrida	Affx-86815647	G11253_1041	GTGGCATCAGTCCCATTGGGCTTTATCTTGGCAGT[T/G]GCATTGGGTCCAGCCACCGGAGAGAATATTCCGGT	#N/A	#N/A	#N/A
Rosa-hybrida	Affx-86815648	G11255_1690	ATGAGTAGAGCTACAGCAGAGCCGTCTGTTGAGGT[C/T]AAACGAAGAGTTGCTGCTGATGGGAATCCACCAGT	Rh_FV3G06980.m.1	FV3G06980	Pre-mRNA-splicing factor SYF1 (probable)
Rosa-hybrida	Affx-86815651	G1126_582	AATTTGGGTACATTGCGGCGGATAAGAATGAGGGT[A/G]AAGGTCAAGGGAGGGAGAGAGTGATCGAAAAAGGT	Rh_FV1G09100.m.2	FV1G09100	Chloroplastic group IIA intron splicing facilitator CRS1, chloroplastic, Precursor (probable)
Rosa-hybrida	Affx-86815649	G11262_103	GTTAGCGTTTGATAATATGATTTTACTTGCATTGT[C/T]AGTTCAAAAATAGTTAAAGCTCCCAAATTGTACTC	#N/A	#N/A	#N/A
Rosa-hybrida	Affx-86815650	G11268_1470	AACTTTCCAGCATATCGCCCCAGAAATTGAATGCT[T/G]ATTCTGTAGCTAATATTGGACGGGTTGCTGTTGTT	#N/A	#N/A	#N/A
Rosa-hybrida	Affx-86815652	G11271_678	TTCAATGTTTCAGAGAAGAACAGGGGAACAGTAAT[G/A]GCCAACCCGCCAAAAAAGGGCTCAAATCTTAGGCC	#N/A	#N/A	#N/A
Rosa-hybrida	Affx-86815653	G11272_160	AATAGTCAAACAAAAGGAAATCACCACGTACAATT[C/T]AACCTCACATGTCCAATTAACAATCAAGCTTGATC	#N/A	#N/A	#N/A
Rosa-hybrida	Affx-86815654	G11275_62	CTCTTAAGTTTAGAAACAGTACAAAAGAAGTATAT[G/A]TTTGACCTAATATATATTCTGACAATGAAATGTGG	#N/A	#N/A	#N/A
Rosa-hybrida	Affx-86815655	G11278_404	CGTTATCCGACAAGAACATGATCCGCCTCCACAAC[G/A]AGTCCATAAATCTCGAAGGAGTCCGCAAAATCGTC	Rh_FV7G40010.Contig1	FV7G40010	Protein Daple (hDaple) (probable)
Rosa-hybrida	Affx-86842677	G11278_514	GAGCTCGTCGAGAATCTTAGGTTTCTGGCCAAGTC[C/T]GTCGCCAGAATCAGCCACAAATGCAACGACGCCAA	Rh_FV7G40010.Contig1	FV7G40010	Protein Daple (hDaple) (probable)
Rosa-hybrida	Affx-86815658	G1128_272	TCATCTTCCGGAGAGTTACAAACAAGAACTTCTAT[A/C]TTCGGATTTGGCCAATCATATGAAGATAACTGAAT	#N/A	#N/A	#N/A
Rosa-hybrida	Affx-86815656	G11285_298	AAATAACTTTACTACCAGTGACTGCTGCAATACAT[A/G]TATTCACTAGAAAGGCAAAAGACTAAGACATGAAC	#N/A	#N/A	#N/A
Rosa-hybrida	Affx-86815657	G11287_124	CCTCAATAACAAAGACGGAGTTTATCCAAAACCGA[A/C]GCCTAGTGTCTTTGTGAAGAAGCTATTTGGAGATA	Rh_FV0G03560.m.4	FV0G03560	Secologanin synthase (SLS) (probable)
Rosa-hybrida	Affx-86815659	G11291_114	CTGGATTGCATACCACCTGAAGCAACAATGGTTTC[C/T]CCTGTAATATATGCAGCATCTTCAGAGCACAAAAA	Rh_FV3G02000.m.2	FV3G02000	Dehydrogenase/reductase SDR family member 4 (PHCR) (probable)
Rosa-hybrida	Affx-86815660	G11292_244	TCCATCTTAATCCGCTCCTGGAAGAGGAAGTTCCA[C/T]AGAGTTGGTATTAACTCTGGAAACATTTCACAAAG	#N/A	#N/A	#N/A
Rosa-hybrida	Affx-86843049	G11292_928	GATCAGTGATCAAATTAATGAGATCCTTAATCAAA[C/T]ATAATCGTTCATCATAATTCATATTATCCACATTC	#N/A	#N/A	#N/A
Rosa-hybrida	Affx-86815661	G11296_267	AATCCCCATACATTTGATCGATTACATCGCAGGTT[T/C]AATGCTGAATTTGAAGGTAACATAACAATCCAGTG	#N/A	#N/A	#N/A
Rosa-hybrida	Affx-86839050	G11296_868	TACACGTGTTCTGAAACCTACTCTCAGTGCATATG[C/A]ATTGTAAAATGCATGTGCAGCTGCTTCTGATTCAA	Rh_FV6G00160.m.1	FV6G00160	Protein FAR1-RELATED SEQUENCE 5 (probable)
Rosa-hybrida	Affx-86815662	G11297_931	AACGCTCCCTCACAGCAACCTTTGACTGCTTCACT[C/T]GAACACAACCAAATACTTGACCCATACTTCAATTC	Rh_FV6G29520.Contig1	FV6G29520	hypothetical protein
Rosa-hybrida	Affx-86815663	G11298_1014	AATACTTTCATCACCAACTCCACACAAATTGCAAA[C/T]AGGAGATCTCAGAAGCTTCCTTTTGAAAAGATTTA	#N/A	#N/A	#N/A
Rosa-hybrida	Affx-86815667	G1130_1736	TCCAGAAAGCCAGTAAATGCACGCAAGCGTCAAGC[T/C]CTTGATGTCCCTGAAGGAATTGTAACTGGCCTGGA	Rh_FV6G25680.m.1	FV6G25680	E3 ubiquitin-protein ligase KEG (probable)
Rosa-hybrida	Affx-86815664	G11303_175	CATCTTCGGATCTTGAACTTTCAGATCTGCTCTAG[C/T]TAGCTAGCTATCTAAGCTAGCTTAACAGACCCAAG	#N/A	#N/A	#N/A
Rosa-hybrida	Affx-86815665	G11307_566	ACAGTCCCCGGGAGCGTGACCGCCTTGAGGGGTTA[C/T]GGAGATGGGCAAGTTGAAGCCGTCAACAAGACTAA	Rh_FV6G33980.m.1	FV6G33980	Glucan endo-1,3-beta-glucosidase ((1->3)-beta-glucanase), Precursor (putative)
Rosa-hybrida	Affx-86815666	G11309_1082	CCTGGATCCTTGATGACTTGTTTGTTACTCATTAG[G/A]TCTCTCACAGCTCTTGCCTCGTCCCATCTTCCTAA	#N/A	#N/A	#N/A
Rosa-hybrida	Affx-86838953	G11309_974	TTGTACCAAGAATTTATATTACTTGCTCAACTTTA[T/C]CATCAATCAGCATGAAGTTATCATCCCACCATACT	#N/A	#N/A	#N/A
Rosa-hybrida	Affx-86815671	G1131_2893	GAATAAAAGAGTAGGCAACTGGGCATACTACTCCA[G/T]CTATTTTAGGCACTAAGTTATACACCTAGTTGGAT	#N/A	#N/A	#N/A
Rosa-hybrida	Affx-86815668	G11310_135	TGATCAACACTTCAACCATTGATCGTGCAATGTCC[T/C]ATATATGCTTCTAAAAACTAGTTGATTGCTTATCC	#N/A	#N/A	#N/A
Rosa-hybrida	Affx-86815669	G11315_1215	CTTGTTTAGGGTTTAGGGAGTCATAGGAACGAAGC[T/C]AAACTTGTTATTCTTTTATTTATTTGTATCTCTTT	#N/A	#N/A	#N/A
Rosa-hybrida	Affx-86815670	G11316_506	AGCAAAACTTATCCCGTGCTTCTCTAGGTACACTA[C/T]TATTACTTTTTACAGAATTCAACTCCAGATCGACC	#N/A	#N/A	#N/A
Rosa-hybrida	Affx-86815672	G11320_258	TAGGCTTAAAAGTCGACCTTTAAAATTACTTCCAC[C/A]AATATGTTTTCAGAAATCAAAACCATGTTTGTGAG	#N/A	#N/A	#N/A
Rosa-hybrida	Affx-86815673	G11323_242	TATTCGGTGTAAAGCCGCGGATGCATCATCACCTA[A/G]CTGGTGCCTGGTGAGTACCGAAGTGCTACAGTCAA	#N/A	#N/A	#N/A
Rosa-hybrida	Affx-86815674	G11331_381	GCGTACAAAAGGTTTGGAGGGCCTTCATTGAAAAT[G/A]TCATCTGATGTCTTTCCCCACCCACTGATGGTCGC	#N/A	#N/A	#N/A
Rosa-hybrida	Affx-86815675	G11332_686	CCGCAAAGGCCTTGGCTTGCTCAGAGAATGGCCCT[C/A]AGAATACCACATTCTGCATAGACGTTTAAATCAGA	Rh_FV6G43950.m.1	FV6G43950	Pectinesterase 31 (PE 31) (putative)
Rosa-hybrida	Affx-86815682	G1134_3498	GCGCATGTTAATCCAGAGTTGCTTCTTGATTCAAA[T/C]ATGTTACCATCTTGACCTTGAAACTTATCATTCTC	Rh_FV5G40310.Contig1	FV5G40310	Ubiquitin carboxyl-terminal hydrolase 15 (AtUBP15) (similar to)
Rosa-hybrida	Affx-86838409	G11341_859	GAGAATGATGAGTTTTGGTATTCCAATCCTACTAA[C/T]GAGTACATTGCTGCCAACAACCTTACTGGCACGCC	Rh_FV3G18680.Contig1	FV3G18680	Peptide-N4-(N-acetyl-beta-glucosaminyl)asparagine amidase A heavy chain (putative)
Rosa-hybrida	Affx-86815676	G11343_825	GCCTTTGTCTATGACAAACTTTTGCCTTTGTCCTT[A/G]GAGATGCAAGGAAACAACTTACCTTGCTATAATTC	#N/A	#N/A	#N/A
Rosa-hybrida	Affx-86815677	G11344_897	CCAGACCTAAGATATTCATGTAATTCCTATGTTCA[A/G]ATCAATGATAAAAATAAAACGTAAAACAAGGATAC	#N/A	#N/A	#N/A
Rosa-hybrida	Affx-86815678	G11345_303	GATATTGTCTACAACGGCAAGAATTCCAAGAATGC[C/T]ACAGCGGCGATTGTGGGTTCACCAGCTTGGGGCAA	Rh_FV5G04250.Contig1	FV5G04250	Disease resistance response protein 206 (similar to)
Rosa-hybrida	Affx-86815679	G11346_152	CATAACAGATCACCCAAGTCCCACCAGCCTACAAG[G/T]AACTAATGTTTACTTCCATATAATATCTTTAATAT	#N/A	#N/A	#N/A
Rosa-hybrida	Affx-86815680	G11347_286	CAAAAGCTTTACAAGCTGTCGAGAACTACTGTGCT[A/G]CTGGTAATTCACTCTGAAAGGTGCTACTGGTAATT	#N/A	#N/A	#N/A
Rosa-hybrida	Affx-86815681	G11349_1418	GTCTCTAAGAAAGGTCTCTACTTCAAACATATCTT[A/G]AATCAGAAGCTGGGAGGAAACCCTCATGTGAGAGA	Rh_FV3G17250.Contig1	FV3G17250	Acetylornithine aminotransferase, mitochondrial (ACOAT), Precursor (putative)
Rosa-hybrida	Affx-86842935	G11349_2926	GCCAGTGACACTTGCGTCCTTAAACGGGCTTCAAG[G/A]TTCTGATACACTTCGGATGATGGATTTAACTCTAT	Rh_FV3G17260.Contig1	FV3G17260	Protein unc-45 homolog A (UNC-45A) (probable)
Rosa-hybrida	Affx-86815687	G1135_362	GCCACATTTCATTTCAAATTTGCAAAAGCATCGGA[C/T]ATAATATAGAGTCCAAACATTCATGATGTGAATGA	#N/A	#N/A	#N/A
Rosa-hybrida	Affx-86815683	G11350_618	TGCCGAAGATGCTAATAATGTCTTAGATGAATTCC[G/A]ATATGAAGGTTTTCAGAGACAAGTACAAAACCAGA	#N/A	#N/A	#N/A
Rosa-hybrida	Affx-86815684	G11351_642	TTAATTTCTCTCGCAACCTTTCTCTGGGCCTTGGC[A/G]CTAATCTTAGTCTTGCTTCTTTTGATAATAACTCC	Rh_FV3G22580.m.1	FV3G22580	30S ribosomal protein S18 (probable)
Rosa-hybrida	Affx-86815685	G11355_320	TTTTTCGTTTTACGGAAAATTAATGACGTTTATAT[T/C]GATTATAAATATCATCAATTACGTGATTAGTGATG	#N/A	#N/A	#N/A
Rosa-hybrida	Affx-86815686	G11359_296	ATTCAGAAGAGAGAATTGTTATCTTCTAGTCAAAT[G/A]CATGTTAAAGAACATCTATCATTTTCCACAGCATG	#N/A	#N/A	#N/A
Rosa-hybrida	Affx-86815688	G11361_433	TCTTTGGTTGATGGTGAAGAAGATCTTGCTGATAT[T/G]TCACCTATCTCAGTCAAGTGTAATATCACAGACTC	#N/A	#N/A	#N/A
Rosa-hybrida	Affx-86815689	G11367_109	AAGAGGATTACAAATACTTAAGGAGATCAATCAGG[G/A]AATTTTTGACAGGGGAGGAGTTGGAGAAGCTCGCT	Rh_FV0G00290.m.1	FV0G00290	Menaquinone biosynthesis methyltransferase ubiE (similar to)
Rosa-hybrida	Affx-86815691	G1137_1907	CTAAGGCTGTTTTAAAAAGGCCTGAGAGACGGACC[G/A]AGGATCCAGATATTACTGATGATTGCTCTGATGAC	Rh_FV0G06510.m.1	FV0G06510	1-phosphatidylinositol-3-phosphate 5-kinase FAB1 (Phosphatidylinositol-3-phosphate 5-kinase) (probable)
Rosa-hybrida	Affx-86815690	G11370_691	CACCGCTGGAGTTCCTTGTATAGTTCACCTTTGGC[G/T]GCATATTCCAATATCAAATAAACTCGTTTCTGATC	Rh_FV7G10800.m.1	FV7G10800	Serine/threonine-protein kinase Aurora-3 (AtAur3) (similar to)
Rosa-hybrida	Affx-86815692	G11382_1171	CCCTTCGTTCAATCTCCAACTCCCCTGCGCACAGT[A/G]AAAGCTCAATTATATTGGATGCAGTAACATATATA	Rh_FV3G31820.m.1	FV3G31820	Inner membrane protein oxaA (probable)
Rosa-hybrida	Affx-86815693	G11383_118	GCCCTAAGGAATGTTCCGATTGGGGGTGGATGCCG[G/A]AAAAACAAGAATGGTACCATGTCAACATCGATAAG	Rh_FV5G36960.Contig1	FV5G36960	Dof zinc finger protein DOF1.1 (AtDOF1.1) (similar to)
Rosa-hybrida	Affx-86815694	G11388_787	AAATAATTAGTACAAATAAATTATCAATTGTAACA[G/A]GCTGATGTTACTGTAAATAATCTTTACAAAAAAGT	#N/A	#N/A	#N/A
Rosa-hybrida	Affx-86815695	G11389_854	GTCTGGGATGGTGGAGATTTCGCCTTCCATTGCTT[C/T]CAAGCTGAGTTTGATTCAATTATGAAGGAAGTAAT	Rh_FV7G36520.Contig1	FV7G36520	Probable VAMP-like protein At1g33475
Rosa-hybrida	Affx-86838765	G11389_892	AGCTGAGTTTGATTCAATTATGAAGGAAGTAATGG[C/T]GTTGGATTTGGATTATTTGCCCACTTCGCCGCCTG	#N/A	#N/A	#N/A
Rosa-hybrida	Affx-86815696	G11391_1194	ATAGCTTTGTGGTGAAGGGTTCAGCATCACCCAGA[A/G]GCTGTAAATCACACATCATTTACTGTATTATCTAT	#N/A	#N/A	#N/A
Rosa-hybrida	Affx-86815697	G11392_518	TGGAGGGTGGTGCGGCGGTTCGACCGGCCGCAGAC[G/T]TACAAGCACTTCATCCGGAGCTGCACGGTCAGAGA	Rh_FV5G29670.m.1	FV5G29670	Ribulose bisphosphate carboxylase (RuBisCO) (probable)
Rosa-hybrida	Affx-86815698	G11396_267	GTCTGCTAATTGCCTTCATAGACTTTGAAAAGTTT[G/A]AAGGAATCAACTATGGTGTGTAATTTTTCTTTCAT	Rh_FV7G27520.m.1	FV7G27520	PsbP-like protein 1, chloroplastic, Precursor (similar to)
Rosa-hybrida	Affx-86815699	G11399_371	AATTATTTAAGTCACCCAACATGAAGAATTACAAT[A/G]GCTGAATTCATGGCCTATGTTGTAGTTATTCTGGA	#N/A	#N/A	#N/A
Rosa-hybrida	Affx-86840940	G11399_667	TTGGGGAAGCCTCTTCAGAGTTTACTAGCCTTTTT[G/A]CAGGATACCAACATGGTAACCTGTTAAAGGAAGCC	#N/A	#N/A	#N/A
Rosa-hybrida	Affx-86815700	G11408_937	CAAGATTTGATATCCCTGCTGGTAAAACATCATAA[A/G]CCTCTACTCTAATTGTAATTAGTTGAAACTGGTCC	#N/A	#N/A	#N/A
Rosa-hybrida	Affx-86815704	G1141_1115	CTGTGGCTTGTCCCTCAGTATCGATTGCTGCATAA[C/T]AGGAGTTCCACCTGGCGCCTCTGCATCATTCATGT	Rh_FV3G40340.Contig1	FV3G40340	Serrate RNA effector molecule (similar to)
Rosa-hybrida	Affx-86815701	G11411_560	AGGGAGAACCCTTCCATCCAAGGTTGTCAGATTGA[T/C]GAATGTTCCAGTGAGAGCCTCGAGTAGAGTTAACT	Rh_FV5G38930.Contig1	FV5G38930	DnaJ homolog subfamily B member 13 (probable)
Rosa-hybrida	Affx-86815702	G11413_1518	TTAAGAGGATTCTTCCTAACCTCATCCTCATACTG[A/G]AACCTCCTCTTTCCCACAATGGCATCCTCAATCCC	#N/A	#N/A	#N/A
Rosa-hybrida	Affx-86815703	G11418_336	AAATGGTGGCCTTCTTGGGACATAAGAACAAAGCT[A/C]AACTGTATAGTAACTTGCTATTCTAGTGCAAAGTT	Rh_FV6G17590.m.1	FV6G17590	DNA (cytosine-5)-methyltransferase DRM2 (similar to)
Rosa-hybrida	Affx-86839705	G11418_771	GTGTCCGTAGAGATATCAGAAGTGAACAGAAACGT[T/C]GTGAGGTGTTGGTGGGAGCAAACAAACCAGACGGG	Rh_FV6G17590.m.1	FV6G17590	DNA (cytosine-5)-methyltransferase DRM2 (similar to)
Rosa-hybrida	Affx-86815709	G1142_148	CCTTATTTTACTTCATGCTTTGGGGTTTGGGGTTT[A/G]GGGTTAAAACTTAAAGCAGCAGAGAGAGAAGGGTG	#N/A	#N/A	#N/A
Rosa-hybrida	Affx-86815705	G11422_683	CATTCAATGGTTTACTTGTACATATCTGACAAGAG[T/G]GTTGTTGGTTGTCTCTTGGCTATTCCCTTGAAGAA	#N/A	#N/A	#N/A
Rosa-hybrida	Affx-86815706	G11424_66	ATAACAAGTTATCGAAACACATTTTCAATTCACAA[A/G]TTACAGTCATGCTGAAATCAAATTGAACATCGCTA	#N/A	#N/A	#N/A
Rosa-hybrida	Affx-86815707	G11425_908	TGCAATGCAGTTATTTCTTAATTTGTGTTTGGGCC[A/G]TATATGCAATGCAGTTATTTTTTATTTTCTATATT	#N/A	#N/A	#N/A
Rosa-hybrida	Affx-86815708	G11426_124	AAAAGATTTCCACAGTATAAAGAGAATGGGGTTTT[A/G]TTCTTGATCTGAATAAAGAGAAATGGTTACTTTTG	#N/A	#N/A	#N/A
Rosa-hybrida	Affx-86815710	G11431_340	ATAAGATCATGAATGATTTGATAACCCACCAAGAG[A/G]TGATTAAAGATTTAAAGGTTGGAGCGTGAGTTGTT	#N/A	#N/A	#N/A
Rosa-hybrida	Affx-86815711	G11434_340	TTTCTTCTTTCTTATTTGCTACTTTATTTTGATTC[G/T]TGAGTATGTGATTCCGGGACTCTTGGACTCCGAGA	#N/A	#N/A	#N/A
Rosa-hybrida	Affx-86815712	G11436_350	CAGCAGCTCTAAGCACAACATTGTTCAACAATGGA[T/C]TAACTTGCGGTGCTTGTTTCGAGATCATGTGCGTC	Rh_FV6G42770.m.1	FV6G42770	Expansin-A25 (AtEXPA25), Precursor (similar to)
Rosa-hybrida	Affx-86815718	G1144_778	TATTGCATTATCACAGAGGATTTTAAATTGACAAG[T/C]AACCAATCATTGAAAGGAAGAGTGTAAGATGAGGA	Rh_FV0G45070.m.8	FV0G45070	Putative ribonuclease H protein At1g65750 (probable)
Rosa-hybrida	Affx-86815713	G11440_569	GAACAAGTTGGAGACTTAGCTTCATGCTTCAAACT[A/C]CCTGAACTCAATCAGACGGCAGACTGGCAGTTATG	#N/A	#N/A	#N/A
Rosa-hybrida	Affx-86815714	G11441_133	TTCCTCATTGTAGCCTCAGTTTGATCAACCTCCTT[T/C]GGAGAATTGAGTCTCGGAACTTTGTTAGGTCCCCA	Rh_FV1G16850.m.1	FV1G16850	WRKY transcription factor 6 (AtWRKY6) (similar to)
Rosa-hybrida	Affx-86843137	G11441_817	AAGTCCCTCTCGTCTACGACCTTGCGCTGGTTGTC[G/A]TCCGATTGCGGCGGCGAGTTTTCTCGGTCGTCGTT	Rh_FV1G16850.m.1	FV1G16850	WRKY transcription factor 6 (AtWRKY6) (similar to)
Rosa-hybrida	Affx-86815715	G11445_106	TTTAGTTTGAGTGAATTTCAATGTTGACCATATCA[G/A]AAGTATGCAAGTTGATTGAAGTAGTTCTTTAAAAC	#N/A	#N/A	#N/A
Rosa-hybrida	Affx-86815716	G11446_126	CCCTTCGCTTATGTTTGCCTTCGTTTTCGTTCTAG[T/G]CTGAACAGACCCACCTCACCTCCAGCTCCACTCAA	#N/A	#N/A	#N/A
Rosa-hybrida	Affx-86842327	G11446_907	ATAATTCAAGAGGTTATGAGGGGTGGATTTGGTTG[G/A]GAAAATGAGTCTCTGTACTACCACCCTCGTGTATT	#N/A	#N/A	#N/A
Rosa-hybrida	Affx-86815717	G11449_988	AGAACTGAACAAAATGTCAAAATGTGACGAAACTT[A/G]GTAGCTGGTGAAAGGTTTTGAGTTTAATTTCTTCG	#N/A	#N/A	#N/A
Rosa-hybrida	Affx-86815719	G11453_1017	TAGTTTGAGTTTATTTTTAACCATTCCGTTATGTT[T/G]ACAGTTTATTTGAAGAGGGAGGTGATTGGGAAAGG	Rh_FV7G36220.m.2	FV7G36220	DNA ligase 1 (probable)
Rosa-hybrida	Affx-86815720	G11456_819	AATCTAAAGATTTTCCTTGCAGTTTAGGTCTTCTT[G/T]ATATCATTAGCAAAGTGATGGTAGCACTTTTAAGT	#N/A	#N/A	#N/A
Rosa-hybrida	Affx-86815721	G11458_1374	CCATCGAGTTCCAACACAGGATGTCATACCAACTC[T/G]ATCATCTCCACCATCCTCTGGCTCGTATGAATAAG	Rh_FV0G34890.Contig1	FV0G34890	Cyclin-dependent kinase F-1 (CDKF) (putative)
Rosa-hybrida	Affx-86815722	G11463_1038	CGATTGAGTTGCTCTAGCCAATCAATTTTTACACA[G/T]ACACCATCATTGAAGAATACATGACTGCTTCTTTT	Rh_FV0G02980.m.1	FV0G02980	F-box/FBD/LRR-repeat protein At1g13570 (similar to)
Rosa-hybrida	Affx-86815723	G11465_869	TAGTGAATAGGTTTGTTTGTTTCAAAACTGATCAC[A/G]CTGGATCAAGAAGCTTGTCTGGTGGATGTTGTTTT	#N/A	#N/A	#N/A
Rosa-hybrida	Affx-86815724	G11466_1162	AGAGACCAATAACGACAAACTGAAAAATCCTTATC[A/G]TAAATTCTCGCTAATCATAATTGGTGATGTAAGTG	#N/A	#N/A	#N/A
Rosa-hybrida	Affx-86815727	G1147_1337	CTTGGACTATTGATCGGACTCCTCCTGGGACTAAT[A/G]CTCATACTCTTACTCAGGATCCTTTTAGGACTCAA	Rh_FV2G40530.Contig1	FV2G40530	Peptidyl-prolyl cis-trans isomerase CYP19-2 (PPIase CYP19-2) (probable)
Rosa-hybrida	Affx-86815725	G11471_1505	AAGAGCATTGTAAAGCATGACATTCATCTCAATGT[A/G]ACTCTCATTCAAAAACTGATGAACCTCCATACCAA	Rh_FV6G14290.Contig1	FV6G14290	Pentatricopeptide repeat-containing protein At2g37310 (putative)
Rosa-hybrida	Affx-86843399	G11471_1912	CCTTCATCACACACGTTATAGTGAAATTATCCGGC[T/C]TCACTTCCGGCGAGCCCGACTCCACCATGGCCGAA	#N/A	#N/A	#N/A
Rosa-hybrida	Affx-86815726	G11472_2396	CTATGACCAGGAATACCTTCAGACCAAAATCCAAT[G/T]GTTTATTACTCATAATAAAAGTCATCATTCTTACG	#N/A	#N/A	#N/A
Rosa-hybrida	Affx-86815728	G11481_197	TTGCTGGTTTTGGTTATAGCAACTTCTCAGTGTTC[T/C]TGACAAGAGATTTGTAAGCTTCTTATTCGACAATT	Rh_FV0G38960.m.1	FV0G38960	Dihydroflavonol-4-reductase (DFR) (probable)
Rosa-hybrida	Affx-86815729	G11485_1086	GTCTTCATGTACATCTAATGCATGGAATCTAACAC[C/T]TCTAACTTACCTGCAAGAGATGCTGGACCAGGAGG	#N/A	#N/A	#N/A
Rosa-hybrida	Affx-86815730	G11486_1186	CAAAAGCCGTGGGGGAAATTCAATCTCAATCTTAA[A/G]TACTTTTAGGCACTACAGCTACAAGCTCCAGAACT	#N/A	#N/A	#N/A
Rosa-hybrida	Affx-86815731	G11487_361	TATATAGCTGCAGTGCTGCACAAGCGAAAGTAGTG[C/T]TATCCTTATCATGCATGGGGTACGTAGAAGTTGGT	Rh_FV3G01430.m.3	FV3G01430	Protein shuttle craft (probable)
Rosa-hybrida	Affx-86815732	G11488_957	ATCAAATTCAGAGATCGATGTGCAGAGAAAAACAT[A/G]AACATTTTCGTTTACCAAAGTTATTTTAATATTCA	#N/A	#N/A	#N/A
Rosa-hybrida	Affx-86815733	G11489_1041	ACTTCAGGAAATATGTTGTGTGATAAACTCTTGGG[C/T]CTGCTCATAGCTTCCTTTCTCATGTTGTTGATTTC	Rh_FV0G03510.m.1	FV0G03510	Secologanin synthase (SLS) (probable)
Rosa-hybrida	Affx-86815739	G1149_2438	ACATTGTTTGAATCCATATTAAGTGCATCTTCATA[C/T]AGCCTCTTTGCTTGTTGCAGCAACTTCACCTTCTC	#N/A	#N/A	#N/A
Rosa-hybrida	Affx-86815734	G11492_171	GACGCCACCTCAGCCTATCCTTCCGTTCCCGGTAC[C/T]GCCCCCGCCGACTGTTCTTTCTCCGACGGCCATGA	Rh_FV6G38550.m.1	FV6G38550	Kynurenine formamidase (KFA) (probable)
Rosa-hybrida	Affx-86815735	G11493_702	CACCAAGCCGAAAATCAGCGCCTGACCGACACGCG[C/T]GGTTACTTAACCGCAGCTGGTTATGCAGAGGCAGA	#N/A	#N/A	#N/A
Rosa-hybrida	Affx-86815736	G11496_154	ACAGCCACACCTGGTCACCCATTTAATAAATTCAC[T/C]TGGGGAAATAAGAAAAGCTTGGATGATGCAAGGGA	Rh_FV5G00390.m.1	FV5G00390	Insulin-degrading enzyme (Insulinase) (probable)
Rosa-hybrida	Affx-86815737	G11497_159	AAGTGAAAAAACCGCGCCGTATGTAACGACCCATC[C/T]CACCAACCAAACCAACCTCTTCCCTCGTCTAAAGC	#N/A	#N/A	#N/A
Rosa-hybrida	Affx-86815738	G11499_104	CAACCAGAGGAAAAGATATGGGGCTTTAACTGATA[G/A]GTTTAGGAGTTATTCATCCAACTCCAGAAGTCGGA	#N/A	#N/A	#N/A
Rosa-hybrida	Affx-86815740	G11501_373	CTCTGCCCTAGCTCCCAATTTCGCTACCCTATTCC[T/C]AATTTCAGAGATTTTATAGAATTTGGATTAGATGG	Rh_FV2G14730.m.1	FV2G14730	E1A-binding protein p400 (mDomino) (probable)
Rosa-hybrida	Affx-86815741	G11502_284	GCAGAGATCTTCATTGATAAAGTAGAGATCGAGTA[G/A]CTCGAATTGGCAACCGGAGCAAGCAAACATCAGGT	#N/A	#N/A	#N/A
Rosa-hybrida	Affx-86815742	G11504_406	TCATTGGAGGAAATGGGTCTTCCTGGATTAACCAG[T/G]TTAAGGATAAGTCATCGAGGAAGAAGAAGACGGTG	Rh_FV6G24400.m.1	FV6G24400	Chaperone protein dnaJ 8, chloroplastic (AtJ8), Precursor (similar to)
Rosa-hybrida	Affx-86815743	G11505_300	ACAACTCTTGCTCATCACATGTATCACGGTACCGT[A/G]CAACACACCACCACCCATCTAGGAATCAAGGTCCA	#N/A	#N/A	#N/A
Rosa-hybrida	Affx-86815744	G11507_1029	TCCCAAATTGAGACACCTTTCATTGTTGTAGACCT[T/C]GCCAAGCTTCGATCAGTTAATGTTAATATCCAAGC	Rh_FV3G09240.m.4	FV3G09240	Reticuline oxidase-like protein, Precursor (probable)
Rosa-hybrida	Affx-86815745	G11508_156	GGCTCTGGAGCCTACTAGGTGTCAAAGGATATATA[A/C]GGGGTTAGGCATCAGGACTGACTCTGAAATTAATA	#N/A	#N/A	#N/A
Rosa-hybrida	Affx-86815746	G11509_1408	GGAAATAAAATTGGATGGTCTTCTGGGTGTATCAG[A/G]CCCTACCATGCTTGCTCTTGCCCAGAATTGCTGCA	Rh_FV5G36180.m.2	FV5G36180	F-box/LRR-repeat protein 4 (AtFBL4) (probable)
Rosa-hybrida	Affx-86840748	G11509_501	CTCAAGCCGTTTTGTTCATTGCTTAGCCTGCCGCC[G/A]GGGAAGATCATCAGGTTAATTTCTCATTATCTGTT	#N/A	#N/A	#N/A
Rosa-hybrida	Affx-86815747	G11510_214	AAGAAGAAAAACCAGTTTTTGGGATGCAATGCCAA[G/T]CCAAGAGAAGACAAGTTTTGCTTGGGACGACTTTT	#N/A	#N/A	#N/A
Rosa-hybrida	Affx-86838296	G11510_378	CAGATATCAATTCCCCTAGACTGGCAAGTAGGCGC[A/G]GGAGAACCAAGTGGGTTCAAGTCAGTTACTGCTTT	#N/A	#N/A	#N/A
Rosa-hybrida	Affx-86815748	G11512_253	ATTCAACTGCAGAACCCAAAACCAAGGTACCAGAC[C/T]GAAATGGAGACAATTTTCAGATACTACATCAATAC	#N/A	#N/A	#N/A
Rosa-hybrida	Affx-86815749	G11516_141	CTTAATGGTGAGAAACACAGCATCATAACAATTCA[A/G]TATAGGACATGCTAATTTTTCTGGTCTTCCAAACC	#N/A	#N/A	#N/A
Rosa-hybrida	Affx-86815750	G11518_741	TAGTCCTGGCAGTTTATTTGCACACAAGACTATTT[T/C]AAACCTTGTCTAGCAAATTCTGTAAACCTAATTTA	#N/A	#N/A	#N/A
Rosa-hybrida	Affx-86802777	G1152_1678	GGGGTGACAGCCTCAAAACTCTCCCCATCAGAATC[A/G]CTTCCACCGTCTTCATCCTTGAGCATGCGGGGCAT	Rh_FV2G25520.Contig1	FV2G25520	Probable glutathione peroxidase 5 (similar to)
Rosa-hybrida	Affx-86802778	G1152_1898	AGTTCTCGCATATGGCGACGAATTATGGACTCAGG[A/G]ACAATCCTTCTCTCCAACCAAAGTTTCAAAACCTT	Rh_FV2G25520.Contig1	FV2G25520	Probable glutathione peroxidase 5 (similar to)
Rosa-hybrida	Affx-86802779	G1152_2712	TGCACCACAGTGAGGTGGACTAGCATTAATTCGAC[G/A]TGGAACTTCAACAAATCCATGGCTGGTGCCTGGTA	Rh_FV2G25520.Contig1	FV2G25520	Probable glutathione peroxidase 5 (similar to)
Rosa-hybrida	Affx-86802780	G1152_3629	TCTTGAATGTGCGAAGAGCTATCAACTTCCTCAAC[A/G]GAAGATGGTTTATTCATTCGAACCCTGGCTCGTTT	Rh_FV2G25520.Contig1	FV2G25520	Probable glutathione peroxidase 5 (similar to)
Rosa-hybrida	Affx-86802781	G1152_3701	ACCAATGGCAGATGTTCATCTCCATCTTCCTTGGA[T/C]AAATTTCCATTCATATTTCCACCATCAGTCTGCAT	Rh_FV2G25520.Contig1	FV2G25520	Probable glutathione peroxidase 5 (similar to)
Rosa-hybrida	Affx-86802782	G1152_4534	TTCTGATCCTTTGAACCAAAATTGCATGAAGAATC[G/A]ACTGAGTTCCCACCATTTGCACTAGAGTTTAACTC	Rh_FV2G25520.Contig1	FV2G25520	Probable glutathione peroxidase 5 (similar to)
Rosa-hybrida	Affx-86802783	G1152_4664	CGAACAAAATCAGCACCCTTCCCATGACGCTTTCC[G/A]AGAAGAGACTGTTTCTTCTCCTCCGTAAATGCCTC	Rh_FV2G25520.Contig1	FV2G25520	Probable glutathione peroxidase 5 (similar to)
Rosa-hybrida	Affx-86802784	G1152_609	ACTGTTGATCAATAGAAATTGTCCCGCCGTAAAGA[C/T]ACCAGTCCTGACAATTTGCTACATTCACTCATCTA	#N/A	#N/A	#N/A
Rosa-hybrida	Affx-86802785	G1152_685	CCAAAATCCTGGACCTCTGCTGGTGACGGGTATTG[A/G]ACCATCATAAGGCGGTATATAAGAGTGTCTGTGGC	Rh_FV2G25520.Contig1	FV2G25520	Probable glutathione peroxidase 5 (similar to)
Rosa-hybrida	Affx-86802786	G1152_854	TTTTTCAGGATAGCGAGGACCAGAATAAGAATGTG[A/C]GGGAAACCTCCAGCTCTCACGGGGATCATAAGGAG	Rh_FV2G25520.Contig1	FV2G25520	Probable glutathione peroxidase 5 (similar to)
Rosa-hybrida	Affx-86815751	G11520_1069	TTCAGCTTTTTAAGAGACTTCAACGAATGAATTGT[A/G]CTCGGAAGTGAAACAAGGTCTTTGCAGTTGCTTAG	#N/A	#N/A	#N/A
Rosa-hybrida	Affx-86841817	G11520_701	TGGGGGAAGCTTAGAAAAATTATTTCCACTGAGAT[T/C]TAATGCCAGTAAAGAGGGAAAGTAGCCGAAGTTGT	Rh_FV2G16020.m.7	FV2G16020	Putative disease resistance protein At4g11170 (probable)
Rosa-hybrida	Affx-86815752	G11521_285	GACCCTCAAGCTCAAGCTCACGCCACCGTTTTCGT[C/A]GCCAAGTTCTTCGGCCGCGCCGGCCTCCTCTCCTT	Rh_FV0G18970.m.1	FV0G18970	LOB domain-containing protein 38 (AS2-like protein 40) (putative)
Rosa-hybrida	Affx-86815753	G11524_415	AAGATCAAATTGCGCTCGGGATCCGCCTCAAAAAC[G/A]ACGCGCCCTTGCTGTGCGATGCTGGCGGCGTCCTG	#N/A	#N/A	#N/A
Rosa-hybrida	Affx-86815754	G11526_130	AAAATATTACATTCGAATTGGGCACATGAACTATT[C/A]GTCTATTCATAGTGGTACTTTCACCGGGGTACCTG	#N/A	#N/A	#N/A
Rosa-hybrida	Affx-86815759	G1153_1760	TCAAGCATCTTAGGAATTTCTTTACCAGACTCGTA[A/C]GCTTTTATGAAGAGAAATTCAATATCTTTCATGCT	Rh_FV2G47730.m.1	FV2G47730	Myosin type-2 heavy chain 1 (probable)
Rosa-hybrida	Affx-86815755	G11530_118	ACAAACAACAGCATGAAGTTTCAAGTGGAGGTTCT[C/A]TCAACAGAGACAATCAAACCCTCATCTCCAACCCC	Rh_FV0G11700.m.1	FV0G11700	Vinorine synthase (probable)
Rosa-hybrida	Affx-86815756	G11531_2212	AGTTCCAGCAGTACACTCTCCATAGATAATATGTT[A/C]AACCTGAGCAACAGTGGATAACAGAATCCTTGCAG	#N/A	#N/A	#N/A
Rosa-hybrida	Affx-86815757	G11532_614	CATTGTTAATCCAAGGCTTAGAACTCCAGATGGGA[G/T]ATTCCTGCTCTAAACAGGACATGCCTTATCCTTGC	#N/A	#N/A	#N/A
Rosa-hybrida	Affx-86815758	G11539_1842	CGTAGCAAATTAGCTAGACTAGCAATTTGTTTCTA[A/C]TCCAAGAATATTAACAGTCCATAAAGCTTTCATCT	#N/A	#N/A	#N/A
Rosa-hybrida	Affx-86815760	G11546_1084	CATCATCATCTCTACAAGTATCAGATTTATTTTCT[T/C]CCTTGACCACCTCCTTGTCTTCAACAGGTTCCTCA	#N/A	#N/A	#N/A
Rosa-hybrida	Affx-86815761	G11547_965	ATGTCATCCTTGCGTGCTTGTTGACCCCTCTGACT[T/G]TTCTTGGCCTTTTCAATTTCTGGCAAAGGTGGCTC	#N/A	#N/A	#N/A
Rosa-hybrida	Affx-86815766	G1155_1383	CTATGAAATTCTCTTGTCCTGCTTGCCCTACTTTG[T/C]ATCATGAATAAACAAAGTTGACCAAAGGTCAATCA	#N/A	#N/A	#N/A
Rosa-hybrida	Affx-86815762	G11551_1471	TGCTCTTCAAAGGGTATGGAAACGAATGATTTCTT[T/G]CCAATGAGTTCAACGGTGGAAGCAGGCCAACCGGG	Rh_FV7G22230.m.2	FV7G22230	Ent-kaurenoic acid oxidase 1 (AtKAO1) (putative)
Rosa-hybrida	Affx-86815763	G11554_1627	GTCAAATCAAGAGTAGAAGTTGAAGCTTCGTACTC[T/C]TGAAATGTGGTTGCCTCTAGCAGATCGGAAGCTTC	#N/A	#N/A	#N/A
Rosa-hybrida	Affx-86815764	G11557_316	TTTATTATGCTAGCAGGAGGTCTAGGAATTGCTAC[G/T]ATGACAATTGGCGGACCACATGAAAAGCACATGCA	Rh_FV6G05550.Contig1	FV6G05550	Transmembrane protein 49 (probable)
Rosa-hybrida	Affx-86815765	G11559_237	GAGAAGAACAGGGCATCCCCTATAACCATTCTGAA[T/C]TTTCAAAATGGAAATAGAAGAACATGACCTGGGAT	#N/A	#N/A	#N/A
Rosa-hybrida	Affx-86841577	G11559_571	CACCCCATAAGGCAGCATTTGGTTTCATAGGCATG[C/T]TCTTGATCAAGTCATGAGCCTCCTTCAGACATCCA	#N/A	#N/A	#N/A
Rosa-hybrida	Affx-86815767	G11565_187	AGACCAACATAGGATTTGTAGTTCTTCCCTCTTCC[A/G]TCAGTTGAACTCTTTGGCATGGCGGGTTTTTCTGT	#N/A	#N/A	#N/A
Rosa-hybrida	Affx-86815768	G11566_293	AAAGCTCTACCGTTTCCGCAGAGGGCGTCTTTGGA[C/T]GTTATCAGTTGCTTGTGGCCGTCTGGGAGGCATTC	#N/A	#N/A	#N/A
Rosa-hybrida	Affx-86815769	G11567_798	ATCAGGCAGCTTGATTGGCCTGGACAAAGATGTTA[T/C]CTCAATCCCACGCCTTTTAGCCGCTGCCCTCATTC	#N/A	#N/A	#N/A
Rosa-hybrida	Affx-86815770	G11568_500	TTTTTCTTATTGGTTACCACAAGTGTAGAGGTATT[T/G]TCAATCGAGACTTCACGAGAGGAGCGGTGACTGAT	#N/A	#N/A	#N/A
Rosa-hybrida	Affx-86815771	G11570_990	ATTAATTCAGACAACAGTAATTATGTGATGTTGTC[T/C]AAGGTTGATTAACACAGTGGTGGATAAAAGATGTT	#N/A	#N/A	#N/A
Rosa-hybrida	Affx-86815772	G11571_440	CTGTCGACCTCTTTCACGATTTCCGTCTAAAGATT[G/A]GCGAATGGTTTTACGACCCTATTCCTGCAAGCAAA	#N/A	#N/A	#N/A
Rosa-hybrida	Affx-86815773	G11574_161	GGAATTGTATCTTGATATGATTTTCTTCATTGAAC[A/G]AAAGATTCTAAAAGTTTTCAGGATTTCATGCTTGT	#N/A	#N/A	#N/A
Rosa-hybrida	Affx-86815774	G11576_3207	AGTGTTGCTGTCTAATAATGGAGGGGTATAGCTGT[A/G]TAACAGTACTGTTGCTCTGCCCCATGAGGCACTTG	#N/A	#N/A	#N/A
Rosa-hybrida	Affx-86840077	G11576_847	GATCAAGCAAAGATTGGCTCTGATGTGTGATTCTT[G/T]TGGATCTCGCAGAATTCATTGAAGGCTTATGAGCT	#N/A	#N/A	#N/A
Rosa-hybrida	Affx-86815780	G1158_2044	TAGCCTTAAGAGTGACAAACTCCAAAAGAAAAGTT[A/C]AGTTCTAGTTTAATGTTTCATAATTTCAAGATTGT	#N/A	#N/A	#N/A
Rosa-hybrida	Affx-86815775	G11581_144	GTGTATTGATTGGGTTTTCTGATACTCTTGTTTCT[C/T]ATTGATTGAGTTTCTGATGGTGAGATTCCAGATCT	#N/A	#N/A	#N/A
Rosa-hybrida	Affx-86815776	G11582_1060	CGGGTTGAGGAGGCGTGTGAGCTGTTGATTGATTT[C/T]TCGAGGAAAGGAGTGTTGCCTAGATTGTATGATTA	Rh_FV6G18120.m.1	FV6G18120	Pentatricopeptide repeat-containing protein At2g36240 (similar to)
Rosa-hybrida	Affx-86815777	G11585_906	AAAAATATAAACAGGAGTTTTATTATCTTACAATA[A/C]TGTGTTAGATACCTCTATAGCATGTGCATTTCGCT	#N/A	#N/A	#N/A
Rosa-hybrida	Affx-86815778	G11587_413	AATTCAGAGAATTGTTTCTGCATAAACCAAGCAAA[C/T]ATGCCAAAACAAGCATTAAGAAAAGTCTTCTTCAA	#N/A	#N/A	#N/A
Rosa-hybrida	Affx-86815779	G11588_397	AATTGGTTCAGGCAGTCCTACAGTTCTTGGTTTCT[T/C]GGAGACTATGTTTCTGAGGATGGTGGGATATATAC	#N/A	#N/A	#N/A
Rosa-hybrida	Affx-86815781	G11591_768	TAACCACCAGGGTACATTTTCCTCAAACCCTCTTA[C/A]AAGCTCAACTGATTGAACCTGGGATTGAATGTTGA	#N/A	#N/A	#N/A
Rosa-hybrida	Affx-86815782	G11592_235	CTCTCTCCCTCTCAAGTTATTTTATGTTCATTCTA[C/T]AACATATTGTTATTAATGTTGAAATTATTTGATTC	#N/A	#N/A	#N/A
Rosa-hybrida	Affx-86815783	G11594_1018	ATCCTTCATCAAGCTCTTTATCCCCAATTTCCAGG[A/G]GCTCTGACTCTTCCTCCGGTTCCTTTCTTGCCTTA	#N/A	#N/A	#N/A
Rosa-hybrida	Affx-86815784	G11595_212	GCCTGAGCAAAATTTTGGCCCTCAACAACTCTAAC[G/A]TCACAACTATCCTTAGAGCCCCTATACACAAGAAG	#N/A	#N/A	#N/A
Rosa-hybrida	Affx-86815787	G1160_102	TCTTAAGATATCTCAGAAATCAACAACTAAAGACA[G/A]ACAATATTCACAACAAATTAACGAATTACATGGCT	Rh_FV0G02880.m.2	FV0G02880	Importin-9 (Imp9) (probable)
Rosa-hybrida	Affx-86815785	G11605_660	GGCACGATGGGCTTGGACTGCTCGACGGGCACCTC[G/A]ATGTCGTACGACAAGTGCTGGGCGCACTGGGGACG	#N/A	#N/A	#N/A
Rosa-hybrida	Affx-86815786	G11607_979	CAATAGGTCGGATTGAAGACAATGAGTGGCCCAAA[A/G]TCGAAGGAGAGGAGGCTCCAGAGACGAGTCTTCGC	#N/A	#N/A	#N/A
Rosa-hybrida	Affx-86841830	G1161_962	GTGTTGCTGTCAAATTTAAGAATATAGGCCTGGTC[A/G]CATCCTTCATAGAGCCTCTCCCCTAATGTATCAAT	Rh_FV6G28720.m.1	FV6G28720	Phosphoribosylformylglycinamidine synthase 2 (FGAM synthase II) (probable)
Rosa-hybrida	Affx-86815788	G11610_1239	TAGCTTGCATCAGCTTGCCATCTCACGATAAACCT[C/T]GCTTTGCTCAAGCAATCATTTCTCAAGTTGATCAT	Rh_FV0G31420.Contig1	FV0G31420	Sec14 cytosolic factor (PI/PC TP) (probable)
Rosa-hybrida	Affx-86815789	G11612_1332	CGTACGGCTTCGTCACGTCCACCAGAACCTTCTCC[T/C]TGTACTCTCCCCCGCCAATCCACACCACCACGCGC	Rh_FV1G10920.Contig1	FV1G10920	Putative pectinesterase 63 (PE 63), Precursor (similar to)
Rosa-hybrida	Affx-86815790	G11613_800	TTCCAGCCTGCTGCCATGGCTGAAACAAGCTCTGC[T/C]ACCCCGGATTCATTAAAAACTTGGCAAGATCGAAC	Rh_FV5G00820.m.1	FV5G00820	Heat shock cognate 70 kDa protein 1 (Hsc70.1) (similar to)
Rosa-hybrida	Affx-86815791	G11620_312	TTATCGACTTAATTAACACTGAAACTTTCAAACTT[C/T]TAGCAACGTGAGAAGCATAGACAAAACTGGACCGA	#N/A	#N/A	#N/A
Rosa-hybrida	Affx-86815792	G11621_284	ATAACTCACTCTCTTCCTCTCTCTCAATGGTACTT[G/A]GACGAGACCAGCCCTTGGACTCTGGACTACCCTCC	Rh_FV7G20940.Contig2	FV7G20940	Probable dolichyl pyrophosphate Glc1Man9GlcNAc2 alpha-1,3-glucosyltransferase (similar to)
Rosa-hybrida	Affx-86815793	G11622_806	AAGAGGGAGCACAAGATTGATTCAACCATTTCTAT[G/A]TGTGGTCTTAAGCGGTTTCACCAGAGGTTCCAACG	#N/A	#N/A	#N/A
Rosa-hybrida	Affx-86843274	G11622_942	ACCTTGGCGGGAATACATCGGAGGTTTGGGACTGC[C/T]TACCCGATGCAAGGGCAGCCAGGAGGCATTTGGAT	#N/A	#N/A	#N/A
Rosa-hybrida	Affx-86815794	G11623_522	GTTAAAGAAGAAACAGGAATTGACTCAGAGTTTAT[A/G]GAAATTCTAGCATTCAGACAGATCCACAAGTCGTT	Rh_FV3G02920.m.1	FV3G02920	Nudix hydrolase 2 (AtNUDT2) (putative)
Rosa-hybrida	Affx-86815795	G11626_139	TCAATTAGGATTCTGGAAACCTTATCACTTGCACA[A/G]GTCAGCAAATTTGGCGCTTTACTTCACAAGAGGCA	#N/A	#N/A	#N/A
Rosa-hybrida	Affx-86815796	G11627_787	AGTGAAATTTTCTTCAAACTCATCACTACATCCTA[C/T]ATTCAATGCGACACAGCTAACCGAATTGCTCTCTA	#N/A	#N/A	#N/A
Rosa-hybrida	Affx-86815797	G11628_396	AGGGCTCCTCAAAGTTGATTAGAATTTGGTTCATT[T/C]GTGGTTGATGTTTCCTGACTTTAACACCAGCCATT	#N/A	#N/A	#N/A
Rosa-hybrida	Affx-86815799	G1163_250	CTAACCTGTGCATACACTATTTCTCTCACGACTTG[C/A]GAGCGTTATACATCATTTTTGTTGATGGTAGTGAA	#N/A	#N/A	#N/A
Rosa-hybrida	Affx-86815798	G11633_1017	AAGAAAATAGGCATATTGGTTGGAACAGGAAGCAG[T/C]ACAATGCTAGGGAAGGACATGTGAATTGGGGGAAG	Rh_FV3G04190.Contig1	FV3G04190	Probable ATP-dependent RNA helicase ddx17
Rosa-hybrida	Affx-86815800	G11650_158	ACTTCAGTTTCCTTATCATAAACAGCCATTATTTT[C/T]TCCATAATTTCCCACATTTTGTCTTTGTTCAAATC	#N/A	#N/A	#N/A
Rosa-hybrida	Affx-86815801	G11652_147	TCGGGTGGATCTGGTCGTTTCAAATGTTTCTTGTA[C/A]TTTTCAATTGACTCAGGTATCTTATTTAACCTAGA	#N/A	#N/A	#N/A
Rosa-hybrida	Affx-86815802	G11653_563	ATTAAGAGGTGGTGGGACTGGGGCTGGACTTGGGT[C/T]CTCTCCAGAAAACCCATCTTCGCTCAGGATCTGGA	#N/A	#N/A	#N/A
Rosa-hybrida	Affx-86815803	G11654_108	TAAACTAGCATGAACAATTGAGCTAACTATCAATT[A/G]TGAAATGATAAATTTTGAGAAACAACCAAATCAGC	#N/A	#N/A	#N/A
Rosa-hybrida	Affx-86815804	G11657_1278	AGTGCAAGTGTAACAAGAGTCTAACGTTGGTTCAG[C/T]TGGCAACTTGTGGAGTTGTCTAAGATCCCACCTTG	#N/A	#N/A	#N/A
Rosa-hybrida	Affx-86815810	G1166_1321	TCCATTTACTTGATTCCAATCTACAGTAGGGTCAA[T/C]TGATCCTGACATTTCTGTTGAGAATTCTTTGCTCT	Rh_FV3G07550.m.1	FV3G07550	Putative serine/threonine-protein kinase receptor (SRK), Precursor (probable)
Rosa-hybrida	Affx-86838990	G1166_2952	TGAAAGGTGTGAAAGGTTCCAAGTTCAACTAATGG[A/G]TGGCTGGTGGTGCTGTCCTCGTCGGTGGTTTAAGT	#N/A	#N/A	#N/A
Rosa-hybrida	Affx-86815805	G11660_432	AAGAGATGCCAGATGAGTATCATGTGAGGCTCGGA[G/A]AGTGGAAAGAATCTATTGCTCTAATCAGCTGTCCA	Rh_FV6G02410.m.3	FV6G02410	F-box/kelch-repeat protein At3g06240 (probable)
Rosa-hybrida	Affx-86815806	G11661_1164	GCCTCATCACCAAACAATTTCCACTTCGAGTCAAC[A/G]AAATTCTTGAAACAATGTTGCAAAGACAAATACAT	#N/A	#N/A	#N/A
Rosa-hybrida	Affx-86840341	G11664_1862	GAGCGTAGATGATTTGTACCTCCATTTGGTTGACA[A/G]AACACTCGTCCTCACTGCCTCCTTTATAGGCATAT	Rh_FV2G51630.m.1	FV2G51630	F-box/FBD/LRR-repeat protein At1g13570 (probable)
Rosa-hybrida	Affx-86815807	G11665_1029	GGAAATTCAGTAGGATCGACCCTAATAGGTTGCCC[A/G]CATTTGTAATCAGCACTAATTACCCCTGAAACTTT	Rh_FV3G00510.m.1	FV3G00510	COBRA-like protein 10, Precursor (putative)
Rosa-hybrida	Affx-86815808	G11666_147	AAGATGAGGAATTGAGAGTACAAGCAGCACCAATC[A/C]GCAACCATTCAGAAGAAAAAGTAAAGACACCAAAA	#N/A	#N/A	#N/A
Rosa-hybrida	Affx-86815809	G11669_2052	TGTTTAAGAGCTTCAAGTGCTTTTTCAGCATTGCT[C/T]TCTTGCCAAACACCAACAATGGCATTAAGCACTAG	Rh_FV7G04940.m.1	FV7G04940	Calcium-transporting ATPase, endoplasmic reticulum-type (putative)
Rosa-hybrida	Affx-86815811	G11670_343	AAGTTGGCGGCGGACCGAGACATGATGGTGGCGAA[T/C]TCGTTGAAGCTGATGACGCCGTCACCGTTGGTGTC	Rh_FV0G02800.m.1	FV0G02800	Probable calcium-binding protein CML16 (putative)
Rosa-hybrida	Affx-86815812	G11671_159	GCCTCTGTTTTTGGCATGCTAGGTACCCTCGTCTC[C/T]TTCCTCGTCTTGCTAGCCCCACTACCGACATTTTA	Rh_FV0G46200.m.4	FV0G46200	Zinc finger protein CONSTANS-LIKE 13 (probable)
Rosa-hybrida	Affx-86815813	G11673_229	TGGATGGGTTTGCAGGAGCCTTCTCTGGTTACTCC[T/C]AGGGCTTGTTCAGTTTTGTTTCCTATTTTGGGGAG	#N/A	#N/A	#N/A
Rosa-hybrida	Affx-86815814	G11675_978	TTCTGGGCAATATATACTGTAGAAGTGGAAGAGGA[C/A]ACAGCCATTGGCATTCTACTTTGGTGTTTGACAAT	#N/A	#N/A	#N/A
Rosa-hybrida	Affx-86815815	G11678_234	CTCCTCACTAAACATTTGAGTGTAGTGGTCATCCA[C/T]AGCACTCTCAGTGATAGTGGCAGTGCTTGGGAGGC	Rh_FV5G39750.m.1	FV5G39750	Copper transport protein ATOX1 homolog (probable)
Rosa-hybrida	Affx-86815820	G1168_1898	AAGCCGGTAGATTACTCAATTCCATGTTATCCAGG[C/A]AAGAGAGTAGTGTTGCAGTAGCTGGATGAGAAAAT	Rh_FV1G05020.m.1	FV1G05020	Probable disease resistance protein At1g12280
Rosa-hybrida	Affx-86815816	G11680_1407	TTTGTGAGAGCGAAGCTTGATAGGATCATCAACAG[C/T]AACCATGCAAGTAATTTTCCCTTCATTTTCTCAAG	#N/A	#N/A	#N/A
Rosa-hybrida	Affx-86840297	G11680_820	AGCAAAACGCCAGTCCTGCTTTGTCAATAAATTGA[G/A]ATCTAAACACTCATCAAACATATACCTAACCAACA	#N/A	#N/A	#N/A
Rosa-hybrida	Affx-86815817	G11686_1160	TGCAATCTATCTTTGAGTGAACGTAAAATGCAGCA[A/G]ATGACATTTAAAGCTCATCAATATATTGAGACCGT	Rh_FV5G22420.m.1	FV5G22420	F-box protein At5g07610 (probable)
Rosa-hybrida	Affx-86839319	G11686_611	CTTCGTTAGATGAGTACCATTTGATCAAAATTGAT[A/G]TTTACTTATCCGAGACCGAGTCTTGGAGACCCTCC	Rh_FV5G22420.m.1	FV5G22420	F-box protein At5g07610 (probable)
Rosa-hybrida	Affx-86815818	G11687_1084	CAGAGTAAGAATCTGTGAGTTTGAGACCAGTCAAA[C/T]GTTGACGGGGCATTGGTGTGTCAGGCTCAAGTTTT	#N/A	#N/A	#N/A
Rosa-hybrida	Affx-86815819	G11689_672	AATTCATTAAGGAGAAGCACTTGTGGGATGTGCCG[G/A]TTTGGCTTCCTTTCTTGACGACGTTGTTGACCTTT	Rh_FV7G37710.Contig1	FV7G37710	Sterol regulatory element-binding protein cleavage-activating protein (SREBP cleavage-activating protein) (probable)
Rosa-hybrida	Affx-86815823	G1169_146	TCCAAATATTCTGAGAGGAAATACAAGTACAGCAC[T/C]GGACAACAACTACTTCAGTTAGTACATCAAATATA	#N/A	#N/A	#N/A
Rosa-hybrida	Affx-86815821	G11698_863	GGAAAGATTGGGCTCTTTGGTGGAGCTGGTGTTGG[A/C]AAGACCGTGCTTATTATGGAACTTATCAACAATGT	Rh_FV0G00510.m.5	FV0G00510	ATP synthase subunit beta, mitochondrial, Precursor (putative)
Rosa-hybrida	Affx-86815822	G11699_6310	TTCAAGATGTTTGAGCTGGTGTCTATCTGTTCTCC[T/C]TTAACCTTTCTTCCAGGTTCGGGACAGTATTTAAG	#N/A	#N/A	#N/A
Rosa-hybrida	Affx-86815824	G11700_254	CACTGCTTTTGTAAAGTGTGTTGTAAACCGTAGCC[G/A]TGGAAAGGTTACTTTACTCGAATTACCTGAATTCT	#N/A	#N/A	#N/A
Rosa-hybrida	Affx-86815825	G11705_739	TGTCCACTGAAACTTTCATGAAGACACCAACTACA[G/A]ATACCCAGCCGAAATGTACAGTTTTTAGTAAAAAT	#N/A	#N/A	#N/A
Rosa-hybrida	Affx-86815826	G11708_1086	TACAGTTGGCTGGGATTCTGGAGATGACACATTCG[C/T]AGCTACCTCTTGGCAAATCTCGCATTTGTTTGATC	Rh_FV0G41440.m.1	FV0G41440	E3 ubiquitin-protein ligase MARCH3 (MARCH-III) (probable)
Rosa-hybrida	Affx-86815829	G1171_3291	TCTAGAAAGAACTTCCTCAAATAACTATCTCCAAC[C/T]ACTACACTATGCAATTTAACAAATAATCTGAGTCG	#N/A	#N/A	#N/A
Rosa-hybrida	Affx-86815827	G11711_726	AAAGTGAAAGAATTGAATGATTTCAAAAAGAAGTT[G/A]GAAAAAGAACGATATCTCAAGTTTGAGGAGGCTAG	Rh_FV7G17550.m.1	FV7G17550	Kinetochore protein nuf2 (probable)
Rosa-hybrida	Affx-86815828	G11719_1163	TATTAACGATATAGCAAGTATATGTGATACAAGTA[G/A]CCTTCCCCACAATTTGTTCACTTATTAAGAGGTTT	#N/A	#N/A	#N/A
Rosa-hybrida	Affx-86815830	G11720_290	ATTTGTATATGGATTTAAGCAAGCTATAGCTTAAT[A/G]AATTGAAGCACTAACCCAACCAAGCTGTTTATCAG	#N/A	#N/A	#N/A
Rosa-hybrida	Affx-86839196	G11720_576	TTAAGAACATTTATCTCTAAAGCTGAGACTATGCA[A/G]TCAGATTCTTCTTATTGACTAATCTGCCAACAGTT	#N/A	#N/A	#N/A
Rosa-hybrida	Affx-86815831	G11724_683	TTACTGGCCATCGTGGCTGACTGGACGGTCAACAC[T/G]GACATGCTGGGAGACGACGGCCCCTCTCCGCCGTT	Rh_FV1G01500.Contig1	FV1G01500	Transcription factor bHLH66 (bHLH 66) (probable)
Rosa-hybrida	Affx-86815832	G11727_2542	CTTCCTCCATCTTCCTCTTCACATTCCCAAGCCGG[T/C]AAATTGATATCAATGTCCAACTTCCTCTTCTTCTT	Rh_FV1G10220.Contig1	FV1G10220	DNA repair protein rhp7 (probable)
Rosa-hybrida	Affx-86815833	G11735_733	AGGAGTATGTGGTCAATGTTGAAGGAGAGTCTCTG[A/G]ATGTCACTTTTAAGCCCTCTGGTAGTGTTGCGAAT	Rh_FV6G08310.Contig1	FV6G08310	Receptor-like protein kinase FERONIA, Precursor (putative)
Rosa-hybrida	Affx-86815834	G11738_211	GACAAGCACATCCTCACCGCCGCGCAGTGCGCCAG[C/T]GGGTACGCCCGGTTCCTCGTTACTTTGGGTGACGT	#N/A	#N/A	#N/A
Rosa-hybrida	Affx-86815835	G11739_772	TTTCCTTTGTGTAGGAGCACAGGGATCTTCTTGTG[G/A]ACTGGGTTGTATTTGAGAAGCAGATCGCTCTTGTT	Rh_FV6G11900.m.1	FV6G11900	Probable glutathione S-transferase (putative)
Rosa-hybrida	Affx-86815836	G11745_2564	CCTGATAAAGCATCAAGATCACCATCTGGTTCTAG[G/A]TCCAGATCTGCTGAGTTATCACCTAGGCGCAGCAG	Rh_FV7G26200.Contig1	FV7G26200	Ribosomal RNA large subunit methyltransferase N (similar to)
Rosa-hybrida	Affx-86815841	G1175_198	GACTCCCTGTAATGGAATCTGGAAACCAAATTTAA[A/G]TACTTCTACAATATAATTTCAAAACAGCAACTTCA	#N/A	#N/A	#N/A
Rosa-hybrida	Affx-86815837	G11755_170	TGTAGTAATTTCAGGCCCGGCGTCAATTGGATACA[G/T]AATTCCATTTACATTTATGCAAATGCTCATAATGA	#N/A	#N/A	#N/A
Rosa-hybrida	Affx-86815838	G11756_1154	GCTTCTAGTGAATTTGCTGGTGAACCTTGGTCTCA[A/G]ATATGCTATTGTTACTGGTATTGTTCTCTTCTTTA	#N/A	#N/A	#N/A
Rosa-hybrida	Affx-86842172	G11756_687	TCGATTAGAGCTTCCTCTTTCGGCCTGAAGATTGC[A/G]AATGGGCTTCGGGGTTTGGGCTGGCCTGATGAGGC	#N/A	#N/A	#N/A
Rosa-hybrida	Affx-86815839	G11758_170	ATCAAAATAGTTCATGGAACCTAATTCCTTGATAT[G/T]AGTATTTGACTATATGCCACAATCCAATACACCAA	#N/A	#N/A	#N/A
Rosa-hybrida	Affx-86815840	G11759_276	ATCGACTTCTCTCACGTCATGCTCTTCAATAATCT[T/C]CTCCAGAAGGCCATTTCCGACGAGTTCTTGAGGTT	Rh_FV3G11890.m.1	FV3G11890	DNA replication licensing factor mcm6 (similar to)
Rosa-hybrida	Affx-86815842	G11762_248	ATGGCGTTCATGTCTAGCTTCCGTCGCGTTCTTGG[C/T]GGATCGGCATCTGCTCTTCCATCCCAATTCGCTGC	Rh_FV6G13640.m.2	FV6G13640	Arginine biosynthesis bifunctional protein argJ1 beta chain (similar to)
Rosa-hybrida	Affx-86815843	G11766_758	ATCGGTGCAGATGGGTGTGACCTTCTGTATGACTC[C/T]GGATACTTGTTCTTGAAATTAAGCTTAGGTGTTTC	Rh_FV2G34050.Contig1	FV2G34050	Bullous pemphigoid antigen 1, isoform 5 (BPA) (probable)
Rosa-hybrida	Affx-86815844	G11767_667	TTTGGAAAGTGAAGAAGTATAAGAATGAAGGTCAT[A/G]CTCCTTCCATTGTCTTCACTTATCATAGTGCTGAT	Rh_FV6G04050.m.1	FV6G04050	Aldose 1-epimerase (probable)
Rosa-hybrida	Affx-86815845	G11769_507	AGCTGACGACCACACATGTATACAGAAATGAATCC[T/C]ATCTGACTCGCTGAAACTGTTCGACAAAAGCTGAA	#N/A	#N/A	#N/A
Rosa-hybrida	Affx-86815846	G11770_582	CACTCTCAACAATTGCATGGTGGCCCTCGATTGCA[G/A]TCAAGTTTGCCTAAATCCAAAAAGATCGACACACT	Rh_FV2G02510.m.2	FV2G02510	Branched-chain-amino-acid aminotransferase 6 (Atbcat-6) (putative)
Rosa-hybrida	Affx-86815847	G11772_1246	TGTCCAAGTGTTGCCAATTCCGAACACGAACTAAG[C/A]ACACTCACAAATGTGACCTTATCAGGTCTAAAGCC	#N/A	#N/A	#N/A
Rosa-hybrida	Affx-86815848	G11773_1900	AAGGAGTCGGTCGGCGCAAAGATTGGCTTTTCCGG[C/T]GAGGAGGTTTCTGGTTCCGTCGCCATTGCAGACGC	Rh_FV7G12320.m.1	FV7G12320	Paramyosin (probable)
Rosa-hybrida	Affx-86815849	G11774_790	AAGCTGCCGTCCAGATCCTTGAGGACCTGATCGGC[C/T]GGGTATGGACCCCGGTCACGGAGGGTCCGATAAGC	Rh_FV2G45810.Contig1	FV2G45810	Stem-specific protein TSJT1 (probable)
Rosa-hybrida	Affx-86815850	G11776_769	GGCCATGTCTTTCGCGTAGCAATTGTTTTGGAAAC[G/A]GTGCGTTTTTCTATCTTGTAGGTGCGAACTATTTT	Rh_FV2G41430.m.1	FV2G41430	Eukaryotic translation initiation factor 3 subunit G (eIF3g) (probable)
Rosa-hybrida	Affx-86815851	G11777_271	ACAAAGAATCAAAGCACATCATCATCGATGCTCTC[A/G]AGTAATCTCTACTATATATGCTGGTTTCATTTGCT	#N/A	#N/A	#N/A
Rosa-hybrida	Affx-86815852	G11778_294	CTTATTAAATCTCCATTCCGAACTTCATTTCTGCC[G/A]TCTACAGATGGAAGGAATCCTTATATGCCTCCTGT	Rh_FV1G12740.m.1	FV1G12740	Ammonium transporter 3 member 1 (OsAMT3) (putative)
Rosa-hybrida	Affx-86841100	G11778_87	AACACATTTGCTAACCACTAGGGTATCTCCAATGA[T/C]GAAAAATTACATATCATATCACGTATTCTATGATC	#N/A	#N/A	#N/A
Rosa-hybrida	Affx-86815853	G11779_506	CAATCACAATCAAATAACACTACTTTACGGCCATT[T/C]CGATAGTTCAGTTCTATTATATCTTTTAATATGCC	Rh_FV2G09060.m.3	FV2G09060	IQ domain-containing protein LRRIQ1 (probable)
Rosa-hybrida	Affx-86815854	G11781_1140	GTCAATGCTCGAGTCTCATTTTGGTGAAGATCTTA[T/C]GATGGATACTTTGTTTCAGAGGTACGCAGAGCTCG	#N/A	#N/A	#N/A
Rosa-hybrida	Affx-86815855	G11782_260	CGTCTGTTTCATGATCTTCTTTGTACCAGCTACAC[C/A]TTCCCATCTCCTTGCCATGGCGTAAAAATTTGAGA	Rh_FV2G14510.m.1	FV2G14510	Putative pentatricopeptide repeat-containing protein At3g25060, mitochondrial, Precursor
Rosa-hybrida	Affx-86815856	G11784_1258	GATGACAACACATGCTACTTGGAGATCAATTACAC[C/A]TTTGATATTAGGAAAGACTGGGCAGCAGCGTAAAC	Rh_FV3G02220.m.1	FV3G02220	Rho GDP-dissociation inhibitor 1 (Rho GDI-1) (similar to)
Rosa-hybrida	Affx-86815857	G11786_953	AACTGTGAGATGAGTAATCTGAAACTATCACAGAA[C/T]GGAATGATGCATGACCAGGAAACAAGACTAGAATC	#N/A	#N/A	#N/A
Rosa-hybrida	Affx-86815858	G11788_1033	GAGGAGTTTGAGCCAGAAAGGTTCTTGAATGCGAA[C/T]AGTGGTATAAGTTATAAAGGGACTGACTTTGAATT	Rh_FV0G48920.m.3	FV0G48920	Cytochrome P450 71A26 (putative)
Rosa-hybrida	Affx-86815859	G11789_268	CGCATTGCTCCACAATGTGTCAGATACGTGTTTGT[A/C]ATGTTTTGATTACCACTCTCTACATTGTCTGGATT	#N/A	#N/A	#N/A
Rosa-hybrida	Affx-86815860	G11790_1339	GAAGATTTTCGGAGAGATTCATATAGAAAGGAACC[A/G]ATGGAGAAGAGGATAGTCTAGTAGTATTTGTTGTT	Rh_FV2G38060.m.1	FV2G38060	UPF0496 protein At1g20180 (probable)
Rosa-hybrida	Affx-86815861	G11791_154	AAGCCCACCCTCACTGCAGATGAATTCGGAGAGGA[A/C]CTCGTGAAGAATGGCATGCTGTCGTATCCCGACTG	#N/A	#N/A	#N/A
Rosa-hybrida	Affx-86815862	G11792_172	ATCCCAACCGTTCTCATCGACAGTGAAGGAGTTTT[C/T]AAATATGTGCTTATCAAGGTGCATAGGAAAGAAGA	#N/A	#N/A	#N/A
Rosa-hybrida	Affx-86815863	G11793_159	ATAAAGAACTAAATTGAGGGGATCATTGATCTTCT[A/G]GCAGATTGATTCACTCTCATAAATCTCAGATAATG	#N/A	#N/A	#N/A
Rosa-hybrida	Affx-86815864	G11796_1591	CAATCTAAACCCTCAAGCTTCTCCCTTCAAATCCA[G/T]AAATACCCAATTCGCAGCCTTTGGTAAAAGCCCAG	#N/A	#N/A	#N/A
Rosa-hybrida	Affx-86815865	G11798_136	AGAAGAACAGGACTCAACAACCGTGCAACCACCGA[G/T]GGAAGAAGAAGGAGAGGACGCATCCCCGATCCGAC	Rh_FV0G12720.m.1	FV0G12720	Chromatin accessibility complex protein 1 (CHRAC-1) (probable)
Rosa-hybrida	Affx-86815866	G11799_590	ACATCGCCTTCAATCAGCGTGTACTTGCACATCAA[A/G]TTTTCTACATCCAGGGTGTCTATTCTGTTCTTCAT	Rh_FV2G28520.m.1	FV2G28520	Major allergen Pru ar 1 (putative)
Rosa-hybrida	Affx-86815903	G118_3701	CTAGGGTCACTTGTTCCTAACAAAACTATATCACA[A/C]GGAATTGTATCATCAGCACGAATCTTCAGAACCTC	#N/A	#N/A	#N/A
Rosa-hybrida	Affx-86839664	G118_4423	CGCTAACAACGATTCACCTTGGCCATCATCAATGC[C/T]GTCAAGAACGGAAGAAGAACTGGATTCATCAAGGC	#N/A	#N/A	#N/A
Rosa-hybrida	Affx-86815867	G11801_872	AGTGAATGGGATCCTATCAGTGTGAATTACACCTC[T/C]GGCACAACATCAAGGCCAAAAGGGGTTGTCTATAG	Rh_FV1G12380.m.3	FV1G12380	Putative acyl-CoA synthetase yngI (probable)
Rosa-hybrida	Affx-86815868	G11806_433	TTCGGAGACTCGTACTCCGACACAGGCAACAACAT[G/A]AAGTCTGTGACCAAATCTTGGAAATATCCTTACGG	Rh_FV6G18610.m.1	FV6G18610	GDSL esterase/lipase At5g03610, Precursor (similar to)
Rosa-hybrida	Affx-86841703	G11806_589	TCTCCAATACCATACAAATTTAGAAATGTCGGAGT[T/C]AAACATTTGAAATACGGAATGAATTTCGCATATGG	Rh_FV6G18610.m.1	FV6G18610	GDSL esterase/lipase At5g03610, Precursor (similar to)
Rosa-hybrida	Affx-86815870	G1181_1327	TGCTTGAGAAATTGTACTGCATTAAATAGAATCCG[G/T]CTTGATGAGAACCAATTCACCGGAAATATTACCAA	Rh_FV2G09990.m.1	FV2G09990	Probable leucine-rich repeat receptor-like protein kinase At1g35710, Precursor
Rosa-hybrida	Affx-86815869	G11817_1199	ATTTTCTTGGTGGCTCATGAGGCAAATTGGTGTTA[G/A]AGACTTTTGGGTTTATGGGGGTGTTGCAGAGTGGT	Rh_FV6G08960.m.1	FV6G08960	AF4/FMR2 family member 1 (Protein AF-4) (probable)
Rosa-hybrida	Affx-86839316	G11817_780	TTCTTCTTGACCTCGCTCACCATTTCAGTGAAGCT[T/C]TCGGGCTTGGTTATAATCCGAGGAAGCTCAAGCTC	Rh_FV6G08960.m.1	FV6G08960	AF4/FMR2 family member 1 (Protein AF-4) (probable)
Rosa-hybrida	Affx-86815871	G11821_919	GCGCGGACGTCCTGCCGGCACTTGGCGCCGCCGCG[C/T]TTCTCCAGGACCGCCATGTCCACGTCCATCCACTC	#N/A	#N/A	#N/A
Rosa-hybrida	Affx-86815872	G11822_852	GTATTCAATTCTGCATATCATCTCTTGTATTCAGA[A/G]TAACACTTTTTATGTAGTTCATGGTTTGCCGATGC	#N/A	#N/A	#N/A
Rosa-hybrida	Affx-86815873	G11823_250	AATTGAATTTCCTTGCAAACTTCTTCAGTTCCTAG[A/C]CTTCTGCAATTTCTGCTTCTGCCAGCCTCCTAGAT	#N/A	#N/A	#N/A
Rosa-hybrida	Affx-86815874	G11829_60	CAGCAAGTGTTTCACAAAAAGCAGCAGAGGCTTCT[A/G]CAGAATTGAAAAGATCAAGTGAAGAAGTTGGGAGT	Rh_FV3G21910.m.5	FV3G21910	Lysosomal beta glucosidase, Precursor (probable)
Rosa-hybrida	Affx-86815878	G1183_895	GTTACCATCACAAGCTTTGTCAGTTTCCGCTGAGA[C/T]GAGTCAATGTAGTGATTTATCTTTGCTTCGGACTT	Rh_FV5G11900.Contig1	FV5G11900	Zinc finger CCCH domain-containing protein 38 (AtC3H38) (probable)
Rosa-hybrida	Affx-86815875	G11831_861	GCCACATTATATATGCAGCTCTTCCTTTATAACTT[A/G]GTAGTTCTTGATATTCATCCAATAAATATTTTTCT	#N/A	#N/A	#N/A
Rosa-hybrida	Affx-86815876	G11838_1164	TGTCAGAAGCTCCGCCTCCCTGAGAATTGTGGGTA[T/C]GAATTCCAGATGCAATATGGATCTATTGGATGGTC	Rh_FV3G13730.m.1	FV3G13730	Pyruvate decarboxylase isozyme 1 (PDC) (putative)
Rosa-hybrida	Affx-86838936	G11838_721	TTGGTGCCGGAGCACCACCCACATTTCATTGGGAC[T/C]TATTGGGGTGCTGTGAGTACTAGTTTCTGTGGAGA	Rh_FV3G13730.m.1	FV3G13730	Pyruvate decarboxylase isozyme 1 (PDC) (putative)
Rosa-hybrida	Affx-86815877	G11839_169	ACTTCATTTCATTTTGGTCTACACCAAACATTCAC[T/C]GTCTTTCCGTGACGAAATTTTCTAGCCGTCTGTTA	#N/A	#N/A	#N/A
Rosa-hybrida	Affx-86815879	G11846_623	GCAATTGCAGAGTTGAGCAGATCATCAGGCCCTGT[T/C]TTTCTAGTTATTCCTACATACTCACGCGCCCCGCA	Rh_FV2G14350.m.1	FV2G14350	Ethylene-responsive transcription factor-like protein At4g13040 (similar to)
Rosa-hybrida	Affx-86815880	G11847_1170	ATGCTTCTATCAGATAACCAAAGAGGGAGCAACAA[C/A]CCTATTCAGTTTTCCTGAACTCATTGTGAAGAACA	Rh_FV7G25390.m.1	FV7G25390	Exocyst complex component 7 (rExo70) (probable)
Rosa-hybrida	Affx-86841970	G11847_953	ACAAGGTTATCCGAAAGTCAATGATCGACGAGGGA[C/T]TATATCACCTTGGAATCCGGCGGTTCAAGTCTTCT	Rh_FV7G25390.m.1	FV7G25390	Exocyst complex component 7 (rExo70) (probable)
Rosa-hybrida	Affx-86815881	G11849_1849	CCGAAACTTGTCTGCAATTCTCTGCACCTCCATTG[G/A]GCCATTGTGATCCTCAGCCTTGCCCTGATGCAATA	Rh_FV4G12700.m.2	FV4G12700	Mitochondrial thiamine pyrophosphate carrier (probable)
Rosa-hybrida	Affx-86815882	G11851_934	AACAATAAATTATGCATCTGTCTGAAATTTCTTTA[G/A]ATCTACATAACTAGAGCATAAGTAGACCATAAACC	#N/A	#N/A	#N/A
Rosa-hybrida	Affx-86815883	G11854_113	CTCATGGTCGAGCTCGAATAGAAAGTATTGATCTA[C/T]CTTCATAGGCAAAGATTAAGAAAAAGAGAAAAGGA	#N/A	#N/A	#N/A
Rosa-hybrida	Affx-86815884	G11856_357	TCCTCATGTAAATATCTTACCCATTTTGAGTGAGA[T/C]TTCTAATGTCAATCAGGTCCCCAAACCACATCAAG	#N/A	#N/A	#N/A
Rosa-hybrida	Affx-86843376	G11856_558	TTGACCCCAGAGTACTTCTGAAACTTGTTGCCGTC[A/G]CAATCTAGCGGAGTCTTTCTGACACACATTTGACC	#N/A	#N/A	#N/A
Rosa-hybrida	Affx-86815885	G11858_1190	AGAAAGATAACCTCAGTCAACCACTCTCTATGCCC[C/T]TGTGTTCCATCCAAGTCCAAGAGCTTAACAGCCAC	Rh_FV1G10410.m.1	FV1G10410	Probable serine/threonine-protein kinase NAK (similar to)
Rosa-hybrida	Affx-86838495	G11858_913	GAGAGCTTGGGAGTATAGTCAGAATCTAACAAGAT[G/A]TTCGAAGCTTTGAAATCTCGGTATATAACTGGTTT	Rh_FV1G10410.m.1	FV1G10410	Probable serine/threonine-protein kinase NAK (similar to)
Rosa-hybrida	Affx-86815886	G11862_250	CGCAATCGTTCCTCATATTCAGGGTTTCGCAATCA[G/A]TGAACAAGATGGGAAAATCTCCATGCGATCATCGC	#N/A	#N/A	#N/A
Rosa-hybrida	Affx-86842369	G11862_547	ATCTCCAAGGTTGAATCTTCCTGTGCTGCTGATGG[G/A]TTGCGATTGGGGTTGCATAAGGTGGTTAGAGTCTC	#N/A	#N/A	#N/A
Rosa-hybrida	Affx-86815887	G11866_642	GTGATTTAAAATCATGAATCATCATGGATCATGGA[C/T]GTGCCTCTTGATACATAATAAGGCTTTGTTTGGTT	#N/A	#N/A	#N/A
Rosa-hybrida	Affx-86815888	G11868_513	GTGGCCCATCCGTCGCCATCGTAGGCGCTCTCTCC[G/A]GCTCCTCGACTAGTCTCTAGTCCTAGCTTCAGCCC	#N/A	#N/A	#N/A
Rosa-hybrida	Affx-86815889	G11871_114	TTGATCCATAATTCAATAATATATATAGAGTCATC[T/G]ATCTCTAGCTCAACATGTTAATCCTCAGTTGATCT	#N/A	#N/A	#N/A
Rosa-hybrida	Affx-86815890	G11872_493	ACCAGAGAAAGTGATGCATGGAAGAGGTCAGCCCA[C/T]CTCAGCCTATAATCAGATGGAACGCAAGGCCTCTT	Rh_FV3G13160.m.1	FV3G13160	C-type lectin isoform 1, Precursor (probable)
Rosa-hybrida	Affx-86815891	G11873_917	ACTGCTACAGTTTGTATAACTGATGTTTTAGGAAG[G/A]AACACTTGATCTGCTATAAAGTTTATTGTAGTAGG	#N/A	#N/A	#N/A
Rosa-hybrida	Affx-86815892	G11874_214	GCCTCCTCCTCACGATCCACTAACGCCGATCATCA[A/G]CAGCAGCAGCAACAAAACCCTCCACCGCTCAGCCG	Rh_FV3G14070.m.1	FV3G14070	Putative beta-lactamase-like protein ENSP00000383859 (probable)
Rosa-hybrida	Affx-86815893	G11882_148	TAATTTAAGATCATTAAATGTATCACCTTCGCATC[T/G]TTGGACTCCATCTATTTTCTTAGAAAGTTCAAAAT	Rh_FV7G19780.Contig1	FV7G19780	Probable phosphoribosylformylglycinamidine synthase (FGAM synthase)
Rosa-hybrida	Affx-86815894	G11884_439	GAAACCGGGTGTTCTGGAGGTAGCTCACACACTAT[C/T]TGATTTAATAACTGCAATAAGATATATTGTACTAC	Rh_FV3G25870.Contig1	FV3G25870	hypothetical protein
Rosa-hybrida	Affx-86815895	G11885_905	TCTTTTGTATATCCTACTTGGATGTTGTTGTAAAA[G/T]ACCAGTTTTAACCTATTTGCATCTTGAATTCATGC	#N/A	#N/A	#N/A
Rosa-hybrida	Affx-86815896	G11886_189	GTTTGACAGGAAAAGAGCATAATAAAGATCATGAG[G/A]AAGATTTATACAAATAAGAAAGTCATCAACGTAAA	#N/A	#N/A	#N/A
Rosa-hybrida	Affx-86815897	G11889_412	TAATATAATACAATTGAGGGAAAGCTCAATTTCTT[G/A]ACCTTAAGTCTCGGTACAAATTTCTTGATGGCTCA	#N/A	#N/A	#N/A
Rosa-hybrida	Affx-86815902	G1189_636	CTCATCTTGGGTTTATAAATAGAGTTTGGATTGCA[A/G]TCATTTTCATATGCTTAGGTGTATATTTGAGGGTT	#N/A	#N/A	#N/A
Rosa-hybrida	Affx-86815898	G11890_290	CATTTCCTTAATCACAACAAAACTCAATCCACAAT[G/T]GCAATATCAACACAGAAACAACAACTCATTCACAA	#N/A	#N/A	#N/A
Rosa-hybrida	Affx-86815899	G11891_1215	TTCCTGTAGTGAAAATTGTTAAAAGCATGCAGATA[G/A]TAATACTCTTGAATTAAGACTTGATCATTACGTCA	#N/A	#N/A	#N/A
Rosa-hybrida	Affx-86815900	G11894_623	CGCAGGAGGGTCGGACGCAGGAGTTGATTGAGAGC[G/A]TGAGAACGGTGGCAAAATGTGGGAGTGGTTCGGTC	#N/A	#N/A	#N/A
Rosa-hybrida	Affx-86815901	G11897_142	AACACATTGAAGGAGTGTTTCTTGGTTATCTGGAA[T/C]AGTGGTGAGTGCCTTGATCGAAGCACACTGGGCCG	#N/A	#N/A	#N/A
Rosa-hybrida	Affx-86815945	G119_106	CCACCAGTTGTTTTACTTTCTTCTCCATTTCTTTC[T/C]TCCTCCTCTAGATCCTAGGCCGGACACTAGGGATT	#N/A	#N/A	#N/A
Rosa-hybrida	Affx-86815904	G11901_879	TTAGAAAATTCTTGAAGTTCTGTTGAAATTCCATT[A/G]TGAATTTCTGAATTTCTATCAACCACAGGTATCTA	#N/A	#N/A	#N/A
Rosa-hybrida	Affx-86842406	G11902_950	TCAACGATGTTTGAGATATTAAGAAAGAAGAAACG[T/C]GTCCGACTGGAATGTTTAATATTAAACAGAATGTT	#N/A	#N/A	#N/A
Rosa-hybrida	Affx-86815905	G11904_166	TGAACTGAAACAATCGGCTAAACCATTAGAAACAG[A/C]ATGCTTAATCGAAACGCATGCTTAAACACGATCCC	#N/A	#N/A	#N/A
Rosa-hybrida	Affx-86815906	G11906_156	TGGGAATCATGAAATGCTTTGATGCCAAGTTTAGT[G/A]TATATGATTTGAGTGTTTTGATTCTTTGGTGAAAA	#N/A	#N/A	#N/A
Rosa-hybrida	Affx-86838077	G11906_818	CAATCCAAAGTTTCAATGGCATTAGCTCCTAAATC[G/T]CATGTTATCGCTTGCCTCCAGTTTTCTTCGGGGAC	#N/A	#N/A	#N/A
Rosa-hybrida	Affx-86815907	G11907_879	CTCACAAGCTCTAAGCAGTCATCTTCTGTCTGGCA[T/C]TGCATTACCTGCTCAGGGGTTAGAGAATCCAGAAG	#N/A	#N/A	#N/A
Rosa-hybrida	Affx-86815908	G11909_391	CGAGGTTCCACTTTAAAGGTCATCATTCAAAAGAC[C/T]CTCCCATAAGCTAGAGCTAGTGTTGCTTCTTGAAA	#N/A	#N/A	#N/A
Rosa-hybrida	Affx-86815912	G1191_2923	AAATTTCATGTACATAAATAAAATGCTTGCAACTG[T/C]CCACTAAGCTTGTCTTGAAAGAGAATGGAAATTTA	#N/A	#N/A	#N/A
Rosa-hybrida	Affx-86815909	G11912_207	TTAAAATCCTATTTCTTCTCAGCAGCTGGTGTAGT[A/G]GCATCTTCAATGACACTAGTGTCACGGAAATTGGG	#N/A	#N/A	#N/A
Rosa-hybrida	Affx-86815910	G11914_535	TTGGGTTTCATTGTTGACAATCCCTCTACAATTCC[A/G]CACCAGGATATTACCTTGAAGCATTCTCGGAAGCT	#N/A	#N/A	#N/A
Rosa-hybrida	Affx-86815911	G11919_334	CGCCTCCACCCTCTGTGGTGTGTCTCCACCCTTCT[C/T]TGTGGTGAGTTTTCCCTAAGCTTTGTCTTAGATCT	#N/A	#N/A	#N/A
Rosa-hybrida	Affx-86843572	G11920_999	AGGAAGGCTTCGACGCCGGCGAGGCCGGATCAGAG[T/C]GAGAATTCGAGGCCGATGGAGCAGTACCGGTGGCC	Rh_FV2G31370.m.1	FV2G31370	Translation initiation factor IF-2 (probable)
Rosa-hybrida	Affx-86815913	G11921_136	ACTCATCAGCTGTTTGTTGGTGCCTATGGATTTAT[A/G]TGCTACCATATATGCTAGTGGTAGATCACCTTGCT	#N/A	#N/A	#N/A
Rosa-hybrida	Affx-86815914	G11922_288	TCATTATTTTCAACACCAGACGGCTTATCCTCCTC[G/T]GCAACGGTTCTTAGCTCATCCCCTTCTCATTCTCA	#N/A	#N/A	#N/A
Rosa-hybrida	Affx-86815915	G11928_644	TCATTTGGGGAATGGTCCCACAAGGATCTTCGTAT[A/G]GTGCAGCCAGGCAGCCTGGAATATAATAGCTTCAT	Rh_FV6G08810.m.1	FV6G08810	Complement component C6, Precursor (probable)
Rosa-hybrida	Affx-86815916	G11930_289	CACCTTGAGGCCAAGGGAGTCTACTTCCTTGTGGA[G/A]TTGCCAAAGGCTAGTAGTACTAGTGACAATCCAAA	#N/A	#N/A	#N/A
Rosa-hybrida	Affx-86815917	G11931_85	TCAAAACCAAAATGGCATTGACATTCTGAAAACAT[A/G]ACACTCCATGCACCTTTCGAGCCTCTGGATCCTTC	#N/A	#N/A	#N/A
Rosa-hybrida	Affx-86815918	G11933_167	GTCACAGAACACATATTTGAACTTTGGTTTATAGA[A/G]TCGGAGGCTGCCTTCTTTCTTCCATCTTTTCCCCT	Rh_FV2G34690.m.2	FV2G34690	Phosphatase yidA (probable)
Rosa-hybrida	Affx-86838210	G11933_251	ATGGGTTTCAGCATCAGATGCAACCATTCTTTTCC[T/C]CTTCCACCCAAGACTGTCTAAAAGACGTTCCTCCT	Rh_FV2G34690.m.2	FV2G34690	Phosphatase yidA (probable)
Rosa-hybrida	Affx-86815923	G1194_2739	AGTAAAGGAGAACATATCCCTCAAGAGAGATTCTT[A/G]AACATTGCTCATGTACTTGAGAAGAAAATACAACT	#N/A	#N/A	#N/A
Rosa-hybrida	Affx-86815919	G11942_325	CATGCACTCCAGGTTTCTCTCTATTATTGTATTGC[C/T]TGGAAGTTTCCTAAATAATGATATAAATGCTATTC	#N/A	#N/A	#N/A
Rosa-hybrida	Affx-86815920	G11944_276	ATATACTGGTGACTGATTATGAACTTATCAGTGAT[C/T]TGAGTTTCTAACTAGCAATGATCTCTGCTAAGTAG	#N/A	#N/A	#N/A
Rosa-hybrida	Affx-86815921	G11946_468	AATCAGGTTGTCCTTTGGGATAAAATAATTTTACG[C/A]GGAGAGAATGCTGTAATTGATCTTAAGAACATTCA	Rh_FV6G06170.m.2	FV6G06170	Basic 7S globulin low kDa subunit, Precursor (probable)
Rosa-hybrida	Affx-86815922	G11949_1360	TCACAACTCCCGGAGTTGGTCGAGGACTTGAGAAT[C/T]GACGACGCCGTTTTCAACCGGACACGTTCGTGTCT	Rh_FV0G01660.m.1	FV0G01660	Zinc finger protein CONSTANS-LIKE 16 (probable)
Rosa-hybrida	Affx-86838097	G11949_1655	AAATCTCAGAGCAAATCCAAGATAGTATACAGAAA[C/A]AAGAGAAGGTCGCTAGGTTGTGCTCGCTCTTTACA	#N/A	#N/A	#N/A
Rosa-hybrida	Affx-86815926	G1195_1070	GGTACTGCTGACGCATTGGCCTTCTTTTTACCTGG[T/C]GTTGTTAGTCAGTTTGCCAAAGTTTTGCATGCCTC	#N/A	#N/A	#N/A
Rosa-hybrida	Affx-86802761	G1195_1158	GAGCTGCTGGAAGTGGGGATGCAATTGATCAAGCA[G/A]TTAGAGGTTTGGCTGAGTATCTGATGATAGTTCTG	#N/A	#N/A	#N/A
Rosa-hybrida	Affx-86802762	G1195_1399	TTCCAAATCTGAGAGGAAAACTAATTCTGGCAAGG[G/T]TGATGCATCTTTTCATGTGAATCGTACGGATGATT	#N/A	#N/A	#N/A
Rosa-hybrida	Affx-86802763	G1195_1627	ATGTTTCTGGAGTGCTTATGTGTTTTGGTTATCGA[T/C]GACTCTGAAGAGGTGTCTGCAGGTGCACAGGAATT	#N/A	#N/A	#N/A
Rosa-hybrida	Affx-86802764	G1195_1778	AGCTTCCAAAAGTGGTGCTTGGGAGTGAGGAATCA[G/A]TTGCACTGTCACACGCTCAGCAGTTACTTGTAATC	#N/A	#N/A	#N/A
Rosa-hybrida	Affx-86802765	G1195_1953	GGTATTTGCTGGATCTCTTGATAAGCTAATTACAT[C/T]GAGGCCATCCTCAGTAATATACCTAGACTCTGTTT	#N/A	#N/A	#N/A
Rosa-hybrida	Affx-86802766	G1195_2158	GAGCTTCCACACATGCCTCCTTGGTTTGTTTACAT[C/T]GGGGGTCGAAAACTATACCAATCTCTTTCAGGGAT	#N/A	#N/A	#N/A
Rosa-hybrida	Affx-86802767	G1195_2318	CGAAAATTAGTTTCTGAGGTCCGCATGAAGGATTA[T/C]AATGAAACAAGTTGGCACTCATGGTATAAAAGAAC	#N/A	#N/A	#N/A
Rosa-hybrida	Affx-86802768	G1195_2595	GGTGGAAAGTTTTACAGGATGAGGGTTTAAGGAGT[C/T]ACTTGATTGATTGTATTGGTAGAATTTTACATGAG	#N/A	#N/A	#N/A
Rosa-hybrida	Affx-86802769	G1195_280	ATGGAGGAGAACGACGAATTTGCAGTCTCGGCCGA[A/C]GAAGGAAGAAGCAGAGTGTTTACGCAGCTAAAGTC	#N/A	#N/A	#N/A
Rosa-hybrida	Affx-86802770	G1195_2926	TGTATTGCATATTCTGGCTGCTACATCTGGTTATC[C/T]GACAGTTGGGCATCTGGTATTGGGGAATGCAGATT	#N/A	#N/A	#N/A
Rosa-hybrida	Affx-86802771	G1195_3274	GTTGGATGTCAAGGCTAAAATATCTGATACGGAAA[A/G]GAAAGATGAGGATGACATTAATATGTCTCATGTGG	#N/A	#N/A	#N/A
Rosa-hybrida	Affx-86802772	G1195_3532	AGAGGCTTATCGCCATGAGAGAGATACTAAGGAAG[C/T]AATTGAAGAAGTAATTCAGTCATATTCACTCTATC	#N/A	#N/A	#N/A
Rosa-hybrida	Affx-86802773	G1195_3824	TTATCCACATCCCCATTCCATAGAAAACCCAACTT[A/C]AAAGAAGAAAGAATCCCTCTGCAACTTCCCTACAG	#N/A	#N/A	#N/A
Rosa-hybrida	Affx-86802774	G1195_603	CTGAAGGTGTGCTTCAGTGTCTGGAGGAACTCCTC[G/A]CGAAGTGTCTCTTAGGATCTGTAGATCAGATGGTT	#N/A	#N/A	#N/A
Rosa-hybrida	Affx-86802775	G1195_716	TCTGATGCCTCAGAAGAGTTTCGTGAAGGAGTTAT[T/C]AAGTGTTTCAGGGCACTGCTTCTGAATTTATTTCC	#N/A	#N/A	#N/A
Rosa-hybrida	Affx-86802776	G1195_897	CAGATGAATGTTTACTTTCATTTCTACAGTCACAA[G/T]CTGCTTCTGCAGCTGTTGGACACTGGCTATCTCTT	#N/A	#N/A	#N/A
Rosa-hybrida	Affx-86815924	G11953_3700	ACGGCAACCCTAATGGCTTTGGATGGCAATGGTGG[G/A]GAAGTCGGTGACTTTGTGAAGCTTCTATACGACTA	#N/A	#N/A	#N/A
Rosa-hybrida	Affx-86815925	G11955_784	ACATAGGTTCTCAGGATTCCTCTAGGGTTGCTTGC[T/C]TCTGCCTGATTACCAGTTGTCGGAAAGCTCATAAG	#N/A	#N/A	#N/A
Rosa-hybrida	Affx-86815930	G1196_1342	TTCTGGGTTATTTCCAGTGCTAGCTGTTAAAGCTG[T/G]TAGAGTCAATGACTTCAATGGCAAGGGGGTGGGGA	Rh_FV0G28580.m.2	FV0G28580	Replication protein A 70 kDa DNA-binding subunit (RP-A p70) (probable)
Rosa-hybrida	Affx-86815927	G11964_495	AAGGTGCAGGACTAGAACTGATGGACACAACACTA[A/G]GTGATTCGTGTGTGGAAAATCAATTTTTAAGATGC	#N/A	#N/A	#N/A
Rosa-hybrida	Affx-86815928	G11967_601	GATAGCCTCCTGGAGCTCCTTCTGCTCGGCTTCAA[C/T]CTCGGCGGGGTCTTTCCCGACGATCCGCTCGTTGC	#N/A	#N/A	#N/A
Rosa-hybrida	Affx-86815929	G11969_1180	TTGGGTTGTTTCTGGTTTCTTCCGCTACAATTGTG[G/T]TCCTTCTGCGTTTCCATGTTTCTTTTTAAAGATTG	#N/A	#N/A	#N/A
Rosa-hybrida	Affx-86815934	G1197_1718	CACATTCACTACATCCAATCCAACTGTAGGCGGCG[A/G]AGGTCCAGATACCGTTGAACAACCTTCAGTTTGAA	Rh_FV1G12280.m.1	FV1G12280	Probable serine/threonine-protein kinase Cx32, chloroplastic, Precursor (similar to)
Rosa-hybrida	Affx-86842526	G1197_2679	GATTTGAGATCTGCAAGGAGGGATTTGAACTGAGT[A/G]GTCTTCACCATTGCTTGCTTAACGCCGTCATAGAG	Rh_FV1G12280.m.1	FV1G12280	Probable serine/threonine-protein kinase Cx32, chloroplastic, Precursor (similar to)
Rosa-hybrida	Affx-86815931	G11971_171	TCCCTAATGGAATTCAATAGTAACAATAAAAGTGA[T/C]GTCCATGTGAGTTGCTCGACTAAACCGATTCCCAC	#N/A	#N/A	#N/A
Rosa-hybrida	Affx-86815932	G11973_1025	ATTTTTCTGATAAATTCTCTTTCAATGATTGCTTT[C/T]GGATTCTGAATAGTTTCACGTTCTTTCTATTTTGC	#N/A	#N/A	#N/A
Rosa-hybrida	Affx-86815933	G11976_585	GCAACTTCATATTCACAGGGTGATAAGTTCTATAT[T/C]GACCCAGCGAAGCTTCTTCCTCTTGCAAGATTTCT	#N/A	#N/A	#N/A
Rosa-hybrida	Affx-86815941	G1198_1087	TACTCCAAAGAGTCCATTATATAACTTTATTTCAG[A/G]GCAGAAGTTAGATTTGTCTGAAGTGGACAGAGATA	Rh_FV2G40680.Contig1	FV2G40680	Carbon catabolite repressor protein 4 homolog 6 (CCR4 homolog 6) (probable)
Rosa-hybrida	Affx-86838388	G1198_1773	GGGGAACTTGAGACATTTGCCATCCAAAGAAATTT[C/T]TGTTGTTGAGAAGTCAGCCCAACATGAAGTCAATA	Rh_FV2G40680.Contig1	FV2G40680	Carbon catabolite repressor protein 4 homolog 6 (CCR4 homolog 6) (probable)
Rosa-hybrida	Affx-86815935	G11981_243	AAATATTGTCTAGGGGCAAATGAAGATCTATTGCA[C/A]TTGGATAGTCCATTCCAAAACATTTTAACCTCAAC	#N/A	#N/A	#N/A
Rosa-hybrida	Affx-86839097	G11981_856	TACGAGGCTTCTGGCGCTTCATCGGAGAAGGTTTG[G/T]GAGACGAAGAGGTTTGAAAAGCCTGAGCCAGCTGA	Rh_FV2G34020.m.1	FV2G34020	B3 domain-containing protein Os06g0194400 (similar to)
Rosa-hybrida	Affx-86815936	G11982_347	GACAAAAAGCTTCTTGTCTTATTGCGAGATGGGCG[A/C]AAGCTCTTGGGGTTACTACGGTCTTTTGACCAGTT	#N/A	#N/A	#N/A
Rosa-hybrida	Affx-86815937	G11984_183	ATGTGAATTTGCTTAAATAAACACTATTCCCATAC[A/G]AATACCATATGTGCTCTTTCGTATTAAGTTCATGT	#N/A	#N/A	#N/A
Rosa-hybrida	Affx-86815938	G11985_121	TAAATCTCTCTCTGTGCCATTGGACTCTTATCATT[C/T]TAGCTAGTTTCCAATGGCAGACTACGGCGGCCAGG	#N/A	#N/A	#N/A
Rosa-hybrida	Affx-86815939	G11986_690	ATTCCCATGATGATCAAGAGACATTGATCCAAATG[G/A]ACTAGAACAAAAACCATGGAAGCCAGATTCCAGTC	Rh_FV5G06200.m.1	FV5G06200	Dof zinc finger protein DOF5.6 (AtDOF5.6) (probable)
Rosa-hybrida	Affx-86815940	G11988_1155	ATGAAGCCAAATGGTGGATAGAAGGTTATCAAAGC[T/C]GTGCAGGGGCTGTGAGGTAGATCTGGAGAAGGGTA	Rh_FV2G19060.m.1	FV2G19060	Zinc finger protein 385B (probable)
Rosa-hybrida	Affx-86815944	G1199_269	ACAATTGGTCCAAGAACCAGATTTTTATGGAGTGG[T/C]TGGACAAGATCATCATACAACAGGATCTTCTCACC	Rh_FV3G18900.m.2	FV3G18900	Histone H3.1t (H3t) (similar to)
Rosa-hybrida	Affx-86840446	G11991_1483	GTTCACAAAGCACCTCCGGCACTCGTCCATAGAGA[A/G]AGTTCTCGGCAAAGTTGAGCTGTTCTATCTTGTCC	Rh_FV6G38350.m.1	FV6G38350	Uncharacterized protein At4g06744, Precursor (similar to)
Rosa-hybrida	Affx-86815942	G11995_400	TCCGCACCACCTTTACCACCATGGATGGAATATAC[T/C]GAGCATACCCATGAGATTGACAATCTTCTGGCGCC	#N/A	#N/A	#N/A
Rosa-hybrida	Affx-86815943	G11998_140	TAGAAACAGACTGTTAATGAAAATCGAAGGCATTC[C/A]GAATGCTAATACAGCTACCAAGTTATACAAAGGAT	#N/A	#N/A	#N/A
Rosa-hybrida	Affx-86815988	G120_1668	TACATGGTCAAAGATGTGGTTGTACATGACCAGTC[A/G]AGTACACATCTCAATTCATAAAGGAACGGCAGAGC	#N/A	#N/A	#N/A
Rosa-hybrida	Affx-86841328	G120_3651	TTATCAGGGGTCCAAGCATCATTGTTCAAGTTAAG[A/G]GAAGTACTTCTCCTCCTTCTTAGGCCTTCACTGAC	#N/A	#N/A	#N/A
Rosa-hybrida	Affx-86815946	G12000_1372	TCGTACCAGTGGCGCTCCATCTCGGCCACCTGCTC[A/G]TCGCTGATGTCCAGCCCCACCGTCTTTTCTGCCTT	#N/A	#N/A	#N/A
Rosa-hybrida	Affx-86815947	G12001_810	TTTCTTCCTCCTGAACCCAATTTGTGAAGTTAATG[T/C]TCTTTGCGGACTTTCCACTAGACTCATTTTCTGAA	#N/A	#N/A	#N/A
Rosa-hybrida	Affx-86815948	G12003_136	CCCTCAGAAGTAGGTTGGATAATTCAGGCAACATC[A/G]CAAGAGATGAGACACATGGATACAACACCCTATTT	#N/A	#N/A	#N/A
Rosa-hybrida	Affx-86815949	G12005_108	GGGAACAAACACCAAAACCTCTCATACAAAAAGTG[A/C]AACCCAAACTATCGAAAACGAAAATTAGGAAGTCC	#N/A	#N/A	#N/A
Rosa-hybrida	Affx-86815950	G12007_1519	TTGCACGCAGGAAGTAAAGAAAATATTATTTCTTT[C/T]ATTTGCTGTCGCTGAATAGATACTTCCGAAGGTCC	Rh_FV0G27590.Contig1	FV0G27590	UDP-sugar-dependent glycosyltransferase 52 (probable)
Rosa-hybrida	Affx-86815951	G12009_1720	GTGCGAGCTCTTGCTGGAGCTTGCGCTAATGCTTC[G/A]GCCATGTTAAGACCAGCCGTTGCAATGGAAGCCCC	Rh_FV5G34440.m.1	FV5G34440	C-jun-amino-terminal kinase-interacting protein 3 (JNK-interacting protein 3) (probable)
Rosa-hybrida	Affx-86815952	G12017_324	TGGAAACTTTGAACCAACATCAAGCAACAAATCTC[G/T]CAGAGATATAACAAGGGCAATAGATAGTGATCGTA	Rh_FV2G24140.m.2	FV2G24140	N-acetyltransferase 5 homolog (putative)
Rosa-hybrida	Affx-86815953	G12018_1531	AAAGAAAGAGTGGCCATTGTTTTCTGAAACAAAAT[T/C]AGTAAAATCGACGATGACTAGTCTACAGTAGTCGT	#N/A	#N/A	#N/A
Rosa-hybrida	Affx-86815954	G12021_172	TGTTATATGTACAAATATTATCCAATGACGTATTA[A/G]GTCACTTTGACGTATGGGACGTTACGGTTTGTAAT	#N/A	#N/A	#N/A
Rosa-hybrida	Affx-86815955	G12022_299	TAACCACTATATATTGATTTTGCAATCCCTTAGGT[C/A]TCTTTGTTGTACTTTTCCTTTTTATGTTGTTCACA	#N/A	#N/A	#N/A
Rosa-hybrida	Affx-86815956	G12025_665	AGATTAAAGATAAGAACTTACGGAGCAGAGGAAGT[C/T]TGAGGTGGTGGAGCAGAGGCGCAATGGAGCTTCGG	#N/A	#N/A	#N/A
Rosa-hybrida	Affx-86815957	G12027_800	TGAAGAGAGAAGGCCATGATGATAATGAAGAGGAC[A/G]ATGATATTGAGGTGTGAGGATGAGAAATGGAATGT	#N/A	#N/A	#N/A
Rosa-hybrida	Affx-86815958	G12037_1068	CGTGAGCAATCTCACCAAGAGTGGACGAAATATGG[T/C]CCTTCCACAGGGCCTGATCAAGCTCGCCGAGGTCT	#N/A	#N/A	#N/A
Rosa-hybrida	Affx-86843349	G12037_993	CACGACACACGACTACTACTGCCTTTCCTTCCTCA[C/T]ACTCGCCTGCCAGCGGTACAAAAAGTTGAGAGAAA	#N/A	#N/A	#N/A
Rosa-hybrida	Affx-86815966	G1204_1323	ACAAAACCTCTGGTGCTAGCACTTATAAGTTCTAC[A/G]TCTCCCCTATCTCCAGTCTTAACCAATTCTTCAGC	Rh_FV5G02340.m.4	FV5G02340	Pollen-specific protein SF3 (probable)
Rosa-hybrida	Affx-86815959	G12040_1123	GGTCGGAAGTTGAGGGTGGGAGATAGGAGCCCACA[A/G]CGACCTCCCTGGCTTCTGAAGGCAGCGCCTCGATT	Rh_FV1G22600.m.1	FV1G22600	PsbP domain-containing protein 6, chloroplastic, Precursor (similar to)
Rosa-hybrida	Affx-86815960	G12041_176	GAAAAATTCTTATTTGATGTGAACATTGGAATTAC[G/A]TTTCTAGCCCTAGGTTAACTTATTATAGTAGTAGA	#N/A	#N/A	#N/A
Rosa-hybrida	Affx-86842396	G12041_318	GTTCAAGACATTGGCTTAATGGATTGACTATACTT[G/A]TGGCTCCGAGAAGCTTTATATTGGCCTCAGTTTTC	#N/A	#N/A	#N/A
Rosa-hybrida	Affx-86841342	G12041_666	GTTGTTGGTTTGGTGCGCATTGGGGTTTTCTTGTG[C/T]AATTTCATGTGCAACTGTCTGCACACACTATGAAA	#N/A	#N/A	#N/A
Rosa-hybrida	Affx-86843406	G12041_920	ATTTGCAATGTTGCTGATCTTCTTCTGCAAATTCC[T/C]CTACTCTATTTAGAACTTTAAAACTGCAATGGCAT	#N/A	#N/A	#N/A
Rosa-hybrida	Affx-86815961	G12044_834	TCTTTCAAGTGGCAACCTGCAATTGAGGCTCCTTT[G/A]TCATCTGGGTTCGTAGATACAAGTCATGGGGCTCT	#N/A	#N/A	#N/A
Rosa-hybrida	Affx-86815962	G12045_674	AATGTTGGTTGGGTCAACGATGGAGAGAGCTGGAG[C/T]TGGTGAATCGGGTTCGCTTCGATTCGGCTTCATGG	Rh_FV1G17330.m.1	FV1G17330	Titin (probable)
Rosa-hybrida	Affx-86815963	G12047_482	TAGAAAAACAATGAGAGAAATCACTGAGAGACCAA[A/G]TTCCGAGATCACCCGGACAGAAAAGCTATACATCA	#N/A	#N/A	#N/A
Rosa-hybrida	Affx-86815964	G12048_714	TGGAGGCGATACTTTTGACCGAGCGATCTGACACT[T/C]AGCAGCAAAATTCCGGTCATTGCGAAGAACTGGAT	Rh_FV2G37660.m.2	FV2G37660	Cytoplasmic tRNA 2-thiolation protein 1 (similar to)
Rosa-hybrida	Affx-86815965	G12049_166	TGAAAGAAAGGACGCTTCATTTTATGCAGAGTAAC[T/C]CCAATACAGAAGTGAGACATATTCTAAGATCACTG	#N/A	#N/A	#N/A
Rosa-hybrida	Affx-86815967	G12051_2064	TTGTATGGTATATGCACGGTGTCAATCTTGATTTG[C/T]AACTTGTATAGGTTTCATTGCTGGTGATATCTATA	#N/A	#N/A	#N/A
Rosa-hybrida	Affx-86815968	G12052_677	ATTGGGACCCGCATGCCTCCGACACCAAGGCCCGC[G/A]AGGCCAACGTAGTAGAAACTCGGGGCCCGTTGGTT	#N/A	#N/A	#N/A
Rosa-hybrida	Affx-86838699	G12052_914	CCCAAAAGACCTGCGGCTCCGACGAACATGCCCCG[G/A]TTCATGTGGCCGCAGCCGATGGCCACGTTGCGGAT	Rh_FV4G23130.m.2	FV4G23130	Aspartic proteinase nepenthesin-1, Precursor (probable)
Rosa-hybrida	Affx-86815969	G12054_1168	GTTATCAGTGGAGAGCTGATTACATTTAGCTTCAG[T/C]AGTTTCTGCAGATTTCCTCTGTATGATAATGATTT	Rh_FV0G11800.Contig1	FV0G11800	Vinorine synthase (probable)
Rosa-hybrida	Affx-86815973	G1206_199	CAGGTTTGTTTCGATCAATGCAATCCACTTCGAAT[T/C]CATCGAATCGCCAATTGAAAACAAATTTCAATTCT	#N/A	#N/A	#N/A
Rosa-hybrida	Affx-86815970	G12062_193	GCAGCAACAACAACACAAAAATGGCGGAGACTATT[A/C]TGCATCAACAAAGCGCCGCCGTAGGGGGTAGAGCT	Rh_FV0G17310.m.1	FV0G17310	Nucleolar phosphoprotein p130 (Nopp140) (probable)
Rosa-hybrida	Affx-86815971	G12063_1251	GAGTATGAAGTTGATGAAGTGGCATGGGACAAACC[G/A]AAGCTTAATGACTTTCTGATGAAACTGTGATGTAT	#N/A	#N/A	#N/A
Rosa-hybrida	Affx-86815972	G12069_1213	ATGAGTAGGTGTCTTTCCGGGTAGTCCAGCCTCAG[C/A]AACTGGAATTTGTTGGTTGGTAGTTGCAGCAGGGT	Rh_FV7G31740.m.4	FV7G31740	Translation initiation factor IF-2 (probable)
Rosa-hybrida	Affx-86815977	G1207_2548	TTGAGAAGGAACGGTTTTCTGCACTGCAGGCTTCA[T/G]CCCTTTATTCACAACAGGTTCAACCTCTTCATCAG	Rh_FV2G22210.m.1	FV2G22210	Eukaryotic translation initiation factor 5B (eIF-5B) (similar to)
Rosa-hybrida	Affx-86815974	G12070_897	CATTATCAATATTCCTAAAGCTTTTGAAGCTCTCC[A/G]ATCCCTGACACCTGTATATGGGGTTTTGTCTCCTA	#N/A	#N/A	#N/A
Rosa-hybrida	Affx-86815975	G12075_1040	ATTATTGGCTTTTGTCTAGTTTTTAGGTTTATATA[T/G]CTTGTTTGCATCTTAAGCTATGGAATTTTGGTGGT	#N/A	#N/A	#N/A
Rosa-hybrida	Affx-86815976	G12077_1830	TTGGAGACGCACGCGGAGGTCGTTTGAGAGAGAGG[C/T]AGACTTGACTGGGTTTTGGATTGAGAGAGTGATTA	#N/A	#N/A	#N/A
Rosa-hybrida	Affx-86815978	G12083_515	CATCAGACTACTAAGTGCTGTGTTCTTGATCTCAT[C/T]GAGGGATTGCCTATCTTGGAAACCCATCTCATCTT	Rh_FV2G48860.m.1	FV2G48860	Serine/threonine protein phosphatase 7 long form homolog (probable)
Rosa-hybrida	Affx-86815979	G12084_120	CCCTTACTATGTCCCAAAAAACTCCACCCCCGAAG[G/T]TTAGTTTGAAACTCCTAATCGACAAAGAGTATCAT	#N/A	#N/A	#N/A
Rosa-hybrida	Affx-86842645	G12084_845	AAACCAATTGCTTGAGAAATGGTTGCAACCTGAAG[T/C]TGGACCTCAGGTCGGATTCACATTTTGGTGCTTAA	#N/A	#N/A	#N/A
Rosa-hybrida	Affx-86815980	G12085_218	CCAATGAAAGTTCTGACTTCTGACTCCAAAACTCT[T/G]TATAATCTTTTATCTTTCCTCTATACTTTTCCTGT	#N/A	#N/A	#N/A
Rosa-hybrida	Affx-86843816	G12085_662	GGGAGTGCATCAAATATTTGGGCGTACAAGACAAC[A/G]AATCCTCCTTTTGAACGTGTTGAGTCCGACATCGG	#N/A	#N/A	#N/A
Rosa-hybrida	Affx-86815981	G12087_1363	CAGATCTCTCGGGTACTTATCCATCTGAAACGTCA[G/A]GTTCTCCATTGCTCGCCTCCTCCCTTCGTTAGCTT	Rh_FV0G03980.Contig1	FV0G03980	UPF0737 protein AFP2 (ABI5-binding protein 2) (probable)
Rosa-hybrida	Affx-86815982	G12088_453	GAAGTTGGTGGCCCGATATCAGCATGTGTCAGGAC[T/C]GATTACCAACTACCATGCACGTAATTCTAAACAAG	#N/A	#N/A	#N/A
Rosa-hybrida	Affx-86815983	G12093_75	CAGAAATGATCAAAACCAAGGAAAAGAGGCCCCTT[T/C]TATAGATGCTCAAAAATAAAATGAAACGACCTGTA	#N/A	#N/A	#N/A
Rosa-hybrida	Affx-86815984	G12094_757	AGAAACACAGACCAAAAGGTTTATGTAAAGGTGGT[A/G]GAATTATTGGTTGGAGAAACAAACAAACCAGTCTG	#N/A	#N/A	#N/A
Rosa-hybrida	Affx-86815985	G12095_740	GTTGTAAAGTCAGAATGACATCTTGTCTTCAGAAA[A/C]AGAAGTTCCAATGCGTATTCACTTCCGGAAGAATA	#N/A	#N/A	#N/A
Rosa-hybrida	Affx-86815986	G12096_865	GGGGAAGATGGAACATATTCATAGAAATCATCCAC[T/C]GGACATGCTTGAATAGGGCAGGTCATCTGTTGAGT	Rh_FV6G08150.m.1	FV6G08150	Probable LRR receptor-like serine/threonine-protein kinase At1g06840, Precursor
Rosa-hybrida	Affx-86815987	G12098_1092	TTTTGACATTTGAAGCTTGTCAACCTCTGTCCTTT[C/A]AGGTGTATATTTTTGCTTCTGAAATGTTGATGCTT	#N/A	#N/A	#N/A
Rosa-hybrida	Affx-86815993	G1210_2792	TAACCTGGCCAGAAATATGCTGATGTGTCTAGTAG[G/A]TTCCGAGCAATACAAGCCTCAACAATTAGATGACG	Rh_FV2G25590.m.1	FV2G25590	Potassium-transporting ATPase A chain (probable)
Rosa-hybrida	Affx-86815989	G12100_1001	GTATACCAGCACAGCTAGGGGTTCTTTAGTGGCTA[C/T]TGCTTGGCTTCCATCAGTGTCATATATATCTCGAA	Rh_FV0G37750.m.1	FV0G37750	Carboxyl-terminal-processing protease, Precursor (probable)
Rosa-hybrida	Affx-86838634	G12100_951	TATAAATCAAGGAATTTCATGACCATGTAATCAAT[G/T]TTAAATGTGTAAAAGTATACCAGCACAGCTAGGGG	#N/A	#N/A	#N/A
Rosa-hybrida	Affx-86815990	G12104_702	ACTTGTGTGGTGGAGATGGAGGAGAAGAATTTCAG[G/A]CACCTTATAATAATAGGCCATCTTGGTCAGCAGCA	Rh_FV6G15770.m.1	FV6G15770	Transcription factor bHLH68 (bHLH 68) (similar to)
Rosa-hybrida	Affx-86815991	G12105_266	TGCTCGCACACCGAAGGCCTCGGAGACGCCATGTG[C/T]TTGCAAACTGTGCCGAGGAAATCCTGTTGAGCGCC	#N/A	#N/A	#N/A
Rosa-hybrida	Affx-86815992	G12108_397	ACACCAGCAGCCACTGCATCACGAACAAGTTGCTT[A/G]GCCTCCTCTTCAGACATGTTAGGCTTCCAGCGAGA	Rh_FV0G40230.m.1	FV0G40230	Proteasome subunit beta type-7-B, Precursor (putative)
Rosa-hybrida	Affx-86815994	G12113_206	AACATGGTCCTGTAAGCCTTCAGAGCACACTCGGT[A/G]TTGCCAGCCTTGAGACAGTCTTCAATAACACCGGT	Rh_FV0G43740.m.7	FV0G43740	Pentatricopeptide repeat-containing protein At2g32630 (probable)
Rosa-hybrida	Affx-86815995	G12115_687	CTTTGTATCCACATTTATATGCTTGAGACAGAGTA[G/T]GTGAGTGATCTAAGTATTATTAGTTACATTACCAC	#N/A	#N/A	#N/A
Rosa-hybrida	Affx-86815996	G12120_1010	TTCGTTCTTGTTTGATTTTCTCTGCTTGTAATCGA[G/A]AAGAAGTGTTTTTGCGATTGTTTCCCCTAAGTTTG	Rh_FV2G31230.m.2	FV2G31230	Tetratricopeptide repeat protein 1 (TPR repeat protein 1) (probable)
Rosa-hybrida	Affx-86838521	G12120_892	GATTTGCTTCTTGTTTTATCAAATCCACCAAAACC[C/T]TTCTTTCTTCCCATATTTCTCCGGACAACAAGACT	Rh_FV2G31230.m.1	FV2G31230	Tetratricopeptide repeat protein 1 (TPR repeat protein 1) (probable)
Rosa-hybrida	Affx-86815997	G12123_320	GGGAAAGGAGGATTTGGCCGCGTATATAGAGGAAC[T/C]TTGCGCTCAGGAGAGGTTGTAGCAATTAAAAAGAT	#N/A	#N/A	#N/A
Rosa-hybrida	Affx-86815998	G12124_1152	GGCAATAGTCTGAATGCCTGAATTGAATTGAAACG[T/C]CCATGCCTTTGGTTGAGGTTCAGTGGATACATTCC	Rh_FV2G33200.Contig1	FV2G33200	hypothetical protein
Rosa-hybrida	Affx-86815999	G12126_1377	AATAGAAACATGTTGAAGAAGATGCATACAGTTGG[C/T]ACAATTGGAACCCCAGGACACGAAAACCCTGGCAT	Rh_FV7G13420.Contig1	FV7G13420	hypothetical protein
Rosa-hybrida	Affx-86816002	G1213_1102	CATTTGTGTCAGCCTCCTTAGCTCCATTTGCAGTT[C/T]CATTAGAATTTCCATTAGTGGTTCCGTTAGAAGTT	#N/A	#N/A	#N/A
Rosa-hybrida	Affx-86843496	G1213_1701	GTTGCATCTTTCTTGACTTCAGAGATCTTTTCCTC[G/A]GCTTTGACACTTTCTGATGGCTCTGCTTCCTTGAC	#N/A	#N/A	#N/A
Rosa-hybrida	Affx-86816000	G12130_389	GCACTTTCCCCTTGGTTTTTGCATAAAATGCACCA[G/T]TGAGGAGAAAAACAACTTCCGGGTCTTTTCTTTTG	Rh_FV0G49660.Contig2	FV0G49660	Endonuclease (probable)
Rosa-hybrida	Affx-86816001	G12132_754	AACCGGCTAAAAGCATAAGTGTGAGATTTGGGGCC[A/G]AGTCAATTGGATCAAAATCGAAAAGAAAGAGCTTT	#N/A	#N/A	#N/A
Rosa-hybrida	Affx-86816005	G1214_2011	GACTACAAGAAGAGAATAGCGGATGAGGAAGGGGG[G/A]ATTGAAGCCTTGGCAGGGCTGTTGTTACATGGCAC	Rh_FV3G14660.m.1	FV3G14660	U-box domain-containing protein 17 (putative)
Rosa-hybrida	Affx-86838576	G1214_2487	TCTCTTGCTAGAGTGTTTCAAAGGTGTGAGAATGC[G/A]TCGACAATGCATTATGGTGGTCTCGGAGTAGGATA	Rh_FV3G14660.m.1	FV3G14660	U-box domain-containing protein 17 (putative)
Rosa-hybrida	Affx-86816003	G12141_575	CTTATTCGGAATATTGGACAGTAATATATCCAGTT[C/T]GAAACAATTGAATTTGATGAATAATTCTAAAATAT	#N/A	#N/A	#N/A
Rosa-hybrida	Affx-86816004	G12145_1633	AATTATATTGCACTCAGATTTTGTGATTTCCCTTC[G/A]GAAAATAGTAGATTTGGAGTATGGGAGAATCCAAG	Rh_FV0G04710.m.1	FV0G04710	Sporulation protein RMD1 (probable)
Rosa-hybrida	Affx-86816009	G1215_2696	GTTTTCATTTTAAGCAACTCAGGATAATTTTATTC[A/G]GTTGTATATTTAATTTTGGGGATTTGTTTATTAAG	#N/A	#N/A	#N/A
Rosa-hybrida	Affx-86843176	G1215_306	GCCCCACGATTCCTCACACCTCGCCTCGATTCCTC[T/G]TCAGAGCCTCAATCCTCCAATGCTGCTCTCTCTTC	Rh_FV2G52420.m.1	FV2G52420	Eukaryotic initiation factor iso-4F subunit p82-34 (eIF-(iso)4F p82-34) (putative)
Rosa-hybrida	Affx-86816006	G12155_672	ACTTAGTATTTTTTGCCATTGATTATAGTGATTGT[G/A]CTATGATTGGCAAGAATGTGATGTAACCATTAATT	#N/A	#N/A	#N/A
Rosa-hybrida	Affx-86816007	G12157_383	CTGCTTGAGGAAGTGAAGAGGGTTGCTGATTCTGC[T/C]CAGAGATTGAGGAATAAGTTGTGCAGATACAATAG	Rh_FV3G28440.m.1	FV3G28440	Box C/D snoRNA protein 1 (probable)
Rosa-hybrida	Affx-86816008	G12159_1799	TATTTGTTTTGACTTTTATGGATTATTCATTTGGA[C/A]TGATTGAAGGGCCAACTTCACTAATGTTTGTGATT	#N/A	#N/A	#N/A
Rosa-hybrida	Affx-86816010	G12163_469	GGCGCCTCCCCAAGGGTTGGAACCGTAGCCGTTGC[C/T]GTTTCCGTTTCCGCTCCAGGCGCCGCTGCCGCTCG	#N/A	#N/A	#N/A
Rosa-hybrida	Affx-86839794	G12163_89	ACCCTGTCCTAGGCTACGGCTGACGACCTGGCCAG[A/C]GACGTGGTTTCCTCGCTGGCTGCTCTGACCCTGTC	#N/A	#N/A	#N/A
Rosa-hybrida	Affx-86816011	G12164_305	GCCCTATGCCTCTCTTTCTTCCGAAATAGCTCCCA[A/G]CGGAGCTGTTGAAATGGATGCGGCTTCTCGCCGGC	Rh_FV3G03700.m.1	FV3G03700	Thymidine kinase (similar to)
Rosa-hybrida	Affx-86816012	G12167_479	CTGGCCGGCGACATCGCCCTCATGAAGCTCAAGAC[A/G]AAGGCTCCGCTCAGCGACAAGATCCGCATCATCCG	#N/A	#N/A	#N/A
Rosa-hybrida	Affx-86816013	G12168_682	TCTGTTCTTTGAAGTTGGTTCCCATTTCTCAAACT[G/A]CCATTATTAAGAATTGTAGACAAGTGTCTCGGCTT	#N/A	#N/A	#N/A
Rosa-hybrida	Affx-86816014	G12169_675	GGTGCTGATTTTTGTTCCTTATTATCATCATGGTC[A/G]ATTAACAAGTCCCCTTCTACCACAACAGTTTCCTT	Rh_FV0G47760.m.2	FV0G47760	Putative clathrin assembly protein At5g35200 (probable)
Rosa-hybrida	Affx-86816018	G1217_1009	CGTTCCCAATGCCTCAGCCATTGGCGGGTTCGCTC[G/T]TGGCTCTGCCTCCGGGGGTGCCCCATTGGCACGCG	Rh_FV3G08460.m.1	FV3G08460	Subtilisin-like protease, Precursor (probable)
Rosa-hybrida	Affx-86816015	G12170_264	GACTCGTGCTACAACCTGAAATCCGCCACACCCGA[G/A]TTCTTCCAGAAGCGCGATGTAGACAAGTACGCTGA	#N/A	#N/A	#N/A
Rosa-hybrida	Affx-86816016	G12173_1182	GTTTCTTCAGCTGCTAGGTTGGCCACTACTTTTAC[G/A]GCATGAATACGCACATTAGCATCTTCTGACTCCAG	Rh_FV7G10960.m.1	FV7G10960	Armadillo repeat-containing kinesin-like protein 2 (putative)
Rosa-hybrida	Affx-86816017	G12176_826	GTTCCGAAAAGGTGGACTGTAGTAACTATCCGGTT[G/A]GTCAATGTTCAGTGGACTCGTTTAAGTCTCTGCCC	Rh_FV0G05190.m.1	FV0G05190	Mucin-3B (MUC-3B) (probable)
Rosa-hybrida	Affx-86816019	G12182_210	TCCCTCAGAGACCCAAACTACCCACCTATAAAGGG[C/T]ACCGTCTTCCACCAGCTCCTCTACTTCACCACACT	Rh_FV7G10630.m.4	FV7G10630	Cytochrome P450 704C1 (probable)
Rosa-hybrida	Affx-86816020	G12183_271	CTACAAATCAAAACTATGGCTGTTGTAATGGAATA[T/C]TGGGCTGTTGCCTTTTCTTCTTCTTCCTAGATTCT	Rh_FV5G27340.m.1	FV5G27340	Dual oxidase 2, Precursor (probable)
Rosa-hybrida	Affx-86843032	G12183_724	CAAGCTCAAAACAATAACAAACCCAATTGTAGATG[C/T]AATAACATAAGTTCCGGCCCATATCTTGTTTCCTG	Rh_FV5G27340.m.1	FV5G27340	Dual oxidase 2, Precursor (probable)
Rosa-hybrida	Affx-86816021	G12184_2539	ATAGGATGTCTTGGTATCATATCTACTCACTTGCA[T/C]GGGATATTTAGCTTGCCTCTTAATACAAAGAATAC	Rh_FV0G37480.m.3	FV0G37480	DNA mismatch repair protein mutS (probable)
Rosa-hybrida	Affx-86816022	G12186_367	CCTTATATGATTCTGGGGCAATTATTTTCCCTGAA[C/T]ATGAAATATGTCAGGATTAGAAGAAGGACTTTTTG	#N/A	#N/A	#N/A
Rosa-hybrida	Affx-86816023	G12187_848	GTCAGAGTCAAAATGGTGGCCGGAAGCAGGGCGAA[C/T]GGGTCGGGTGTCGAAGGCGGTGGCGACGGGTGGAC	Rh_FV6G39350.m.1	FV6G39350	Centromere/kinetochore protein zw10 homolog (similar to)
Rosa-hybrida	Affx-86816024	G12188_288	GATAAGCTCCTGGACAAATCTGTAAAGGCCAGGTA[T/C]TGACATAAGATCAACGCCTATAAGCTTTAATCCAA	Rh_FV2G07310.m.2	FV2G07310	Extended synaptotagmin-2 (E-Syt2) (probable)
Rosa-hybrida	Affx-86816025	G12189_1031	TTAGAGCGATTTCCAACACCCATTTTCGATTCCAT[C/T]GAGTTCTCCAAGACGGTAGATTTGAAAGCACCAAA	Rh_FV7G02000.Contig1	FV7G02000	Transcription factor bHLH130 (bHLH 130) (probable)
Rosa-hybrida	Affx-86843956	G12189_705	ACGTATCATTTGAATAGTCAGGTATGTAATGTGAA[A/C]TGCTACCATTAGTAGCATTTCCTAAGCTTTGATCC	Rh_FV7G02000.Contig1	FV7G02000	Transcription factor bHLH130 (bHLH 130) (probable)
Rosa-hybrida	Affx-86816026	G12190_253	CATAAACAATGTAAGAGGCCTTGGAAGCGAGAATA[A/G]GCCCATTTAGCAGAGCCTTATGCAGTGCAGTAACC	#N/A	#N/A	#N/A
Rosa-hybrida	Affx-86816027	G12193_527	GTATGCCAGAAGAAACAGTTAAGAGACTTGAGAAT[C/T]GTAAAATATACAGTAAATCACTTTGACATGCATGT	#N/A	#N/A	#N/A
Rosa-hybrida	Affx-86816028	G12197_1288	ATGGCAAATACAGTTAGAGTTGTCGGAACATACGG[C/T]TATATGTCTCCAGAGTATGCCATGAGGGGCATTTT	Rh_FV1G23660.m.2	FV1G23660	Putative serine/threonine-protein kinase receptor (SRK), Precursor (probable)
Rosa-hybrida	Affx-86838970	G12197_1662	AGCAACCTGCATACACTATTTCAAGAAGTGAAGCA[T/G]CTGGGTCAACGCGTACGTTACCTGATAGAAGTTCA	Rh_FV1G23660.m.1	FV1G23660	Putative serine/threonine-protein kinase receptor (SRK), Precursor (probable)
Rosa-hybrida	Affx-86816029	G12198_299	TCTGTTACAATGCTACACGTACTGAATCTCAAATT[A/G]CACTCGGTTCGAACATAATTTTGAAAACTGACTTA	#N/A	#N/A	#N/A
Rosa-hybrida	Affx-86816081	G122_488	CAATGTGATTCTGCAGACTGGAGATGAGACCAGTA[T/C]TCCTTGACAAGCTGCCCAAACAGCGAGCCTTCTCT	Rh_FV7G37090.Contig2	FV7G37090	ABC transporter C family member 10 (ABC transporter ABCC.10) (similar to)
Rosa-hybrida	Affx-86816030	G12202_1058	ATGTGAAGAAGCAGCAATATCATCTTCCTTAACGG[A/G]GCAAACTGTATTGAGATTTGACTCTGAAACTGAAA	#N/A	#N/A	#N/A
Rosa-hybrida	Affx-86816031	G12204_1257	GCACCATGTTTTAGAAGAGGTAGGCTCAAGAACCT[T/G]CCCCAACCTCTCAAGAGGCTCACAGGCTTCAATGC	#N/A	#N/A	#N/A
Rosa-hybrida	Affx-86816032	G12205_138	TACTGAATTTGGTAAGTTACTAAAATGCTGCTTCA[A/C]TAATTCCCGTACTTTGTTTTATAAGGTTCTACTGA	#N/A	#N/A	#N/A
Rosa-hybrida	Affx-86816033	G12207_939	ATTAAACTAGCTCAAACCAAATAAATCAAAGCAAT[G/T]GAATTGGGTTTAGAAATGCTGTAAAGGAAACATTT	#N/A	#N/A	#N/A
Rosa-hybrida	Affx-86816034	G12209_2766	TTCTTACAACACAATTCTCATCCTTTATGCCAATA[A/G]TGACCAATTTGCCATACTCAAAATCCCACACACAG	Rh_FV4G05150.Contig1	FV4G05150	Probable serine/threonine-protein kinase At1g54610 (similar to)
Rosa-hybrida	Affx-86841063	G12209_2966	TTGTAAGAACCAAAACCCAAAATTGCAAAGACCCA[A/G]CAGCAAAGTTCCAATCTTTCACCAGACCAACCTCA	#N/A	#N/A	#N/A
Rosa-hybrida	Affx-86816035	G12211_345	GGAAAATTGTACATACTCCACTTAGCGTTGAACCT[A/G]TTCTTAGCTCGATGCCCATTTCTAATCCACTCACC	#N/A	#N/A	#N/A
Rosa-hybrida	Affx-86841720	G12211_865	TTCTGAGTGCCATAGATTAAACGCAGGAAGTGTCG[T/G]CGTTGGTATTGGTCTGGAAGGGTTAGAATGCCAAA	#N/A	#N/A	#N/A
Rosa-hybrida	Affx-86816036	G12216_1032	TTGCCATTGAATTTACAAGTTCAATGGGAAGGAAG[G/A]ACAAGAATTCTGAATGACATTTAGGGATGGTAAAA	#N/A	#N/A	#N/A
Rosa-hybrida	Affx-86816037	G12218_1304	GGAAGGTTTCAAAACAGCTAGTGCGGTGAAAGCGG[G/A]GCCGGTTTCTAACTGCAAATGCTCTGTTTATAACT	#N/A	#N/A	#N/A
Rosa-hybrida	Affx-86816038	G12219_620	CCACCTTCGCCATTGTCATCTGCTGCTAACACAAA[T/G]AAAATGTATTTGCAGAGAGGAATAAGAGTCAAAGT	Rh_FV3G17230.m.1	FV3G17230	Probable potassium transporter 13 (similar to)
Rosa-hybrida	Affx-86816039	G12220_606	AGGTTGATGGTTTCTTCAAACTGGATGTTTTATCT[C/A]CTTCTCGATGCAGGTTCCTTTCTCCGTCTCCCCTA	#N/A	#N/A	#N/A
Rosa-hybrida	Affx-86816040	G12221_1688	GTTATCATATGAAAGTCAATACTCCTATTAACACT[G/T]TTTGAGCAGTCTAGACTAGATGACCTCCCAGAAAC	#N/A	#N/A	#N/A
Rosa-hybrida	Affx-86838608	G12221_770	GGGTCTGCCCTCAACGACGCAAAGACTGCTGCCAC[G/T]GACAAAGTCAGCTCAGCTATTGGAAACGCAAAGTC	#N/A	#N/A	#N/A
Rosa-hybrida	Affx-86816041	G12223_1377	CGATAGGTACATTACAGTATGCATATATAAGCGTT[G/A]GTTGAGGAATAATGCATTTGCACTGTCTTACAATA	#N/A	#N/A	#N/A
Rosa-hybrida	Affx-86816042	G12225_186	TAGCCAATAAGATTTGCACCTCCACTGATTCAAAG[G/A]CCCACTCTCCTAAATTTGAGAGAGAAATCCCGGAG	#N/A	#N/A	#N/A
Rosa-hybrida	Affx-86816043	G12229_1471	ATACCTCCTTTGACTCCTCCTACTAAACCCCATTG[C/T]CCTTCTTCTCTATGATCCCAGAGATTACTTCCACT	#N/A	#N/A	#N/A
Rosa-hybrida	Affx-86816049	G1223_1371	TAAGGGTCAAGATAACTTCTCAGTTCTTCTTCTGT[C/T]GGCTGATAAACCTGCATAGAGAAATAAACCCATCT	Rh_FV6G02140.Contig1	FV6G02140	E3 ubiquitin-protein ligase Topors (p53-binding protein 3) (probable)
Rosa-hybrida	Affx-86816044	G12231_851	TCAGTGCTCGACTTCAATAATTATATTAAGTTTTG[T/C]GGGAGGTATGTCTCGGACTACATTGGGAAGGCTTC	#N/A	#N/A	#N/A
Rosa-hybrida	Affx-86816045	G12232_1055	TATTGATAGTTTGAAGAATTGGGGGGTTTTGAGCA[T/G]ACCGATTCGCGAGGAGATGAAGATGGCTGTTGCTT	Rh_FV2G23870.Contig1	FV2G23870	Putative nuclease HARBI1 (probable)
Rosa-hybrida	Affx-86816046	G12233_395	TTAGTTGGAGAGCTGTTGGGTGATTTGCCATTTTG[C/T]GACTCTTGTTGAGCTGGTTTCTTCTTTTTGTCTTT	#N/A	#N/A	#N/A
Rosa-hybrida	Affx-86816047	G12236_1162	CTTACTCAGGTGCAGAGAGTTACGGTGACCGTTCT[C/T]TGAGTTATCGTGATGATTCTCAGAGAGTTGATGGG	Rh_FV2G27810.Contig2	FV2G27810	Translocase of chloroplast 159, chloroplastic (AtToc159) (probable)
Rosa-hybrida	Affx-86816048	G12239_767	CTGTGAGACTCGTCTATACGACGTACGGCGTAGCC[G/A]AAGGCTTTGGAATAGAAGGCTGCGGATTTGGCTAC	#N/A	#N/A	#N/A
Rosa-hybrida	Affx-86816053	G1224_2150	TGCAATTCATGCCATGTTACATTCTGGGTTTCTAT[A/G]CCTCTATCTTCCTCATAAATTACAAACAAAATGTT	#N/A	#N/A	#N/A
Rosa-hybrida	Affx-86816050	G12241_1312	ATGTACGAGTTTTGTGTATAGTACACAGTTATCAC[A/G]AACATTATGTTGCATTTTTCTCTATGGTTTGCTAA	#N/A	#N/A	#N/A
Rosa-hybrida	Affx-86816051	G12243_190	AAACAATAATTCATATAAGAAAATCATATTCCTAA[T/C]TAAGATAGCAACAGAGAAAATATTATGGTCAAAAT	#N/A	#N/A	#N/A
Rosa-hybrida	Affx-86816052	G12245_362	GAATTAAATTAGAATACATATGGCAGCTGAGTGGG[G/A]AAGACTGAACGGGAAAGGTAAATGGGGATGGTGGC	#N/A	#N/A	#N/A
Rosa-hybrida	Affx-86816059	G1225_3063	GAATGAACTGGTGGGTCTTCTTGTTCCAGGCATAG[T/G]TTCCTTTAACGACGGCGTTTCGGAGGGAGAGGAGG	#N/A	#N/A	#N/A
Rosa-hybrida	Affx-86816054	G12251_559	GGTCCTGTCCGGCTTCGGTTACACCAACGACGTGG[A/G]GCAAGGCGCGTTGGTCATGACCTCGGAGCTCAGGT	#N/A	#N/A	#N/A
Rosa-hybrida	Affx-86838343	G12251_993	CGAAATGTCGTCACCATCGGAACCGATCAGCACCT[C/T]CTACCACCAATCAAAAAGATCAAATCAAGATGAGA	#N/A	#N/A	#N/A
Rosa-hybrida	Affx-86816055	G12254_131	TAGAGAACAAGAAGTGAGTATTACACTTAACTAGG[C/T]ATCAAAAGGTCCAGGTGAGCATACACAAATGTTCA	#N/A	#N/A	#N/A
Rosa-hybrida	Affx-86840094	G12254_62	AATATCACCCTGGTTCACAAGCAACCTTGCATAAG[C/A]ACCAAAGTAATGGAAGCCCCCTGAAATTTGCATTA	#N/A	#N/A	#N/A
Rosa-hybrida	Affx-86816056	G12255_945	AATAACTAGAGTATATTCTCAAAGAATAAGGTGCA[A/C]AGAGCTAAATCCACTTACAAATAAGGTGCAATGGT	#N/A	#N/A	#N/A
Rosa-hybrida	Affx-86816057	G12257_1196	TTAGGCCAGATAAAGGTATCTGTAGTACGATCATC[G/A]TCAGGAAAGTAACCAGTGTTGCTTGACGCCCAATT	Rh_FV3G19300.m.5	FV3G19300	Probable LRR receptor-like serine/threonine-protein kinase At1g53420, Precursor (putative)
Rosa-hybrida	Affx-86816058	G12258_1096	AACTTGTTTGTGGGAGACAACTTTCTCTAGGGTAC[A/C]TTCAGATACTCGTTCTCCACTCCAAGCTCTCAGTT	#N/A	#N/A	#N/A
Rosa-hybrida	Affx-86816060	G12260_906	TAGAATGACAGATAATAATTAAGCGAAATATATAT[T/G]TTGGTGTTATGTATTTAATTGCAGTTGCAATATTA	#N/A	#N/A	#N/A
Rosa-hybrida	Affx-86816061	G12261_825	TTGCCATCAATGTCACACATCAAGTGTTCATCTAC[A/G]TAAGTCTGCCACGACATTTTTCCTTCTCTGGTTAC	Rh_FV0G36000.m.1	FV0G36000	Profilin (putative)
Rosa-hybrida	Affx-86816062	G12267_397	TATTGTGCAGATTGAGAGAGATACAAAGGACAGTT[A/C]ACACTTCAGCTTGTGCCCTTCTTACTGAAACCCAG	#N/A	#N/A	#N/A
Rosa-hybrida	Affx-86816068	G1227_264	CAAGTGATAGAAGAACAACCTCTTCCTTCTTTTCT[C/A]TCGGCTCATCAACTTAAGAAGCAAAGAGAGAAGAT	Rh_FV0G02750.Contig1	FV0G02750	Putative phosphate transporter 1 (similar to)
Rosa-hybrida	Affx-86816063	G12270_222	GGACTCTTGAGCAGATTCTGACGAGTCCAGCTTCA[C/A]TCCCACATCAACATTCTCCTTCAACTCTTCTTCTC	#N/A	#N/A	#N/A
Rosa-hybrida	Affx-86816064	G12271_326	GAGGCAAGAATCAACTGTAGAACCACACAAGGAAC[C/T]AGTCTGTTAATCCGACAAAATCTTGTACAAGGAGT	#N/A	#N/A	#N/A
Rosa-hybrida	Affx-86816065	G12274_477	CAACAATTTTAGTCATTATGGCCACAACACCCTAC[A/C]AACTGTTTTCTGTATCCAATAAATTTCCAAATATT	#N/A	#N/A	#N/A
Rosa-hybrida	Affx-86816066	G12275_80	ATTTCTTGGTTGGCTAAATGATCTCTTGCTCCATG[A/G]AGGCTTCAATATCCAAATTCACATGATTTTCAAAA	#N/A	#N/A	#N/A
Rosa-hybrida	Affx-86816067	G12279_149	ATGGACACATGCTGCTGAAACCAAATTCACACACA[T/C]GGTACACATGCCCAACGCATCCCCTGGGTTACTAA	#N/A	#N/A	#N/A
Rosa-hybrida	Affx-86816069	G12280_817	GTCACCTCAAGAGAGGGGCAAAAGGGAGAGACTGA[G/A]CGCAGCGGGTTCTGCAGGCGGCGGAGAAGAGATTG	Rh_FV5G20760.m.1	FV5G20760	Protein CutA, chloroplastic (AtCUTA), Precursor (similar to)
Rosa-hybrida	Affx-86816070	G12282_1254	ATTCCAAAGTTCATTCTAAATTCCGAAATTTTGCA[C/A]ATACTTCTGCCACAGAAAATATAATTATCTGGAAC	#N/A	#N/A	#N/A
Rosa-hybrida	Affx-86816071	G12285_111	TGCAAAAATCAAACCATCACCGCACCCTCTGATCA[G/A]ACCACCCCACCATTTCCAATTCGCCACATCACCCC	Rh_FV0G09930.Contig2	FV0G09930	Nuclear transcription factor Y subunit C-1 (AtNF-YC-1) (similar to)
Rosa-hybrida	Affx-86816072	G12286_102	AAAACCCTCTCTTCACCACCTCATCACCACCATGA[A/G]GTCGATTTTGATTTCATTTGTCACAATTTGTATCA	Rh_FV1G11800.m.1	FV1G11800	Ribonuclease Oy (RNase Oy) (probable)
Rosa-hybrida	Affx-86840108	G12286_659	TAAATTGTGGACAAGGATTAAATGCCAATCGAACG[A/G]CGGACACCAGTTTCTATTTCAAATATATTTCTGCT	Rh_FV1G11800.m.1	FV1G11800	Ribonuclease Oy (RNase Oy) (probable)
Rosa-hybrida	Affx-86816073	G12287_852	TAGGAAGATCACAAAGAGAGAGTGTTTCTTCTGCT[T/C]CATATGGATCATCCTGTTGATTCTGTAATTGGTTA	#N/A	#N/A	#N/A
Rosa-hybrida	Affx-86842592	G12287_894	GATCATCCTGTTGATTCTGTAATTGGTTATCTGGG[T/C]TTTCTTCTACGGCAAGGTTCGAGTCTAATTGGGCA	#N/A	#N/A	#N/A
Rosa-hybrida	Affx-86816074	G12289_306	GGCTGGATAATCATGCCTTAAATATGAATCCTTTT[T/C]CTATGGGACATGTGGGCAAGGGCTTGATAAGTTCT	#N/A	#N/A	#N/A
Rosa-hybrida	Affx-86816075	G12290_460	TCAGAATCATGATATCATTTCGATATCGGTGTGGC[A/G]CTGCGGAATTCTACAAAAAATCATTCGCAGACGGT	#N/A	#N/A	#N/A
Rosa-hybrida	Affx-86816076	G12292_270	ATGTGGTTCAGGTCATCACATCGCCTTAAACTAAA[G/T]TTTTCCTGCATCCAACAGCGCTTTCTTATTCTTCT	Rh_FV6G39930.m.1	FV6G39930	Disease resistance response protein 206 (probable)
Rosa-hybrida	Affx-86816077	G12294_74	TGATAGGAAAGGATGGAGTTTCATTTACTGGTTTA[A/G]GTTTTATTAACATATTCACATTCATCACAGACAAG	#N/A	#N/A	#N/A
Rosa-hybrida	Affx-86816078	G12295_504	ATGCTTCTATTGGCTCTCCCGCACCTATATTATAA[C/T]GTCAATTCGTACATGAAGGGGCGGCACTTGGTAGA	Rh_FV6G45070.m.4	FV6G45070	ER-derived vesicles protein ERV14 (probable)
Rosa-hybrida	Affx-86816079	G12296_486	AAGAAGACGAGAAAGCCTAAGTATGCTTTTCAGAC[A/G]AGGAGCCAGGTTGATATACTTGACGATGGCTATCG	Rh_FV6G51240.m.1	FV6G51240	Probable WRKY transcription factor 75 (similar to)
Rosa-hybrida	Affx-86816080	G12298_1337	ACAGGACAAATACACAGAACTAGCTGTTAGGAAGT[T/C]TAAAATTGAAGAACAAATGCTACAACTTTCTCAAT	Rh_FV7G32480.m.1	FV7G32480	Protein DYAD (probable)
Rosa-hybrida	Affx-86816086	G1230_1714	TTTTTTGATGATATTTTGGTCTACAGCCCCTCCAT[G/T]GAGGCACACCTAGATCACTTGGAGAAGGTATTTCA	Rh_FV5G30900.m.16	FV5G30900	Retrotransposable element Tf2 155 kDa protein type 1 (probable)
Rosa-hybrida	Affx-86816082	G12305_267	GGCTTCCCTGCATGCCATTTGAATGATACAGAGCT[G/A]CAGAAAACTGTGCTGGATTCTGGATATCTCGGCTT	#N/A	#N/A	#N/A
Rosa-hybrida	Affx-86816083	G12307_208	CGCCTGGGCGATTTAGAACTCGCCTCGGGGTCACT[G/A]GCCATAGCCTTTGCCAACATCACAGGCTACTCCGT	#N/A	#N/A	#N/A
Rosa-hybrida	Affx-86816084	G12308_129	TCATTCATTTCCATTCTCTGGCCACCTCCATTTTT[T/C]CCTTCCTTGGTTGGAGAAAATGGAACATGAATCTG	#N/A	#N/A	#N/A
Rosa-hybrida	Affx-86816085	G12309_530	TTCTGTCTTGTTAGTAAAATTTGTTGTTTTTGAAT[G/T]TATGGATTTGTTGCCCTGATTTATGAATTTAGGGA	#N/A	#N/A	#N/A
Rosa-hybrida	Affx-86842970	G12309_849	TGTGATTCTATAACTATTGGGGCTTAATTGGTTAT[A/G]GGTGTAATTCTAGGTTATTCAATGGGATTTCTTGT	#N/A	#N/A	#N/A
Rosa-hybrida	Affx-86816087	G12311_601	ACACCTGGCCATATGAAAGTTGAACTTTGACTATA[T/C]GATTTCTATTTGACACAACACTCATACGGCCCGCA	Rh_FV0G03160.Contig2	FV0G03160	Transcription factor bHLH49 (bHLH 49) (probable)
Rosa-hybrida	Affx-86816088	G12314_656	GATGCTCCTTTTCGTAAGTCACCGACTTAAGATAC[A/G]TACATATCTCTCTTAACAATCTTTCATCCATTCTT	#N/A	#N/A	#N/A
Rosa-hybrida	Affx-86816089	G12318_689	TGCCGGCTCCGACAGAACATCAAGACACGAAAGAA[G/A]AGGAAGGAGATATTATTGTGCCAAGAATCTAGTGC	#N/A	#N/A	#N/A
Rosa-hybrida	Affx-86816090	G12319_1286	ATGCTTAGGCATCACCGGAATATACTCTCCAACAG[C/A]CGAAGGCTTGAACCGCTAGTCGATATTGAAAATTG	#N/A	#N/A	#N/A
Rosa-hybrida	Affx-86816091	G12321_395	TCAACTGTTGTCACTGGTTCAGTATGATGTTTGAA[C/T]GTTGCTACTGAAGCACCCGCCTTGAATTGTCTTAA	#N/A	#N/A	#N/A
Rosa-hybrida	Affx-86816092	G12322_765	AAATCACCAAGGTCTGGTCCAAAGTCATAGAACAT[T/C]GGATTCACAGAAGCAAGCTTCATTGAGAGAAACTC	Rh_FV0G09210.m.1	FV0G09210	Transcription factor bHLH137 (bHLH 137) (similar to)
Rosa-hybrida	Affx-86816093	G12325_1229	CCATTCTGAACTGGGAAATCAAGAGAGATTGAAGG[T/C]GGGCCCAGGTCTCCATCTCCTCCCTAACCTTCCTG	Rh_FV5G29160.Contig1	FV5G29160	hypothetical protein
Rosa-hybrida	Affx-86816094	G12332_1172	AAAACTGCACCTTGTACCATGGCATCTTCGATCCC[A/C]ATTTCTCAAACTTCTCAGTCTGGTTTTTCGTCCCT	Rh_FV1G24020.Contig1	FV1G24020	Histone H3.v1 (probable)
Rosa-hybrida	Affx-86816095	G12333_1336	GCCGCTGGAGGATCCGCCGCCGGAGAGGCCGAGGT[C/T]TCCGGCGGTTGTGGTGGTCGAGGAAGGGAGGGTGT	Rh_FV5G13920.Contig1	FV5G13920	Multiple C2 and transmembrane domain-containing protein 2 (probable)
Rosa-hybrida	Affx-86816096	G12334_871	AAACACACATTGAGACTGTTCTGTTAAGCTTTCTC[G/A]TGTTGTTAGTTGTGAATGTTGATATACGGCATACT	#N/A	#N/A	#N/A
Rosa-hybrida	Affx-86816097	G12336_1411	CACCTTGGCCTCTGCATTGTTGGCAATGCCATTCA[G/A]TTTCTCTTCATCTCCAGGTTTCTGGTGTAAGGAAC	Rh_FV1G15140.m.2	FV1G15140	UBA domain-containing protein 7 (probable)
Rosa-hybrida	Affx-86816098	G12341_76	TCAGCAATTTCTAGTTTCACCTCTCATTTTCAAAG[C/T]TCTAATGAAATTACATAATATTGTTCAGATTTTTA	#N/A	#N/A	#N/A
Rosa-hybrida	Affx-86816099	G12343_1850	TGCAACAAATTCTTGTACACTAGATGTCCTTAAGA[T/G]GATTCGTAGAATTGAGTTCAGAGCAGCTTCCTGTG	#N/A	#N/A	#N/A
Rosa-hybrida	Affx-86816100	G12347_705	AAACTATACATTGAAGTAATAAGTACACCAAAATC[G/A]GTAAATGAAATCAAATGTGCAAGAAATACAAAACG	#N/A	#N/A	#N/A
Rosa-hybrida	Affx-86816105	G1235_1432	AAAGCAAAGAAACTGAGATTTGCTGGAGGATTGAG[T/C]TACCCTGCTTTATGAACTCGGCCAATTGAATTAGG	Rh_FV6G39560.Contig1	FV6G39560	U-box domain-containing protein 4 (probable)
Rosa-hybrida	Affx-86816101	G12351_281	TTCACCTTCGCCACCGTATGCGGCGTCGTTCCGGG[C/A]ATTATCGGCTACTTCGTTATGCAGACCACCAACTC	#N/A	#N/A	#N/A
Rosa-hybrida	Affx-86816102	G12352_175	GTCCGGTCTCAAGATCTACAACGGAAATGTTGCAA[A/C]GGCCGGCCAGTTCGCGTACTACGTGGCGATGTACG	#N/A	#N/A	#N/A
Rosa-hybrida	Affx-86842546	G12352_875	TTCGTCCCTTGGATCGAAGAGGCGACCGGCATGCG[G/T]TACCCCTTCCCCAGCAGCTGAGCCCACACGCCTGG	#N/A	#N/A	#N/A
Rosa-hybrida	Affx-86816103	G12353_629	AGCTGCTACTCGTCGCCTTCGTCTTCGTGTTCGGA[C/A]ATCGAAGCCCTGACGAACTCGAACGAGGAAGACGA	Rh_FV0G38120.Contig1	FV0G38120	U-box domain-containing protein 40 (similar to)
Rosa-hybrida	Affx-86816104	G12358_1315	GCACCTTTTGTGCACAAGTGAAATGTTTCTTTGGT[A/G]TCCAAGGATGGATAAAAATCCTTTGGATAATAGTC	#N/A	#N/A	#N/A
Rosa-hybrida	Affx-86816110	G1236_1332	GGCCAACTGAGCTTCATAAATACTTGGGAGTTAAC[C/T]ATACAGCCTATATGACCAATGAAGAGTTTCAGAAT	Rh_FV4G01120.m.4	FV4G01120	Putative AC transposase (probable)
Rosa-hybrida	Affx-86816106	G12360_2205	CTAATTATTTAGCAGCAGATGCAACAGGAGAAAGA[T/C]CAATCTCAAATATTGAGACTATTTTCTCAAATGCA	#N/A	#N/A	#N/A
Rosa-hybrida	Affx-86816107	G12365_434	TTCTTGCTCCACCTCCACCTCCGACGACGACGACG[C/A]CGCCGCCGCCGTCTCTTCTTCTCCTCCCAATTATG	Rh_FV2G45870.m.5	FV2G45870	WD repeat-containing protein 44 (probable)
Rosa-hybrida	Affx-86816108	G12366_1121	CCATTATGTACATGTATGGAGGTGGAAGTGAGGGC[A/G]ACAACTCAATATCTAAGTTGATTAGCTCTGTGTTA	#N/A	#N/A	#N/A
Rosa-hybrida	Affx-86816109	G12368_156	AAAGTCTGTGTTCCTTGTCAATCATAGGGAATATA[C/A]TTCATTACTTCGAGCAAAAACAAGAAAATTATACA	#N/A	#N/A	#N/A
Rosa-hybrida	Affx-86816116	G1237_1524	AATTTATGTGCCAACAATGAGGCCACAATGTTACC[G/A]TCACTGTAGTTTCCAATAATGAGATCAGGCTTGCC	Rh_FV1G11030.m.1	FV1G11030	Sucrose synthase (N-100) (putative)
Rosa-hybrida	Affx-86816111	G12370_504	TGTACTTTTGCATGCTCACAGGCATGAGGAAACAA[A/C]ACAGCAACATGCTGCAAGTTCTCAATGACAAGTTA	#N/A	#N/A	#N/A
Rosa-hybrida	Affx-86816112	G12371_482	CTGCATGGGCTAGTGCCCTGCTGCCACTTGACTTA[G/A]TTGACAAACAAACTTGATGCAATGGCACCTGCTTG	#N/A	#N/A	#N/A
Rosa-hybrida	Affx-86816113	G12374_140	GCTTTCTGCTAGACTAGACTAGAAGTTGATATAAA[G/A]TACAAAGGTCTTCTAAATGGGAAGCATAAAATTAT	#N/A	#N/A	#N/A
Rosa-hybrida	Affx-86816114	G12378_834	CAGATATTGATATGGATATTGCCTGTGTGTTTGAT[A/G]TGGATATTTTCTTTCTATCAGATATTGATATAAAT	#N/A	#N/A	#N/A
Rosa-hybrida	Affx-86816115	G12379_325	TCGCCCTCGCAGGTGCCCTTGGCCCACCAGCCCGA[T/G]ATGCACACGTTGGTGTCGCGCACGTAGTTGAGGAA	#N/A	#N/A	#N/A
Rosa-hybrida	Affx-86841634	G1238_912	GGTCTGAGGAGCTTGAATTGGAGGCTTTGTTGTAG[G/A]GATTCCGCAGTTCCTGTCCACTGGCTTCTCAATTT	Rh_FV4G15780.Contig1	FV4G15780	Mitogen-activated protein kinase 16 (MAP kinase 16) (putative)
Rosa-hybrida	Affx-86816117	G12380_183	AAATCTGTCTAACAAAATACAATGCCTCTATTTAT[T/C]TATAATTCTAAGAGGTAAATCCTAATAACAATAGG	#N/A	#N/A	#N/A
Rosa-hybrida	Affx-86816118	G12382_889	CCCTAATTGTTCTATTTCATTGTTCATCTTTGGTT[A/G]TTTACTGAAAATCATAGCTAAGGTGGGCGAGATGG	#N/A	#N/A	#N/A
Rosa-hybrida	Affx-86816119	G12387_540	TACTGGTTCCAAAATCACAAAGCACGCGAAAGACA[A/G]AAGCAGAAACGCAGCACTCTTGGTCTCACCCACTC	#N/A	#N/A	#N/A
Rosa-hybrida	Affx-86842863	G12387_588	AGCACTCTTGGTCTCACCCACTCTCCAAGAACCCC[G/A]ACTCCTGTAATTACCACCACCGGGGAAGTACTGGA	#N/A	#N/A	#N/A
Rosa-hybrida	Affx-86816120	G12388_228	CAGGAACAACTTCCAGTCCCTGCTCCCTGCGATCA[G/A]AAACGGTGGTACGTTTGGCCTGCCCAACCTGGACC	#N/A	#N/A	#N/A
Rosa-hybrida	Affx-86816121	G12389_852	TGGAAATTGTTTCGGCCTCATCATCAGCATCCTGC[G/A]GTAAGGTTGAACTGCTATAGGCCTTCATTTCCAAT	Rh_FV0G35260.m.1	FV0G35260	CRS2-associated factor 1, chloroplastic, Precursor (similar to)
Rosa-hybrida	Affx-86816122	G12390_1965	ATACCAGTAATCATGGCACTGTAAAGTCTTCTCCT[G/A]ATCTTTCTTCTGTGACGCAGATCATTGAAGTAGTT	Rh_FV2G42320.Contig1	FV2G42320	Pentatricopeptide repeat-containing protein At1g71210 (probable)
Rosa-hybrida	Affx-86816123	G12391_1017	ATACGGGTCCAAGATATGTGATAGAAAGACATACC[A/C]CGTCTTCCGTTGGAAGCTTACCACAGTACCCTCAT	Rh_FV5G05730.m.1	FV5G05730	Cell division protease ftsH homolog (probable)
Rosa-hybrida	Affx-86841331	G12391_2683	TTGGAGAATCCAATGGTCATACATGGAGAGCCACC[A/C]CCTTGGAGGAAGAAACCCAAGTTTGTCGGCCCTCG	Rh_FV5G05730.m.1	FV5G05730	Cell division protease ftsH homolog (probable)
Rosa-hybrida	Affx-86816124	G12392_212	TTCTAGTAACTATAGTACTCTACTGTTGTCCATGT[G/T]ATGTGACTAGGAGATCCACTTGATTGTGCTGATAC	Rh_FV6G04720.Contig1	FV6G04720	Tropomyosin-2 (TMII) (probable)
Rosa-hybrida	Affx-86816125	G12393_543	GTTTCAAGCAAGCTGATTAGATGACATCTTCCAAA[T/C]AAAGAATTTGTTAAATTTAATTTTCATGGCTCAGG	#N/A	#N/A	#N/A
Rosa-hybrida	Affx-86816126	G12394_230	TGGGAATTATCATGCAAAGTATATGTTGGAAACCT[T/C]GGCAACAATGCCTCAAAGCATGAGCTGGAGAATTC	#N/A	#N/A	#N/A
Rosa-hybrida	Affx-86842001	G12394_305	AGCAAGTATGGACCCCTCCGCAACGTTTGGGTAGC[C/T]CGAAACCCTCCTGGTTTTGCTTTTGTTGAATTTGA	#N/A	#N/A	#N/A
Rosa-hybrida	Affx-86816127	G12395_1027	GCCGAGCTCGGCAACTACAAGGGCAACTTCACCAC[C/T]GCCTTCATCGACTTCATGGCCAGGATTGGCTGGGC	Rh_FV1G06860.Contig2	FV1G06860	Palmitoyl-monogalactosyldiacylglycerol delta-7 desaturase, chloroplastic, Precursor (similar to)
Rosa-hybrida	Affx-86816128	G12398_814	GGGAGCATAAACATGACCACGAGCACGAGCACAGG[G/A]GTGGTTTGTTCAGGGGCTTCCGCAAGTTCTTGAAC	Rh_FV5G05070.Contig1	FV5G05070	Probable polygalacturonase (PG)
Rosa-hybrida	Affx-86816176	G124_4508	AGGTGTTATATGAGCCAGACGTTGCATAACCTCTG[C/T]CTTCGCTTCATGGACAGATCTTGGGCAAAGTTCAG	#N/A	#N/A	#N/A
Rosa-hybrida	Affx-86816129	G12404_743	TAGGCGCCCTGCTTGGCCGTGGACTCGTTGTTGCC[A/G]CCAGCGTTCTTGACGGTGCCCTCCTCGTCGTGGCG	#N/A	#N/A	#N/A
Rosa-hybrida	Affx-86816130	G12405_153	TCTAAATTTCACAAGGCAAAAGTCACAAAGCAAAA[G/T]AATGCTCAGTTAAAATGCTATTCAACATTTAATAT	#N/A	#N/A	#N/A
Rosa-hybrida	Affx-86816131	G12410_968	TGGGAACCATTACGAGATGTTTAATGCCAAGTTAC[G/A]TTGGTTCCACACATCCAATTGTATTGTAGTCACTG	#N/A	#N/A	#N/A
Rosa-hybrida	Affx-86816132	G12413_108	TCCCATTTCATTCCTGTGATTCATGTACAACAATC[C/T]GGCAGCTACAATAAATCAACAGATTGTGTGAAGAA	#N/A	#N/A	#N/A
Rosa-hybrida	Affx-86816133	G12414_1056	AGTGAAACTTTTGTAAGCCTTATGAATGGCTTTGC[A/G]TGTTACCAATTCGGCAATTCTAACCAAGCTTGGGC	#N/A	#N/A	#N/A
Rosa-hybrida	Affx-86816134	G12416_1095	ACAGATCCAAAGGGTGAGATTGAAATTGAAAACCT[C/T]GTGGCTATTCGAGTGAGTGGCTTGACCCAAGCTAT	Rh_FV3G35680.Contig1	FV3G35680	Kinesin-like protein KIFC3 (probable)
Rosa-hybrida	Affx-86816135	G12417_1536	TTGGCCTTGTCCAAATTCTCCAAATCCAAGAACCC[T/C]TTAATCAAGTTATTGAAAACCAAAGAATCAGCACC	Rh_FV5G26430.Contig1	FV5G26430	Pentatricopeptide repeat-containing protein At1g10270 (similar to)
Rosa-hybrida	Affx-86841437	G12419_927	GGAAGAGAGAAGTTTGGTGGAAAAAGATCTACCTC[C/T]GGATCAGCTTGAGACCGAGTCGACCCTTTTGGACC	#N/A	#N/A	#N/A
Rosa-hybrida	Affx-86816136	G12420_1385	CTGAGCAAATGTTTCAAATACAAAATGAAAGAATA[C/T]CTCAAACAACTGGCATATCCCCTTGAAGAACTCCA	Rh_FV3G16870.m.1	FV3G16870	Coiled-coil domain-containing protein 132 (probable)
Rosa-hybrida	Affx-86816137	G12422_663	TCCAAAATCTCAATGGGACCCTCTTCGTCTGGAAT[C/A]GTATAGGTGCCGGTTCCGGCGGAAGGTTCTGGAAC	#N/A	#N/A	#N/A
Rosa-hybrida	Affx-86816138	G12423_678	ATACCTGAGCTGCTGTCTTGGAGCTTGCCTGGCTG[T/C]TGGATCTCTTTAAATTTCACTCACTGTTTAGGCAG	#N/A	#N/A	#N/A
Rosa-hybrida	Affx-86816146	G1243_1279	ATTGCCCGAGCTGTTGTTGATGACATACTTCCTCC[T/C]GCATTTTTGAAAAAACAAATGAATTATTTACCTGA	#N/A	#N/A	#N/A
Rosa-hybrida	Affx-86816139	G12430_1259	AGTACCGGCCTACGTTCTGTTTCATAAGTATTAAG[T/C]ATTGAAGGTGGTGCAATACCCTTTACTACAGAAGC	#N/A	#N/A	#N/A
Rosa-hybrida	Affx-86816140	G12432_1064	AGCTTATATTCTTCAGAAACCTCCACAAGCCAATC[A/G]ATCAAAATTCCTCGCATGCTTGGAGTGATATCTTG	Rh_FV2G39280.m.1	FV2G39280	Cyclin-A2-2 (CycA2) (putative)
Rosa-hybrida	Affx-86816141	G12433_1316	GCCAGGGTCCCGGTGTAGTGCATGGTGAGACTGTC[T/G]CCGTTCTTGGACTTGACGGAGCAGCCTTCGGGGAC	Rh_FV2G13810.Contig1	FV2G13810	FK506-binding protein 2-1 (PPIase), Precursor (putative)
Rosa-hybrida	Affx-86816142	G12435_982	TTTTTTCCCTCATACTTGGCACGAATAAACTTCTC[G/A]ATCGCACTTCTGTCTGCATTTAGTGGCAACTTTTT	Rh_FV5G15570.Contig1	FV5G15570	Probable ADP-ribosylation factor GTPase-activating protein AGD15 (ARF GAP AGD15) (similar to)
Rosa-hybrida	Affx-86816143	G12436_375	ACGAGTGTACAAAGTCGACCCCATCAACTTTCGTG[A/G]CCTTGTCCAGAAGCTCACCAGTGCACCCGAGTACC	#N/A	#N/A	#N/A
Rosa-hybrida	Affx-86816144	G12437_132	TGCTGCTACAACTTAAAATTAACCAAACCAACATC[G/A]AAACATTTGTGTAGACTTTTGAAACAACCGCGCAG	#N/A	#N/A	#N/A
Rosa-hybrida	Affx-86816145	G12439_863	GTTTCTGGTGGAATAGTAGTGTTAGCCATTTGAAG[A/C]CTACGCAAGATCATGAGTTGCAGAAGCTTGACTTG	Rh_FV6G24870.m.1	FV6G24870	Zinc finger protein 1 (probable)
Rosa-hybrida	Affx-86816150	G1244_2145	ATAGGAGTTCGAGCTTCCATAACCAACTATGTCTG[C/A]GCCAGGTGTGCGATATAACTTGATCGTGCGTACTT	Rh_FV6G25550.m.1	FV6G25550	Protein FAR1-RELATED SEQUENCE 6 (similar to)
Rosa-hybrida	Affx-86816147	G12440_1020	GAGATCTTTTATTTGAGTCTAATATTAAATATATT[T/C]AGACTAAATTATCTTAATACATAATAATGAATTAT	#N/A	#N/A	#N/A
Rosa-hybrida	Affx-86839531	G12440_967	TATGCTTATAAATTTCTTAGTAATAAAATTTAAAC[C/A]ATTATGAAGATCACAACGAGATCTTTTATTTGAGT	#N/A	#N/A	#N/A
Rosa-hybrida	Affx-86816148	G12443_512	CAGGAAGATGGCAGTGACAAGTACGAGAGTAAATA[G/A]GACAGAGCCACAGAGGAATGATTTTGCCTCGTTTG	Rh_FV3G27940.m.5	FV3G27940	Monodehydroascorbate reductase, seedling isozyme (MDAR seedling) (similar to)
Rosa-hybrida	Affx-86816149	G12448_1730	TTTGTGTGTAGGTCCTGGAGCCATGAATTGGGTTC[A/G]ACGTAAGATCTATCTGTACAATGTCACTTTTGGGC	#N/A	#N/A	#N/A
Rosa-hybrida	Affx-86816153	G1245_1261	CTGCCACCTTGAATAGTATTAAGTATCACCTCATT[T/C]AACACATCTATCAAGAATTTATCCAAATATTTCTT	#N/A	#N/A	#N/A
Rosa-hybrida	Affx-86838837	G1245_2768	GCGAGAACCAAGTCCTCCCCGGCTTCCCCATTCTC[G/A]ATAGAAGCTCTTCTCCTGGCTTTTGAATCCATTTC	#N/A	#N/A	#N/A
Rosa-hybrida	Affx-86816151	G12456_1166	AATAGCAGCAAGATTTCAAATCCCACCTATGACAG[T/C]GCGTCCCCTCAGACATCTACGACTACTCTGAGTGA	#N/A	#N/A	#N/A
Rosa-hybrida	Affx-86816152	G12457_211	AATGATGAACCAGAAAACGTCAGCATTCATGCTCA[A/G]GGAGAGATACCTTTGTGCATTAAAGGTGAGGTCTT	#N/A	#N/A	#N/A
Rosa-hybrida	Affx-86816159	G1246_1801	AACATAACGAACTGCGTTTCTAATCGCAGCCACAG[A/G]CTTATCCATCATTCTTAACCCTGATTTCACAATCA	Rh_FV6G39080.m.2	FV6G39080	Putative AC transposase (probable)
Rosa-hybrida	Affx-86816154	G12462_6409	AGTAACACCACCCGAGATGCGGCTGTCACTCAACT[T/C]AAGTCACTTCGTGAGGACATTGTTTCTGGCAAGTT	Rh_FV6G34120.m.1	FV6G34120	Peptidyl-prolyl cis-trans isomerase 1 (similar to)
Rosa-hybrida	Affx-86816155	G12463_747	CAAAATCTGATATATGCCGGCTTTGACTGTAGATC[G/A]ATAGACCAAGGTCAAAACCAAACAGATGGGTGTTC	#N/A	#N/A	#N/A
Rosa-hybrida	Affx-86816156	G12464_213	ACTTAAATATAACATCCATTATTTCGCATTCAACA[T/C]ATAGTCGTCCAGTGTCAGACTCTTGTAAAGAAGAG	#N/A	#N/A	#N/A
Rosa-hybrida	Affx-86816157	G12465_378	AGTATAAGGGAGGTCACCGTGGTCTCGGGCCTCCC[G/A]GCGTCCACGAGCACCGAGAGGCTCGAGATACTGGA	Rh_FV2G32640.m.1	FV2G32640	Ribonuclease 2 (probable)
Rosa-hybrida	Affx-86816158	G12467_392	TCCACTGGTTGGTGACAGACATTCCTGGTACCACT[G/A]ATGTCTCCTTTGGAAGAGAAGTTGTGGAGTATGAA	Rh_FV7G38910.m.1	FV7G38910	CEN-like protein 1 (putative)
Rosa-hybrida	Affx-86816160	G12471_112	AGGGAAATCACACAATTAGCGTTGGATGTTGAGCA[A/G]AGTCCTAGTACTGTTGCTGCTCGTACCGCGTATCT	Rh_FV1G10230.m.2	FV1G10230	Transient receptor potential cation channel subfamily A member 1 (probable)
Rosa-hybrida	Affx-86816161	G12475_353	CGAAACCTTGTAATACAAAATCTCAGGCCACGCAT[A/G]GCAGCAAACACAGATTAAACCCTGATGCCAAAAGC	Rh_FV2G31510.m.1	FV2G31510	F-box/kelch-repeat protein At5g43190 (probable)
Rosa-hybrida	Affx-86816162	G12477_287	CGAAGCCCGCTGCCAAGCCTGCTGCCAAGGCAGCG[A/G]GCAAGGGAGCTGCGAAGCCTGCTGCCAAGGCAGCT	Rh_FV0G32140.Contig1	FV0G32140	60S ribosomal protein L23A (similar to)
Rosa-hybrida	Affx-86816163	G12478_655	CCCTCAAGAGAACGGTTCTTCCTGCGATGATCAAC[C/T]GAGATACCGATGGTTGGTGCAAGTTTCCTTGGAAT	Rh_FV0G51810.Contig1	FV0G51810	60S ribosomal protein L13-1 (putative)
Rosa-hybrida	Affx-86816164	G12479_407	CTTAGTTTCTTCAATCAGATAATTATCAATCATCA[T/C]TTATATTAATAGAAAGCCTAGATTTCAGTTCCTAG	#N/A	#N/A	#N/A
Rosa-hybrida	Affx-86802823	G1248_1854	GAGATGATTCCTTCTCCCTTTAGTATCAGACTGGC[G/A]GCCCTTGCTTTCAGAAAAGAGCTTGTAGAACTCGA	Rh_FV7G12310.m.1	FV7G12310	CCR4-NOT transcription complex subunit 1 (NOT1H) (probable)
Rosa-hybrida	Affx-86802824	G1248_2199	GGTGGGCCTACAGAGTCATCAACAGATGGATATGC[A/C]GATGACATTGAAGCTGAAGCCAACTCTTACTTCCA	Rh_FV7G12310.m.1	FV7G12310	CCR4-NOT transcription complex subunit 1 (NOT1H) (probable)
Rosa-hybrida	Affx-86802825	G1248_2307	GTCCAAATGCTTGCCCGTTTCAAAGAATCTTCTGT[T/G]CAAAGGGAACAATCCATTTTTGAGTGCATGATTGC	Rh_FV7G12310.m.1	FV7G12310	CCR4-NOT transcription complex subunit 1 (NOT1H) (probable)
Rosa-hybrida	Affx-86802826	G1248_2669	GTATTCATTGAACAGGCTCTTGCCAGGATTTCATC[T/C]GGTCATTCAGATTCAGATGGAAGTAACCATGCTTC	Rh_FV7G12310.m.1	FV7G12310	CCR4-NOT transcription complex subunit 1 (NOT1H) (probable)
Rosa-hybrida	Affx-86802827	G1248_3356	GAGATTGTTCAAGCCACGTATGAGAACTGCAAGGT[T/G]CTTCTAGGGTCTGAGCTTATAAAATCAAGCTCAGA	Rh_FV7G12310.m.1	FV7G12310	CCR4-NOT transcription complex subunit 1 (NOT1H) (probable)
Rosa-hybrida	Affx-86802828	G1248_3444	AAAAATTTAGGTAGCTGGCTTGGGAAGCTTACTAT[T/C]GGAAGGAATCAAGTCTTAAGGGCTCGTGAAATTGA	Rh_FV7G12310.m.1	FV7G12310	CCR4-NOT transcription complex subunit 1 (NOT1H) (probable)
Rosa-hybrida	Affx-86802829	G1248_4063	CAGCATCCCACAGCAATACCTAACATTGGAACCCA[C/T]GTAATTATCAACCAGAAGCTCAGTGCCTTGGGGGG	Rh_FV7G12310.m.1	FV7G12310	CCR4-NOT transcription complex subunit 1 (NOT1H) (probable)
Rosa-hybrida	Affx-86802830	G1248_4225	ATAGCTACCCAGACAACTAAGGAGCTTGTTTTAAA[G/A]GACTATGCCATGGAATCAGATGACACAAGAATTTT	Rh_FV7G12310.m.1	FV7G12310	CCR4-NOT transcription complex subunit 1 (NOT1H) (probable)
Rosa-hybrida	Affx-86802831	G1248_441	ATTTTCAAATATCTCATCGACCAACCAAATTTCAG[T/C]ACTATGTTTTGTGAATCACTAAGAAATACAGAGGT	Rh_FV7G12310.m.1	FV7G12310	CCR4-NOT transcription complex subunit 1 (NOT1H) (probable)
Rosa-hybrida	Affx-86802832	G1248_6180	CTCTTGTCCAAGATTTTGGCAGTTACAGTGAGATT[T/C]ATTCAAAAGGATGCAGAGGAGAAGAAATCATCTTT	Rh_FV7G12310.m.1	FV7G12310	CCR4-NOT transcription complex subunit 1 (NOT1H) (probable)
Rosa-hybrida	Affx-86802833	G1248_6531	TTGAGGAATGCTGAACTAGGAGTTCCGGTTCACTT[C/T]CTGTATAAAGGCACCCTTAGAGTGTTACTTGTGCT	Rh_FV7G12310.m.1	FV7G12310	CCR4-NOT transcription complex subunit 1 (NOT1H) (probable)
Rosa-hybrida	Affx-86802834	G1248_6935	TCAGCTGGTACTCGTTACAATGTACCCCTCATCAA[C/T]TCCCTTGTACTCTATGTGGGGATGCAGGCTATCCA	Rh_FV7G12310.m.1	FV7G12310	CCR4-NOT transcription complex subunit 1 (NOT1H) (probable)
Rosa-hybrida	Affx-86816165	G12480_1015	GTGAGAAATGAGAAGTTGAAGTTCTTTCAGATGAT[G/T]GGTTAAACAGAGCAGTGGTCGTTTGTGTTGTCTTT	#N/A	#N/A	#N/A
Rosa-hybrida	Affx-86816166	G12483_301	AAATTGAATAAACAAACTTAACAACTAGGTAACTC[C/T]AGCGTAACAACACAAACAGAAGCCAAATAGTGGAT	#N/A	#N/A	#N/A
Rosa-hybrida	Affx-86816167	G12484_1896	ATGTTATTGGAGGCGAAAACAGTGGGGTGTGTGAT[G/A]GAGTGGTAAAGAGAGAGAGAATAGTGAAATGGGGT	Rh_FV7G05000.m.1	FV7G05000	Pentatricopeptide repeat-containing protein At3g62890 (probable)
Rosa-hybrida	Affx-86816168	G12487_424	AAACTAGACTACTTGAAGTTGGTAGTAAAAGAAAC[G/A]CTACGATTGCACCCTCCTATTGCCTTAATCCTAAG	#N/A	#N/A	#N/A
Rosa-hybrida	Affx-86816169	G12489_430	TTCCATACAGGATAACGAAAACTAAAATCTTTCAA[C/T]ATTAGTGAAATAACCGTATGATTGATTCTATGATT	#N/A	#N/A	#N/A
Rosa-hybrida	Affx-86816175	G1249_106	GTTTCTCTTCGAAATCACAATGGTTGTCCCAGAGC[T/C]AAGGCAGTTGGGCATTCATAATTCACAAAACGTTA	#N/A	#N/A	#N/A
Rosa-hybrida	Affx-86816170	G12491_1050	AACAGCCCCGACTGCCTGCTCGCCACCCAGGTCGC[C/T]CCCGACTACAAGATCCAGCGCATCCGCATCCTGGA	#N/A	#N/A	#N/A
Rosa-hybrida	Affx-86816171	G12492_92	GAGCAGATAGTGAAAGTAAAATGGCGGTTTCTAGG[G/A]ATTTTTGTATCTCTGCGGCATTGGGTTCTTGTCCT	#N/A	#N/A	#N/A
Rosa-hybrida	Affx-86816172	G12493_832	TACTTACGGTTATTAATCTTACTGCTTTGTAAATT[G/T]TAATGCATATCTTGTGCTGTAAGCTTGGAAAGGTT	#N/A	#N/A	#N/A
Rosa-hybrida	Affx-86816173	G12495_1076	GAGCGCAAAGATAGTCACACGCCCACAAAGGCGTG[C/T]GAAAGCACCAACACTTATAGCCCAGAAAATGACAT	#N/A	#N/A	#N/A
Rosa-hybrida	Affx-86816174	G12496_1625	TGTTTGCAATTGACAAGTGGAGACCATATTTAGTC[G/T]GAAATTCATTCAAAATTCTGACAGACCATCAAACT	Rh_FV5G30900.m.9	FV5G30900	Retrotransposable element Tf2 155 kDa protein type 1 (probable)
Rosa-hybrida	Affx-86803671	G12496_2620	GCTACTTGGAAAGACCTCCTTCACTGGGCTGAATA[T/C]TGGCACAATACTACTTACCATGCCACAATCAGAAT	Rh_FV5G30900.Contig1	FV5G30900	Retrotransposable element Tf2 155 kDa protein type 1 (probable)
Rosa-hybrida	Affx-86803672	G12496_2825	TGTCAATATTCCAGAATCGAATGAAGCAACATGCA[A/G]ACAAAGGAAGAACTGAACGAGAATTCAAGGAGGGA	Rh_FV5G30900.Contig1	FV5G30900	Retrotransposable element Tf2 155 kDa protein type 1 (probable)
Rosa-hybrida	Affx-86803673	G12496_3197	AGCTCTCAATAACTACGTGGCTGGTGCAGTGGGCC[A/G]GCATGCCAGAATCTGATGCAACATGGGAAGACGCC	Rh_FV5G30900.Contig1	FV5G30900	Retrotransposable element Tf2 155 kDa protein type 1 (probable)
Rosa-hybrida	Affx-86803674	G12496_3448	GTCATCAGTAGCCTTTATTATCTGTACCGCTTGTC[G/A]TTGATGAGAGAGAATGAAATGATGTTTTAGCTATT	#N/A	#N/A	#N/A
Rosa-hybrida	Affx-86803675	G12496_4238	CCAATTTCACCATGATTTTTCACATTACAAGAGAC[T/C]AAAGATCAATTTACAGCAGTTCAACGGGGAAGATG	Rh_FV5G30900.m.13	FV5G30900	Retrotransposable element Tf2 155 kDa protein type 1 (probable)
Rosa-hybrida	Affx-86803676	G12496_4415	TTGGATGGCAGCCTTTGAACAACGTCACCCAAACT[A/G]TTCTTGGGAGCAATTTGTTCCGGAATCCCTCGAAT	Rh_FV5G30900.m.13	FV5G30900	Retrotransposable element Tf2 155 kDa protein type 1 (probable)
Rosa-hybrida	Affx-86803677	G12496_4711	CTCGCCGTTACGACGCCAAACTCAGCGATATTCGC[G/A]CTGCTGCCAGCCGCTCTGCCAGGGCCCACAATTGG	Rh_FV2G45440.m.1	FV2G45440	Retrotransposable element Tf2 155 kDa protein type 1 (probable)
Rosa-hybrida	Affx-86803678	G12496_4877	ACCATACAACTCCCACTCCCATCCAAAAACCTTTT[C/A]GCCGTTGGACACCGGCAGAGCAGCGTGAGAGGCGT	Rh_FV2G45440.m.1	FV2G45440	Retrotransposable element Tf2 155 kDa protein type 1 (probable)
Rosa-hybrida	Affx-86803679	G12496_5131	TGCCATCACCAAAACTTCCTTGGGTACAATGATGC[T/G]AATGACTGGGTACATCAATGGGAATCCAATCCGAG	Rh_FV2G45440.m.1	FV2G45440	Retrotransposable element Tf2 155 kDa protein type 1 (probable)
Rosa-hybrida	Affx-86803680	G12496_864	TGGATTTACGGTCGGGTTATCACCAAATCCGGATG[A/G]ATGAGCATGACATAGCCAAAACAGCTTTCCGGACT	Rh_FV5G30900.m.9	FV5G30900	Retrotransposable element Tf2 155 kDa protein type 1 (probable)
Rosa-hybrida	Affx-86803681	G12496_932	ACTCATGATGGGCATTTCGAATTTGTCGTAATGCC[A/G]TTTGGACTCACGAATGCACCTTCCACATTCCAAGC	Rh_FV5G30900.m.9	FV5G30900	Retrotransposable element Tf2 155 kDa protein type 1 (probable)
Rosa-hybrida	Affx-86816219	G125_1667	AAGATGTATCTCCAAGCTCCTCAGATATTGAGAAT[G/A]TTGAAGAAGATTCTGAGGAAGCTGAACTGAAGAAG	Rh_FV6G34100.Contig1	FV6G34100	DNA helicase INO80 complex homolog 1 (AtINO80) (similar to)
Rosa-hybrida	Affx-86816182	G1250_1316	GTCTTGGAGACCTTGGAGTCCAGGGAATTGGAATC[G/T]CAATTGGGAAGCTGGATTTATACGTTGCTGCTGCT	Rh_FV7G21320.Contig1	FV7G21320	NAD-dependent malic enzyme 62 kDa isoform, mitochondrial (NAD-ME), Precursor (similar to)
Rosa-hybrida	Affx-86816177	G12501_248	CTATACAATTGCTAGCTGATTACAAAAATTTATAG[T/C]TTCAATTAAGGCCCATCGTCACCATCTCGAATCAG	#N/A	#N/A	#N/A
Rosa-hybrida	Affx-86843893	G12501_611	TGCAGCTGAAGCTAACACTGCAGCAGTTGCAAGCA[A/G]CCCTGCAGTTGCTACAATGCAACTTCTGCTTGCTC	Rh_FV0G17420.m.1	FV0G17420	Mitochondrial import inner membrane translocase subunit tim-10 (probable)
Rosa-hybrida	Affx-86816178	G12503_704	GGGCCTTGCTCATTTTCATGTTGTGAATCATCACC[A/C]TCTCCTTGTTCCTCTAAGCAATGACTGTTGTCGTA	#N/A	#N/A	#N/A
Rosa-hybrida	Affx-86816179	G12505_148	CAATTAAGCAACGACGCTGAACCAAAAGCCTTCGT[A/C]GCGGCCAACGGCGCGTGAGCGTTTTCGGTTCGACA	#N/A	#N/A	#N/A
Rosa-hybrida	Affx-86816180	G12506_1110	CTTCTACTGTGTTTCTCGTTTTCATGTTTGCTACC[C/T]TGATTGTAATCTAAATGTCATGCTTATTATGTATC	#N/A	#N/A	#N/A
Rosa-hybrida	Affx-86816181	G12508_2545	CAGTGGTAATGGCTGTAGTTCAGGTCATCATGGCA[G/A]TTGGGCTTTGCTACTATGCTATGGGATTTCCAGGG	Rh_FV0G09910.m.2	FV0G09910	Probable transporter MCH1
Rosa-hybrida	Affx-86816183	G12512_1398	GCAGCCATGGCATTGAAGGGAGCAAAAGCTGAACC[G/A]CCAACTGATGAAGACGGACATGGAACACACACAGC	Rh_FV5G01350.m.1	FV5G01350	Subtilisin-like protease, Precursor (probable)
Rosa-hybrida	Affx-86816184	G12515_158	TTGACATAACAGAAATGTAACTCTACTATTGAGAA[A/G]CATCATTATAAATAGCACAACTTTCCTATTATGTT	#N/A	#N/A	#N/A
Rosa-hybrida	Affx-86816185	G12519_245	CTGATATAAACCTCTCTTTGTAGCACGTCCTTGAA[C/T]ATGGTAAACCACATGAACGGTCTGCAATTATTCAC	Rh_FV7G23320.m.1	FV7G23320	Pumilio homolog 2 (Pumilio-2) (similar to)
Rosa-hybrida	Affx-86816187	G1252_1061	AGGATCTGTAATGTTTTCAGAAGACTGCCGATCAG[T/C]GTGAAGGCCGGCAGGATGATGATCACCAGATGCTT	Rh_FV1G03870.m.1	FV1G03870	Large proline-rich protein BAT3 (probable)
Rosa-hybrida	Affx-86816186	G12520_1169	CACTATTTTCTGGCTCCAATACCATCAATTCATTG[G/A]CTGAAACTTTAGCAATCTCCAGATTTCTATGAAGT	#N/A	#N/A	#N/A
Rosa-hybrida	Affx-86816188	G12530_127	CAAATCTCAATTCTTCAACTAGATTTCCATTAGAT[C/T]TGAACAACCAAGAACTGCATAAAGTATTTCTTGGT	#N/A	#N/A	#N/A
Rosa-hybrida	Affx-86841131	G12530_82	ACCTCAATCTCTCTTCATTTCACCCCCCGATCTTC[G/A]ATGTCGATCCAAATCTCAATTCTTCAACTAGATTT	#N/A	#N/A	#N/A
Rosa-hybrida	Affx-86816189	G12532_2242	GCCGGTTCTTGGAGCGAAACGACTTCTCAGGCGCC[C/T]ATCACTTGCTGACTTCGGCTCGAGCTCTGCTGCTC	Rh_FV0G20720.Contig1	FV0G20720	hypothetical protein
Rosa-hybrida	Affx-86816190	G12534_1946	AGCGCAATAGGAGCGGGTTGTTGTAAGGCTTGTTG[T/G]ATAAGAGAGTCCATGGTTTTAGATTTTGAACACCC	Rh_FV1G14130.m.1	FV1G14130	Cytochrome P450 84A1 (F5H) (putative)
Rosa-hybrida	Affx-86842241	G12534_344	CTTTTTCTGGGTTCTTCCCAAATTACCATTCAATT[T/G]ACCTTTTCCGACGTCTTGGTGGTATGTATACTTGA	#N/A	#N/A	#N/A
Rosa-hybrida	Affx-86816191	G12535_1503	CCTTTCTTCAATAATACTTCTGGAGCAATGTAATC[C/T]GGTGTGCCAACTGTTGAATATGCCAGTGTTCTCCT	Rh_FV1G09480.Contig1	FV1G09480	Probable serine/threonine-protein kinase ndrA
Rosa-hybrida	Affx-86816192	G12536_1007	TGTTGAAATTGAATGACTTGTTCTATTGGAGAGGA[T/C]TCCCTTGTTCTATTGAGCATTGGCCTACATGTCTC	#N/A	#N/A	#N/A
Rosa-hybrida	Affx-86816196	G1254_2771	TTGAACTTGACGAATCTTCTTCAAGCATATTTTCT[T/G]GACTAATAATTTCGCCGGAGCCGAAGTGACCGCCT	#N/A	#N/A	#N/A
Rosa-hybrida	Affx-86843243	G12542_207	ACTATGCAAATCCAGCTAAATGCTAATGCAGCATT[C/A]ACATGGATACTAGAAAATTACCATTTTCCAATCAT	#N/A	#N/A	#N/A
Rosa-hybrida	Affx-86816193	G12546_1223	CCATTTATCTGTCAGTACCTACAGCAGTTCAGTTT[C/T]AGATACAGAGCAAAATCCGGTACCGACACATTGTA	#N/A	#N/A	#N/A
Rosa-hybrida	Affx-86816194	G12547_220	GCATATTCTACGACTTGAGAAGCTAGTTCAGCAGA[G/A]GGCAAACCATCATCAAGCTTCTGTTCTGTTGGTCC	#N/A	#N/A	#N/A
Rosa-hybrida	Affx-86840712	G12547_520	TTATATGAACCTTCCATTAAGTACTGTTCCAAAGA[T/C]ACTGGATGCCTGATGTACACATTCTTCTGTATGTG	#N/A	#N/A	#N/A
Rosa-hybrida	Affx-86816195	G12548_2291	GAAATTGGGACCCTCTTGAAGCCAACGAGCCTTCG[C/A]TTGGATTGCCAAACACACTAGCCCTAACATGCATT	#N/A	#N/A	#N/A
Rosa-hybrida	Affx-86816197	G12553_1354	GGGAAACAAAACCTGGGGTTTATTATAGTGTTAGT[C/T]TCTCAACTTCTCCCCAATTCCCACGTTGCTTGGGC	#N/A	#N/A	#N/A
Rosa-hybrida	Affx-86816198	G12556_880	ACGAATTGCTAAAGATAAGCCTTAGGAGTGTGGAC[A/G]GTGAAGACACAACTCTCATCTCACAGGAATTTGGA	#N/A	#N/A	#N/A
Rosa-hybrida	Affx-86816199	G12559_882	TCACTAGCGGGATGCTATAAGGATGCTGCAGATGT[C/A]TATGCCAAGGGAAATTTTTTCTCAGAGTGTCTCAC	Rh_FV5G21640.Contig1	FV5G21640	Lupus brain antigen 1 homolog (probable)
Rosa-hybrida	Affx-86816200	G12561_2720	CTCTAATCTGACCATAGAAGGGGTCAGTGACTATT[A/G]GACCTTTCTCGATTCATGGTGGTGATCTGCATATC	#N/A	#N/A	#N/A
Rosa-hybrida	Affx-86816201	G12568_955	TGTTATTTTCTCCCATGTACATTATTAGTGCTTGA[T/C]CTTTCCACAGCATTGTATACAACAATGAATTTTCA	#N/A	#N/A	#N/A
Rosa-hybrida	Affx-86816202	G12572_437	ACTGGAATAGTTGGGAACACTTGGGCAAGTCTAAC[G/A]ACATGGGAGGCTTAGGGTTCAGGGACCTCCACCAT	Rh_FV7G02620.m.4	FV7G02620	tRNA-dihydrouridine synthase A (probable)
Rosa-hybrida	Affx-86816203	G12574_954	GTCTTCTTCGTGTTCCATGTGGGCTTCTCCTACGC[C/T]TGCATAATGCTTCCGGGCTTTTACCTCTTCATGAT	Rh_FV7G37960.Contig1	FV7G37960	Superoxide-generating NADPH oxidase heavy chain subunit C (probable)
Rosa-hybrida	Affx-86816204	G12575_221	ACCGCCACCACGTTCCAGCCGGTCGACGACGTGCT[C/T]AAGGAGGTGGTGGACCGCGCCGCGCGCAACCAGCT	#N/A	#N/A	#N/A
Rosa-hybrida	Affx-86816205	G12576_1172	AGTTGGCTTATTGAGGACGGCGTCTCATGGTTTGT[T/G]CATTGAAGACCGACCTGAGGAATTAGTGACGTTTT	#N/A	#N/A	#N/A
Rosa-hybrida	Affx-86816206	G12577_168	CCATCTTCAAGCATTTCATGATAAACAATTAACAG[T/C]TGTTACTAGGATACAAGTAGTCAATAATTTTATTA	#N/A	#N/A	#N/A
Rosa-hybrida	Affx-86816207	G12578_520	CCGGGACACCCTCCATCGAAGAACCCTGAGCACAA[G/A]CACAAGCCGGAAGGAAAGGTTGTCCCGCCTCCGAC	#N/A	#N/A	#N/A
Rosa-hybrida	Affx-86816211	G1258_1177	GTTCTACCAATACGATGAACATGCATGTCCATGTC[C/T]TTTGCAATATCAAAGTTCACAACTGACTTAATTGA	Rh_FV1G27050.m.1	FV1G27050	DEAD-box ATP-dependent RNA helicase 24 (putative)
Rosa-hybrida	Affx-86816208	G12580_120	TCTCAAAGAGCAAAGATTTAATTGCGAACCTGGCA[A/G]CTGAATCAGTGAAGGGTTTCCCTACAAGCGTCGCA	#N/A	#N/A	#N/A
Rosa-hybrida	Affx-86816209	G12584_824	TGGAGGTGAAGCGCTTGGCGGACACCACGTGGAGG[G/T]TTCTTCTTGGGGAGAGGGGGAAGAGGACGTGGCGT	#N/A	#N/A	#N/A
Rosa-hybrida	Affx-86816210	G12589_122	CCAAGCAACATATATCTAAAATAAAACAATGGCAA[C/T]GAAATAAACAAGGACAGATCCAAACAAACACAGAC	#N/A	#N/A	#N/A
Rosa-hybrida	Affx-86816218	G1259_1268	GTGCGGGAGTTGGAAGAGGCAGTTCTTGCTGGTGG[T/C]GCTGCAGCCAATGCTGTCAGGGATTACCAGCGGAA	Rh_FV0G07780.m.1	FV0G07780	Myosin-7 (MyHC-beta) (probable)
Rosa-hybrida	Affx-86816212	G12591_733	CAGATGCTCGGCTTCGGCGTCATCATCTTCGGCAA[G/A]ACCTCGCAGCGCTGCTTCCCTCACCGCAAGTGGTT	#N/A	#N/A	#N/A
Rosa-hybrida	Affx-86816213	G12592_1042	TGCCATGATCCATCCAGATGAATCAGATAATGTAC[A/G]CCGTCCTCTATTGACAGAAGGTGCGACTGGAAAGC	Rh_FV2G10080.m.1	FV2G10080	Histone-lysine N-methyltransferase SUVR2 (Su(var)3-9-related protein 2) (probable)
Rosa-hybrida	Affx-86816214	G12593_1938	AATTCATTGACATGTATATTAGTGTATGATAGGCT[A/C]TAGCAGTGCCTGCATTTTGAAAATGAGTTTGTTCC	#N/A	#N/A	#N/A
Rosa-hybrida	Affx-86816215	G12594_178	ATGGGCTACTGTTGATTTCGGCTTTGAATACAAAC[T/C]ACAGCAATGGCCGAAGAGAAGGCAAATGAATCTAC	Rh_FV3G32410.m.3	FV3G32410	Bifunctional dihydroflavonol 4-reductase/flavanone 4-reductase (DFR) (probable)
Rosa-hybrida	Affx-86816216	G12596_100	GTCTATATAATAAAGTTACAATTGGACTCAAACAG[C/T]CATATCATTTTATGAGTTTCTGGTTTCAACTAAAA	#N/A	#N/A	#N/A
Rosa-hybrida	Affx-86816217	G12599_175	TTCACCACCCTCGTTGGATTTCTGATGCCATCATC[T/C]CTCTCTCTCCCACCAGAAAACCCCTTTTCAAAACC	#N/A	#N/A	#N/A
Rosa-hybrida	Affx-86816220	G12604_1091	TTCTATGATGAGTACCTACGAAGTTCAGGCTTCAT[A/G]AAGGAATATATATTTCCTGGTGGATGTCTACCGTC	Rh_FV4G01210.m.4	FV4G01210	hypothetical protein
Rosa-hybrida	Affx-86816221	G12606_514	CAAAAGATAAACACAGAGTGAGCAAGATACCACCC[C/T]TCCCACCCAAGATCCATGCAATGACGTAACCAATC	#N/A	#N/A	#N/A
Rosa-hybrida	Affx-86816222	G12607_929	GCCGGCGACCAAATCGATACCCATAGCGACTGCGG[C/T]TTGAAGCTCCTTTCTTCACTAGCGGCAGAGAAGTG	Rh_FV2G28270.Contig1	FV2G28270	60S ribosomal protein L18-2 (similar to)
Rosa-hybrida	Affx-86816226	G1261_1258	TGGAAATGATGATGAGGCTATTGGTGGACGGAGCT[T/C]GATGAGGCTGTGGGGCTTGGTTGTTTGCCATCACA	Rh_FV3G39320.Contig1	FV3G39320	Phytochrome B (similar to)
Rosa-hybrida	Affx-86840049	G1261_3734	CCAGTTCATCGAGTTATTGGTGTTTGTTGCTGCCA[A/G]CAACAGTTCAAGTCACCAATATGCTTAAGATCTCA	#N/A	#N/A	#N/A
Rosa-hybrida	Affx-86816223	G12612_1623	TGCCTTTTCTCATCAGACTCTTTTTGGGACTCTAA[C/T]TGAATATTTTGCGACCCACTATCAGATTCTGTTTC	Rh_FV3G04820.m.2	FV3G04820	Transcription initiation factor TFIID subunit 1-A (AtTAF1a) (probable)
Rosa-hybrida	Affx-86816224	G12613_56	ACGGGTAATGTTATCATTTATGTATTTTAAATCAA[T/C]GTATCTGGTTGCTAAGCAATTAATTATAGAGTATC	#N/A	#N/A	#N/A
Rosa-hybrida	Affx-86816225	G12616_678	CACTAATGTTAAGAATGTTTCATGCAACTTACAAA[A/C]GATATGATTTTATCCTTATTTATTTTTGTACTGGA	#N/A	#N/A	#N/A
Rosa-hybrida	Affx-86816227	G12621_951	TGAGTCCATCACCCGACCTCCCACTTTCTTCTTTT[C/T]TCACCTTGGGTGGTCTCCCACGCTTACCTTTCAAC	Rh_FV2G24210.m.2	FV2G24210	40S ribosomal protein S18 (similar to)
Rosa-hybrida	Affx-86816228	G12626_766	ATCACCTCGTCCTCACAAAGTATCCCGGTCACTAG[C/T]GCCCGGTATATCTTTGAGATTTTCCTTATTGTATG	Rh_FV7G24230.Contig1	FV7G24230	RNA pseudourine synthase 5 (similar to)
Rosa-hybrida	Affx-86816229	G12629_1266	CAAGGGCAGCAATTGGAGGTCGATTATACTGGATT[G/T]CCTGTAGATGTTCAAGAGGTTGGAAAACTAACTCA	#N/A	#N/A	#N/A
Rosa-hybrida	Affx-86816230	G12630_860	TACCAACTGAAAGATCCAAACTTGAACGATGAGAG[T/C]CGTGAATTGTGATCTGGGTTTCTGGGCTTTGTGGC	#N/A	#N/A	#N/A
Rosa-hybrida	Affx-86816231	G12631_1045	TTGAAAATGGCAATAGAGTGGAATGCATGCTCAAG[G/T]CACTAAAATCAAATGTTAACTACAAACATGCTAGG	#N/A	#N/A	#N/A
Rosa-hybrida	Affx-86839697	G12631_1084	TAAAATCAAATGTTAACTACAAACATGCTAGGGAT[C/A]CACATGCAATCAAGCAACTATAACAGTTCAAATAA	#N/A	#N/A	#N/A
Rosa-hybrida	Affx-86816232	G12633_1731	GGGGTGAATGAAATCCGAACCAAAAGGAACAAATC[A/G]AAGAACCAATATGAAGAAACCGGGTGGGGAGAATT	#N/A	#N/A	#N/A
Rosa-hybrida	Affx-86816233	G12636_1704	GCAGAACCTCAGCTTAATGGCTCGGCTCACCCACC[T/G]AGCCATGGCTTGGCGCAACGTCCTGGTAGTAAACT	Rh_FV7G07870.m.1	FV7G07870	Cytochrome P450 86A2 (putative)
Rosa-hybrida	Affx-86816234	G12637_227	AAATGAAATAATTGAAGGTAGGGAAACAGGAAGAC[A/G]AGGCATGCGCATTTCATTTTCCTCCTCTTCAGCAC	#N/A	#N/A	#N/A
Rosa-hybrida	Affx-86816235	G12638_347	GTCACCATCACTTTGGCCAGAATAAAACTCTCCTA[C/T]CTCAATCTCCATCCAGCCATCGTCTCTCTCCATCG	#N/A	#N/A	#N/A
Rosa-hybrida	Affx-86816236	G12639_227	ATCAGTGACCCAATAACCCCAGCAATCAATGTCGT[C/T]GGATCACCCAACACCGCCGATATCACAAACTGCAC	#N/A	#N/A	#N/A
Rosa-hybrida	Affx-86816237	G12640_1043	GTCGCTTGATTATGTTCACATTTTTATAGACTTGT[A/G]TCTTGTTCTCTTCTGCAAATGCAACATGAATGTAT	#N/A	#N/A	#N/A
Rosa-hybrida	Affx-86816238	G12641_768	GTAAGTAAATTTTAATGTATCTTCTCCTGTTTCCC[C/T]CTCCTTACTGTCCTCTTCGTTTTGTTCTCTTTCTT	#N/A	#N/A	#N/A
Rosa-hybrida	Affx-86816239	G12644_398	TTTAAGAATTAGCACAAGTCTAACAGTAGACACAA[A/G]CACAAGTGCATGCTTGATCCACAATCTCATACAGA	#N/A	#N/A	#N/A
Rosa-hybrida	Affx-86816240	G12646_554	CTTATGTCCTAAAAGAGTTGAGTTTCACCAAAAAT[T/C]TAAAGATAAATGACGTATCAGCTAATCCCCATTTG	#N/A	#N/A	#N/A
Rosa-hybrida	Affx-86816241	G12647_3549	TTTGAGCTAAATCATTCTGCTTGTTCTGTAAATAA[T/C]GAGTGTCGATTGTAGTTGAGTTTTGCAAAGGAGAG	#N/A	#N/A	#N/A
Rosa-hybrida	Affx-86816245	G1265_1153	ATCCAAGTCATCTTTCATTGCCATGTACCCATACA[G/A]TTGACGCTGCCCTCCTGGATGAAATAAGACACGAC	#N/A	#N/A	#N/A
Rosa-hybrida	Affx-86841753	G1265_568	TGGGTTAATTTGGCATTGAAATCTTCCTCCAGACC[G/A]ACCTCCTCCTCCCAGTGCCTCCGCTTCATTGCAGC	#N/A	#N/A	#N/A
Rosa-hybrida	Affx-86816242	G12653_2726	CTTCGCTAGGGAATTATCAATAGGGCCTGAAAGAT[G/A]ACAGTTAGACAAGCTCAACACCTTCAGGTTTGGCA	Rh_FV6G10040.m.5	FV6G10040	LRR receptor-like serine/threonine-protein kinase GSO1, Precursor (probable)
Rosa-hybrida	Affx-86816243	G12654_1107	GACAATCACTGGGAACACATACAATTTGGCATTCT[A/C]AATCTTGAAATGAGTAAGGAGTCTTGGCACAACAG	#N/A	#N/A	#N/A
Rosa-hybrida	Affx-86842981	G12654_858	TTTGATCGATTTATTTTCTATTAAATAATGCATTT[C/T]CTTTGCTGTAAGAATAAGCATTAAATTGTTGTCTT	#N/A	#N/A	#N/A
Rosa-hybrida	Affx-86816244	G12655_779	CTCCTCAACTTTCTTCTTATCCACTTCTCTATTGG[A/G]CTTCTTGGGCAGCTTCTCTTTACTCTGTTTCTCAA	Rh_FV5G18340.Contig2	FV5G18340	Dynein light chain, cytoplasmic (similar to)
Rosa-hybrida	Affx-86816248	G1266_1084	TCTTCCCTGGAATTTTTCTGTTTGGACTAGACAAG[C/T]TACTTAGGATCATACAATCTAGACCACAAACGTGC	Rh_FV5G08310.m.1	FV5G08310	Superoxide-generating NADPH oxidase heavy chain subunit B (probable)
Rosa-hybrida	Affx-86816246	G12660_835	TTCCCCAACATTTGATGCAAGTTGATGATGGCCTC[T/C]TCTTCCTCCCTGCTAAAATTCCCTCTCTTGATATC	#N/A	#N/A	#N/A
Rosa-hybrida	Affx-86816247	G12663_396	AATACAAAGATGTAATTGTGCAATCGTATTTGCAC[A/G]AATGAACAAACAGAGTATAGACTATGCCCACGGTA	#N/A	#N/A	#N/A
Rosa-hybrida	Affx-86816249	G12670_1528	AACATCCAAGCCCTCAAAACTGAGACTGATTTTTC[C/T]GGCAAGCCTCTCTGTGGTCTCCAAATTTGATGTTC	Rh_FV2G32630.m.2	FV2G32630	Homeobox protein ATH1 (similar to)
Rosa-hybrida	Affx-86816250	G12671_1411	ACGAGGATCACGTCCCGCTCCAGGAGGAACTCGGG[A/C]CCGTACTCGTGGCTGACCCCGGCAAAGAAGCCGCC	#N/A	#N/A	#N/A
Rosa-hybrida	Affx-86816251	G12672_174	TGCCGCGGCGTGGCCCTGACGGCCAAGGCCCTGGG[C/T]GTGCCCCTCGTCGAGCACCAGACCGACCTCATGAA	Rh_FV6G35370.m.2	FV6G35370	Glutathione S-transferase ERD13 (similar to)
Rosa-hybrida	Affx-86816252	G12675_809	ATAGGGGGATGGGTAATATGAAATTGAAGGATTAG[G/A]TAGATTTGGAAGAGGGAAGTAGGGAAGGAAAGGAA	Rh_FV7G26180.m.4	FV7G26180	Cytochrome P450 82A3 (probable)
Rosa-hybrida	Affx-86816253	G12677_556	TGCTTATGTCCCTCTGTACTCGATCTGCAGCACCT[C/T]TCTAATTTGGTTTGTGGTCACCTTTGTTTTTGCAA	#N/A	#N/A	#N/A
Rosa-hybrida	Affx-86816254	G12678_347	TTCAAACCCAGACCGTATGTAGGTAAACTGCCTGG[T/C]AGTTCGGGTTAACCGCTAGTTAGTGCTCCTGTGCT	#N/A	#N/A	#N/A
Rosa-hybrida	Affx-86816255	G12679_457	TACACTGCTACACTCGCATCAGCTCGCAAATTCAA[C/A]TGGTGCTGACTGCTGACGCCGGCAGCTAGGAGTGG	#N/A	#N/A	#N/A
Rosa-hybrida	Affx-86816259	G1268_1243	TAGTGTTGTGGAAGATCAACGAAGGAGAAATCACT[T/G]ACCGGCCCACGACCCTGGTGAGCTATGTTATGGAT	Rh_FV6G44350.Contig1	FV6G44350	Granule-bound starch synthase 2, chloroplastic/amyloplastic (GBSS-II), Precursor (similar to)
Rosa-hybrida	Affx-86816256	G12681_356	ATCTATGATATACCAGAACTTATGAAGTTAGACAC[G/A]ATGGTGGTGTGATAGTAAGAAGATTGCAGTGTCAA	#N/A	#N/A	#N/A
Rosa-hybrida	Affx-86816257	G12686_685	CAGTGTTTGGATCAAAGCCTGCCATTTCTGCTGAT[A/G]TTCTTGCAAAGGCATTCCAAGTCGACAAGGACACA	Rh_FV3G09050.m.1	FV3G09050	Putative germin-like protein 2-1, Precursor
Rosa-hybrida	Affx-86816258	G12688_124	GGTCGATATTATATTTAACATATTTGTCTAATATG[C/T]CATTTCTTGTTCATATTTCTGAATCCTAGTAACGT	#N/A	#N/A	#N/A
Rosa-hybrida	Affx-86816260	G12693_863	TTCAATGTGGAATTGATGGTGATTTTGTATGAATT[G/T]CACTGTTTGAGAGATTATATGGTTATGTTCTTCAT	#N/A	#N/A	#N/A
Rosa-hybrida	Affx-86816261	G12694_80	CTCCAGCCAAATTCACCAACCACCGTCGCCGCCGC[C/T]GGCTTCCGATTGCGCTTGGTCTCTGTACGACGATC	Rh_FV2G27970.Contig1	FV2G27970	Phytochrome A-associated F-box protein (similar to)
Rosa-hybrida	Affx-86816262	G12695_1008	AATAAGAATCGTGCTCTGAGGTTCATAAATGATCG[A/G]ATTTTGAACATAGAACTAGGAATTCATCACCAACT	#N/A	#N/A	#N/A
Rosa-hybrida	Affx-86816263	G12697_573	ATTCAGAAAATGTATCATTTTTATCCAAACCTGGT[G/A]TCTTGTTATCTACCTCAACTTGTGAATCCATGCTC	Rh_FV0G25810.m.1	FV0G25810	Chromatin modification-related protein EAF7 (probable)
Rosa-hybrida	Affx-86843923	G12697_850	ATTTTCCATTGATATGTAAGAGATTACAAAAGAGG[C/T]AACTAGTTCTCTAGGAATGTGAGTTAGAGAAATTG	Rh_FV0G25810.m.1	FV0G25810	Chromatin modification-related protein EAF7 (probable)
Rosa-hybrida	Affx-86816269	G1270_147	CCTCCCAGTGGTGGTGAAGAAGTTAGCCAATACAA[T/C]GGACCTCCAGGCATGGACCCCGATGGTATCATCGA	Rh_FV1G09390.Contig1	FV1G09390	Eukaryotic initiation factor 4A-9 (eIF-4A-9)
Rosa-hybrida	Affx-86816264	G12700_459	CAGAAAAGTAGCAAAACCTCCACCATGGCATGTTA[C/A]ATGGTACATTTACTTAATCCTTGCTTTGGAAGTTC	#N/A	#N/A	#N/A
Rosa-hybrida	Affx-86816265	G12701_414	GAACTGGGTAGTGATGATGATGATGACAGGACTAA[G/A]CCATGACTTATCTAATGAGGACTGAAATTTCAAAA	#N/A	#N/A	#N/A
Rosa-hybrida	Affx-86816266	G12704_292	ATACCACAAACCCTCTTTGTGCGCACCAAATAAAT[T/C]TGGCCAGGCTTTCCATTTTGGAACCGATTAGACAA	#N/A	#N/A	#N/A
Rosa-hybrida	Affx-86816267	G12706_2207	TAGTCCAGCCTCGGGAAAATGGTCTCGGCGCAGTA[T/C]CTCGGGACGGAGAACCCGCCGCCATTGTTGGCGTC	Rh_FV2G47450.Contig1	FV2G47450	Auxin response factor 18 (similar to)
Rosa-hybrida	Affx-86816268	G12709_4832	CCAAGAAAACCCATCAGGCCCATTTGGGTTTGCAG[A/C]GGCTTTAACACGAAAGTTTGAATTTTTCCGGGAAA	Rh_FV7G03150.Contig1	FV7G03150	Cell division protease ftsH homolog 12, chloroplastic (AtFtsH12), Precursor (putative)
Rosa-hybrida	Affx-86816270	G12710_1143	TCAATCAACAGCATCTCCACCATCAGCACCAGTTC[A/G]TAGTCGGAGGTCAAACAGAATCCTTCTGATTGGGC	Rh_FV0G16650.Contig1	FV0G16650	Tyrosine-sulfated glycopeptide receptor 1 (putative)
Rosa-hybrida	Affx-86816271	G12712_619	CCAGTCATCTCACCGTAGCCCTCGGCCAAGTTCTC[T/G]CCGTAAGGCCCTTCGGAATGCACCATGTCGCAGCC	Rh_FV2G06370.m.1	FV2G06370	Basic form of pathogenesis-related protein 1 (PRP 1), Precursor (similar to)
Rosa-hybrida	Affx-86816272	G12715_115	GCAATTTCTCTTGGAAGTTGAAGGATGATGCTGTA[G/A]GGTTCACTCAAGATCTATGTATAAGCTTACACTGT	#N/A	#N/A	#N/A
Rosa-hybrida	Affx-86816273	G12716_79	CCAAATTATATAAAGCGACCTTGGTCTCTAACACA[T/G]CCTCACCACATAGAACTACTTCTTCTAGCTAGTTT	#N/A	#N/A	#N/A
Rosa-hybrida	Affx-86839390	G12716_924	TTGTATCCAAACTAATTTGATTTAAAATGTTGGGT[G/A]CTCTGTCCATCTCTTTCTTGAACACATTTTCTCAT	#N/A	#N/A	#N/A
Rosa-hybrida	Affx-86816274	G12717_163	CCACGCGAGCAGCACCTGGCTGAGGAAGAGCACGA[T/C]GGTGGCGGCCATGAGGGCCGCGCGGCCGGGCCAGC	#N/A	#N/A	#N/A
Rosa-hybrida	Affx-86816275	G12719_1496	AAGGTGCTTCTATTTTTGATACCGAGACTGAAGTG[T/C]TTCTTTGCCTCAAAAGTAGCTTAGACGCCTTGGAT	Rh_FV1G19220.m.1	FV1G19220	Probable disease resistance protein At5g66900
Rosa-hybrida	Affx-86816276	G12721_1165	TCTCTTGCCTTCCAAGCTTCATACTCCTCTGCCTC[A/G]TTAAGTTCATCATCAGTATCAATATCAGCAATGTT	Rh_FV5G28310.Contig1	FV5G28310	Microfibrillar-associated protein 1 (AMF) (probable)
Rosa-hybrida	Affx-86816277	G12723_131	TTCTTCATACTCAAAAGAACTAATGTGGTCAGATT[G/A]TGACTAAATCTCCAGTCAGATTATCTGTGAATGCT	#N/A	#N/A	#N/A
Rosa-hybrida	Affx-86816278	G12726_818	TCTCAAATTACCAATTTCTTCAATCTTTACCAAAA[C/A]TGAAAATCAAGGACACAATCATGTACAGCTCGATG	#N/A	#N/A	#N/A
Rosa-hybrida	Affx-86816279	G12735_241	ACACATCTTCTTCGGTTCTTCCCCAGCCCAGTCAC[C/T]ACAGACCATATCAGATATCTGCCTCCATGATTTGA	#N/A	#N/A	#N/A
Rosa-hybrida	Affx-86844038	G12735_281	ACCATATCAGATATCTGCCTCCATGATTTGAAGTT[G/A]TTCATATCCACAAGGAAACCCTGTGACTTACTCAA	#N/A	#N/A	#N/A
Rosa-hybrida	Affx-86816280	G12738_541	CTCTTAAGTAAAGAATTTGCAGTTAGAAGATCTAC[T/C]CGGACATAATAGAACAAACCGTTTAAACAGTTACA	#N/A	#N/A	#N/A
Rosa-hybrida	Affx-86816281	G12741_942	TCGATGGATTGTTTAGGCCACAGTCCAATTTCAAC[T/C]GCAGTTGTGCAAATAAGTATATAGTTCGTCTTATA	#N/A	#N/A	#N/A
Rosa-hybrida	Affx-86816282	G12746_149	TAGATCATCAATCATCATAGAGTAGTTCCAAGACT[C/T]GTGAAGTAGAAAATTTTGGAAGATTCGACACAAAT	#N/A	#N/A	#N/A
Rosa-hybrida	Affx-86816286	G1275_1168	GTCTCTGTTCACAACATTCGTGCCACTGGCAGTTA[C/T]ATTCGTGGAACAAATGGGACATCCAATGGCATCAT	Rh_FV1G20770.Contig1	FV1G20770	Ribonucleoside-diphosphate reductase large subunit (AtRNR1) (similar to)
Rosa-hybrida	Affx-86816283	G12754_100	GTTCAAAGAATAATTCTAAACATTCACTGTTCTTC[G/A]AACCAATAAAGCATAGATTGTGCAATCCATCCTAC	#N/A	#N/A	#N/A
Rosa-hybrida	Affx-86816284	G12756_163	AAAGAAAAACTCAAAAACATAACTTTCACAAGGGT[G/A]ATCTCAAGTATCAAAATAATTGAAAACACTCATTA	#N/A	#N/A	#N/A
Rosa-hybrida	Affx-86816285	G12757_1033	ACTAATTTAAACCTATATTGGATGCTTTCTAAAGC[A/G]AGTAGATTTGACTGAAAAGTAAGTAGGAAAAAGCT	#N/A	#N/A	#N/A
Rosa-hybrida	Affx-86816292	G1276_613	CAAGGAGAAGCAGACAGGTATTAGCCACAGAATCC[T/G]GGTTGAAACAAGAGAAGAGTCTTGAATTCAGGAAG	#N/A	#N/A	#N/A
Rosa-hybrida	Affx-86816287	G12760_788	GCGTTCCGAGTATACCCCAATGTTGAGCCACGTTT[C/T]TTCGATGTTTGTCCTTGTTTAGAGGATCCTTTGGT	#N/A	#N/A	#N/A
Rosa-hybrida	Affx-86816288	G12763_2772	AAACATGTGCAGCCACACAACATGACTCCACAGTC[T/C]GCTGATTATCATCCCTAAAGGCTAGTTTAAAGAAC	Rh_FV5G41110.m.2	FV5G41110	Pentatricopeptide repeat-containing protein At5g01110 (probable)
Rosa-hybrida	Affx-86816289	G12766_401	GCACCCACATCTCCGCAAATGAACCTGCATGTCGG[G/A]CACACTTCTGTAGGGCACCACTGCAGGTTGTAGAC	#N/A	#N/A	#N/A
Rosa-hybrida	Affx-86841408	G12766_736	TTGACCAGCATAGAAAGGACACGAGTCGTTTCGGT[C/T]GATCAAAGTGAAACGGCCGCCGTTGTCGGTGATGG	Rh_FV3G19700.m.1	FV3G19700	Miraculin (MIR), Precursor (probable)
Rosa-hybrida	Affx-86816290	G12767_858	AGAAGGATAATTGTAGGCAGCCGGAGGAGGGTGCA[A/G]TACTACTTGTTGTACATGCTGTGATCCACTATAAT	Rh_FV5G10470.m.1	FV5G10470	hypothetical protein
Rosa-hybrida	Affx-86816291	G12768_512	GGAAGCGTTATTGGTGTGTACAATGGAAAGACCTT[C/T]AATCAGGTTGAAATCAAGCCCGAGATGATCAGTCA	Rh_FV1G24190.Contig1	FV1G24190	40S ribosomal protein S15-1 (similar to)
Rosa-hybrida	Affx-86816300	G1277_1098	TATCCAATTAATATAAGACAAGCTTTTGAACTCCC[C/A]ACTCAATTATTTCTAGACGTTTGCCCCCGCCTAAT	#N/A	#N/A	#N/A
Rosa-hybrida	Affx-86839866	G1277_439	TTCCGAAACCATTCGAACCAAATGGCTGCATTGGA[T/C]TACATTGTGTCACTGGAAAGTGATATCTTCGCTCC	Rh_FV0G03380.m.1	FV0G03380	DUF246 domain-containing protein At1g04910 (probable)
Rosa-hybrida	Affx-86816293	G12770_837	TCCACTCAATCTTCTGTAGAATTTTCACTTGTTAG[G/A]ACTTTGCTTCTTTCAATCTGACAGTGAGAAACCCC	#N/A	#N/A	#N/A
Rosa-hybrida	Affx-86816294	G12772_658	CCCCACTACAATCCCTTCACTTCCCAACATTCCGA[C/T]CACAATTCCATCAATTCCTTTTCTCTCACCTCCTC	#N/A	#N/A	#N/A
Rosa-hybrida	Affx-86816295	G12773_511	ACACTTTCCTCTCGCACCAAAGATCTTATGATTTC[T/C]GAAGAAACTGGAGTTAATTACACCTCTTTTCCAGC	#N/A	#N/A	#N/A
Rosa-hybrida	Affx-86839047	G12773_863	GAAGCCATCGATAATTCGATATCGTAAGCCACAAC[C/T]ACTGCCTTGGTGTTGTCAAAGCACCAAGGGCCACT	#N/A	#N/A	#N/A
Rosa-hybrida	Affx-86816296	G12774_211	ATACTTTTGGACTCCAACTATATCGCTAAGGTGGC[C/T]GATTTTGGACTCTCACGACTAGCACCTGTCCAGAA	#N/A	#N/A	#N/A
Rosa-hybrida	Affx-86816297	G12775_1114	TGTAGGATATTTGGACTGTTATGATCAGATATATT[A/C]TGCTGGGATTTTAAAATTTTCAGGTTTTTGTGTGG	#N/A	#N/A	#N/A
Rosa-hybrida	Affx-86816298	G12778_618	ACTGTGGAAGCTACATCTCTGAATGTAGAGTCATC[C/T]AATATAATTTCAGGTATTCTAGGAGGTGTCAATCC	#N/A	#N/A	#N/A
Rosa-hybrida	Affx-86816299	G12779_367	GGCCAGAGCCAAAGCCCGGACCCACAAATCACCCA[A/G]CCCAAGTCGAAGGGGAAGATGGCAGAGTCCACGAT	Rh_FV3G34510.m.5	FV3G34510	Mucin-2 (MUC-2), Precursor (probable)
Rosa-hybrida	Affx-86816301	G12780_1970	GTTAGCTATCTCATGAAATGGATGTGTAGCAGTAT[C/T]GTCCAAACCATTAGAAACTGACTCATTGCCAACCA	Rh_FV2G35270.m.1	FV2G35270	Multiple exostoses homolog 1 (probable)
Rosa-hybrida	Affx-86816302	G12787_1571	TTGTCATGCATGTGCAGGTTTGAGTTTCATACTAA[C/A]CTTTTTCTAAGTTGGAAATATTTTATAAATGTCAG	#N/A	#N/A	#N/A
Rosa-hybrida	Affx-86816303	G12788_1160	TCTTTCTAGCGTTTTCTACCAAACAAGAAAAGGAT[A/C]ATAGGTTGGTCAAAATGATCCTTTGATACCCACAT	#N/A	#N/A	#N/A
Rosa-hybrida	Affx-86816304	G12790_186	TGTCTTCAAAGATTAATACAACAACAGAATCTGTA[A/G]AATTCCATGGCAAACTAATCAAGTTGCTACATCAA	#N/A	#N/A	#N/A
Rosa-hybrida	Affx-86816305	G12791_1110	GGTATCCAGAAATTAATGAACAAATACAATCACTT[A/G]GATTGAACATATAATGAGGAGGGATTCATTGGAGG	#N/A	#N/A	#N/A
Rosa-hybrida	Affx-86816306	G12794_309	CTGAAGAAGGCTTTCGAGCTCTCCATTCTCTGCGA[C/T]GCTGAGGTTGCGCTCATCATCTTCTCTCCGAGAGG	Rh_FV7G10080.Contig1	FV7G10080	MADS-box protein SOC1 (similar to)
Rosa-hybrida	Affx-86816307	G12796_272	TAGACAGAACCAAGACCACCTTGAGCCATAATACT[A/G]TCAGGTCGACAGAAGTTTGTGGTGGCTGTTTTCAG	#N/A	#N/A	#N/A
Rosa-hybrida	Affx-86840458	G12796_375	ACTGCAAGGTCACGACCTCTGTCTGAGGGATCTCA[C/A]CCTCTGACTGAGGAGATGAAGGAACTAAGAGAAAT	#N/A	#N/A	#N/A
Rosa-hybrida	Affx-86816308	G12800_346	ACCAAAACTTGAGATAGCCAGTCTGCATCCAAAAA[G/A]CCCCGGAGTATATGCATCATGTGATCTTTTCTTCT	Rh_FV5G31310.m.1	FV5G31310	C30, Precursor (probable)
Rosa-hybrida	Affx-86816309	G12801_843	AAGCCAAAAATCTCAGGGGCTGAACTGTTTCCTCA[G/T]ATGGATTTATCTGCGCGATTTTCTTACCTTTATCA	#N/A	#N/A	#N/A
Rosa-hybrida	Affx-86816310	G12803_140	ATGTTACCTTCAATTATGCATTCTGTCAATTGAGT[A/G]AAAACAGCACAAAGAAAAAGATGGCTCGTAGGGGT	#N/A	#N/A	#N/A
Rosa-hybrida	Affx-86816311	G12804_362	TTTCCACATGAAATTGAATTCCAATACTGGGCCCG[A/C]AAATCGAATCTGGAACAAGCAGAATTAGAAAACCA	#N/A	#N/A	#N/A
Rosa-hybrida	Affx-86816312	G12806_187	TGGCGGCCCGCAGAAGATGAAAGACTCCGGCAACT[C/T]GTCGAACAGTACGGTGCCCAGAACTGGAACTCCAT	#N/A	#N/A	#N/A
Rosa-hybrida	Affx-86816313	G12807_2113	GATAGGTCTGAGGAGCTTAGCCTTGGAGCAGCTGT[G/T]GCAGATGTCAACAGTCTGATATCTTCAACAGCAAC	Rh_FV6G10420.m.3	FV6G10420	Symplekin (probable)
Rosa-hybrida	Affx-86816314	G12808_650	GTTTGATGTAGAAACCACATGGAAGTAAAGCTAAT[A/G]GAAAGTCCAAGCAATCCACTAGCTGTTGCAACAAC	Rh_FV3G22070.Contig2	FV3G22070	GDP-mannose transporter (similar to)
Rosa-hybrida	Affx-86816318	G1281_1028	CTATTCTGGATGCTCTCCTATCAAAGCAGCTTGCT[G/A]GTGGAAAATTGTTTGTTGGACAGAAACTTCGGATT	Rh_FV1G29750.m.4	FV1G29750	Breast cancer type 2 susceptibility protein (probable)
Rosa-hybrida	Affx-86816315	G12810_594	TATGGGGGATATAAGTGTCTGGGAAGTCAGTTCTA[G/A]GGAGAAGTTGGTATCAAGAAGCTTTCAGCCATGGG	Rh_FV2G39520.m.1	FV2G39520	hypothetical protein
Rosa-hybrida	Affx-86816316	G12812_759	TTGTCTTCTCGCTTCAATTCAGAGGTAACCAGAGC[G/A]GAGACGCTCCAATTCTTCTCTTTGTCTTCTCGCTT	#N/A	#N/A	#N/A
Rosa-hybrida	Affx-86816317	G12816_155	GCTAGTACCATCTATAGCAATTATTATGAACCGAA[G/A]AATATCAAATTACAATATGAAACCCATCATCTATA	#N/A	#N/A	#N/A
Rosa-hybrida	Affx-86816325	G1282_2918	TAAATCTTCTGCAAGAACAAGCTCCATATTTTGGG[A/C]CCTGAACTCCTTACACTCTTTATCATAGCAGAGCA	Rh_FV2G29270.m.1	FV2G29270	Sister chromatid cohesion protein PDS5 homolog A (probable)
Rosa-hybrida	Affx-86840816	G1282_4170	TCCCTCTTTGTGGAGCCTGAAGGCTGCTCTAGCTC[T/C]GCCAAAGCCACTGTAGCTTCTCGGAGCGATTTGAC	Rh_FV2G29270.m.1	FV2G29270	Sister chromatid cohesion protein PDS5 homolog A (probable)
Rosa-hybrida	Affx-86816319	G12820_130	AAACACGCAATTGTTGTCCTCCCAAATCCAAGCCC[C/T]TGGAGAAGTTAAACCAAACATATGATTCCTGAATT	#N/A	#N/A	#N/A
Rosa-hybrida	Affx-86816320	G12821_990	ATATACATTCAATGTAAGGGTGGACTTAAAGGTCC[G/A]GCATTTCAGTATTCATTTAATGGATCTTGAGAAAC	#N/A	#N/A	#N/A
Rosa-hybrida	Affx-86816321	G12824_2484	TTAAGAGCACCCGCAATGGCCTCTTTTGATTCCTC[A/C]GCAGCTTGTTCCCCCAAAAGTGGATTCCCACCAGT	#N/A	#N/A	#N/A
Rosa-hybrida	Affx-86816322	G12825_837	TGTTTGAACTTTAAAGATGACTGAATATCTACTTT[C/T]GACTTGTTTTATAAAATAATTCTAGAATTTTAGTG	#N/A	#N/A	#N/A
Rosa-hybrida	Affx-86816323	G12826_1991	CCATTTGTACGAAACCACTTGAAGCTGATCGGAGA[C/T]GAGGGTTTCGATGTCCTGGAGTATGCCCTGGGTTT	Rh_FV3G19000.Contig1	FV3G19000	DNA polymerase delta subunit 3 (probable)
Rosa-hybrida	Affx-86803661	G12827_1396	ACAAACACATCTGGGGGTATTGCCAAGTAAAACAG[T/C]CTATTTGATCGTCTTCCAGCCTCTTTCTCCCTCAG	Rh_FV6G32730.m.1	FV6G32730	Glucose-6-phosphate 1-dehydrogenase, chloroplastic (G6PD), Precursor (putative)
Rosa-hybrida	Affx-86803662	G12827_1530	CTTTAAGAATTGATTCATCTTTTCCTCACAATTTT[C/T]CCTCTTATCTATTCTGCATGTTAAGGTTCTGCTAA	Rh_FV6G32730.m.1	FV6G32730	Glucose-6-phosphate 1-dehydrogenase, chloroplastic (G6PD), Precursor (putative)
Rosa-hybrida	Affx-86803663	G12827_1948	AACCCCAACTGCTCAAGAACCTCTTTGTTGTCAAA[G/A]CTTCTTGCTTCAAAGAATTAGGTTCAAGAAAAGAA	#N/A	#N/A	#N/A
Rosa-hybrida	Affx-86803664	G12827_2013	AAAGAAGAACAATGTCCCAACCGTAAAGCCATGTC[G/A]GCTTAATCGTGTAGACAAACAACAACAAAGCTGCT	#N/A	#N/A	#N/A
Rosa-hybrida	Affx-86803665	G12827_2061	AGACAAACAACAACAAAGCTGCTTAGAAGCTTTGT[T/C]CTTTATCTCTGAGAAATGCAAGCATTAATCTTGGT	#N/A	#N/A	#N/A
Rosa-hybrida	Affx-86803666	G12827_468	AATGATCGTCGCTCTCCTTTCATTGCATCTAAAAG[C/A]AGCCTCTCATATGCATCTGGGAACTCTCTTGGATA	Rh_FV6G32730.m.1	FV6G32730	Glucose-6-phosphate 1-dehydrogenase, chloroplastic (G6PD), Precursor (putative)
Rosa-hybrida	Affx-86803667	G12827_735	TTCCGCTCGTTTTGACTGAAGAGCCTTGCCAGCTA[C/T]CAGCATGATTGGAACTCCATCCCATCGTGAATTAT	Rh_FV6G32730.m.1	FV6G32730	Glucose-6-phosphate 1-dehydrogenase, chloroplastic (G6PD), Precursor (putative)
Rosa-hybrida	Affx-86803668	G12827_782	GAACTCCATCCCATCGTGAATTATTAATAAACATA[G/A]TAGCGGCTGCAAAAGTTGGTGTGAGGCTATCATTT	Rh_FV6G32730.m.1	FV6G32730	Glucose-6-phosphate 1-dehydrogenase, chloroplastic (G6PD), Precursor (putative)
Rosa-hybrida	Affx-86803669	G12827_80	AGCATCCATAGTTACAAACATCTGAATTTGATTTT[G/T]TACATCAGTATTTGACTGAACCTTATACATATGTT	#N/A	#N/A	#N/A
Rosa-hybrida	Affx-86803670	G12827_892	ATTCCCCTCGCAATGGCGCTTATATTGACCCACAA[C/T]GACATCTTTGAGTTCAACAGGTTTAATGGAACGTA	Rh_FV6G32730.m.1	FV6G32730	Glucose-6-phosphate 1-dehydrogenase, chloroplastic (G6PD), Precursor (putative)
Rosa-hybrida	Affx-86816324	G12829_1403	TCTTATTGAGGTATTATTGAGTTTCAATTTGGGAA[G/T]GAGGGAGAGTCTATGTCAGTACATGTTAATTGTAT	#N/A	#N/A	#N/A
Rosa-hybrida	Affx-86816331	G1283_1872	AATTCAAGACGCGTCAAACAGCGCAGTTGATTCAT[T/C]GTTGCAGGTAAGCTCTCCAAGTTGGTTCCGCGCAG	Rh_FV7G31350.m.1	FV7G31350	TMV resistance protein N (similar to)
Rosa-hybrida	Affx-86816326	G12830_704	CGCAAGTCTGCAAAACAAACAAACAAACATATAAG[A/G]CCTAGTTTGATGTAGCTGTGCTTTTTAAATAATCA	#N/A	#N/A	#N/A
Rosa-hybrida	Affx-86816327	G12831_3092	TAACTTTGTTCCCCGACGTACTTCTGGTGTTGGAC[G/A]TATGCTCCACTTCTTGTTACTGAGATCTTATTGTT	#N/A	#N/A	#N/A
Rosa-hybrida	Affx-86816328	G12832_877	CACTTCATCGTCTCTCATTCACTCCAAACCATGCC[G/T]TCAGTGGCCACCATCCTCCGCCGGAAGCTCACGGG	Rh_FV2G24470.m.5	FV2G24470	Methylcrotonoyl-CoA carboxylase subunit alpha, mitochondrial (MCCase subunit alpha), Precursor (similar to)
Rosa-hybrida	Affx-86816329	G12837_578	AATGCATCAAAAAGTGATGATGCTATAGTGGAGTA[T/C]AATATCTATGTCTTGCATTATTGAAACTGATCGAT	Rh_FV3G36420.m.1	FV3G36420	Disease resistance response protein 206 (probable)
Rosa-hybrida	Affx-86816330	G12838_183	ATGGGTGTGGAAATCCAAACGACATCCCCCGGCGA[T/C]GGCCAGACCTTCCCTAAGACTGGACAGACAGTAGT	Rh_FV4G17860.m.3	FV4G17860	70 kDa peptidyl-prolyl isomerase (PPIase) (putative)
Rosa-hybrida	Affx-86816334	G1284_2154	TACATTTGAGTTGCATATTCTGCATTACCTGTCGT[A/C]TGGCTTGCCTCTACTCATTCATATGGACTGAGGGA	#N/A	#N/A	#N/A
Rosa-hybrida	Affx-86816332	G12842_153	GAAGAAGAAACTGAAGGTGATGAATTCGTAACACT[C/T]GAGTCGCCGAGGACCAGCATCGAATTGGGTTCTGC	Rh_FV6G26480.m.1	FV6G26480	E3 ubiquitin-protein ligase SINA-like 10 (probable)
Rosa-hybrida	Affx-86816333	G12847_1037	TCACTAACAGGCAGCCATTTATAACACTCGTATGT[G/A]AAACATGGACTGGAATGAGTAATTTGGGTTGGGTA	#N/A	#N/A	#N/A
Rosa-hybrida	Affx-86816335	G12850_117	TGTTTTTAATTTGAATTGCTAGTAGTTGGTATAGG[C/T]TGTTTCCAATTTTGGCCACTCTTAACTTTGTTCTA	#N/A	#N/A	#N/A
Rosa-hybrida	Affx-86816336	G12855_541	TCTTCCCCAGTGGTTGTTGGCTCACGGAGGAGGGC[C/A]ACCTTCACAAGCAGCTCCGCCTGTTGCTGAAGCAG	#N/A	#N/A	#N/A
Rosa-hybrida	Affx-86839351	G12855_876	ATGCCAAGGACAAAGGGAGAGTAAATAGGAATAAG[A/G]CTCAAGGAAATGACACAATAAATGATACATCAACT	#N/A	#N/A	#N/A
Rosa-hybrida	Affx-86816337	G12858_754	GCGGAGCTTGAACAATCAATTGGTAACAAACAAAT[G/A]TTCAAGTACAGATGCTGGCTGTACGATTGTTGTAG	Rh_FV1G26380.m.2	FV1G26380	Desmoplakin (DP) (probable)
Rosa-hybrida	Affx-86816338	G12859_174	TCCCATTGCTCTTCCTAGCCAGAATCTCTGGGCTT[T/C]TGGTTGCAGTGCTGGTCTCGATTTGGGCTATTTCA	Rh_FV0G02520.m.1	FV0G02520	Cytochrome b reductase 1 (probable)
Rosa-hybrida	Affx-86816339	G12862_1016	ATGGAGTTTATTCCATCTAACGATACAGGCCCAAT[A/G]TCAACAGGTACCCACCCATCCGGAATAGCATGTGC	#N/A	#N/A	#N/A
Rosa-hybrida	Affx-86816340	G12863_1545	TTATCCTTTTCAGGAAGGCAGACCTCATGAGTCTC[G/A]GTTCTGAAACCTGTATTCTCTCTCTTCTTCTGAAA	#N/A	#N/A	#N/A
Rosa-hybrida	Affx-86816341	G12865_140	GGTTCAATGGGATCAGCAAAGTGGGCTGCCACAGG[T/C]AGTTTAAGATCTTCATCATTGATGAAATGTTGGAC	#N/A	#N/A	#N/A
Rosa-hybrida	Affx-86816342	G12868_1054	CCGCATAAAGAAAGAAACCATAGCTCATCGACCAG[C/A]CGACCAAATGTGCGGTGAGAATGTAGCACAATTAT	#N/A	#N/A	#N/A
Rosa-hybrida	Affx-86842416	G12868_762	AGTCCTCCCGCCGCGTCGTCAAGGTGGTGAAGCAG[G/A]TCGTCCAGCAGGAGGAGCCCGCCCAGCTGCAGGCC	#N/A	#N/A	#N/A
Rosa-hybrida	Affx-86816343	G12872_187	CAAATAAAAGTTCTTGACATCACTATAAAATCGGA[G/T]TAAACCAACTAAGTCGAGAGCGTACCGACACCCTA	#N/A	#N/A	#N/A
Rosa-hybrida	Affx-86816344	G12874_382	AAGGTGTTCAAAAAAGATTGCTTGATATAAATCCT[C/A]GAGCCTTTTATATGCCGTGTGGTTGTCATTCTCTT	Rh_FV2G32110.m.1	FV2G32110	Zinc finger MYM-type protein 5 (probable)
Rosa-hybrida	Affx-86841095	G12874_826	AGTTACAATCCAAAGATATGCTTCTTGATGTTGCC[A/G]TGAAGAACTTAGAGGGACTAGTTTCTTATTTTGAA	Rh_FV2G32110.m.1	FV2G32110	Zinc finger MYM-type protein 5 (probable)
Rosa-hybrida	Affx-86816345	G12877_1052	GGTGACCACTTCTAGCAAGAGACCTATAACTTCCC[A/G]CTACTATCTTGCAATCATCGGTGGCGGAATCATAA	Rh_FV3G31120.m.1	FV3G31120	F-box/kelch-repeat protein At3g23880 (probable)
Rosa-hybrida	Affx-86816346	G12882_1874	TTGCCCACCATGTGGTCAGCTAGGTTGTCGCAGAC[A/G]TTCAGGCTTTCAATTTCTCCATACTTACTCAGCTC	Rh_FV7G21290.Contig1	FV7G21290	Dynamin-related protein 1E (similar to)
Rosa-hybrida	Affx-86816347	G12890_1084	GCGACCTTGAGCTTGAGGTCGCGAGTGTGGGCCCC[C/T]CTGAACCAGGAGTCGAGGGAGTCGGAGTTGCCGGC	Rh_FV7G29980.Contig1	FV7G29980	Ankyrin-3 (ANK-3) (probable)
Rosa-hybrida	Affx-86816348	G12893_1406	CTTAGTCCAATAATAGGCATCAATATTATGAGAAT[G/A]AATTGAAACCCAGCATACGGGATAAGCTATTGTAA	#N/A	#N/A	#N/A
Rosa-hybrida	Affx-86816349	G12895_1533	GTAAAAATTGGAAGAATAGAAATTAATTTCCTGAG[T/C]GGAAGTGCAGTTTTTCAGGGTGAGTGGATTACTTT	#N/A	#N/A	#N/A
Rosa-hybrida	Affx-86816350	G12897_168	CTTGCGGGAGAAAGCTTCGTGCGGCAGTGGTAGTC[A/C]GGCAAGGCTGGTCGTTTCCAGATTGGTGGTGTTTG	#N/A	#N/A	#N/A
Rosa-hybrida	Affx-86816351	G12901_1025	GCTGCAAGTTGTGATCTCAGACCATCCAACTCTGT[G/A]AGGCACTGCATTCAATTGTAAAAATTATAATCAGG	#N/A	#N/A	#N/A
Rosa-hybrida	Affx-86842462	G12901_2176	TTTAGTTGGGCCATATCTAACTCTTCCCTCCAATA[C/A]CTTGGCATAACAAACAAAATTACTTGAATTGTCAG	#N/A	#N/A	#N/A
Rosa-hybrida	Affx-86816352	G12904_1169	TATGACTAAGATGGTGCGCTAATGAGTGTATCTAA[T/G]ATGACAGAAACAGAATATGTAAGAGAATTATGTAA	#N/A	#N/A	#N/A
Rosa-hybrida	Affx-86843241	G12904_912	TTATATTTTAACCAACATCAATTAAGAAATCCAAA[A/G]TGCCCACTTTTGACATACATGTTATAGATCAAGAA	#N/A	#N/A	#N/A
Rosa-hybrida	Affx-86816353	G12907_1032	GGCACACCCCATAAGAATATCTTTTAGGGTCACAG[T/C]CTTACCTGATGTGGTATTTAAGGTAACTGTTTCTT	Rh_FV0G25390.m.6	FV0G25390	Aspartic proteinase nepenthesin-1, Precursor (probable)
Rosa-hybrida	Affx-86816354	G12908_983	GAGCCGCTAAGGCCGAGGTTCTCGAGAACGAGCCG[C/A]GAGACCCGGCTCCGGGTGCAGGAGACTCCGACCCA	Rh_FV0G01180.m.1	FV0G01180	Probable inactive receptor kinase At5g67200, Precursor
Rosa-hybrida	Affx-86816355	G12909_573	GTTACAGTTCGCCCACAACATGGAGTCCAAGTTAT[A/G]CTGCAGCCATTATGAACCGCGGAGTTCAGAGATGA	#N/A	#N/A	#N/A
Rosa-hybrida	Affx-86842323	G12909_778	AGTAAACGTGGTATATGGTTCATGTATCATTACTA[T/G]CACATGATACAAGAATAACTCTACTAGTCTCTGTA	#N/A	#N/A	#N/A
Rosa-hybrida	Affx-86816356	G12911_275	CACAAGTTTAAAACAATCAATTTTGATATTGAACA[T/G]GTTAGTTGCAAAGTCATGAATTTTAGATCTGGAGC	Rh_FV5G09420.m.1	FV5G09420	Probable Ufm1-specific protease (UfSP) (putative)
Rosa-hybrida	Affx-86816357	G12913_1141	TTCAATATCATGTAAGGAGGTGGCTCGGTACTAGA[T/C]CTCTCGTCAGTGACCACATATATCACTTCTTCACC	#N/A	#N/A	#N/A
Rosa-hybrida	Affx-86816358	G12915_766	GGTGTAGACTCCATTGTAGACTTTGGAGTGTACAA[T/C]GTTGAATTGTCTTTGTTGGAGTGTGATGATAAGAT	#N/A	#N/A	#N/A
Rosa-hybrida	Affx-86816359	G12918_1348	CATGGTTTTGTGATGCCAAATTACATCACAATCCA[C/T]AGAATAAATGCATATCTAAAGTGGAACACAGTTCT	#N/A	#N/A	#N/A
Rosa-hybrida	Affx-86839864	G12918_49	TTATTGAAACACAATCACAAATTCAAAACAATAGA[G/A]GAAAACAAAGAGAAGGGAGATCAGGTAGCGCAATC	#N/A	#N/A	#N/A
Rosa-hybrida	Affx-86816365	G1292_1109	GTTGTTTTGTTCCAATACGTGCCAAGAGTTATTCG[T/G]ATATATCCATTGTATAGAGAAGTAACAAGGGCTTC	Rh_FV7G36750.Contig1	FV7G36750	Cyclic nucleotide-gated ion channel 1 (AtCNGC1) (putative)
Rosa-hybrida	Affx-86816360	G12921_2334	TGGTTCTCTCCTCGGAAAAAACATGCAATGTCCAG[G/A]AACATGTCCTTCACCGTTGACTTATTCAATCCATT	Rh_FV0G23920.m.5	FV0G23920	TMV resistance protein N (probable)
Rosa-hybrida	Affx-86816361	G12922_1194	TCCATCCTCAGGAGCATCATGATGATGCTGTTCAG[T/G]TTTAGAAGAAGATTTCGGCTTTTCATTCTTGGAGC	Rh_FV7G34320.Contig1	FV7G34320	Vacuolar protein sorting-associated protein 72 homolog (probable)
Rosa-hybrida	Affx-86840971	G12922_326	TATATTCCAAACTGACATTTTACTAGAGCCAACAT[G/A]GACATACTTACAAATAACTTGTGATTCTAGTCCGC	#N/A	#N/A	#N/A
Rosa-hybrida	Affx-86816362	G12925_290	TTCAGTTTACTAATGAGGGTGTCCACATCAGGTAC[A/C]ACAGATCCTGCCTGCCTGACAGGTGGCTCCTCCAC	Rh_FV4G00090.m.3	FV4G00090	Electron transfer flavoprotein subunit beta, mitochondrial (Beta-ETF), Precursor (putative)
Rosa-hybrida	Affx-86816363	G12926_110	TTCTGTATACGTACATATACATTCAGGTCTACACC[C/A]TAGAAAGTTAATAGTTTAGTTTAGGTCGAAGGGAC	#N/A	#N/A	#N/A
Rosa-hybrida	Affx-86816364	G12927_1121	TCAAGTGATGAAGAACTGAGTGAAGATGAATCTGA[C/T]TCCTGTGATGACCAAGTGGCCGGTCAAGCAGATCC	Rh_FV7G07620.m.1	FV7G07620	Ubiquitin-conjugating enzyme E2-23 kDa (similar to)
Rosa-hybrida	Affx-86816370	G1293_3704	AAACAATATTAGCTAATGAAATATGTGAAATTCAG[G/A]GAAATATGGATGGCTCCATTAATGCTGATTCTCCT	#N/A	#N/A	#N/A
Rosa-hybrida	Affx-86816366	G12930_2343	AAAAATGTGACCATGTTGAAGAAGATTGGTGTTCT[A/G]TGGAAGAAGGGCCAAAAGTAGATGTAACTATGCGA	Rh_FV2G24210.m.5	FV2G24210	40S ribosomal protein S18 (similar to)
Rosa-hybrida	Affx-86816367	G12934_233	ACTCTAGTATTACTTATATCCCAAAAGCAAGACAT[T/G]CCATGACATCAAGTTGGTAAATATAGGTGCAAATG	#N/A	#N/A	#N/A
Rosa-hybrida	Affx-86816368	G12935_1242	AACTGATAGGACCTTGCTTGTTCAGTCAGGGACTC[G/A]AGTATACCTGATTCATAATAGGTTGAAGTATCTGC	#N/A	#N/A	#N/A
Rosa-hybrida	Affx-86816369	G12939_1407	TAGTTAATCAAAGCAAGTGATCCATTCACTTCTAC[C/T]ACCCAATCATGCAATGAGCTTCTAATTGTACAATG	#N/A	#N/A	#N/A
Rosa-hybrida	Affx-86843667	G12941_631	TCAGTGTTATCAAATCACCTTAATGGGAGGGACAC[G/A]CATGTGCGCCAGATCAAACTATATGGCCCTAGACC	Rh_FV1G15390.m.1	FV1G15390	Anaphase-promoting complex subunit 10 (APC10) (putative)
Rosa-hybrida	Affx-86816371	G12942_812	AAGAGCTCTTCCATGCAGCAGAGCTCCAACTCAGC[G/A]TCGGGTCATTTCCGGAGCAGCTCGCAGCACTCCAG	Rh_FV2G35510.m.1	FV2G35510	U-box domain-containing protein 26 (probable)
Rosa-hybrida	Affx-86816372	G12945_1405	ATGGGACCGAGCTGGAGAATTCTTTCCAAAATTAA[G/A]AGAGAAGCCCCTTTCAGATATCAGTAAGAGCAGAG	#N/A	#N/A	#N/A
Rosa-hybrida	Affx-86843911	G12945_937	TATTCATCAGAGGGTAGATATGCGGAGTTTTATAA[C/T]GATCCAGTGATGAGTTTACTGAGATCTGGTGGCAG	#N/A	#N/A	#N/A
Rosa-hybrida	Affx-86816373	G12953_903	GTTCTGTTCTGCTTTGGTAAATATCAGCTTTGAAA[G/A]CTTCTATGCCATTTGAGGTCTGCAGAAAACTTAAA	#N/A	#N/A	#N/A
Rosa-hybrida	Affx-86816374	G12954_843	GAGAATATGTTGCTTCTCCATTTTTTGTTATTCAG[C/T]TTTCCTCATGTTTCCTTTATGTATTGGGTACGTTA	#N/A	#N/A	#N/A
Rosa-hybrida	Affx-86816375	G12956_1901	TATGAGTTTTAGCCCTTTGTCATACAAAAAGCAAG[C/T]GAATGCTTTGGCCCTGTACAAGTATTCCACCTTAC	#N/A	#N/A	#N/A
Rosa-hybrida	Affx-86816376	G12959_766	CTTCCAATAATCCAGGTTGCAATTGCATCTGGGTC[G/A]GGACCATACATAGAGACCATTAGAGAAGCTCAGAT	Rh_FV2G33130.Contig1	FV2G33130	Probable carbohydrate esterase At4g34215 (similar to)
Rosa-hybrida	Affx-86839224	G12959_945	GGCTGACGCATATTTTCAGTTAATTCCCAGCACTA[C/T]AAGCAATAATGCTCGGAGAAATGGACATCCTTGTT	#N/A	#N/A	#N/A
Rosa-hybrida	Affx-86816377	G12962_138	ATAGTATATCTTCCCTAAGTAGACCTAATAATGAT[C/T]AAAACCGACGAAAATCCTATAGTACGATGGAAGTT	#N/A	#N/A	#N/A
Rosa-hybrida	Affx-86816378	G12964_108	CCTGCGTCTCCTTGTCAAGAAACTTGCTCGTACTC[T/C]CCTCCAGGTGTGCCAGCATTAATCCCGAATCGTCC	#N/A	#N/A	#N/A
Rosa-hybrida	Affx-86816379	G12966_2226	AAGGGAGTAGAGAATGTGGTGGCAGACCATTTATC[T/C]AGATTGGTTTTTGATGAAAATCCTGACTTGCAGCC	Rh_FV7G02630.m.12	FV7G02630	Integrase p49 (probable)
Rosa-hybrida	Affx-86816380	G12967_210	TCCCGTCCTCGCATGGACCTATCTACCTAACCCCC[C/T]TCCCTCTTCTTCTCTCCCTTATCATCACTCTAAAC	#N/A	#N/A	#N/A
Rosa-hybrida	Affx-86816381	G12968_987	TTAAACCAATAAGCATTTCCACATCATCTCACCTC[G/T]GCCGCACGTTACTCCCTCCACTTCTGGTCCACTAA	#N/A	#N/A	#N/A
Rosa-hybrida	Affx-86816382	G12969_626	TTGACATATGGTTGCCTCTCCTTCTCGGACATTTT[T/C]TTCCACACCTCAAACCCGTCTCGGTTAGTCTCAAC	#N/A	#N/A	#N/A
Rosa-hybrida	Affx-86816383	G12973_830	GTCTCCTCACTTTGGACTCATCATCTTTAGTCTTG[T/C]TGATCCTTCTTTCTTGTTTGTAACCATAGTATAAG	#N/A	#N/A	#N/A
Rosa-hybrida	Affx-86816384	G12975_1705	TCACACTTGACAAAACCAACAGAGATAATGCTACT[A/G]TAAGAAGAACTGAACTACTTAATTGGAAGAACAAC	#N/A	#N/A	#N/A
Rosa-hybrida	Affx-86816385	G12983_144	AACACAATTCCTCAATTCTCTGTGTTTCAAGAGAG[C/T]TCCATGAGATTAAGTCTTTGTCTACCATGAGCTTG	#N/A	#N/A	#N/A
Rosa-hybrida	Affx-86816386	G12987_772	CAGTGACAATTACATGCCTGCTGTGCTTTGTAAAT[G/T]ACTGTGTAATAGCTAGCTAGCTAGTTTTGAACCAA	#N/A	#N/A	#N/A
Rosa-hybrida	Affx-86816387	G12988_441	GATGGATTTGCAGGTGCTGGAGTTTTGCGATGGAG[T/G]CTGGTAACAGAGGAAACCTCCGTCCAGGATCTAGG	#N/A	#N/A	#N/A
Rosa-hybrida	Affx-86816388	G12989_1391	AAAGATCACAGCAACAGATGGCTCCATAGAATTTA[G/A]GAGCCATGACATGACTAGCTGATCTTTGCTGAGCC	Rh_FV0G30000.m.4	FV0G30000	Copia protease (probable)
Rosa-hybrida	Affx-86842000	G12989_1505	ACCATTAATGTAGCCGAGCTTGGATCTTCCACCAA[G/T]AGCAAGAGTGATCGCTCTTGACCAAGATATATAGT	Rh_FV0G30000.m.4	FV0G30000	Copia protease (probable)
Rosa-hybrida	Affx-86816396	G1299_946	AATCCTGAGAGCAAGTTTTGAGTCATCACACCTTT[A/G]GAGAAGAAAAGCAGTCATACTCCTCACTTGTTCAG	#N/A	#N/A	#N/A
Rosa-hybrida	Affx-86816389	G12990_282	TGGAGCAGTGGCTGGAGGACGCGGTGTACCTATTC[C/A]GGGACAAGATGAACAAGAGTCAGCCCGATCTCGGC	#N/A	#N/A	#N/A
Rosa-hybrida	Affx-86816390	G12991_490	ATTTTAAGTTCTTTTCTGAAGTAATAATGGTCGCC[G/A]AATGAATATACGATCTGCCTTTTAACTGTATCCTT	#N/A	#N/A	#N/A
Rosa-hybrida	Affx-86816391	G12994_452	CCTTCCTGTTGACTTGATTTTCTACTTATTTAGTA[A/G]CCCATCATTTTGGGGCTTTGAGTTATATCATCATT	#N/A	#N/A	#N/A
Rosa-hybrida	Affx-86816392	G12995_1324	ATGAGAATGCGATTCACACCACATCCAGGTCGCAA[A/G]TCAGTAGCTGCAGCTACGAAATCTCTTCCATATTT	Rh_FV1G12520.Contig1	FV1G12520	IST1-like protein (probable)
Rosa-hybrida	Affx-86816393	G12996_584	GAGTAGTGCAAGTCGGAAGCACCATGGCTGTGCCA[C/A]CTGCCGAGGCATATTAGAGACCCTTGAATTTTTGG	#N/A	#N/A	#N/A
Rosa-hybrida	Affx-86816394	G12998_862	ATATCAAATGATTGTGGTATTGAAATTTTTACAGC[A/G]GGCTTCATGGTAATGGGAAACACCTGTGTGGAATG	#N/A	#N/A	#N/A
Rosa-hybrida	Affx-86816395	G12999_383	AGTTGTTGAGAGCAGTTCCACTGTTGCTGCTGCAG[C/A]GTCCGACCGCAAGTCTTCTGGTGCCCTATGATAAA	Rh_FV7G13420.Contig1	FV7G13420	hypothetical protein
Rosa-hybrida	Affx-86816434	G130_1445	CTTCCTCTATGTTGTTTACGGAATCTGGTTCTTTT[G/A]GGACTAAGCATAGCAATTATATCAAATGATTAATC	#N/A	#N/A	#N/A
Rosa-hybrida	Affx-86816397	G13001_501	TACCTTTAGGAATTGTAACCTGCACTAATGGCATC[C/T]CCTGGTACAAAAACGTGACATAGCTACTATCATAT	Rh_FV5G03980.m.1	FV5G03980	Acidic peptide, Precursor (probable)
Rosa-hybrida	Affx-86816398	G13003_1039	TGCTTTTCAATGCAATCCAGAGCTTTGACCTCTCC[C/A]ACATCAATACAAGCACTGTTATGCAGTTTATTGGA	Rh_FV4G11680.m.1	FV4G11680	Sodium/hydrogen exchanger 2 (NHE-2) (putative)
Rosa-hybrida	Affx-86816399	G13004_1891	CATCCTCTGCAATGATACGCTTTCCTTGACGTTGC[T/G]GATTCTGAATGCTGACTAATGACTCCTTAGTTTCA	#N/A	#N/A	#N/A
Rosa-hybrida	Affx-86816400	G13008_113	TAGAAATATGTACGTCGGATCACGTCTCGCGTAAC[G/A]GAATTCGCGATATCTTACAAAACACTGCTTTACTA	#N/A	#N/A	#N/A
Rosa-hybrida	Affx-86816405	G1301_2663	TTCTTTGAGAACCCAAAGAACATGACACAGATAGC[A/G]TTAGGAATACAGCAGCTCAACACTGCTTCTGGAGC	Rh_FV7G05880.m.1	FV7G05880	Histone-lysine N-methyltransferase ATX3 (TRX-homolog protein 3) (similar to)
Rosa-hybrida	Affx-86816401	G13010_479	GAGGGAAGCTTTGAATCTTCTCACCAATTTCAGCA[A/G]CAACTACTCTAATCAACACATCAAGTATACAAAAA	#N/A	#N/A	#N/A
Rosa-hybrida	Affx-86816402	G13011_2237	GTGTTAGATCATCATGGCAAGGTGAGGGAAAAGTT[C/T]CCTCTTGAAATGGCTGAAATTCAAGGAGCTGTTGT	Rh_FV6G11200.Contig1	FV6G11200	Poly(A) polymerase (PAP) (probable)
Rosa-hybrida	Affx-86816403	G13014_1489	ACAAAACTTTATGACTCAGTCACTTAGCTACAAAA[T/C]TTTATAAGGCAGAAATAGGTAACCAAACATCAGCA	#N/A	#N/A	#N/A
Rosa-hybrida	Affx-86816404	G13017_384	ATCAGAAAAATACTTTGAAGTAAGTTTCTAGGAAC[G/T]TCCCCAGTAATATCATTCATGGATCTTTTGAGTCA	#N/A	#N/A	#N/A
Rosa-hybrida	Affx-86816406	G13021_272	TTCGAACTTGAACCTCACATGTTTCCCATCTGCGT[A/G]TTCCTTACACTGCTCTGAGCTTGAATTACTTCATA	#N/A	#N/A	#N/A
Rosa-hybrida	Affx-86841904	G13025_764	TACCGCAGGCTCTACCAGTTAAATTTGACGCCTCT[G/A]GCTTGGAGAATTCTGAGAAATGTAATGCAGAAGCA	#N/A	#N/A	#N/A
Rosa-hybrida	Affx-86816407	G13027_1343	TGCACAACTTACAGTAGCATATTTATATCATTCCT[G/A]TCAGTAATTCTAATTCAATTGTTGCATTTTATCCA	#N/A	#N/A	#N/A
Rosa-hybrida	Affx-86816408	G13028_147	CCAACACATTAATCCCAAATGAGAGTTGTTTCTAA[C/A]TTCTAAAGCTAGCTAATTGATGAGAACAACTACGA	#N/A	#N/A	#N/A
Rosa-hybrida	Affx-86816409	G13032_1566	CTTTTAATGTCCTTATCCAATCCATAGGTCACAGG[C/T]GGGACGTAATTGCGTGACATGAATTCCCTTTCACT	Rh_FV3G02390.m.1	FV3G02390	Disease resistance RPP13-like protein 4 (probable)
Rosa-hybrida	Affx-86816410	G13035_889	AATCACATATGGAAGCAAATAAAAACTGTAATAAA[G/T]TCCAGATTCCCTATACATGGCATATCAAATTATAT	#N/A	#N/A	#N/A
Rosa-hybrida	Affx-86816411	G13041_385	ATAACAGCCCTCAACCTTGCAACCTTCTTTTGATC[G/A]GTGACGATTTTGAGTCTGAAAATAGAGCTTAAAAC	#N/A	#N/A	#N/A
Rosa-hybrida	Affx-86816412	G13044_1023	TGTTAAGGGTTGGAGAAAATGAAAACATATGTGCA[G/A]CAATATCATGCAAAAGGAAGAAAGCCAATGTACTC	Rh_FV4G21510.m.1	FV4G21510	Receptor-like protein kinase At3g21340, Precursor (probable)
Rosa-hybrida	Affx-86816413	G13052_132	CTATCAAACTTATTTACTTAATACATAAGTACACC[T/G]CACGTACACAACTGCCATAACTGATATAGGAATAT	#N/A	#N/A	#N/A
Rosa-hybrida	Affx-86816414	G13057_70	AGTTATGTACATATAAAGGCAGTATGCATCATTAC[A/G]TGCAAGAACACAACAGTAGCAATTGAAAATCATTA	#N/A	#N/A	#N/A
Rosa-hybrida	Affx-86839496	G13057_905	CCACCACTCCCTGTACTCTTCTTCGCTGTATCCAA[T/C]GACGCCACACAACCCTTCACAATATCATCAATGTA	Rh_FV7G11410.m.5	FV7G11410	UDP-glucuronate 4-epimerase 3 (putative)
Rosa-hybrida	Affx-86816415	G13059_2671	CTAACTTGGCCTTCCCATACATCTGGATAAGAATG[G/A]TCCGGGTCTTAACATCTTTCTCGCACCAGTTCCCC	Rh_FV6G28540.Contig1	FV6G28540	Putative pentatricopeptide repeat-containing protein At5g06400, mitochondrial, Precursor (similar to)
Rosa-hybrida	Affx-86816416	G13066_1804	GTATGCGGTGTCCCTCCTTCAGGGATCTCATCAGG[C/T]GTCTCCTGGAGCCTCACAATCTGTTTATCAGTAAA	Rh_FV2G16760.m.1	FV2G16760	DNA replication licensing factor mcm4 (probable)
Rosa-hybrida	Affx-86816417	G13069_234	ACTCGATCTATAATGCACCACTCACTCAAACCCTA[C/A]ACTAACATGGTCTCCCTACGTACTTCACGCATCAA	#N/A	#N/A	#N/A
Rosa-hybrida	Affx-86816423	G1307_1323	AGAAGGTATCTCCTCTTCACATTTTAATTTAGGGT[A/G]TAGTCAATGGTATATTATGAAAAGGCTCCATTTGG	#N/A	#N/A	#N/A
Rosa-hybrida	Affx-86816418	G13072_1168	AAAAAGCACATATGCAATTTTCAATTGCTTTAGCA[G/T]AAACTCCATCTGTTGTGCCCAGATAGGGTAGTTCT	Rh_FV7G05360.m.1	FV7G05360	RNA polymerase II transcriptional coactivator KELP (probable)
Rosa-hybrida	Affx-86816419	G13074_684	GAAAAGCTTGAAACGTCATTGATTCGAGCACAATC[G/A]TTTGTCTCAGCACTCCCAAAAAACACACCATTTCT	Rh_FV5G15720.m.5	FV5G15720	Protein argonaute (similar to)
Rosa-hybrida	Affx-86816420	G13075_330	AAATCCAAGCCAATTCTGATTGTTTGCGTATCCAC[C/T]TACTTTGCATTTATGGGTCTCCTTACCCTTTATAC	#N/A	#N/A	#N/A
Rosa-hybrida	Affx-86839412	G13075_843	TTGAGACAGAATTGTTTTGCATTTTTAAAGTAGCA[T/C]CAGTACCATATGCAATATGTTGATCCTGATACTTC	#N/A	#N/A	#N/A
Rosa-hybrida	Affx-86816421	G13076_553	ACGTCCTCCGCGTCTACTTCGTCCAGGGATTCTAC[G/A]TCGTGTCGTACGGCTTGGGGATCTACCTCCTCAAC	Rh_FV1G17710.m.1	FV1G17710	Protein RER1A (AtRER1A) (similar to)
Rosa-hybrida	Affx-86816422	G13079_1383	AGCATGACTTCGGCTTCTACTGCCAGCTGATATAG[G/A]GTTGTTGGATTCATAATTTTATGTACCCCTATGGG	#N/A	#N/A	#N/A
Rosa-hybrida	Affx-86816427	G1308_3160	GCTTCTTTATAAGAACCCATAAGTTGTTCCTTTGC[A/G]TCTTCAATTCCACGCCGTACTTGAGTATAGTTCAC	Rh_FV1G04400.m.1	FV1G04400	Protein FAR1-RELATED SEQUENCE 3 (probable)
Rosa-hybrida	Affx-86816424	G13082_279	TAAATACCAGGACTTTTGTAAAATTCAATCACCCA[G/A]TTCTATAGCAGTTAGTATTGACCAAGACACCACCA	#N/A	#N/A	#N/A
Rosa-hybrida	Affx-86816425	G13084_570	CCCAAAGAAGGTCGCCATATAGTTGAGTCAAGACA[A/G]AACTCTTCACACTACCAGATGCTCCCTTTAGACTG	Rh_FV3G31440.m.1	FV3G31440	Insulin-degrading enzyme (Insulinase) (probable)
Rosa-hybrida	Affx-86839227	G13084_712	CCCATCAAGTATACATCTAGGACAAGATGTATTTG[C/T]TGTATCAAGAACATCAGAACGGATGGAAAAATCAG	Rh_FV3G31440.m.3	FV3G31440	Insulin-degrading enzyme (Insulinase) (probable)
Rosa-hybrida	Affx-86816426	G13089_180	GAGCCCTTTAGTTAATTTATTCCTCCAGATTTCTT[T/G]TTCCATTCATTTACATGATAACATGATGATTCTCT	#N/A	#N/A	#N/A
Rosa-hybrida	Affx-86816433	G1309_1046	GGTCCTTTCGAAGCTGTTTCTGATGGATGAACCAT[T/C]GCAGGTCCAACAGGATGCTGATCGATAAGTGACTT	Rh_FV2G12300.m.2	FV2G12300	Monosaccharide-sensing protein 2 (putative)
Rosa-hybrida	Affx-86816428	G13092_1074	ATTTAGATTTGCTAGAGTCTTCTAGTTTCTACAGA[A/G]TTTTCATATGTCTTCTGGATGTTTCATTTAAGATG	#N/A	#N/A	#N/A
Rosa-hybrida	Affx-86816429	G13093_538	CCCTGGAGGAACATGCGCGTCAAGCTCAGCCCGAC[T/C]TTCACGACGGGCAAGATCAAGTACATGTTCAACAC	#N/A	#N/A	#N/A
Rosa-hybrida	Affx-86816430	G13095_229	TACAGTGTAAGACAAATGAATCTTTGTTTCATGGT[C/T]ACTCATGATGCTACTATGTATATAATTTCTTTATC	#N/A	#N/A	#N/A
Rosa-hybrida	Affx-86816431	G13096_102	TCTCACATAAGTTTTCTCATTCATCTATTTCTCCT[T/C]TGTTTGCAATTCCTTGTTTTTCTCAACTAATGGCT	Rh_FV2G52430.m.1	FV2G52430	Phospholipid hydroperoxide glutathione peroxidase 1, chloroplastic (PHGPx), Precursor (similar to)
Rosa-hybrida	Affx-86816432	G13097_1082	AGTTTGACGCCAAGACGACCTAGGCCCTTTCCTAC[C/T]GGCAACTAGTCTTTTGTTTTGGTGCCAAACGCAAG	#N/A	#N/A	#N/A
Rosa-hybrida	Affx-86816473	G131_1070	GCACGTGGTCGCATGAACTGGTAATCAGTTAGTGC[G/A]CCATATGAAGGATTACGAGAATCACCCCACCGCCC	#N/A	#N/A	#N/A
Rosa-hybrida	Affx-86816435	G13103_1018	GGTTCCATATTGGAGAATTGAGTGCCTTTCGTGCC[C/T]CACGCAGAGCGTCTGCAGGTAGCTCTGGCTCTTCC	#N/A	#N/A	#N/A
Rosa-hybrida	Affx-86816436	G13105_1350	TATGGTACAAAACATCACACATGATAAGATATGAA[G/A]TAATTTACTTGCAACTCTTCCAACTTGATCACTTC	#N/A	#N/A	#N/A
Rosa-hybrida	Affx-86816437	G13106_201	TTTTTAGACCAGTAGAACAGGTCAATAAAGTAAAT[A/C]ATTGAACAGAGGAGGCAAACATGATGCCTTATAAA	#N/A	#N/A	#N/A
Rosa-hybrida	Affx-86816442	G1311_1420	CTTGGTTAAATATATAATCTAATCATTGTTGGGCC[A/G]TTATGGAACCATTAGAAGTCAAATGTCTGAGATAA	#N/A	#N/A	#N/A
Rosa-hybrida	Affx-86816438	G13113_460	ATATCATTGATCTATGTAACTTGTGCTACAATAAC[T/C]TTGTTTATTTGTCTTTGGCAGGACAATGAAAAGAA	#N/A	#N/A	#N/A
Rosa-hybrida	Affx-86816439	G13114_758	CCACTGCTTGAGACCAGCCGGCTTGACCGGCTCTC[G/A]CTAGGCTCACCAGAGGAGCTTGGCCTACTGCTTGA	Rh_FV4G00590.Contig1	FV4G00590	Casein kinase I isoform delta-like (CKI-delta) (similar to)
Rosa-hybrida	Affx-86816440	G13116_1614	GGTAAGTAGTGAGTAATTAACAAACATAGAAACCA[A/C]TGAAAATGCTAGGGTTTAGGGATCTGCCTCGAAAA	#N/A	#N/A	#N/A
Rosa-hybrida	Affx-86816441	G13117_548	TTCCATGACTACACACTGGTGCCATTAAGATTGAG[A/G]CAATACAAACTAAATTTTCCCCCTTAAAATGACAG	#N/A	#N/A	#N/A
Rosa-hybrida	Affx-86816443	G13120_539	GGACCCCAATGATGGACCTGGGACCCCATAGTATT[G/A]GTACCACCCTGCCACCACCATCGAAAGGTCTCATA	#N/A	#N/A	#N/A
Rosa-hybrida	Affx-86816444	G13128_474	AGACGGAGCTTTGAGGTTCACAGCACAAAGGAAAT[T/C]ACCCGCGTGCCCTTGGATGAACGCTGGATGTGGGA	Rh_FV3G19430.m.5	FV3G19430	50S ribosomal protein L13, chloroplastic, Precursor (similar to)
Rosa-hybrida	Affx-86816446	G1313_929	TACTCAACCACATCATCATCTTCCTCGTCATCCTC[A/G]CCATTGTCATCTGAATCTGCAGCTTCATCTCTTTT	Rh_FV5G38530.Contig1	FV5G38530	Acidic leucine-rich nuclear phosphoprotein 32-related protein (similar to)
Rosa-hybrida	Affx-86816445	G13137_129	GACCGCCGCGCTGGGTTGTATAGTCATGGCCCTCC[A/C]TTCACTTTCATGCCTTATTGTCTGCAGCAACAAGA	Rh_FV6G17060.m.3	FV6G17060	Cingulin (probable)
Rosa-hybrida	Affx-86816447	G13142_185	CATGTCAAGCATGCCCAGGAGTTTTTTGATAAAGT[T/C]AAGAGTGGGTTTGAGTTGGGTGCTAAAACTTATAG	Rh_FV6G17790.m.2	FV6G17790	Pentatricopeptide repeat-containing protein At1g52640, mitochondrial, Precursor (similar to)
Rosa-hybrida	Affx-86816448	G13146_1055	CTCTGGGCACCAAGGATCCCTTCTTCGAAGCAGAG[T/G]CAGACACCTCTCCTCCATGACCACACCATCACGCA	#N/A	#N/A	#N/A
Rosa-hybrida	Affx-86840326	G13146_1475	TCCAAAACCCAAACACCAGACTCACCGTAATGAGG[G/A]ATTTCATCTCCGCCATTCGTTTTTCTGGGTATCCA	Rh_FV7G39600.Contig1	FV7G39600	Probable WRKY transcription factor 19
Rosa-hybrida	Affx-86816453	G1315_1095	CTGTATGGTGTTCCTATTGGTTATTCTACTCCACT[G/A]ACCATGATTGACTCCTCAAGTAAAATCAAGCATGG	Rh_FV2G29300.m.6	FV2G29300	Long-chain-fatty-acid--CoA ligase 4 (LACS 4) (probable)
Rosa-hybrida	Affx-86816449	G13151_1557	CCACAGAAAGTGTCCAGTGCGCTACACATTCCCAT[T/C]ATCAAGCTCAAACCGGTGACCGAAGCGAATGAAGT	Rh_FV7G34910.m.2	FV7G34910	Protein TRANSPARENT TESTA 12 (probable)
Rosa-hybrida	Affx-86816450	G13155_116	AGAAAATCGAGATCAGGACCAGTACTCTGCTACTA[A/C]GAGACAAATATGGGTAGTGAACTCAAATATTTCGC	Rh_FV1G05180.m.5	FV1G05180	Umecyanin (UMC) (probable)
Rosa-hybrida	Affx-86816451	G13157_323	TGAACTATTAATTGCTCCACTCAGTTTCAGAAAAT[C/T]GATCGAGAACCTTGGTGACCATTTACCTCTACTAG	#N/A	#N/A	#N/A
Rosa-hybrida	Affx-86841664	G13157_527	ATTCACCAAAAGAAGGTTTCTTTTCTTCTCTGTAC[A/G]AAAGCAAAGCAAGAAGGCGGTAAGATTTATTGTTG	#N/A	#N/A	#N/A
Rosa-hybrida	Affx-86816452	G13159_1061	ATGGATCTGACATTGTAGCGCTTTGTGGGTTTTGG[A/C]GAGAAAGAAGCCATTGTTGCTCTTTTCATCATAGA	Rh_FV1G12500.m.2	FV1G12500	Exodeoxyribonuclease 7 small subunit (Exonuclease VII small subunit) (probable)
Rosa-hybrida	Affx-86816454	G13160_1155	AGAATGCCAGCAAGAGTGGAGTTGTCGAAGGTGCC[G/T]AGACCAGTCACGTATGGCCTTGCGGTCATGAGAAA	Rh_FV0G32700.m.2	FV0G32700	Laccase-17, Precursor (similar to)
Rosa-hybrida	Affx-86816455	G13161_502	ATAGGTATAGGCTTTATGAAAATCACATATACTTT[T/G]ATATGCAGACTTTGTCAAAATCACAAGTGTACTAT	#N/A	#N/A	#N/A
Rosa-hybrida	Affx-86816456	G13162_287	TTTCACATTTTCTTTGATCTCCGGAAGGGCTCGGA[G/A]AACCTGTGCACCCCCACCAGTTGTAGAACCTCCAT	Rh_FV3G16730.m.1	FV3G16730	Argonaute-like protein At2g27880 (similar to)
Rosa-hybrida	Affx-86816457	G13166_521	GTCGCGGTGACTTTTTCCCCGCATTGACCTCATCT[T/C]GCGAACGCTCGCGGATGGAGCAAGGAAGCATTAAT	Rh_FV7G00690.m.1	FV7G00690	Putative F-box/FBD/LRR-repeat protein At4g03220 (probable)
Rosa-hybrida	Affx-86816458	G13168_278	TCGAGTTCAAGCCCCAGGACATCTGCACCTGTGCC[A/G]GTGGTCTGGTGACCGCCCCTGAGATCCCCCGCGTG	#N/A	#N/A	#N/A
Rosa-hybrida	Affx-86816459	G13176_456	CCGACGTCAAACTCATGCTGCTGCAATAGCCCAGC[T/C]AGGCACAGCTTCATTTCAAGAATTGCGAATCGTTC	#N/A	#N/A	#N/A
Rosa-hybrida	Affx-86816460	G13179_1268	AACACATTCAAAGACGCAGATAAGAGATGGATCGG[G/A]GTCGAGTATACTTGAGGAAATTGCAACAGAGACAG	#N/A	#N/A	#N/A
Rosa-hybrida	Affx-86816465	G1318_2644	ATTCTGTGGACAGGCATCGTAATGCGAGGGTAGCT[G/A]CCTTATAAGCTCCATCCATTGAATACTGGCCTTCT	Rh_FV0G30690.Contig1	FV0G30690	Protein kinase APK1A, chloroplastic, Precursor (similar to)
Rosa-hybrida	Affx-86816461	G13181_409	CACCTTGTTAATTAAGCTTTTGTCTTATGCATATA[A/G]CTTAATTAAATTATCTTGTGGTCTGCAACATCACC	#N/A	#N/A	#N/A
Rosa-hybrida	Affx-86816462	G13182_363	AGCAGCCGCAGATTCGAGTGCCATTACTGCTGCAG[A/G]AACTTCCCGACCAGCCAAGCCCTCGGCGGCCACCA	#N/A	#N/A	#N/A
Rosa-hybrida	Affx-86816463	G13185_469	GCCATCCCCCTGCTGGCTGACAAGTCTGGCAAGAT[C/T]GCCCGTTCATACGGTGTTTACAATGAGGAGACTGG	Rh_FV6G30940.m.5	FV6G30940	2-Cys peroxiredoxin BAS1, chloroplastic (2-Cys peroxiredoxin A), Precursor (similar to)
Rosa-hybrida	Affx-86816464	G13188_1343	GATAGTTTCAAGTCCACTTCCCACCTATGTTTTAC[C/A]TTCCAAGTACTAATGATGAATTACATGTGCACTTT	#N/A	#N/A	#N/A
Rosa-hybrida	Affx-86816472	G1319_1910	AGGCTACAGCTTCTATTGATACCGCCACAGATGTT[A/G]TAATTCAGGAGACTATAAGGAGAGAAACAAGTGGA	#N/A	#N/A	#N/A
Rosa-hybrida	Affx-86816466	G13190_668	GATCCCGATTCGGATCCGGATTCAACACATCATTG[A/C]GGTCAAGAAGCTCCATAAGCTCCGCGTTCAGATTT	#N/A	#N/A	#N/A
Rosa-hybrida	Affx-86816467	G13194_429	AATCTCAGAATCCGATCGAAGAAAATCCGACCCGA[C/T]AGTGGTGTGTGCAAGAAGCACCCGAAACACCAGCA	#N/A	#N/A	#N/A
Rosa-hybrida	Affx-86816468	G13195_283	TTAAGGTTCCTTTTTGATGGTCGGCGAATAAACGA[C/T]GACGAAACACCCAAGCAGTTGGAAATGGAAAATGA	Rh_FV6G39650.m.1	FV6G39650	Ubiquitin-like protein SMT3 (similar to)
Rosa-hybrida	Affx-86816469	G13196_1773	CGTAGCCTTCTTCCGCATGAACTACGCCATTATCA[T/C]ATTGACCATTCTCTTCATAAGCCTTCTATGGCACC	Rh_FV0G36930.m.2	FV0G36930	Sucrose synthase (similar to)
Rosa-hybrida	Affx-86816470	G13197_1123	AACAACTAACAAACATAGATACAACTTATGAACAA[C/T]TGAGTCAAACAGTTTGAACTTAAAAACCAAAGACA	#N/A	#N/A	#N/A
Rosa-hybrida	Affx-86816471	G13198_153	ACCCAAATTGCAACACATATAGCCCAAATTGCTGT[C/T]TACACAAGTACCTGATTGATTACAAAACTTACGCC	#N/A	#N/A	#N/A
Rosa-hybrida	Affx-86816476	G1320_151	TCTCCATATTAGTTTCCACGAAATTTCACTTGGAT[T/C]TTCTTTCCCTTCATCTCCAAGATTTGTTTCCCTTT	#N/A	#N/A	#N/A
Rosa-hybrida	Affx-86816474	G13202_392	GATAAATGTCAAAGGGAAAAGAGGAAGACCATTAA[C/T]GGCGAAGACATCATATGGGCTATCACAACACTAGG	Rh_FV0G21330.m.1	FV0G21330	Nuclear transcription factor Y subunit B-7 (AtNF-YB-7) (probable)
Rosa-hybrida	Affx-86816475	G13203_708	TTAAATTACAAATAATAACTTGAGTTTTTATTTAT[T/G]GTTATTTTCTGTATCTGTTTGGTTGATGTGCCTAG	#N/A	#N/A	#N/A
Rosa-hybrida	Affx-86816477	G13210_255	TTCTTTTTATTTCTATCTTTATATTGTTATCCCTC[A/G]CGGTCTAAAATATTATTCATAATACTTCTAAAAGA	#N/A	#N/A	#N/A
Rosa-hybrida	Affx-86816478	G13214_1043	CGACCATGTCCTTCATCTTGACCTTGTTGGCTATT[G/A]GCCCAGGCAAATCTGGTATTTAGAACCACCTCCTC	#N/A	#N/A	#N/A
Rosa-hybrida	Affx-86816479	G13215_173	GCCGTAGCCCCAGGAGACGACGCCGACGAGCTGGG[T/C]GTTGCCGGCGGCGTCCCTGTGCACGAGCGGGCCGC	#N/A	#N/A	#N/A
Rosa-hybrida	Affx-86816480	G13220_188	AAGTTTATCAATTCGTAGAGCCGCAAGAAGAGTAA[C/A]TCACGGGGCTTAGATCTCGCCGACTTATCTCACTC	#N/A	#N/A	#N/A
Rosa-hybrida	Affx-86816481	G13222_122	TTTTCCTGAGGTGGGCTGCCATTGTTAGATGCTCT[A/C]ATTTATTTTACTATAGACCCACCCATTTCTGCAAG	#N/A	#N/A	#N/A
Rosa-hybrida	Affx-86816482	G13223_290	TCTTCATCGCTTGCGGATCCATTGACAATTCTTTT[C/T]AGCTTCTCAGTTATTCTTGCTGCCCCAAAATCAAG	Rh_FV6G21600.m.1	FV6G21600	Transcription factor bHLH36 (bHLH 36) (probable)
Rosa-hybrida	Affx-86816483	G13224_1343	AGTTCAACGTTCAAGCTACGATGACTTTTATTCCC[A/G]CGGCGGATCTCCTTCTCACTACAGTGATTCAAAAA	Rh_FV5G06760.Contig1	FV5G06760	Apoptosis-stimulating of p53 protein 1 (probable)
Rosa-hybrida	Affx-86816484	G13225_329	ACACAACAGCAAAGTTCTAACCATCAAGAACAAAA[C/T]ATCATTATAGACCAAGACGTGAGCCTCCTGCGGCA	#N/A	#N/A	#N/A
Rosa-hybrida	Affx-86816485	G13226_378	TTTGTTCTTTAACTTTGAACAATTTTAAGTCATAA[C/T]ATCCTTGATTCCTGTGAGCAATTTGTTGAGACTCC	#N/A	#N/A	#N/A
Rosa-hybrida	Affx-86816489	G1323_2933	GAATTACTATATGTTTCTTGTACAGTGTCTTTGAT[G/A]TTGATGATGACACCGTACCTCTTCAGTTTCGAAAT	Rh_FV3G04670.Contig1	FV3G04670	Glycogen synthase (probable)
Rosa-hybrida	Affx-86816486	G13234_1464	TAGTGTATTGTATTGTATAAATGTTTGTCATATTA[T/G]CAAGACCGAGAGACACATCTTAAATCCCATATAAG	#N/A	#N/A	#N/A
Rosa-hybrida	Affx-86816487	G13237_163	CTACGATACCGATCAAAGGCAGCAGTTGAAGCCCT[A/G]GAAGCGCCCAACTCTCTCGACCTCCAACTGTCCAT	Rh_FV0G09970.m.1	FV0G09970	Translation initiation factor IF-2 (probable)
Rosa-hybrida	Affx-86816488	G13238_777	AATGAAATATGAAATACATGATCTTTGTACTTTTT[C/T]TGTACTGTGTCATAATATGTTTGATTTTTCTGGGT	#N/A	#N/A	#N/A
Rosa-hybrida	Affx-86816490	G13240_614	GAGTCGTGGGTGGTGATGGAGAGTTCAAAGGCACA[T/G]GGCTGTGGTGGTGAAGGGGATGAGGAAGAGGTTGC	#N/A	#N/A	#N/A
Rosa-hybrida	Affx-86816491	G13242_2748	ACCAAAGGAATCCTACATATAAAATAATAAGAAAG[A/C]AAATCACGTCTACTCCTTCACCTTCCCCCTCACAC	#N/A	#N/A	#N/A
Rosa-hybrida	Affx-86816492	G13248_320	TACAGTGACTAAACTAATGACAATGCCAAGTACAG[T/C]AATATAAGAGCAATAGCAGTTGAATCAATTTTCAG	#N/A	#N/A	#N/A
Rosa-hybrida	Affx-86816493	G13249_346	CAATCGTCTCCTTGGTGATGAGATCCTGAAGCTTC[C/T]TCATGTGAGACACAATCAGTTTCTGCAAGAAAGCC	Rh_FV0G30000.m.12	FV0G30000	Copia protease (probable)
Rosa-hybrida	Affx-86816494	G13250_1042	AGCTACTAAAAGCAGCACATTTCTTGCTTGTAGTC[G/A]AACAAAGGAGAAGGTCAAGAATCCACTCTCTAATA	Rh_FV2G20000.m.5	FV2G20000	Transmembrane protein 18 (similar to)
Rosa-hybrida	Affx-86816495	G13255_373	CCTTCATTGTGGCAGGCCTGTGCAAGGCGCTGTGG[C/T]GGGCTTACTTTAGTTTAGGGCTTCACAATGTCTTC	#N/A	#N/A	#N/A
Rosa-hybrida	Affx-86840847	G13255_818	TCTTAAGTCTAAGTTCGTACATAGAAGTCTGCATG[T/C]GTATACACAATCTCATGAATGCTCCCACGCAATTC	#N/A	#N/A	#N/A
Rosa-hybrida	Affx-86816496	G13258_142	TTAGCCAGAAGGAAGGAAGCTGTTGCTTCTTGATT[C/T]GGTGAGGAATATATAAAATGCCTCATAAAGGGATT	#N/A	#N/A	#N/A
Rosa-hybrida	Affx-86841596	G13258_248	TCATATAAGCCCTCCAAACAGTGCTCCAAACGAAC[C/T]TGCAGACTCTGCGGCCTTCAACATATGGCGGTGCA	Rh_FV5G16170.m.1	FV5G16170	Putative Myb family transcription factor At1g14600 (similar to)
Rosa-hybrida	Affx-86816497	G13264_705	ATGATCTGTTTGAGGTGTTTCCATCTCCCTCTGGG[C/T]TGGCCTTTTGGGTACTTCTCATTCATCTGAACCCT	#N/A	#N/A	#N/A
Rosa-hybrida	Affx-86816498	G13266_668	TTTCTTAGCTGGCGCCCGGTCCAAAACTCTTTCAG[C/T]AACCCTCTTTCTTGAGCCCTCAGCTGCACCTGCAC	#N/A	#N/A	#N/A
Rosa-hybrida	Affx-86816499	G13269_433	TATCCAACATTACCAGGTTCTAATTCCAAGAGCCT[C/T]TGGGCTGCATATTGCCCAAGTGCTCTGTTGCCGTA	#N/A	#N/A	#N/A
Rosa-hybrida	Affx-86816502	G1327_369	TGGTGCAGGCGGTCGCGGCAGGCGTTGGAGACCGA[T/G]GAGCCGCCGTGGCCGTCGTAGACGGCGAAGAAGTG	Rh_FV5G05130.m.1	FV5G05130	Probable protein phosphatase 2C 8 (OsPP2C08)
Rosa-hybrida	Affx-86816500	G13272_3074	TTGTGAGTTTTTCAAGCATAACAATTCCCCTTCTA[A/G]CTCTTGAATTTTCGATACATAAGTTTTCAGCATGT	Rh_FV5G21190.Contig1	FV5G21190	Chromosome-associated kinesin KIF4 (Chromokinesin) (probable)
Rosa-hybrida	Affx-86816501	G13279_1207	GAATTCTGAACCTTGATGAAATCAATCATCTATGG[C/T]TGGATGTATATCAACAACCCATTTCAGCCCAACCT	#N/A	#N/A	#N/A
Rosa-hybrida	Affx-86816503	G13282_335	CTCACTTCCCTGAGTTCTATCATAATCTGGGTGGT[C/T]CTCATGGATGAGCTGTTCTTGCTCCACTTTCGCAA	Rh_FV1G15690.Contig1	FV1G15690	hypothetical protein
Rosa-hybrida	Affx-86816504	G13283_858	AGCATGATGGAAGTTGAATCAATTGACTTTAGCTG[C/T]ATGTCTTGAGTACTTGAAAGATAAAAGGAGATGCA	#N/A	#N/A	#N/A
Rosa-hybrida	Affx-86816505	G13284_248	ATGGGCCACCCAAGAGCCACGTGATAGTAGAGCCA[C/A]AGGACTCTGCTTCAACTGCGATGGACAATACTCAC	#N/A	#N/A	#N/A
Rosa-hybrida	Affx-86816506	G13289_1320	CTGCCCATATAGACACGGTGTTTGGATCTGTTGGG[G/A]ACTCGACTAATGTAAAATCAAACCATAGTACATCC	Rh_FV1G16960.Contig1	FV1G16960	Serine-rich adhesin for platelets, Precursor (probable)
Rosa-hybrida	Affx-86816507	G13292_397	GGTGGAGGACTAGTAGACTTATTTGACACCGAAAT[A/C]CCAAGGTTTGCACAATCGATTCCAATTGCACATTC	Rh_FV0G25270.m.2	FV0G25270	Slit homolog 2 protein C-product, Precursor (probable)
Rosa-hybrida	Affx-86816508	G13293_1720	AAACTCTTGAGCACCATTTGCATGCTCCTGGAATG[C/T]CGGTGTTGGAATGGACTAAGAGACTCAAGATTGCT	Rh_FV4G21600.m.1	FV4G21600	Probable receptor-like protein kinase At2g42960
Rosa-hybrida	Affx-86816509	G13296_5468	TGTGGAAAAGATGATTCAGGAAAACCCGCGTGACT[A/G]GCACAATCTTTTGTCAGAAACTTTATGGGCTTATC	Rh_FV3G33310.Contig1	FV3G33310	Retrotransposable element Tf2 155 kDa protein type 1 (probable)
Rosa-hybrida	Affx-86816510	G13297_699	GTTCCAAGAAGAAAAGTCTCCTAAAATCTCTATGT[C/T]TGACATTAAACACCAACACAACATGAACTCTGAGA	#N/A	#N/A	#N/A
Rosa-hybrida	Affx-86816511	G13298_80	TGATTAGGATAAAATAGAGATCACTATGCCACACA[T/C]AATAATCTTCTGAAGCATTGAAGGAAGCAGCCAAA	#N/A	#N/A	#N/A
Rosa-hybrida	Affx-86816512	G13299_120	CTGGGGATTGCATAATGCATACCACCCATGTGTTA[T/C]AGTACTGCATATAATATGAACATGTTCCTGTTATT	#N/A	#N/A	#N/A
Rosa-hybrida	Affx-86816513	G13303_626	GCACTGGTTTTGGGATCCTGATGTTTATTTGTATT[A/G]GGTTGAGGACTCAAGATTATGGTATTTGTTCGAAA	#N/A	#N/A	#N/A
Rosa-hybrida	Affx-86816514	G13310_459	TTGATCAATTGCTTTTATATTTCTTGATTATGCAA[T/C]GTACATAATGTAGCACAACTTCGGTTTGAATTGTT	#N/A	#N/A	#N/A
Rosa-hybrida	Affx-86816515	G13311_422	TATGTGCTTGCCTACATCTCCTTTGGCTTGGCGTA[C/T]CTCAATGCCTCCACCACCCAACAGCATGTTGCCCG	#N/A	#N/A	#N/A
Rosa-hybrida	Affx-86816516	G13312_480	CACGGTAGCTCCGTCGGGAACTACTTCCTGTTGGT[G/T]GAACTCTGTGGTTTCTTGAGGCTTGACAATGGTTT	#N/A	#N/A	#N/A
Rosa-hybrida	Affx-86816517	G13313_105	CACAGATCTGCAGATCTTGCTTCAGAAACTCGTAG[A/G]AACCCTCTTTCCTTTCTGTATGTCTGAGATGGTCG	#N/A	#N/A	#N/A
Rosa-hybrida	Affx-86816518	G13316_235	AAAATGCTAGGCGGGCTCTACGGCGACCTCCCGCC[G/T]CCGTCGTCGGCGGACGAAGAAAACAAACCCACCAA	Rh_FV3G15080.m.3	FV3G15080	DNA-damage-repair/toleration protein DRT111, chloroplastic, Precursor (similar to)
Rosa-hybrida	Affx-86816519	G13320_154	CAGAGCGCCACGACGGGCGTCTCGGTGCGGCGGCG[G/A]ACTTAGGCGCACAGGCCGGTGTAGGTGGAGTCCTT	Rh_FV4G01940.m.2	FV4G01940	Pathogenesis-related protein PR-1, Precursor (similar to)
Rosa-hybrida	Affx-86816520	G13321_144	ATCTTGGCTATGGATGGTCAGGTAACTTGCCCTAT[T/C]TGCATGTAAAATGTCAATTCTCTGACTCAGTAACA	#N/A	#N/A	#N/A
Rosa-hybrida	Affx-86816521	G13322_155	CACAACCACTCAGTTTCGTTGATTGAAAAAGAAGA[G/T]CGCACGGCTCAACCGGGTGAGTCAATGTACGTCCA	#N/A	#N/A	#N/A
Rosa-hybrida	Affx-86816522	G13324_745	ACAAAACCCAATCCGGAAACCTCCTTGCTGTCTTT[T/G]GGCTTGATTTGAAACAAGCTCATAGCTAATCACCA	#N/A	#N/A	#N/A
Rosa-hybrida	Affx-86816523	G13331_1071	ATGAATTTGCTTGATGTTGGTGTTGCTGGTGTTGG[G/A]TCTGAGGGGCCTGACCCGAGAGAGGTTGAGCTTAT	#N/A	#N/A	#N/A
Rosa-hybrida	Affx-86816524	G13336_720	TAAGTTATGGCGAGTTTGTTTTGCTTCTATCGGCG[A/G]CAGGGTGCGTGCTTTGGGACATTTTATTTAAGGGT	Rh_FV5G29600.m.2	FV5G29600	Transcription factor MYC2 (AtMYC2) (putative)
Rosa-hybrida	Affx-86816525	G13337_131	AGCTCCACTACTGGATTGTTCAATTTCCTTGGGCT[C/T]GAAGTGGAGGGAGAAGGAGAAGGAACAGAACCTGG	Rh_FV6G04450.m.1	FV6G04450	HIPL1 protein, Precursor (similar to)
Rosa-hybrida	Affx-86816530	G1334_1550	GGTGGAAGAGGGAGGTTTTCTTCCGGAAGAGCTGG[C/T]TTCCGAAGTGACTCTTTCAGGGGTGGTCGTGGAAA	#N/A	#N/A	#N/A
Rosa-hybrida	Affx-86839067	G1334_1658	AGAAACCAGGGTGAGTTTTCACGATCCAAGTCATC[G/A]GCTGGACGCAATGGAGAGGGTTATCAGCGCGTCAA	Rh_FV5G36470.m.1	FV5G36470	Protein argonaute (probable)
Rosa-hybrida	Affx-86816526	G13344_665	TTTAGTAGCTATAGGATAACATCCAAACATAAACA[G/T]AAACTGGGTTTGGGATCAGCTTCAAATTTATGGTT	#N/A	#N/A	#N/A
Rosa-hybrida	Affx-86816527	G13345_1097	AAGCTAAGTCTATGATCCTAAGTCAACACATTTCT[T/G]ACTTTTGACCTCACAATTTTCGCAGCCACCAAACC	#N/A	#N/A	#N/A
Rosa-hybrida	Affx-86816528	G13346_1230	ACCTGATTAGAGCTGCCTTCATTTCTACGACTTCT[C/T]GGACGTTCAGTAGGTTGATCAAATGAATTCATAAC	Rh_FV0G14010.m.2	FV0G14010	Meiosis protein mei2 (similar to)
Rosa-hybrida	Affx-86843290	G13346_901	GCTTTGCCTTGAATTCGAGCATAAGCAATTGATGC[C/T]ACCTTCTCACTATTAAACTTCTCCCATTTCTTCCC	Rh_FV0G14010.Contig1	FV0G14010	Meiosis protein mei2 (similar to)
Rosa-hybrida	Affx-86816529	G13347_290	TAACTATTAGTATTTGATAGGAGATCACGAAGAAA[A/G]TAAGCTATGGCTCAGCTTAGAATCACCTTCTTCAT	#N/A	#N/A	#N/A
Rosa-hybrida	Affx-86816538	G1335_2727	CTCTCAGTCTCATGCACCTTCAATTGTGCTTCATA[C/T]ACCTTATGATGTATCTCCACTCCACTAAACTCACA	Rh_FV7G31570.Contig1	FV7G31570	Epoxide hydrolase 2 (SEH) (probable)
Rosa-hybrida	Affx-86816531	G13350_1240	TTGCATTCATCTCATGCCAGAGCTGTAACCCATGG[C/T]TCAGGTGCCCAGCTCGACAATAGCCATCAATTAGG	Rh_FV5G23690.m.2	FV5G23690	Pentatricopeptide repeat-containing protein At2g06000 (similar to)
Rosa-hybrida	Affx-86838734	G13350_923	ATGGACAACATCTTATTAAAATTGCCAATTGCCTC[G/A]GTCATTCTCCCTTTCATAGAATTCCCTAGGATAAG	Rh_FV5G23690.m.2	FV5G23690	Pentatricopeptide repeat-containing protein At2g06000 (similar to)
Rosa-hybrida	Affx-86816532	G13351_531	AAGATCCGGACCTTCCCGCCGGAAATCCGCTTGGC[G/A]GCGGAGTTGGCCGCGATGAAAAAGATGGTCATGTC	Rh_FV0G00370.Contig1	FV0G00370	Probable septum site-determining protein minC
Rosa-hybrida	Affx-86816533	G13352_262	TCGAGTATTTATGTTCATGCCTACAAGAACCACAC[A/G]GTGGGCGACTCCTTGGGTTGGTACGATAACCTCCA	#N/A	#N/A	#N/A
Rosa-hybrida	Affx-86816534	G13355_955	TAGATTTCATACATCATTATCCCATGTTTAATAGT[A/C]TTAATATATATATTGAAAGCAGTCAACATCTTTAG	#N/A	#N/A	#N/A
Rosa-hybrida	Affx-86816535	G13356_231	CGGGACCCTCTATGTCCCTACATGGCTCCGCCCCC[G/A]GTTGATGATGATCTCTCTGCGAATATCCTATCTCT	Rh_FV5G41540.Contig1	FV5G41540	Protein TRANSPARENT TESTA 12 (probable)
Rosa-hybrida	Affx-86816536	G13358_1369	TGCAGGGTTTTGAAGTCGGTAAACCCAACATGAGG[G/A]AAATCCTCCACTTCTAACGGAGGAAGTGTGAGCCG	#N/A	#N/A	#N/A
Rosa-hybrida	Affx-86816537	G13359_105	ATTACGCGACGTACCTCACCTCGACACCGTCGGCG[C/T]TCTGGAGCTGGCGGAAGTTGGTGGTCAACTGCTCG	#N/A	#N/A	#N/A
Rosa-hybrida	Affx-86840759	G13359_740	TAGTGCTTGAAGGACAGCGCGGGCAGCTCGGCGTC[G/A]ACGGCCTCGCTGCTCTTGATGTTGATGGGGGACTG	#N/A	#N/A	#N/A
Rosa-hybrida	Affx-86816545	G1336_1020	TTCGAAGTTGGGTGGTTTGATCAAGATGAGAATTC[C/T]AGTGGTGCCATTTGCTCTAGACTCGCCAAAGATGC	Rh_FV6G04780.m.1	FV6G04780	ABC transporter B family member 15 (ABC transporter ABCB.15) (similar to)
Rosa-hybrida	Affx-86816539	G13360_613	GTTAGCGAGTTGGTGCTGAATCAACGGGTTTTGGA[C/A]GATCCGGCTCTGGTGAATCGCCGCCGGGCCGTGAG	Rh_FV7G14330.m.1	FV7G14330	OTU domain-containing protein 4 (probable)
Rosa-hybrida	Affx-86816540	G13361_272	TGTGCGCGCGCATAGACGGCACGCACGCCATACCC[C/T]TGTTCAACATGCAGTGCCCGCCGTACGCACCCTTC	#N/A	#N/A	#N/A
Rosa-hybrida	Affx-86816541	G13362_763	TCAAACGAAGAAATTCGCATAAAACAGAGAAATTT[G/A]TTAAGGCATGGAGAAAACATACACATAACCGGTCT	#N/A	#N/A	#N/A
Rosa-hybrida	Affx-86816542	G13365_1727	CCTCAGAATAACCCGACTCATGACAATAAGTATGA[C/T]AGTGGCATCTACATCATAAGGCATATGCAGTGGTA	Rh_FV6G21060.m.6	FV6G21060	Putative vacuolar protein sorting-associated protein 13B (probable)
Rosa-hybrida	Affx-86816543	G13367_1045	GTACGAGCACACTTTTGATGGGGTCATTAGCAAGC[T/C]TGAACAGCAGTACATCATCATCTGATGTTGCAAAC	Rh_FV1G27290.Contig1	FV1G27290	Aspartic proteinase nepenthesin-1, Precursor (probable)
Rosa-hybrida	Affx-86816544	G13369_431	GATCTATAACTTCTCCTCCATAGCAGCATCCAAAA[C/T]TTACATGTCTCTAAACTACAAGTATTGTGTTAACT	#N/A	#N/A	#N/A
Rosa-hybrida	Affx-86816546	G13373_509	GGGTCTTCGACTTGTTGTAGTTGGAGGACCTCGGG[T/C]CCACCTAGGACTGTTATCACTACGGCCTTCATTGA	#N/A	#N/A	#N/A
Rosa-hybrida	Affx-86816547	G13376_1206	TCTCCCTGTTACAAATGGACATTCATGGATTGCTT[A/C]AGAAATTTTTATTACAGTTAACAACATGCATTATT	#N/A	#N/A	#N/A
Rosa-hybrida	Affx-86816550	G1338_1509	AGACACGTGTTCGTCGCCGGTGAACATTGTGACCA[A/G]GAGACCGCCCAGTGGGCGGAAAATGTATTCAAAGT	#N/A	#N/A	#N/A
Rosa-hybrida	Affx-86816548	G13382_637	CACCGCAGCTTGCTCCACGATGTTCCTCACCAAGA[C/A]CCTCTTGATAGCCTTGTCCTTAGGGCAGCACTTGC	Rh_FV7G30950.m.2	FV7G30950	40S ribosomal protein S26-1 (similar to)
Rosa-hybrida	Affx-86816549	G13389_1149	AGAACTGCGTCCTAGGATGAAAACAGTTTCGGACA[A/G]TCTTGATCGCATCAAATTGCAGCTTTAGGAAAAAG	Rh_FV6G44990.m.1	FV6G44990	Probable inactive receptor kinase At5g58300, Precursor
Rosa-hybrida	Affx-86816551	G13390_1202	CGTGTTTTGTACAGTTAACCATGAATGTAGGAAGT[T/C]GTCCTCGGTGTTGATGTTTCTGATTGAAAACCTAT	#N/A	#N/A	#N/A
Rosa-hybrida	Affx-86843034	G13390_1374	TTTGATATACGACTTTTTGCTTGTTTTGAACAAGC[G/A]GTTAACAGAGATGTCTCCACCATCTTGACTGTTTT	Rh_FV2G19280.m.4	FV2G19280	Fructose-1,6-bisphosphatase, chloroplastic (FBPase), Precursor (probable)
Rosa-hybrida	Affx-86816552	G13392_1939	CATCTAATTAGACGTTAAAAATATATTAGTGCTTG[G/A]TGCGGGAAAAGCTTTTCCGATGAGTGGATTAGAAA	#N/A	#N/A	#N/A
Rosa-hybrida	Affx-86816553	G13399_1056	GCTCCAGTGCTCCGCATGTGCTTCTCTGGAATACA[A/G]AGGATGGAGTTCTCTGTAGTATTCTATTTCCTCGA	Rh_FV7G11950.m.2	FV7G11950	Autophagy-related protein 8f (Protein autophagy 8f), Precursor (similar to)
Rosa-hybrida	Affx-86816559	G1340_916	TGGGACATCTTCAACTGCTGGAAGAAGTGGAAATC[C/T]GCCTCCTGTTGATTTAGATAAAATTAAGAATCTTC	Rh_FV7G25240.Contig1	FV7G25240	U4/U6 small nuclear ribonucleoprotein Prp3 (probable)
Rosa-hybrida	Affx-86816554	G13400_516	ATGCTAACCGGCAAGAATGTTTTAAATGCAAAACT[T/C]CAAAGGACTACAGTATGTTCTAGTCTTCCAAATTC	#N/A	#N/A	#N/A
Rosa-hybrida	Affx-86816555	G13401_1108	TTCACCAGAGTTCATACCTTTGATCCTTCATATTA[T/C]GAGTACCAATTTGATTTTTAACTCAATTTTCATTT	Rh_FV4G24570.m.1	FV4G24570	Eukaryotic translation initiation factor 3 subunit I (eIF3i) (putative)
Rosa-hybrida	Affx-86816556	G13402_726	ACATGGGTCTTCTTCAAAGTTCCAGTCCCTTTTCC[T/C]CAATTCCTTACCAATTTCTTTTAGTGCTTCCACTT	Rh_FV0G48460.Contig1	FV0G48460	Probable LRR receptor-like serine/threonine-protein kinase RFK1, Precursor
Rosa-hybrida	Affx-86816557	G13406_521	AATGCCTCACTAACAATTCTAGGAATTTCTTCAAC[A/G]TCAAGAACAAGATAGTTATGCTTTGTAATGGACCT	#N/A	#N/A	#N/A
Rosa-hybrida	Affx-86816558	G13408_583	GCTTCAATTACAATATTGGCTAATTCTTTCTTGGT[A/C]ACAAGTACTTTGTGCCAACATGGGTAGGTTTTCAC	#N/A	#N/A	#N/A
Rosa-hybrida	Affx-86816560	G13411_1457	CATCTACCACGATCCCATCTTAGAACTGAAACTGA[T/C]GAATTCGGAGAAGATGGTGGTGAAGAAGACGAAGT	Rh_FV3G01520.m.1	FV3G01520	Lysine-specific demethylase 3A (probable)
Rosa-hybrida	Affx-86816561	G13412_130	TAACTATGCAGAGTAAAACTTTGTCAAACCAGGTT[C/A]AATTAGAAGTTGTTCTCTTCATTATTTCATTGCCT	#N/A	#N/A	#N/A
Rosa-hybrida	Affx-86816562	G13413_1032	CAAGGCCCCTCAAATATGAGGGCAGTTTTCCTTGG[C/T]GGATCGGGTTCCGGTTCCAGAGTTGGGACGCCGTC	Rh_FV2G41670.m.1	FV2G41670	hypothetical protein
Rosa-hybrida	Affx-86816563	G13414_140	TCCTCTAAGAGACGCATACAGACTGTAATAGTTAT[G/A]GTTGTTTTTCCAACTCATCAATGAGATGAAGCCTT	#N/A	#N/A	#N/A
Rosa-hybrida	Affx-86816564	G13415_201	ACTTTTAGTCCAAGCCAGTTATGTCAAAGAAACCC[G/A]AATGGTCTTGTACTTCCAAGACATCTCGACAGGTC	Rh_FV1G16790.m.2	FV1G16790	Disease resistance response protein 206 (probable)
Rosa-hybrida	Affx-86816565	G13416_1004	AATGTTTCACTAGACAATGCTCAAATGTTTGTTAC[G/T]AGTTTACCCAAGAAAAGGGTAGTGAGAGATAGTTA	#N/A	#N/A	#N/A
Rosa-hybrida	Affx-86816566	G13420_296	ATGTGACTATGGAATCGGATAAGTACATTTGCGTT[A/C]GGGAGACCTCGCCGCAGAATAGCATCGTGATCGTT	Rh_FV3G22920.Contig2	FV3G22920	Clathrin heavy chain 1 (similar to)
Rosa-hybrida	Affx-86839979	G13420_852	AAAGTTGCAGGGAACGAGAACCCTTCAATTCTTAT[C/A]TGCTTTGCTGCAAAGTCCTCCAACGCTGGACAAGT	Rh_FV3G22920.Contig2	FV3G22920	Clathrin heavy chain 1 (similar to)
Rosa-hybrida	Affx-86816567	G13421_1165	ATGCAACTCTTCCAAGTTCTTGAACACAGATACAT[T/C]TGTCACCCGTGTTATTGTTTCCATCAACACTGCCA	Rh_FV3G21780.m.5	FV3G21780	Disease resistance protein At4g27190 (probable)
Rosa-hybrida	Affx-86816568	G13422_645	GTAATAACAATGCAGCTGAAGAGAATGGTAACTAT[C/T]TGCGTAAGGAATGCCCAAAAGAGTAGCCAAAATCA	#N/A	#N/A	#N/A
Rosa-hybrida	Affx-86816569	G13425_579	GTTGAACAAAAGAAGGCTCAGCTTGTTGTCATCGC[T/C]CATGATGTTGAGCCCCTTGAAGTTGTCCTGTTCCT	Rh_FV6G51350.m.5	FV6G51350	60S ribosomal protein L7a (putative)
Rosa-hybrida	Affx-86816570	G13426_571	AGAATCCCATAACAAGTTCCCTTTTGAGCACAAGA[T/C]GAGGAACCTTGATCCACTATCTCAGCTATCTGGCC	Rh_FV3G33210.m.1	FV3G33210	Uncharacterized protein At1g14870 (similar to)
Rosa-hybrida	Affx-86816571	G13432_1226	GGCCGGGATGTGGATTCTGGGCACCAATGTGGAGG[G/A]TGTGGTTGTCCTTCCTTCGTGGCATGGTCCCTCTT	Rh_FV3G04550.m.2	FV3G04550	Pre-mRNA-processing-splicing factor 8 (putative)
Rosa-hybrida	Affx-86816572	G13435_823	GTATTAATCTCTATCTTGAAAACTCTAAGGGTGCC[G/A]ATGCTTAGAAGTGATGATAACCAAATTTGTTTGTT	#N/A	#N/A	#N/A
Rosa-hybrida	Affx-86816573	G13450_591	AAGCTCAAAGGCATACATTTCAACCAAACTATTTA[G/A]AAAGAGTAAATATTTATTGATTTTTTATGTCTTCC	#N/A	#N/A	#N/A
Rosa-hybrida	Affx-86816574	G13453_936	AGCCTTGAAGGTTAGGAAAGAGGAGCTTGGAACCA[G/A]TGGTAGCTTTGCTACAACTGGTTTCTCTATGTTGA	#N/A	#N/A	#N/A
Rosa-hybrida	Affx-86816575	G13458_563	TCCGCCAAGTCCTGCAAGCTCCTCCGCCTCCCGGC[C/A]CGCCTCGACGGGCTCCAGCTCGCCCACCACGCCGC	#N/A	#N/A	#N/A
Rosa-hybrida	Affx-86816576	G13461_143	GCAATTCCACTGCTTCATTCTGCAACCACCTCCAG[A/G]GCAGCTGCGACGCCCTCAAGACCTCCATCGACCGC	#N/A	#N/A	#N/A
Rosa-hybrida	Affx-86816577	G13462_256	TTTCGGCTTTGCTTTTGCTCTTATTAAACATTTAG[A/C]TTGCATGAGGGATTCTAGAGAAGAGAGACATATAT	#N/A	#N/A	#N/A
Rosa-hybrida	Affx-86816578	G13466_1271	CTGACCGTCCCAACGGTCCAGATCCGGCTCCGAAA[C/T]TCTGATACTGAGAACTCAAATCGGAATCTGTTTGG	#N/A	#N/A	#N/A
Rosa-hybrida	Affx-86840501	G13466_202	AAGGTCTAAAAAGACAAAAGTAGCAGCCCACAAAC[G/A]CAAAACATACAAGTGATGGTTTACCACTTACCACT	#N/A	#N/A	#N/A
Rosa-hybrida	Affx-86816579	G13472_146	TTGCACTTGTTAAAGAGGTACAACATCAATGTCTT[C/T]TATTTTGGTTACCTATGTAACATGACCCATTTACA	#N/A	#N/A	#N/A
Rosa-hybrida	Affx-86839240	G13472_272	TTGTGACTTAATCCTTGACAATAAGCCATTTCTTT[T/C]AGAATTTTGATGATGTACTAGTTCCTACTGATCAT	Rh_FV3G11170.Contig1	FV3G11170	Phenylalanyl-tRNA synthetase, mitochondrial (PheRS), Precursor (probable)
Rosa-hybrida	Affx-86816580	G13479_1300	CAATAACCTGTAGTTCACATCGGTCTGAAAAGCAC[G/A]CTGGCCGGTTATAAGTTCCGATATGAGTTTAAGGT	#N/A	#N/A	#N/A
Rosa-hybrida	Affx-86841385	G13479_1385	ATAGTCTTTGCGTACTCTTGTTCGATGAACCTAGC[T/C]AGCTGTATAGTCTATGTCAACTGCTTGTCACGCTT	#N/A	#N/A	#N/A
Rosa-hybrida	Affx-86816583	G1348_3585	AAATTCTCAACAACCTCAAAACTTGGACAGTGAAT[A/G]ATAATATCAAAGACTCCAATCGATATAGTAAAATC	Rh_FV5G36460.Contig2	FV5G36460	Histone-lysine N-methyltransferase, H3 lysine-9 specific SUVH6 (Su(var)3-9 homolog protein 6) (probable)
Rosa-hybrida	Affx-86816581	G13483_1270	CAAATCTTCCCAAGAAGGCCTCCAATCCACCCTGT[G/T]CTCCCATAAATCAGGAACTTCAGAGATGGCTTCTG	Rh_FV6G34550.Contig1	FV6G34550	Probable rhamnose biosynthetic enzyme 1 (putative)
Rosa-hybrida	Affx-86840771	G13483_714	TTCCTCTTGGCCATCTCAACTGAAATCGGTAGAAG[T/C]TCATCCAAGATAGTCATGCTGTTTGGAATATCAAC	Rh_FV6G34550.Contig1	FV6G34550	Probable rhamnose biosynthetic enzyme 1 (putative)
Rosa-hybrida	Affx-86816582	G13485_431	TCACCGAGGGCCTTCTTGACCTCATCGATCTGGTT[A/G]GCGACGCAGGTGCGGGTGTCGTTCTTCAGGCCCTC	#N/A	#N/A	#N/A
Rosa-hybrida	Affx-86816584	G13490_151	GATGTTTTTATGGCTTCGAAATGCAGCAGCAGCCA[G/T]AGGACGAGGATGAGGACAAGGACAATTTAATCAAG	Rh_FV1G07260.m.7	FV1G07260	Putative F-box/kelch-repeat protein At4g19330 (probable)
Rosa-hybrida	Affx-86816585	G13492_235	CACCATAGAAATTAGACAAAGCAAACTCTTTGCAC[T/C]CACTTAGAAGCTTCAATGAAGCTTCGGGTTTCCAA	#N/A	#N/A	#N/A
Rosa-hybrida	Affx-86816586	G13497_645	TCTTCAGGAGTCCTGACATCCAAATACTTGTGTCC[G/A]GCTAGAAGAAGCTCGTGAGCCACACGCACCGGCAC	Rh_FV1G12700.Contig1	FV1G12700	Senescence-associated protein DIN1 (similar to)
Rosa-hybrida	Affx-86816587	G13498_516	CTCCCCACGCAAGGGAAGGTGAAGAAGCGGGGGAC[G/A]GTATGTGATTTTTATGGCCCAGATCAGTTACCTGA	#N/A	#N/A	#N/A
Rosa-hybrida	Affx-86816588	G13499_144	ATTACAAAAATCTGAGTGCACACTGTTCCAGAACT[A/C]TGTGAAATCAAATATCATCATCAAAATCTCAACTT	#N/A	#N/A	#N/A
Rosa-hybrida	Affx-86816636	G135_179	AATGCCCGGAAATTCGCCGTCTTCCGCCGCCGATC[C/T]GACGCCGTTTTAGTTTCTTCACGATCCGGGGAGCA	#N/A	#N/A	#N/A
Rosa-hybrida	Affx-86816589	G13500_763	TTTAATCAGAGTGTAGTCTAATTCTGCCATGTTTT[G/A]TATAACTTGGGTTCTGTTGATGCTATGACTTTGCT	#N/A	#N/A	#N/A
Rosa-hybrida	Affx-86816590	G13501_320	AGCATATCATAGGCTTTCTCCAAATCAAGTTTGAC[T/C]GCCATAGAACTCGTATTAGCCTTCTTTCGATTGGA	#N/A	#N/A	#N/A
Rosa-hybrida	Affx-86839949	G13501_826	CAGGATCAATTATTTTAATGAAATTCTCAGCAACA[T/G]TCCTATTAAAAGAATTATCTGAACGAAATCTTGTT	#N/A	#N/A	#N/A
Rosa-hybrida	Affx-86816591	G13507_268	GCATCCCCCTCCTCTTCCCCGCGTAGTTCGACCTT[A/G]TCTCAGTTCCTCGCGTCCGATCCCAAACCGCCACA	Rh_FV7G04390.Contig1	FV7G04390	Vacuolar protein sorting-associated protein 8 homolog (probable)
Rosa-hybrida	Affx-86816592	G13508_635	TTTGTATTAATCTGTACTTGTTAGACTATCATGCC[T/C]AAGTGGTTGAATAGTCCAGCTAGATTGTTTTGTTT	#N/A	#N/A	#N/A
Rosa-hybrida	Affx-86838275	G13508_679	GAATAGTCCAGCTAGATTGTTTTGTTTATTTAAAA[T/C]ATATGCGGCTACAGAGCAAGAAATCGCGTCTTTTT	#N/A	#N/A	#N/A
Rosa-hybrida	Affx-86816593	G13509_786	ATCCATGAGTCCAACCTTTAGGTTTCTGTCTTATC[C/A]GTATCTCTGTGCTACATTTCCTCATCATCTTTTTC	#N/A	#N/A	#N/A
Rosa-hybrida	Affx-86816594	G13514_262	GGCCACAAGCTCAGTGCAAATAAGATTAGTCTGAC[A/G]TAGTAACATCTTCATTAGATCCTGCATCCCCATCA	Rh_FV5G37250.Contig1	FV5G37250	B3 domain-containing transcription factor VRN1 (probable)
Rosa-hybrida	Affx-86816595	G13515_322	ATGGTCCTTGCACTTCTAATTTCCATCACCCGCGT[C/T]CAAATTTTAAATTTAGCTCCGAACATGATATCATA	#N/A	#N/A	#N/A
Rosa-hybrida	Affx-86816596	G13516_83	AGTCCACCACCAACATATGCCATTATCGAAAGCCA[T/C]ATAGAATAGTTTGGCCTAACTAGCTAGTTCCAAAC	#N/A	#N/A	#N/A
Rosa-hybrida	Affx-86816597	G13517_494	AGCCTTCTTCCATCTACTAAAGGCCTCTTTCGTGC[G/A]GTCATTCTTCAGAGTGGGAGTGCCGTGCACTCCTT	#N/A	#N/A	#N/A
Rosa-hybrida	Affx-86816598	G13519_1238	ATGTTATTAGGATCACCAAATATTGAACCAGCTGA[T/C]GAACTCACAGACCCAAGTTGATGGTGATGATGCTG	Rh_FV6G22040.m.1	FV6G22040	Zinc finger protein NUTCRACKER (putative)
Rosa-hybrida	Affx-86816599	G13520_397	AAAGCAATTGAAGAATGGGTTTTAGTTGAGTCTCC[G/A]GTTGCCAAACTTGCTAGCAATGACGTGCCGCCTTC	Rh_FV1G13570.Contig1	FV1G13570	Thaumatin-like protein 1, Precursor (similar to)
Rosa-hybrida	Affx-86816600	G13521_1087	GGTGGAGTGGTATCGGAGAAGGTCAGCCAACTTGG[C/T]TCTATTCTGGCTGTCCTCATGAATCCCCAACTTCA	Rh_FV7G37770.Contig1	FV7G37770	Heat shock protein 83 (putative)
Rosa-hybrida	Affx-86816601	G13523_231	CTTACCAGTAGTTACCTCACAAAAACAACAACAAA[A/C]AATCTGCGACTAGATCAATTTCAGAAACAAAAGAA	#N/A	#N/A	#N/A
Rosa-hybrida	Affx-86816602	G13526_464	CAGAAGTACACTCAAAGCAATGGCCGTCGCCCATT[T/C]GGTATCTCATGTCTCATAGCAGGATTTGACTTTGA	#N/A	#N/A	#N/A
Rosa-hybrida	Affx-86816603	G13528_203	AAAATAACTCAACCATTTCTGGAGGAGATTGAATT[A/G]GAGGAATGACAGTTTTCCCATTTAAGCAACACATA	Rh_FV3G28820.m.1	FV3G28820	Homeobox protein 4 (DdHbx-4) (probable)
Rosa-hybrida	Affx-86842192	G1353_354	CATACGGCATATCTATATAGTTCACCTGCAGTTCT[C/A]CTGTGCATGGAAACATAGACTGCAATGGCTACCTC	#N/A	#N/A	#N/A
Rosa-hybrida	Affx-86816604	G13531_180	GTTTATAAAAAGACCCAAATATTCTTGTTCCAAAC[C/T]AATATAATGAAGCAACTTCAGCAGCAACTCTCCAC	#N/A	#N/A	#N/A
Rosa-hybrida	Affx-86816605	G13534_797	TTGTAGCTATTAGTGTTGGCCATGAGCCTATGATA[A/G]CCTGTTATGACATCTACGAAAAGATACAAGAGATT	#N/A	#N/A	#N/A
Rosa-hybrida	Affx-86816606	G13535_1488	TTGGGTCTTGTAGACGGGTTTGGAGCGAGGCCTGG[T/C]GGTTTGCGGCTGGGAGGAGCGGTCGTAGCGGCGGC	Rh_FV0G36770.m.1	FV0G36770	Pentatricopeptide repeat-containing protein At2g15690 (probable)
Rosa-hybrida	Affx-86816607	G13536_985	ACAATCTCTAAACTTTCAGTCCACAAGATCCAAAG[C/T]AATGAAGCACAAATTCTTACCTGCAACTTATCTCC	#N/A	#N/A	#N/A
Rosa-hybrida	Affx-86816608	G13538_532	CTTGGCACCTCTTGGAGTTGTGCAGCTGCTATAAC[C/A]ACCCTTCCCCACAGCTACCACATTGTGAATTGTAG	Rh_FV2G23350.m.2	FV2G23350	Basic blue protein, Precursor (similar to)
Rosa-hybrida	Affx-86816609	G13539_496	TGGAGGAGTTGTGTAATGATGAGCTACGCAAAGAG[C/A]GTGGTTCACACGTGAGTGAGTGGATATATGTTGTT	#N/A	#N/A	#N/A
Rosa-hybrida	Affx-86816610	G13541_228	GATTGTACTGCGGTTTCTAACTCTGTTTTTGTTGT[G/A]AAGGGTGTGAAGCTATGTGTTAAAACATGTATTTA	#N/A	#N/A	#N/A
Rosa-hybrida	Affx-86816611	G13543_402	TATTTCAATCACCTTATGGAATTTCTATATTCTGC[G/A]TTTGCTTTCTATAGCACTCGAAAAATTGAGACGTC	#N/A	#N/A	#N/A
Rosa-hybrida	Affx-86840944	G13545_494	CAGATCATCGGCACACCATTTGCAATACTTTCATA[C/T]ACCGAATTGCACCCGCAGTGTGTTACAAACAACCC	Rh_FV0G29830.m.1	FV0G29830	Anthocyanidin 3-O-glucosyltransferase 2 (probable)
Rosa-hybrida	Affx-86816612	G13549_247	GCTCTGAAAGAGGAGGTGAGGAGCTTAGGATTGTT[T/G]TGCATCAAAAATGGCAGCAACGAGTATATTTTGCT	Rh_FV2G29760.m.1	FV2G29760	Rab-3-interacting molecule unc-10 (Rim) (probable)
Rosa-hybrida	Affx-86816615	G1355_329	GGTGTCTAAGTTTTTGCTTGTCCCAATTTTACATA[T/G]ATATCTAATTCAATTCTCCAGGAGGCTGGAATATC	#N/A	#N/A	#N/A
Rosa-hybrida	Affx-86816613	G13557_1353	ACTCCCTCTCGATCCTTCACCGCCCATTTTCCTCA[A/G]CCTCTCACTACTCCTAACCCCAGCAGCATTGTCCC	Rh_FV0G29480.Contig3	FV0G29480	Chaperone protein dnaJ 49 (AtJ49) (probable)
Rosa-hybrida	Affx-86842767	G13557_1856	TGGAGGAGACGCCGTCCAGGTTCGGGCTCAGGCGA[T/C]GCGCTCGCTTGGCGTATTTCAGGGCTGACTTGAAG	Rh_FV0G29480.Contig2	FV0G29480	Chaperone protein dnaJ 49 (AtJ49) (probable)
Rosa-hybrida	Affx-86816614	G13558_243	TCTATGAAGGTTTTAATTCCCCTGTCATCCAAAGC[G/A]GTGTGCAGATGATCTGTAAAACTAGAACGCGTATC	Rh_FV4G08020.m.1	FV4G08020	TMV resistance protein N (probable)
Rosa-hybrida	Affx-86816616	G13561_785	CTTGGTATTTGACACATCCCCCTCTTCTTCTCTCA[A/G]AGGAGGAACCCAAGCCCCTCTGACCCACTCCCTAT	Rh_FV7G34280.m.1	FV7G34280	Pentatricopeptide repeat-containing protein At5g42310, mitochondrial, Precursor (probable)
Rosa-hybrida	Affx-86816617	G13567_148	ATTCACAGCTTTTCGAATGGCATAGTCAAAACAGA[T/C]AAGGAACAGAACCCAATATAATCGTCATCACTTAT	#N/A	#N/A	#N/A
Rosa-hybrida	Affx-86816618	G13569_520	CCACCTCCGGTTTTGTATCTGTCCGATGATCTAAA[C/A]GGTGTCGTTCTGCTGTAGTGATGATGATGCATCAA	#N/A	#N/A	#N/A
Rosa-hybrida	Affx-86816619	G13572_619	AAAGCAGCCATAGTCTTCTAGTGCGCTGCAGACTT[T/C]GTTGCAGGCTTCGAGCCATGAACTTGTTCCGGGCT	Rh_FV1G02120.m.1	FV1G02120	Flavonol synthase/flavanone 3-hydroxylase (FLS) (probable)
Rosa-hybrida	Affx-86816620	G13573_372	AGACATCCTGAAGTCATATTTAAGCTAGGAGAGTA[T/C]GCTCGTGATAGGCCCGTGAGAAAGAATGTTGATTC	#N/A	#N/A	#N/A
Rosa-hybrida	Affx-86816621	G13574_446	ATTACTCTTGCAGCTTTGGATAAGATGACACTAAC[C/T]AAGTCAGTTGTTTATGAGGCCTTGAGGATTGATCC	Rh_FV2G18940.m.5	FV2G18940	Allene oxide synthase (RPP) (similar to)
Rosa-hybrida	Affx-86816622	G13575_63	CCACAAAAGTAGGGTTGTGGTGGCCGTTGTGACAC[T/C]AGCGTCTCAGGCCTGATCGAAAATGTCCCGAGGAA	#N/A	#N/A	#N/A
Rosa-hybrida	Affx-86816623	G13576_214	AAGTATATGATGAGACAATAAGAACTTAAGTTTGA[A/C]GCATATATATAATTGGCATATATATTTGTATAACA	#N/A	#N/A	#N/A
Rosa-hybrida	Affx-86816624	G13577_183	GTGGTGGAACTGCATTGTAGTAAGATGGGTAGCCA[T/C]ATGCAGATGTAGGATAAGCATGTTGGCCATTTGTT	Rh_FV6G16370.Contig1	FV6G16370	Branchpoint-bridging protein (probable)
Rosa-hybrida	Affx-86816625	G13582_757	TGCTCTATTCTATGGTCCAAAACATGATTGTTATC[C/T]CAATTCATATATGATTTGCTCATGCTTGTAATAAG	#N/A	#N/A	#N/A
Rosa-hybrida	Affx-86816626	G13587_1163	GAGGTGGCCGAGATAGATGTTAAGAAAGAAACACC[T/G]GTAGATCATGGACAGATAATATGCTTCAGTATATA	#N/A	#N/A	#N/A
Rosa-hybrida	Affx-86840705	G13587_559	AGAGCTGCGGTTACTCGCCTGAGGAAAGAAAAACA[G/A]GAAGTGGAAAGTTCTTACAGAAGTAAGACATACTC	#N/A	#N/A	#N/A
Rosa-hybrida	Affx-86816627	G13589_1098	CCCATATGGAAGAAGTTAACTGGTCATTTTCTGAC[G/A]CCCCTCCAACGTATAGGATTAGGCCACGTGCTAAA	#N/A	#N/A	#N/A
Rosa-hybrida	Affx-86816635	G1359_318	ACCTTTCAAAAGACCTCTATTACTTGAATCTTTTT[G/T]ATAACCACATTACAGGAAGTATACCAGATAGTCTC	Rh_FV6G05740.Contig1	FV6G05740	Probable LRR receptor-like serine/threonine-protein kinase At3g47570, Precursor
Rosa-hybrida	Affx-86816628	G13592_707	GGACGCTTAGAACAACCGATATCTGATTTCCTCGG[C/T]CTACCAGGATGCCTTTTCTTACACTCAGCAAAGGT	Rh_FV2G18770.m.1	FV2G18770	B3 domain-containing protein At2g35310 (probable)
Rosa-hybrida	Affx-86816629	G13593_220	ATCCCCCACTTCTGAAACTACCTCAAGTAATACAC[C/A]TTCGCCAACTGGAGAAACTTCATCTCCATTTGTAA	#N/A	#N/A	#N/A
Rosa-hybrida	Affx-86816630	G13595_1031	GAATATATCAATGTTAAGGAAGAATATTTCACAAA[T/C]TCCTTCCGGCTTTTTTGTGTTTAGAAATCTTGTGG	#N/A	#N/A	#N/A
Rosa-hybrida	Affx-86816631	G13596_568	CTTTCACATCATTTAGCCGAAGATGCACCACTTGA[C/T]GACAGTCTTTGGCTCCTTGCTTTATCAGCCTTTTC	#N/A	#N/A	#N/A
Rosa-hybrida	Affx-86816632	G13597_1185	CAGAGGCAGCTATGTTTCTTGCTTCAGATGAATCC[G/T]GTTACGTTAGCGGACACAACTTGGTTGTTGATGGA	Rh_FV1G21690.m.1	FV1G21690	Momilactone A synthase (OsMAS) (probable)
Rosa-hybrida	Affx-86816633	G13598_1610	TGTCATAGAATCTATCTGTGCAAAATGAGGCAAGA[G/T]AGCTCCAGATAGTAATTACTGCAGAAGTTCAATGT	Rh_FV2G16020.Contig1	FV2G16020	Putative disease resistance protein At4g11170 (probable)
Rosa-hybrida	Affx-86816634	G13599_223	TTTTTGGAAAACATGTAACACTGCTTTATCACCTC[T/G]AGTGCAGAAAAAGAACATACTTAAAGTGATATCAA	#N/A	#N/A	#N/A
Rosa-hybrida	Affx-86816676	G136_2731	ATTGATCAAGTGGTTTCTACTGCCTTGCCCGAAAG[T/C]AAGAGCCCAGAACAAGTTTCTGCGGCTGTTAAGGC	Rh_FV7G29700.Contig1	FV7G29700	Clathrin heavy chain 1 (similar to)
Rosa-hybrida	Affx-86816637	G13600_122	TTTCATCCATTCAAAGTTCAAAGACAATTACTGTC[C/T]ATCTCTAGTACCAACTATGTCAACAACCCACTTCA	#N/A	#N/A	#N/A
Rosa-hybrida	Affx-86841864	G13600_361	CTATCCAACCAAACATGCCCGAAAGACTTGAAATG[C/T]TTCTGTTTTCTTTTCTTTCTTTAAAAAAGACGTAT	#N/A	#N/A	#N/A
Rosa-hybrida	Affx-86816638	G13608_551	CCTGACCCAGCAATTAAGGTCAATGACACCATCCA[G/A]CTTGATATTTCTACCAGCAAGATTATGGACTACAT	Rh_FV3G32400.m.3	FV3G32400	40S ribosomal protein S4 (similar to)
Rosa-hybrida	Affx-86816641	G1361_485	CCACTGTTGAACATGTTGGTCAGTCCAATAGGCGC[G/A]AATTTAGTGCTGCTGGAGCGGAGATTTTGAACTGG	Rh_FV7G08800.Contig1	FV7G08800	Stachyose synthase, Precursor (putative)
Rosa-hybrida	Affx-86816639	G13613_126	AGGTTAGGCAAAATAATGCAGAAACTGATGGTTGG[A/G]GGCCTTAGTGTCAAATGAATAATTTGAAGGTTTTG	#N/A	#N/A	#N/A
Rosa-hybrida	Affx-86816640	G13617_282	GCTCCAATCAATGAGTATCAAGCAAAGATTGTGTT[G/A]AAGCCCTTAGCTCCGGATCGGAGGTGGAAGTTCAT	#N/A	#N/A	#N/A
Rosa-hybrida	Affx-86816642	G13623_671	CATCAACCTCATCATGCATTATCCTTCCATCGCTC[C/A]TGACCTGCCTCAACATCCCCTTCTTCAACCTGTCA	#N/A	#N/A	#N/A
Rosa-hybrida	Affx-86816643	G13624_634	GCACTACAAATTGGAGCCAATGCCGCAGGCATTGC[G/A]ATTTACTGGGGTCAAAATGGGAACGAGGGTACCTT	Rh_FV7G06720.m.1	FV7G06720	Lysozyme, Precursor (similar to)
[truncated: 66,894 more rows]
