# Supplementary material for: Using RNA-Seq to assemble a rose transcriptome with more than 13,000 full-length expressed genes and to develop the WagRhSNP 68k Axiom SNP array for rose (Rosa L.)
Source: Front Plant Sci. 2015 Apr 21;6:249. doi: 10.3389/fpls.2015.00249 (PMC4404716; doi:10.3389/fpls.2015.00249)
Supplement: Supplementary Table ESM 3 — Orthologous ORF sequences of roses, constructed using the orthology-guided assembly procedure. The sequence header contains the Rh_Fv ortholog name and the related Fragaria (Fv) transcript annotation. (csv) [file Table3.CSV]

Rh-Fvortholog ORFs with DNA sequence	Rh-Fv ortholog transcript name	Annotation
>Rh_FV0G32700.m.2:64-456(-)	type:complete len:131	Laccase-17, Precursor (similar to)
ATGAGCATGCCACCAAAGGGTGCCTCTTTGTCCTACAATCGTGTAGTTATACACATAACTGTTACCTGTTTGTATAGGACATTGGGTCACATATGCCGGCCCATCGGCCCACCCGGATCGAAGTTGTCGAATCCCATGCCAATGGATGGAGATGTTGTTGTGGACATGATTAACCACTTTAATAAGGAGATTATCGCCCTCCCTTGCTACAATCCGAGGTCCGGGAAACTGCCCATTAACTGTTACAACGCTCTTTGTATGGCACAACCTTGTGATATTTTGCAGTTTGATTTCAAACTTGTAGTGCCTGGTAATGCTTGCAACTGCAAGCTCAGAACTGAGACACAAAGTTATGAAAGAGAAGAGAAAGAGCCTGAAAAACGCTTGCAATGA
>Rh_FV6G24240.m.2:1-495(+)	type:complete len:165	Ubiquitin-like-specific protease 1 (probable)
ATGGCTCAAAATGATCTTGTTTCTTATGTGCTTTTGGCATTGGACACCATATTTGACACTGAAATCCAAAGCTGTTTCAAGAAAGGATGGTCGTTTTGTTCATTCACAGTTTTCAATGTAAATGACATTGACATTCAACAAAACAACTTCGATTGTGGCATTTTCATGCTCAGATACATAATAAACTATGATAATCCGTTGAAAGATGAGGTAGATTCCGTAAATCGTCGTGTGCAACTTGCCCTTTGGATGTTGAAGCACCCAAAGAACCAAGCATGGGTGAAAATTAATGAGGCTTTAGATAATGAAAACAAAAATGATGGTGCCAAGAACAAGATCAAGACAATAGAAGAAATTGACGAAGCTACTGGAAATAGTGTTGATCAACATCATGGCAAG…
>Rh_FV0G00660.m.1:1-1161(+)	type:internal len:388	Probable ATP-dependent RNA helicase DHX36
CTTCTTCTTCTTCTTCTTCAAGACTTCGACGCCTCACATTGCATGCCCTCTTCACCATCTCCAATTCTTCTTCTTCTCCATCCCTCACCGCCTTCTTCACCTCCTTCTCCACAATCACAATTCCCTTCGCGTCCCAAAGCCTCTGCCCTCAGACCCTCACCACTACTCGTCGCCATGAAGGACCGGCCTCCTTCTTCGTACGGCGCCGTTTACGTCCCTCCCCACCACCGCCTCCGCTCCGTCATCACCAGCCCTAATTACACCTCCGCCGCCTCAATTGCCTCCAAGAAGACTACTGCTGCTCCTTCTCTCAGCAAAGCTCGCACCAATGGTGCTCGGACCTACTACCAGACTCAGCAGCACGAAGTTCAGGAACAGCTCCACAAGCCGAAGTTGCAG…
>Rh_FV2G27830.Contig1:1-3777(+)	type:5prime_partial len:1259	ATPase family AAA domain-containing protein 1 (probable)
TTTATCTCTCTCTCTCTCTCTCTGCACCCAATACCTTGTTTGGATCAGAGACGAAGAAGAAGACACCACACCATGGTTGAAACCAGACGCAGCTCTTCTTCCAAACGCACCCTATCCGCCTCTCCTCCCCCCAATCCCAAACGCTCAAAGGCCTCTGATGCTTCGTCATCCAACAACGGCGTTCGGAGCGGCACGCCGACGGAGCCTCTGGGTCCGATAAAGGAATCTGAGTCGCAATCTCCGGACCTCGAGCTGCGATCCCCTGATCCGCAGACAGCTGATTCCTTGAAGGCCGTTAACGGCTCTGATGCGGCGGAGAGAGCCCCTGATGACGTGGCGGAAGCGGAGGCCGCCGCCTTGGGGTCGCCGCAGCCTTTGGGCGAGACTGCAGTTCGTTCT…
>Rh_FV5G14680.m.1:1-1182(+)	type:complete len:394	1-phosphatidylinositol-4,5-bisphosphate phosphodiesterase delta-1 (PLC-delta-1) (probable)
ATGGAAGACAGTTATCATAGTTTAGCCTCGAAGATTAGTAATACAGGTGGTTCTTTGCATGGGCCAGAGAAGTTACAGGAAGCAGATGACATGAAAATTGCTCCATATATGGCTGGAATTCCTCAACCACAGACACCGCAGGAGCCTATGGAATTCTTGTCAAGGTCATGGAGTATCTCTGCTTCAGAAATCTCGAAGGCTCTCGCTAAAAAACAGAAGCAATCTAACATTCCCAAGAGTCCTGACACAGTCCTAGAATCAATTCCTTTACCACAACTGCGAGGCAAGGTCAGGAAATCTGGTACTAAACAGAGTCGGAGAACCGGGTCAATTGGAAAATGGTTCAACAATGAGTTCACTAATAGCACAGTGAAGAAGAAAGACAAGGAACGGATGGAA…
>Rh_FV6G38950.m.2:1-321(+)	type:complete len:107	RNA pseudourine synthase 4, mitochondrial, Precursor (similar to)
ATGGAGTTCTGTAAATATGGTGTCATCAATAAATTGACAAGGCAAATGTATATCTGTCTTATTGCAAAAAGGCAAAAGATAGATTTTGGCTGGAGTACAATCTTGTGTGCCCAGGCAGCTTTTATCAGGGGAAGAAAAATGGCTGTAGTTGATGAGGTGAGGAAGAAGGATGATGGGGGTTTACTCTGGAAAATTTATTTTGAGAAAGCTTTCGATCATGTTGAGTGGTTCTTCCTGGATAGTGTTATGGAAAATGAAGGTTTTCGCGTTAGATGGAGAAACTGGATCAGTGGATTCTTTGGTCAGCAAATTTTTCTTTGA
>Rh_FV3G35340.m.1:1-468(+)	type:5prime_partial len:156 7870 (probable)
ACTGTGATCCCGGAACCAACTATCTATGCTTTTGATTTGGCAGACGAGGAGTTCCGACAATTGCCATTGCCTCGTGCTTTGATCCAAAATGAAAATGTCATGAATGCAAGACGGATAGGAACTCAGGTTCTTTCAGGAGGATGCCTTTGTATATGGTCTCAGAATGGTTGTGGACATGTTGAATTTTGGGAGATGAAAGAGTATGCGGTCCCTGAATCTTGGGTTAAAATGTTTCAATTTAGTGTGCTTGATTTACCAGATGTGTTTGCTTCAACGTCTGGTTGGATTCCTGTTTTTGTTACAGAAGGCGGTACAGTTGTGATCCTCATTGACGATGAGTTGGTCAGAATTGAATGTCTTACAGAAGAGAAACCTATCTGTAGTGGCCGGTATAAGATT…
>Rh_FV7G37020.m.1:1-360(+)	type:complete len:120	SUMO-conjugating enzyme UBC9
ATGTTTCATTGGCAAGCAACAATTATGGGTCCCCCAGATAGTCCTTATGCTGGTGGTGTTTTTCTAGTTACTATTCATTTTCCGCCAGATTATCCATTTAAGCCACCAAAGGTGGCATTTAGAACAAAGGTATTCCACCCAAACATTAACAGCAATGGGAGCATTTGCCTCGACATCTTGAAGGAGCAATGGAGTCCTGCTCTAACCATTTCCAAGGTGTTGCTTTCAATCTGTTCACTGTTGACGGATCCAAATCCCGATGATCCATTGGTGCCAGAGATTGCTCACATGTACAAGACAGACAGGAACAAGTATGAGACAACAGCAAGAAGCTGGACCCAAAAATATGCCATGGGCTAA
>Rh_FV3G18820.m.1:103-471(-)	type:complete len:123	Ras-related protein Rab11D (putative)
ATGGCGAGTGACATCGTACACAAGAAGTGCACCCACAGCTCCCCGATAGTAAGCGCTTGTAATGGCACGGTACCTTTCTTGGCCAGCAGTGTCCCAAATCTGGGCCTTGATGACCTTGCTGTCGACGTTGAGGGTTCTGGTGGCGAACTCGACGCCAATGGTGGACTTGGACTCGAGGTTGAACTCGTTCTTGGTGAACCTGGAGAGGAGATTGGACTTGCCGACGCCGGAGTCGCCGATCAAGACGACCTTGAAGAGGTAGTCGTAGTCGTCGTCGGCTCTGTACCCGGCCATTGCTCTACTTCCAAGCTTTGTTTCCTTTCGGAGTTTCGGTCTTTGATATTTTGGGGGAAGAGAGAGAAAGACTGA
>Rh_FV0G44870.Contig1:1-1359(+)	type:complete len:453	RNA-binding protein 40 (probable)
ATGCAGCAGCAGCACCAACATCATCTGGGTTTTGAAGAACCACCAAGTAGCAGTAAGGCGAGTCTATTGATTCGTCACCTTCCAGAAGCCATTCCTGAAGAGACCCTGTTCCGCTTACTGTCCCACTATGGCGCTTCTTCTGTCCGCTCTTGCTCTCCTACCGGCAGGTTGAGAAATTGTGCTTTTGTGGATTTCCAAAACGAAGGCTTGGCTTACCAAGCACAGCGTCAGTTGAATGGGCTGAGGTTTCTTGGGAAGGTGTTAAAAGTGGAGAGGGCTACTAGCAATAGTGATAGGCCATTGCAGGATGGCAACAAGGATTCGGTTTCTGTGCCTCCCACTTCCACGTCATCTTCGGGGTACAATCCTACCGTCAAAAGGGAGACTCGGGAAACTGAA…
>Rh_FV5G15730.Contig1:54-2777(-)	type:complete len:908	Protein argonaute 1B (OsAGO1b) (similar to)
ATGGTGAGGAAGAAGCGAGGTGGTCAACTCCCTGGTAGCGGTGGAGCTGAAACCTATGAATCTCAGCCAGTAGCTGATCAGGCTTGCCAGCAGCACAACCAAGAGGCAAGAGGAGGAGGTTACCAACACCAAGCTGGAAGACCGCCACAAGGAGCCAACAGAGGAGGAGGAGGCTATGGCGGCGGCCGTGGGAATGGGAATGGAAATGGAAATGGTGGGATGCCATATCAGTATCAGTATCAGCAGCAGCATGGTGGTCCCCCGCCCTCTGAAAATGGAGGCAGGGGGAGGGGACAGGGAGGAGGAAGTCGAGGTGGTGGAGGTTACGTCAGCGGTAGGGGTGGTGGTTACGGCCGTGGGGGAGGATCTTCTTCCGGTGGCTATGGCCCGCCCAAAACA…
>Rh_FV1G25370.m.1:1-1080(+)	type:complete len:360	Long-chain-alcohol O-fatty-acyltransferase (probable)
ATGGAGGATGAGCTCAAGAACTTCATCAAGGTATGGATCACAACCATCTTATGTCTATCTTATTGCCATTACATAGTCTCCAGATTAATCCCTAAGGGCCTGCTTAGGCTCATTTCTCTCCTCCCTGTCTTCTACTTCTTCATCACCACCCCCCTAACTCTCCATTCCTTCCATCTCTGTGGACCCACAACCTTCTTCCTAGTCTGGCTTGGCATCTTCAAGCTCCTCCTCTTCTCCTTTAACCTTGGCCCTCTATCACCACCCCCAGCGTCACTCTTCCATTTCATCTCCATAGCTTGCCTCCCCATCAAAATCAAACCCCCAAATCCCAAAACTACCCAAAAACCCAGTAACCCAATTGGTCAAAGTGTCACACAGTGGCTGCCAAACAAGTCAATT…
>Rh_FV7G22350.m.1:1-1371(+)	type:complete len:457 2270 (similar to)
ATGGTGGCAAACCGTAGTATGAGAGACAAAGACTCCAATCCTAATGTCCATGAGAGCCTTTCAAGAAGCTTTGTATCAGTGGAGGAGCCAAAGCCAGAGACAAGGGCAGGGCCTGGCTTGATTTCCTGTACTACTTTCAATATTCTGGCTCCAATCTACAAACGACTCGATCAACTGAATCAAGGGCTTCGTGAGAGTGAATTCAGCTCATTCTGGGTGACTAGGAATCAGAAGATTTTGGATTGGTTACTGTATGAATCGTCTACTATTATATGTCTCCAGGAGTTCTGGGTTGGAAATGAAGAATTTGTGAATATGTACCTGAAGAGGCTTGGTGATGCTGGCTATAGTACCTTCAAGCTTGCCCGAACTAACAACCGTGGAGATGGTCTGCTGACT…
>Rh_FV5G04550.m.3:1-624(+)	type:complete len:208	Early nodulin-like protein 1, Precursor (probable)
ATGGCAATGGCTCTGGTTAGAATGTTGCTGTTGGCAGCAATCGTCTGCTGCTTCTTGATGGGATCAGCCACTGCAAATTATCCAATGGCGCACATTGTTGGAGGTGGCTTCGGATGGAGCGTACCTGAGAACAACAAAACCTTCTATGCTGATTGGAGTGCCCCTAGAACCTTTGGGGTTGGCGATAGACTTGTTTTCCCATTCAGAACTGGCACCGGCAATGTGGTGATGGTGGACAAGGCGGACTACGAGGACTGCACTCAAAAAACTACGATCGCCTTTTACTACCTGGGACCAACAACTATCGTGCTCAGCAAACCAGGAGACTACTACTTCTATAGCGGTACTGGCAAGCACTGCGAGGCTGGCCAAAAGCTCCACGTCAAAGTTGAAGAAGGA…
>Rh_FV5G26530.Contig1:2-2056(+)	type:5prime_partial len:685	FCH domain only protein 1 (probable)
GTATGTAAAGAGAAATTAATATATCCATTCATGAAAATGAACAGCAAATACACAAAGCTTTCACATGAACGAAATCTAGGCTACAAGCTCAATATCAAAGAATGCTACAATCACATCCAATCAACAAAAATCTATCAAAACAAAGAAAGAAAAAAGAGATACAATTCCTCTACAAGTTACAATGTAAAAGTGATTTCATCATGGGTTGCACATATATACCCCACTCTCATACCTGTGATTAACCTCATAAAAGTCTGTCTTACCCTCAGAAGCTGGGCGCAGACAAACTCCAGACAATGA
>Rh_FV1G08040.m.2:1-627(+)	type:complete len:209	Transposase for insertion sequence element IS256 in transposon Tn4001 (probable)
ATGAGTGATCCCAATTGGTCAAGAGAAGGGATGCAGAATGCAATCAACAAGGATGTTGAAATGGAGTTGGACTATCAGATGTGTTACAGAGTAAGGGTGAAGACACTTAAGCTTGCACAAGGGAGCCATGCAGGTCAGTACAATTTATTAGAGAGCTATGCTCATGAACTTAAGAAGAGGAATCCAAGTCGAAGCTCTGTGTGGATTCACACTGAATTGGATGTTGAAGTTATAAGGTTCAAAAGGATCTACATATGGATGGCTACATTGAAGAAAGGTTGGAGGGAGCAGTGCAGACCCTATATAGGGTTAGATGGGTGCCATTTGAAATTAGTTCATAAGGTCCAGTTGCTTTCAGCTGGGGGGATTGATGGGAATAATGGGATTTATCCAATTGCA…
>Rh_FV0G43110.m.4:1-822(+)	type:complete len:274 5750 (probable)
ATGAGTTTCAAAAATTTATATGCTTATAACCTTGCTATGTTGGCAAAGCAAGGTTGGAGATTGGTCACAAATCCTGATTCACTCATTGCAAGATTGTATAAAGCAAGATACTTTCCAAATTGTGACTTTTGGCAAGCGGAGTTGGGTGATGCACCCTCCTTCTCTTGGAGGAGTATCCTTGCAGGAAGACCTGTGTTAAGGGCTGGAACTAAGTGGAGAATTGGCGATGGTACGAAGGTGAATATATGGCTGGATCATTGGGTTCCAGAATGTTCGCAGTTACTTATACAGAGACATGCTCTCTCTCCAGTTGAATATGTGTCCGACCTTATTAACTTGCAGACTAGACACTGGATACCTGGACTGGTCCATGCGGTCTTCCATCCTACTGTGGCACCT…
>Rh_FV5G15320.m.1:1-1596(+)	type:5prime_partial len:532	Calmodulin-regulated spectrin-associated protein 1 (probable)
ATTGCTACTGGAGTTGAGAAATCAGCTTGTCCGTCTCCTGCTCCGGTGAAAATCCCAGCAGTTGGATGTGAATGTCCGACGCCAGAGAAGATAAGCGACCCTTTGCCCACCAATTTACAGCTCCAACTTCCGGACAAGAGTGCAGCAGATTTCCTTGATCATATGAATTGTTCGTTAAGGTTGCTTCGTCTGCGTAAAAAGTCAACTACGTTCCGGAATATATCTACTCAGGTGGAAATCCTGGCAAAAAGAAAGTTCTTATACAGGCATCTTGCTCAGATAAAATTTATACTTCCTGAAGCCATAAAGATAGATTGGGTTTTGGTGTCCGACAAGGAAACTCAATTCATGAAGCCGGATATAAACATCAGCTTGCTATTTGATATTGTAAAAGGTCAC…
>Rh_FV3G24170.Contig1:1-1176(+)	type:complete len:392	Glucose-6-phosphate/phosphate translocator 1, chloroplastic, Precursor (putative)
ATGATCTGCTCTGTGAAACAATCCCCGGCGATCACAAATGGCTGTGATGTTTTTCTCCGGCCAAAAGCTCGGCCGTCGGTGCAAGGATCTTTGCATTTGCCGTCTCTGCCTTTGAAGAGCTTTCAAAGGTCGGTGCTTTCGGTACAGAAGCCTCTGCACGTCTCTAGCATAGAGACCTTTGGATCACTCAAGGCTCGAACGAGTTTGATCAAATGTCAGGCGTACGAGGCAGATCAGTCAGAGCCGATCGAGCTTCCAAAGGTGGACACTCGATCGGAGGCGGCCAAGAAGTTGAAGATCGGTGTGTATTTTGCTATGTGGTGGGCTCTGAATGTGGTGTTCAATATTTACAATAAGAAGGTGTTGAATGCGTACCCGTTTCCTTGGTTGACCTCCACT…
>Rh_FV4G01510.m.1:1-945(+)	type:complete len:315	Oxidation resistance protein 1 (probable)
ATGTCCACATTCAAAGACAAAGTTTCCGAGAGGATCTCCCGTCTGTTTGGCGATTCACCCAACTCAGCCTCTGCTGTTCCTTCCCCAGATGAGGATGAAAATCCCCAGGCCAGGTCATATTCTAAAGGGGGTAAATCACTGTCTTCGTACTTTTCATCCATTATCCCATCTGTAGGCGGTGGTGGATCTAGATCATACGAGCACCAGCAATCAGTCCCACTTAGTAATGTGAACTTTGACTCCAAATATGAAACCTTGGATACATTTGAAGACTGTCATTCACCTGGTGAGAACAGGGAAACTGAAAATGATCGAGAAAACGATGATGACCATGCTTCTAGAGGGAGCACCAGTGAGTCTGAAGTGTTTGAAGAAGCAACTTTACAGCAAAGTTCAGAA…
>Rh_FV6G03550.Contig1:1-1254(+)	type:complete len:418	Protein notum homolog, Precursor (probable)
ATGAAGTTTTTGTGGGTTGGCATTGTTGTAGTGCTAGTTTTCACCAAATGGGCTAATGGGTTTGAGGAGCATAGTTTTAATGAAACAGAGCTGTCCTGGTTGGAGGGCTATGGAGAATCCAAGGCTGCTGTAACTGGGGTGATGGTAGGACTAACCCTTATTCCAGGAGCTGGTGCCAAAGGAGCAGTCTGCCTGGATGGAACCTTACCCGGGTATCATTTGCATCGTGGGTACGGGTCAGGAGCAAATAGCTGGCTTATTCAATTGGAGGGGGGAGGATGGTGTAACACCATTAGAAATTGTGTTTACCGCAAAACAACAAGGCGGGGATCATCAAAATTTATGGAAAAACAGTTGCTATTTACCGGAATACTAAGCAATAAAGCTGAAGAAAATCCA…
>Rh_FV2G39920.m.1:1-1857(+)	type:complete len:619	Putative membrane protein ycf1 (probable)
ATGATGAAGTGGTCACCGTGGCCAGGCGGATCAACGAGGAGGTTTCACGTGAAAGTCAACCAGCTAAAGCTTCATGGATTTTCATGTGAAAACGAGAGAGAAAAGACATTGTTGATCGAGGTGAAATGGAAAGGTTCCAAAAAGCATGGAGGTCCGTCCGGAATGCTAATGGCGCCGTTTTACGGACGATCGAGGTGTCAGAAAAACTGCACCGGTAAGGGTTTTATTGGAAAAGGTGAAATCGTTGAATGGGACGATGAGTTTCAGAGCCTCTGTAATTTTGGGTCAAAACAGAGCGGTGGTTGTTTTAGTCCTTGGGATTTGACCTTCACTTTGTTACATGGAGAGAGTGCAGAATTGAAAAGTGACATGGCGGTTCTGGGGAGGGTTTCGATGAAC…
>Rh_FV6G13880.m.3:1-1158(+)	type:5prime_partial len:386	Diaminopimelate epimerase, chloroplastic (DAP epimerase), Precursor (similar to)
AGTGGCGCTGAGACAAATAACACTAACAACAATAGCCGCCGGGTTTGTTTGAGAGAGGGAAACTCACTCAAAATCATGGCCATAGCCGCCGCCATTTCGGTGCCTCTCACATCCCCAACTAGCCGATCACTCACCTCCTTCCTTCCTCATCAATCGTCTCCTTCTCCTATTCTCCAATTCAACTCTCTCAGAAAAACCGTTAGCCCTCGTTTACGCCTCGTGGCGGCTGCTTCAATGAGCGTCGAAGCAGCCGAAAAGGCGTCGCCGGCGTCTTTTCTGGACCGGAGAGAGGCCGGAATCCTTCACTTCGTCAAGTACCACGGCCTCGGCAACGACTTCATCCTGGTTGATAATAGGGATTCTTCGGAGCCTAAGGTTACTCCGGAGCAAGCAGTGAGG…
>Rh_FV5G21770.m.1:1-1053(+)	type:5prime_partial len:351	Vinorine synthase (probable)
ATCGTGTGTAACGACGGCGGTGTAAGAACTGTGGAGGCATGTTGTGACGAAACCATTGATGAATGGTTGGCCATGGCTGTGGAGGATGATTCTACTTTTGATGGTCTTGCTTATAATCAAGCACTTGGTGAAACTGATCTTGATTTCTCTCCTTTGGTCTTTATACAGTTCACTTGGTTTAAATGTGGAGGAATGTCAGTGGGAATTAGCTGGGCAAATGTTCTTGGAGATGCATTTTCAGCCTCAACCTTCATCAACCATTGGGGAAAGACCATGGCAGGTCTTGTGCCACACAAGTCTCTGCATGTACTAGACCGACCTGCAAAATCTGAGCCCCCACTTTCAGTACTTCCCAATCTAATACCAAATGTAGTGAAAAGGGTTGATTCGGTTGGCGAT…
>Rh_FV7G06100.Contig1:1-1056(+)	type:complete len:352	Probable WRKY transcription factor 46
ATGGAGAAGAGGAAGAGTATGATGGGTAATTGGGAGCAAAAGATTCTAAAAAGTGAGTTAACCCAGGGGAAGGAGCTGGCAGAGAAGCTCATGAATCATCTCCACCACTCTTCATCATCTCAAGAAGGAGAATTCTTGATTTCAAAGCTACTATCTTCATATGAAAAGGCACTCTCTGTGCTCACAAGGGATGTTGGCTCTGAAGGAGAGTCCAAGCAAATCCAAGTGTTGGACTCACCTTGTTCATTTGGGAATAGTAGTAGCCCATTGAGTGAGATCTCTGACCACGATTGCAAGAACAAGAATGTCTTCAAGAAAAGGAAAACAATGCCCAAGAGGACTGAAGAAGTGAAGGTTTGCTCTGGAACAGGACAAGATGGCTCTCTTGATGATGGCTAT…
>Rh_FV7G29020.m.2:1-825(+)	type:5prime_partial len:275	Eukaryotic translation initiation factor 3 subunit F (eIF3f) (putative)
GCGTACAACCTGTCTGTGAAAGTTCACCCCGTAGTATTATTTCAAATTGTTGATGCGTATGAGAGAAGAAATGCAGATGCCCATCGTGTTATTGGAACTCTTCTAGGGTCTGTTGAGAAAGGTGTTGTCGAAGTCACAAACTGCTTCTGTGTACCTCACAAAGAATATGAAGAAACTGTTGAGGCAGAAATTGTGTACGCGAAGGAAATGTTTGAGTTCAACAAACAAGTTAATCCTCAAGAAAATATTGTGGGATGGTGGGCCACCGGTCATGAGGTGACATCCCATTCTTCAGCAATTCACGATTTCTATTCCCGTGAATGTGCTAATCCTATTCATTTAACTTTGGATACAACTCTTCAAGGTGAAAGGATGGGCGTGAAAGCCTATTTGAACGTG…
>Rh_FV2G51320.Contig1:147-1091(+)	type:complete len:315	Probable GMP synthase [glutamine-hydrolyzing]
ATGGCAATGTCTGTGGCCACTGAGCTCCAATCTCCAATCTGCGAGCCTCGCGCCGTTCTCGGCCCAGGTGGGAACAGAGTTAGGGTTTCGGAGGGAGCTAAACACAAATACGAGGGACTCAAGAAGCCACCGCAGAGGCCGAGAAAAGAAATTCCGGAATCGGTTGTCCGGAAAAACGTTTCGGTGGACAGCTCGTGCTCTTCAGACACCTCTTCCACTGGCTCCTCTCCCAAAACGGCCAGTCCTAGAAGGACTGTAAGGCATAAGAGCTTGAGGCCTGCCAAGCTTGTTTCAAACGACGTCGTCAAGCCTGACGGTCCACCTAAGCGATGTGAATGGATTACAGCGTACTCCGACCCACATTATATTTCTTTCCACGATGAAGAATGGGGAGTTCCA…
>Rh_FV2G26520.m.3:1-1863(+)	type:complete len:621	Protease Do-like 2, chloroplastic, Precursor (putative)
ATGGCCGTTGCGGTCGTTAACAGCTACTTCTCCGTTCTCAGCTCCACCGTTAAATTCCGTTCCGCCGTCTCCGCCGCCCAACCTTGCTTCTCCGCGTCGCTGTGGTCAAGTAGTAGCTGCCACACTCTTAAACCGGTTTGCCGCAGTAGCGGAGCTTCGAATTCACGGAAAGGGGATAAATCACGGTCGGAGAAAGAAGGTGTTGCTAAGAAGCTTATTGGAAATGGTGACATTAGGAGTGGTAGTGGTAGAGGGAAGAAGGGGCCGGCCCAGCCTGCGGCTTATAAGCCATTCGGAACGCAGAGAAAAGAGAAGAAAGAGTCTGTAGTTGATCAAAAGGAGAAGCAGGTTGAAGCGAGAAATCTTCAGGATGCTGATTTTCTCAATGCCGTCGTTAAG…
>Rh_FV2G23870.Contig1:2-1252(+)	type:5prime_partial len:417	Putative nuclease HARBI1 (probable)
CTCCTCCTCGTCCTCTCCCCCAATCCCTCCACCGATTCCTCCTCCCCCAACCATGCCTTCCCCGCCGTCCACCACTTCCTCTCCTCCCAAGAAATCGCCGCCACCCTCTCCCTCCTCTCCCTCTCCCGCAAACGCAAGCGGGCCCGTCTCGACTCCTCCGAGCCCACTCCCCCGGCCCAACTCGGCCTCCCTCTCCCTCTCCCTCGCACTCCCGACTCCTTCAAGACTTCTTTCCGAATGACCTCCTCAACCTTCGAGTGGCTCTGCTCTTTACTCGAGCCCTTACTCGAGTGCAGGGACCCGATTGGCTCCCCGCTCAATCTCTCCGCCGACCTCCGCCTCGGAATCGGCCTGTTCCGCCTGGCCACCGGAGCCAATTACCCGGAGATATCAAGACAG…
>Rh_FV0G21210.m.1:1-1917(+)	type:complete len:639 ) (putative)
ATGAAGAAACAAGGCAGTGAGATTGAGGCAGTAGGCATTAGCTACAACATTAAAATTCATCAAAGCAGAGATCTTGGCTGCCCCTTAAAGATCTTCAGCACCAAAAACCATCCAGAACCAGATCAAAAGGTTCCAAAACTCGAAGAAGAAGAACCGAGCACTCCCGGAGTCCGGCGAGTGCTAAAGAACGTCAACTGCCGCGCAAAACCATGGGAAATCCTAGCCATTGTCGGTCCGAGTGGAGCCGGAAAGTCATCCCTACTTGAAATCCTGGCCGGAAAGGTGACGCCACAAAATGGTTCAGTTTTCGTCAACCGCAAGCCGGTGGATAAAGCCAGCTTCAAGAAAGTTTCCGGGTACGTAACTCAAAAGGACACTCTCTTTCCTTTACTTACAGTT…
>Rh_FV7G25390.m.1:1-1176(+)	type:3prime_partial len:393	Exocyst complex component 7 (rExo70) (probable)
ATGCTAGTCTCAGAGACTGCGAAGTGTGGTACTACTGCACTCCCACCACCGCCAAGAAGAGGAATGTCCAGCCTCTTCTTCTCGTCATCCAACAAAAACCTCTCTTCTTCTCACTATTCACTTTCAAGCTCTTTTGCTGGTACCACCCCTAGCCGCACCTTCTCCTTGTCGATGATGGAAGAAAACATTGAAAATGCTGAGGCCATCATCACCAAATGGGATCCAAGTTCCTCCTCGTACACCAAGCTCACCTTTGTCTTCCAGCAAAGCAGGAAAGAAGCCAAAGAGTTCCTCAAAGCCATCAAATACTTGCGTAGTGCTATGCATGCTCTACTTGGCGAAAGGTTTCCATCCAGCAAGCTTGTGCTTGCTCAAAATCTAATGCAAGTAGCGATGAAA…
>Rh_FV0G46200.m.6:1-915(+)	type:complete len:305	Zinc finger protein CONSTANS-LIKE 13 (probable)
ATGGCACCCCTTAATCTTCATCTTATGGCCTCTATATTTGGAATTCTAGGTACCGTCGGCTCGTTCCTCGTTTACCTAGCTCCAATACCAACATTTTATTGGATTTACAAGAAAAAATCAACATATGGATTCCCATCTCTACCCTACTCAGTGGCATTGTTTAGCGCCATGTTGACGCTCTACTATGCCTTCCTCAAGACAAATTCTATGATTATCATCGCGATCAATTCCCTTGGCATCTTAATTGAAACCGGGTACCTTGTATTGTTCATGATTTATGCACCACCAAAATCCAGGATCTTCACAGCAAAGTTTCTTGGCCTCTTTAATGTTTTGGGTTTTGGTTTGATCGTATTGTGTACATGCCTAATCCCAAATGATTTTCTGCGGTTGAAAATT…
>Rh_FV5G27840.m.5:1-450(+)	type:5prime_partial len:150	Probable serine/threonine-protein kinase NAK
GGAGGACAGGGATTTCAACTGACGAGACATGTGGTGGGTACACGGGGCTACATGGCGCCGGAGTACATGGAAGACGGGGTGATTACTCCTAAACTGGATGTGTTTGCATTTGGGGTTGTGTTGTTGGAGCTATTGTCCGGAAGACCAGCCTCAGGTGATGAAGAATACACGTTGCTCTATTCATCCATTAGTGGGGTGCTTGAAGGAGATCATGTGGGGGACAAAATTAAAGGGTTTATGGATCCTTCTCTGAGGCGCCAGTATCCTTTGGAGCTGGCGTTTTCAATGGCTCAGCTCGCTAAGAGCTGCGTTGCGCCTCAGATCAACTCACGACCCACCATGGCTCAAGCTTCTGGTACTCTGTCTAAGATTCTTTCGTCAACTCTCGACTGGGATTCA…
>Rh_FV1G13870.m.1:1-1476(+)	type:complete len:492	Zinc finger CCCH domain-containing protein 6 (AtC3H6) (probable)
ATGAGAATGAATATGAAGCGATCGAGGAAATCAATTTCTTGGGCTCCTGGAGTTAAACTTTGTCAGGTAAAGCTGTTCTCTTCTTTGGATTGTCCTGTGGAAGTTGGCATGAAATATCAAGGTCATTTTCAACCGAAGACATCAAGTATGTTGCATTCCAGTTCTTTTGAACCCAATGATAGCCCGCCTGGGTTTGAAGTAGGTATCTCTGTGAAGCAATCTAAGCTGCAACATTTCCCCATCCCTCAGATTAGGTGGCAATGCCCTTCCAAGCTTATTATGCGTGACGGCTGGCGTGTAGCAGCTGGTGAGGAAAGTGAAGAAGCCAAGGCTCAAAAACTAAGAGAGATGAGAGTGCTTGAGGCAGTATATCCTCGTTTTTCTGCAATTCCACCTAGC…
>Rh_FV7G17890.m.1:1-960(+)	type:5prime_partial len:320	Phytol kinase 1, chloroplastic, Precursor (similar to)
GTGTCCGCCATTACCGTGCTCGACTCCATGACCCTCTTATCCTTCACCCCCTCTCGCCACCTCAACCTCAACCCCACCACCACTTTCGTCTCTATCGTACGCCGTCCCCCTCTTAACCCAGTTCCCTCCTCCCTCTTCTTCTGCCCCACCTCCCCTCCACTTCCGCTCCACATCCTCTACCGCCCCCCACGCCCCTCCCTTTCCCTCGTCTCCGCTCCACGCGCCGCCTCCTCCGCCGGGTACCTCTTGCATGATGCCGGAGCCACCGCCCTCGTACTCGCCGGCGCCTACACTCTCGTCCTCTGCTTCGATAATCTCACCAAGCGAAACCTCCTCCAACAGAGTTTGAGCAGAAAATTGGTCCACATATCATCTGGGCTGCTCTTCGTGCTTTCCTGG…
>Rh_FV5G16190.Contig1:1-1023(+)	type:complete len:341	Purple acid phosphatase 17, Precursor (putative)
ATGGCCCCAAATATTCCTTGTAAGAAATCCAGGACCTCGTGCGTTTTCTTGGTCCTCCTCAGCTCTGTTCTTTGTATTGTAACTACATCTGCAGAGCTGCAAAGATTCGAACACCCCACAAAAGAAGATGGATCACTTAGCTTTCTAGTGCTTGGTGACTGGGGAAGAAGAGGAGAATTTAACCAGTCCGAAGTTGCCTTTCAGATGGGAAGGGTTGGAGAGAAACTTGACATAGATTTTGTAGTTTCCACTGGAGACAACTTTTATGATAATGGATTGAGCAGCGAACACGATACGGCATTTGAGGAGTCATTTACCAAAATCTATACACAAAAGAGTCTGCTAAAGCAGTGGTACAGCATTTTAGGCAACCATGATTACAGGGGTGATGCAGAGGCT…
>Rh_FV3G31500.m.1:1-1185(+)	type:5prime_partial len:395	Nuclear localization sequence-binding protein (probable)
GAGTTTGAGATACTCAATGTGCCACCATTGATGGGTAACTACAGATTCAGATTGTCAGATATGATACCAAATGCCTGGTTTTACAAGCTCAAAGATATGAGCAAAACCAGAAAACACAACACTACTTCTCCCAAGAAAAAACCACCAACCTCTACATTTCCTCCACAAAGAACCCATCTTTCACAAACCAGATACTCCTACTACATCACAACAGAACAACAACCCAACAGAGATGAAAAGTTCTACAACTCACCTACACACCCCCAAGCCTCAGATGCACATTTTCCAGAACAACCCAGAAGGTCGTCAACCAAAAGAAGCAGAAGGAAAGCTGTTTACAAGCCTTCACCTAAAAAACAAGTAACCTCTTCCTCTGTTTCCTCAGGCCATTGTAGCTGT…
>Rh_FV4G03560.m.1:1-1224(+)	type:complete len:408	Digeranylgeranylglyceryl phosphate synthase (DGGGP synthase) (probable)
ATGGATTCTGTGCTTCTTGGGTCCTTCCCAAAAGCTTCTTTAGGTGGAAACAGTTGGAGAAGGGAGAATCTCAAGAAGATTTGCTTTTCGGGTTCGTATAGTGCAGTCAGAGTTTCAAGGTGCAGAGAATGGGACATCCTGCAAAGATACTGTGCTGTTGGGTCTCTGCATCCTCAACAGCGTAAGCATCATAACACAGGCACCAAGGAAAATTCTACATCCTACAGGAGGCATAAAAAGTTCCTGGTGAATGCAACTGCTGGTCACCCCCTTGATTCTGAACCCGGAGCTTATAATGCGAAAAACGTTTGGAACACTATGAAAAATGCAACGGATGCTTTTTACCGGTTTTCAAGGCCGCACACAGTTATAGGCACAGCATTGAGCATAGTTTCGGTT…
>Rh_FV2G20400.m.1:1-636(+)	type:internal len:213	Putative laccase-9, Precursor (similar to)
TGGTGGCATGCACATAGTGACTGGTCACGTGCCACCGTTCATGGCCCTATTGTTATTTTACCCGAGAGAGGAAAATCTTATCCATTTCCTAAGCCTTATGCAGAGAAAACCATTGTGCTTGCTTCATGGTTCAATACTGACGTGAAGGAACTAATCGATGACGCCATGGCAATCGGAGGAGACCCAGATCCGTCCGATGCTTTCACCATCAATGGCTGGCCAGGAGCTTTATATAACTGTTCCAATGAAACTATATCTCGTCTGCCAGTTGTGTTCGGAAAGACCTACCTGCTTCGCCTAATCAGTGCCGTCATGAACGAAGAAATGTTTTTTGCAATTGCCGGACACAACTTCACAGTGGTGGCTCAAGATGGTGCATACATCAAGCCCATACCGACC…
>Rh_FV1G03960.m.3:3-326(+)	type:5prime_partial len:108 1040, chloroplastic, Precursor (similar to)
GTTTCTAGGCTTCCATTCACATCATGTTCAGTTGATGCTATCCATGCCGGCGCTGCATTGCACTGCTGGCCATCTCCTTCCAACGCTGTTGCTGAAATCACTCGTGTATTACGAAGTGGTGGCATCTTTGTTGGGACCACTTTTCTGCGGTCTAGTCCTTCAAGTACTTCCTGGATATTCAAACCACTCAATGAGAGGGTTCTTCCCAGCGGGAATTATTTTAGGGAGGAAGAGATTGAGGACTTGTGTACATCATGCGGTCTCACAAACTACTCGAGCAAAGTTGACCAATCTTTCATCATCTTTTCTGCTCAGAAACCTTGA
>Rh_FV1G14520.m.1:1-333(+)	type:complete len:111	Peroxidase 72 (Atperox P72), Precursor (similar to)
ATGAACCATCTTCCAAATGCTGCCAGTTTGAGGAACAATTGCCCAAGATCTGGTGGAGACCAAAACCTGTTCTTCCTGGACTTTGTGAGCCCAACAAAGTTTGACAACAGCTACTTCAAGAACTTATTGGCTAACAAGGGCCTGCTTAACTCTGACCAAGTTCTTGTTACAAAGAGTGAAGTAGCCAAGCAATTGGTTCAGCAATATGCAGTGAACAACGAGCTTTTCCTCGAGCAATTTGCCAAGTCCATGATTAAGATGGGGAATCTTTCACCAATTACAGGTTCAAGGGGAGAGATCAGAAAGAATTGCAGGAAGGTCAACTACTCTTGA
>Rh_FV7G32460.m.1:1-969(+)	type:5prime_partial len:323	Quinone oxidoreductase (probable)
GCTATTCAAATCCATGAACTTGGTGGACCTGAGGTATTGAAATGGGAAGATGTCAAAATAGGAGAGCCGAAGGAGGGTGAGATTCGTGTGAAGAACAAGGCTATTGGGATTAATTTCATTGATGTGTACTTCCGCAAAGGGCTTTATTACAAGGCTGATACAATGCCCTTCATCCCAGGTATGGAGGCTTGTGGAGTTGTGACAGCCGTTGGACCTGGACTAACAGGGAGGCAAGTTGGAGATCTTGTCGCGTATATTGGTACACCGATGGGCTCATATGCAGAAGAGCAGATCCTTCCTGCAAACAAAGTTGTGCCTGTTCCTCCTTCCATTGATCCTATTGTTGCAGCATCCGTCATGCTTAAGGGTATGACAGCTCAGGTTCTACTACGCCAATGT…
>Rh_FV7G05270.m.1:1-2061(+)	type:complete len:687	Auxin response factor 9 (putative)
ATGGCGCACAGCGAGTGTGACTCTTCATCTATTTCTCGTGCTACTGCCGATACAGGTTTTGGAGGTGCTTTGTATACAGAGCTATGGAAGTTATGTGCAGGGCCTCTGGTGGATGTGCCCAGTCCTGGAGAGAGAGTGTTCTACTTTCCCCAGGGTCATATGGAACAACTGGAAGCATCAACAAATCAAGAACTGAATCCGCAAATCCCTCGGTTTAATATACCTTCGAAGATCCTTTGTCGTGTGGTTAACATTCAATTACTGGCAGAACGAGAAACCGATGAGGTTTATGCTCAGATCACTTTGCACCCAGAATCAGATCAAAGTGAACCTACAAGTCCTGATCCATGTGTACCGGAGCCTCCAAAACCGGCTACTTACTCGTTTTGCAAGATTTTG…
>Rh_FV6G50780.m.1:1-321(-)	type:internal len:108	60S ribosomal protein L37-3 (similar to)
CTATTCAGCCTTGACGGATGGTCCTTTCGCGTCCTTTGGTGCACCAGTTTGGAAACCGTTCTTGAATCGTCTGGGAACACCCTTCAAGTATCTCATTCGTCCAGTACCAGTAGTCTTCCTGCGCTTGGCCTTCTCGCCCCAGTTGTATTGTCTAATCTTCGCAGCAGGGTATCCGCAGGAGGAGCAGGTGTGCTTTTGAATGTGGAGGGATCGACGACCACAACGTCTGCACAGGGTGTGCGTCTTGTTGTGGCGCTTTCCGAAAGATCCAGTTCCTTTTGTCATCTTGAATGCGATGAACTGGCTGTCGAGATGGTTGTC
>Rh_FV3G39020.Contig1:1-795(+)	type:complete len:265 8000 (probable)
ATGGCGAGAGCAGGATTCAACAATGGTGGTATGGAGGAGCAGAAGGGTCCTACCTTCTTCAAGATAATCAAGCCCGGATTCAACACAGATCATCTGAGAATCCCACCAGCATTCAGGAAGCACATCTTGAATGAACTCTCTATAAGGGCAACTTTGACTCTGAGCAGTTCTGCAGATTCTTCATGGAATGTCAGAGCCCATAAAATAGGAAGGGATATTTATCTCAAGGAAGGCTGGCAAGAGTTTCTAAGAGATAACTCCTTAGGTGATTCAGAGTTCTTGATGTTTGGATATGATGGAAATATGCATTTCAGCATAGATATTTTTGAGAAGAATTGTTGTAAGAGAACCAAAGCTCCTGCTTTGAGAAGGCATCAACAATCCACCTTTACTAACAAT…
>Rh_FV3G00820.m.1:1-1383(+)	type:complete len:461 1900, Precursor (similar to)
ATGAAACAAAGGGTGTTTTTCAAGAAGAAGAAGAAGAAGCCAACTATGTCTTGTTTAAAATTCTCCATATTGGTCCTCTGTCTCCATGTATCTTGTTCCGGTGCCCTGGATTATCGTAAAGATCCTGTCTTGACAATTAGGCAAAAAGATAGCATGTTACCTATGATCTCCCCTACCGCGGCTCCTAAGCCGTTTCTTCCCCTTCTTGCTCCTTCACCATTGGCGCCATTCACAAACATTACTGTTCCAAAAATATCAGGACAATGTATGCTGAACTTCACTGCTTCTGAGAGTTTGATGAGTACGACCGCAATTGATTGTTGGTCTGTTTTTGCACCATTGCTGGCAAACGTTATTTGTTGCCCACAGTTGGAAGCTACTATCACAATCCTCATCGGT…
>Rh_FV0G05300.m.1:1-612(+)	type:5prime_partial len:204	Oxygen-evolving enhancer protein 3-1, chloroplastic (OEE3), Precursor (probable)
TTCACATTTTTTGCATCAGAAGCAATGAGCAGCAGCTTCACCACCACCACCACCACCCTCCTCCATGCCCGCATTACCAAGCCCCGAACCAGTCGTTGCCGGAACTCGGTAATCCGAGCATCGTTTCCCCGAGAGGAGGATGCGGCGAGTCGTAGGAAAGTTGTGACAACATTTTTGGCTACTACACTGGGGATTGGGGTAGCTCAACATGGCATTGCTACTCCGCTAGGACTAGCTCAGAATTGGGGGACTCGTTCATTTATAAGGGAACGTTTCTTTGAGCCTGGATTGTCTCCGGAAGATGCGGTGCTTCGGATTAGGCAAACTGCTGAAGGGTTACATAGTATTAGGGACATGTTGGAGGCCATGGCTTGGAGGTACCTCATCTTTTACATTCGC…
>Rh_FV7G35320.Contig1:173-562(+)	type:complete len:130	Cytochrome b5 isoform 1 (putative)
ATGGCAACCAAGTTGTATTCCATGGCCGAGGTGGCCCAGCACAACGACAACAAGAAGTCGTGGATCGTTGTCCACAACGGAGTGTACGATGTGACCGAGTTCCTCAACGAACATCCTGGTGGCGAAGAAGTCCTTCTTGAGCAGGCAGGCAAAGATGCTACAGAGCCATTCGAAGATGTTGGCCACTCCTCTGACGCACGAGAGCTTATGGCAAAGTACAAAGTTGGAGAGCTTATTGAGTCTGAGAGGAAAAAGATCAAGGAGCCTGCTGCCAAAGACTGGAGTGCGGACAACAATTCTGAAGACTCAAGCTCATGGAAGTCATGGTTGATCCCTGTTACTTTGGGTATCTTGGCTACAATTGTTTACCGATTCTTAACAGCCCAATGA
>Rh_FV6G32780.m.1:1-2142(+)	type:complete len:714	hypothetical protein
ATGGCTGCAGTACTGGCTACAAACAGATGCTATGGGCACAATGTGGAGTTAACAAATCAAGGGAAATCAGTAAATAGTCTTAGTTTCTCAAGCTCAATTTCGATTCCTAAAAACATCAATTCCGGGAGACCAACTAGTAATCCAGCTCAGGCCAATCAATGTCTTCGGTTTCAAGTGGAAATGCGACAGGCTGAGTCATCATCTTCAAGGCTTGGTGTCAATGGAAGGTCTGTGAAAATGGTGCCAGCTAGTGAGGTAATGAAAAGACAAACCCCATCTACTAATAAGGCTGACATAGTGAATGGAGTGAATGGTTCGAAGCCGGTTGTTAATGGAGCAAGTCTAGTTAGAAAACATTCTACTCCAGCTGCAACCTTGGTTAAGACACAGAAATCTAAA…
>Rh_FV3G36030.Contig1:1-1251(+)	type:complete len:417	Outer capsid glycoprotein VP7, Precursor (probable)
ATGGGTTTCGCTCAGTTTAGCAGAGGGAGGTCTAGGTTAGCTCTAGCAGTGCTGGTTTGCTTCTTGTTCATCTCTCTGTCCTGTGAGGCCAGATTGACTGCTTCATCAAGACAGAAGCTTGATGTTCAGAAGCACCTCAACCGTTTGAACAAGCCTGCTGTGAAAAGCATCAAGAGCCCAGATGGGGATATAATAGACTGTGTTCACATCTCTCAGCAACCTGCTTTTGATCATCCTTACCTCAAAGACCACAAAATTCAGATGAGGCCTAACTACCACCCAGAAGGCTTATTTCAAGAAAACAAAGTTGCTGAAAAATCGAAAGAAAAGCCAAACACCCAGCTGTGGCATGTGAATGGTAGATGCCCTGAAGATACCATACCCGTGAGGAGGACGAAG…
>Rh_FV4G12340.m.3:1-1866(+)	type:complete len:622	Lin-9 homolog (probable)
ATGATTGAGTCTACAGATGAGGTGAACTATGTGAATAAAGTTAAACGGTCTTCTCACTATGATACGCACCAAAAGCAAGGGAAATTGGTGAAGCCTCTGGGGAATTCATCTTCTACTACAGATCGTGAAAGGCAAGAGAACAATTCAGGTTTATCAACTGTACAAGTTCAATATGCAAACCAGGCCAACTTAACCTTGAGAGACAAGAGTAGACGGAAGGACATACAGAAAGATGCAAAGTCTCTGCAGAGTACATCATATGACCAGCCTAATAAACTGGTTCTTTCAGTTCCTAAAAATGAACTGAATCTCAAGGGAAGACTTTCCAATTGCTTATCTCGGTATCAAGCGCGGAGATGGTGTGCTTTTGAATGGTTTTATAGTGCAATCGATTTCCCA…
>Rh_FV4G14960.m.1:1-1269(+)	type:5prime_partial len:423 2290 (probable)
CACTTTTGTAGGGTTCTTTTCTTCTTCTTCTTCTTATTATTAATCTCCATCGTCTCCTCCCACCATAAAGTCACTACCTTTACCTTTTCCCTCTGCCATCCCTCCAATCCCCACATTGTTCACTCCAAAATGGCATCTTTCGCTCCTTCCTCTTCTTCTTCTTCTTCTGATAACCCAATACCCATCTGGACTCCATCCTCCTCTGTATCTGCCTTTCCCGACGAGCCGTACGAAGACTCCTGCAGTATCTGCCTCGAGCCTTTCTGCTCCGATGACCCAGCCACTATTACCAGCTGCAAACATGACTATCATCTCCACTGTATATTAGAATGGTCACAAAGAAGTAAAGAATGCCCAATTTGTTGGCAGTTACTTGTCTTGAAGGATCCGGCTAGCCAA…
>Rh_FV4G04970.m.3:1-483(+)	type:5prime_partial len:161	Chaperone protein clpB (probable)
GAAGGAGGATTAGTCTCTGGTGGGTATAGCCCAGTTGAGCATTTAGTTTCAGAAATTTCAAGGTTGGTTTCAGATTATGAAAGCAGCTCATGCTCAAGCACAAAGCCAAAGGTGTGGCTAATGGCTACTGCTAGTTATCAAACATACATGAGATGCCAAATGAGGCAACCTTCTCTTGAGATTCAATGGGGTCTTCAAGCTGTTTCAGTACCATCAGGAGGTCTTGGTTTGAGTCTCCATGCTTCCAGTGTCCATGATTCGAGAGTAATCTTTTCTCAAACCCATCTGAAGTGCTGGAAACAAAGCCATTCAGTAGCATCAAGGATCATGAACAAGATCATGGTAAGCTCCCCTGCTGTGAAGAATGCACTTCAAATTATGAGAAAGAAGCTCAGTTGC…
>Rh_FV2G33570.m.2:1-306(+)	type:complete len:102	Polyadenylate-binding protein 2 (Poly(A)-binding protein 2) (similar to)
ATGATGATAATTCTGATATCAACTTTATTAGTATCGGCTGCTTCATTGAGCTACACAATCCTGCTGCCTTTGTATCTACGATATGCAAACATTATGGAGACATCAAGTTTTCCATCACCTCTAGTGCCTTCCCTTAGCGAAGGATCTCTGATTCTGTTTCCCGTCTTCTTTTTGTTATTGCAGAGATCGATAGACATATTATCAATTCTGGGTTTTAAGGAATTTTCAGTTCATGGTGGCATTCAGTTAAACGAATTGTACTTTTGTTATGCCATTGACAGAACTATTATCAGTTCTGGGTTTTAG
>Rh_FV3G01900.Contig1:1-558(-)	type:complete len:186	Alternative oxidase 4, chloroplastic/chromoplastic, Precursor (similar to)
ATGGCAGCGGCGACTCTGTCTTCGACGGTGTCTGCAATCCCAACTCCCTGCTCTTCTTCGTCTCTCAAAGCAAGGACCTTGAAGACTTCAGCTTTTTCTTCTTCGTCCTCGCTCTGCTCTCTGAATCGTTTTCCTTGCAATCCCATCTCAGCTCGTCCATCGTGTTCCAGAAATTTGTATAGGGTACATGCAACTATTCTCCAAGATGAAGAAGAGAAAGTGGTGGTGGAGGAGTCCTTTGAGTTCAAGGCAACTACCTCTGATGAAGTGAAAGCCAGCAGTGGGGAGGCCTCTGAGAGTGAGCCTTCTAGTGATTTTGAGAAATGGGTTATCAAGGGTGAACAATCCATCAACGTTTTCCTTACGGATACAGTGATTAAGGTACTTGATACTCTTTAC…
>Rh_FV2G44190.m.1:1-714(+)	type:5prime_partial len:238	Protein TRANSPARENT TESTA 1 (similar to)
GAGGGTTTCGGAGTGAAAGAAGAGCAGATAGAGAAGGTTACAGTGGCACTGCACATTGGACTGCCTAATAGCACAACTGCAGATGATGAGAAGAAGGTTTTGGATGATGTCAAGGAAGAAGACGTAGTACTACCAATAACCAAGAATAGATTTAACGCCAATGGATGCTCTGCGACAGAGAGTAGGTTTTGGATACCGACGCCTGCTCAGATTCTTGTTGGGCCGATGCAGTTTGCTTGTTCCATTTGCAGCAAGACCTTCAATAGATACAACAACATGCAGATGCATATGTGGGGCCACGGATCTGAATTTAGGAAAGGGCCAGATTCTCTAAAAGGAACACAACCAGCCGCAATGCTGAGGCTACCATGCTACTGTTGTGCTCAGGGCTGCAAGAAC…
>Rh_FV7G08160.Contig2:1-306(-)	type:complete len:102	Sn1-specific diacylglycerol lipase beta (DGL-beta) (probable)
ATGAGCCAAGTGATGTTAGTGATTCTGATGACGAAGATGCAGATTCTTGCATATGTGTCATTATGTAGATATCATTCAGTAACTCAAGAACCAGGATATCTGCTGCATAAATCAATCAGGCATTCTCTTCAAGCTGATTTTGATGATTTCTATACAAATTGGCTCTGTCTTAACCGTGTTAAGGATGGACCAAAGGTCCTGAGACCAAGACAAGGCAGTCTCCCATGTTTTGCATCAAGTCTAGTGCCATTTTTTAGGTTAAATTGCACCGAGCTTTATTACAGCAAGATATTCAAATTGAGTTAG
>Rh_FV5G22910.m.1:1-858(+)	type:complete len:286	Probable xyloglucan endotransglucosylase/hydrolase protein 23 (At-XTH23), Precursor (putative)
ATGGTTAAGATATATGCTCTAGTTTTGGTTATGTTCTTCAACATCTTGGTGGCCTCATCGGCTGGTAACTTCAACCAAGATTTTGATATAACATGGGGCGATGGGCGCGCCAAAATACTCAATAATGCGCAGCTACTCACGCTGTCCCTTGACAAGACTTCCGGGTCGGGGTTCAAGTCCAGGAATCAGTACCTGTTTGGAAAAATTGATATGCAGATTAAGCTCGTGCCTGGTAACTCTGCCGGTACCGTTACAGCTTACTATCTATCTTCGTTGGGGTCGGCTCATGATGAAATAGACTTTGAGTTTCTTGGCAACCTAAGCGGAGATCCTTATATTCTACACACAAATGTTTTCACACAAGGCAAGGGAAATAGAGAGCAGCAATTTTATCTTTGG…
>Rh_FV5G12630.m.1:1-1623(+)	type:complete len:541	Heparanase-like protein 1, Precursor (putative)
ATGGAACTCTGTGTCTCTTTGATTCTCTTTCTGATTTCTCTGCCAGCATTTTTGGCCAAAGATGTTGGACATGCTAGCTTTGTAGTTGATGGGACAGTAGCTACTGCACACGTTGATAACAATTTTGTCTGTGCCACTCTTGATTGGTGGAATCATGAAAAGTGCGACTACAACCACTGTCCTTGGGGATCTGCATCTGTGTTAAATTTGAACTTGTCTCATCCTCTGCTTGCCAAGTCAATTCAAGCTTTCAATCAGTTGAGGATCAGAATTGGGGGTTCCTTGCAAGATCAAGTATTGTATGGTGTAGGAGATTTGAAATATCCTTGCCATCCTTTCAGAAAGCAGAAGGGTGGGTTGTTTGGATTTTCTACAGGATGTTTACCTATGAGTAGATGG…
>Rh_FV3G06680.m.1:1-1464(+)	type:complete len:488	Beta-galactosidase 8 (Lactase 8), Precursor (putative)
ATGTTTTTCTTTCTGTGTCAGGCGCATATCTACTATAAACATTCCAATGAGTGTGCAGCCTTTCTTGCCAATTATGGAAGTAGATCAGATGCAAATGTCACATTCAACGGACAAGTTTATTTCCTTCCAGCTTGGTCTGTAAGCATCCTTCCAGATTGTAAGAATGTTATATTCAACACCGCCAAGGTTGTCTCACAAAAAACTCTTGGAGATCCTCTTTTTGCCAGCACAACACTGAAACCATCTTCATGGGGATGGTACAAAGAAAGAGTTGGTATTTGGAGTAACAGTTCATTTAGTAGCCCAGGCTTACTCGAGCAGATAAGTACCACGAAAGATACTAGTGATTTTTTATGGTACTCAATAAGTATCAATGTGAATGAAGACATTGCACCTGGT…
>Rh_FV1G19410.m.1:1-984(+)	type:complete len:328	hypothetical protein
ATGGAAATGATGAAGCGAGCAGGGGAGATGTTTCTAGATGCTGCTGCTGGAGCAGTATTTGGATCGACCTGTGACTCCTTCCTGGAATCGATAGAGAAGTGCGGCACGTTGGATATTCCGGTCCTGGACAGAGTCAAATCCACGGTGGAGAGTTTAGAGCTATGCATTCCAAAGATGGAAGATCATGACATGACCTTTGGAGATGAAGTAAAAGAAGAGATGAAGCGGGCAAGAAAGTTTCTTGACAAGTTGTCGGAGGATAATGACTTGAGCTGGTCCAAGACAAGTGACAACGACCAACTTGTTGAATTGGATGCGTCTCTTAAGAGTCTGGTGGGGAAACTGCGCCTGCAGTTAGCAACGGAGGTCTTGGCTTTGGGAAAGCAGAATGCTATGGTT…
>Rh_FV4G09380.m.1:1-714(+)	type:internal len:239 8310, mitochondrial, Precursor (probable)
CTCCAACTGTTTGATAAAATGCGGAAGTCAGGTTTCTCTGTTGACGTTTCTCTTTATGATGTACTGATTGGAGGGCTCTGTAAGAATAGAGAGATTGAGAAAGCCTTGTCTATGTATTCGGAAATGAAGGATTTGGGAATCCATTCTGATGTTAGAGTCCTTAAGAAGCTCATATTAGCTTGTTCTGATAAAAGGGAAATGATTCAGATGCTTGAGGAAAGTCAGGAACATTTAAATGAAGAGGATATGCTTTTGCTTTGCAGTTCTGTGCTGAATAGTCTGGTTACTAACGACTCCATTGACAGAGCTTATCGACTGCTTCAGGCAATGATGAAAAAAGAATCTGATGCTGATCCAGTGGTAAAGAAAAAGGTACGTCCTGCCACCCGTTCATTTGAA…
>Rh_FV0G39070.m.1:1-525(+)	type:5prime_partial len:175	Shaggy-related protein kinase epsilon (similar to)
ACTGATTTCATATCAGCTGCTCAAATTTCAAAGGCAGAAGATGGCCATCTTCCCCTTGAAGAGATGCGTACACATCTGCGGAGTGAGTATCCTGAGAAGAATAAAAGGAAACTTTGTGAATCTTCATTGCTGAAAAGGAAAAGGATTATGGGACATGGAAACCAGATCATAGGGGAAGATGCTGATGCAATTCATCTCCCAAATCCAATGAATGGGCTTGGGACTCCAGCTGAACTCTGTCAAATCCACAGAAGTCTTCCAGAGGCAGCCACAAGACCTCCTTATTTTTACTATGAGAATGTGGCATTGACTCCTAAAGGAGTCTGGAGCACAATATCCCACTTTTTGTATGACGTGAAGCCTGAGTTTGTTGATGCGAAGTATTTTTGTGCTGCTGCA…
>Rh_FV6G51880.Contig1:1-3066(+)	type:complete len:1022	Lysosomal alpha-mannosidase (Laman), Precursor (probable)
ATGGCTTCTTCTACTGCGTGGGCGATGCTGCTGGTGGCGGTCTTATTGGCACAGTTGCTGGCCGCAAGATCGGAGTACATAGCTTACAATACGACGGCGGGGATCGTCCCGGAGAAACTCAACGTTCATTTGGTTCCTCACTCTCACGACGACGTCGGCTGGCTTAAGACGGTGGACCAGTACTACGTGGGCGCCAACAATTCAATTCGAGGTGCTTGTGTACAGAACGTCATTGACTCTGTCATCTCTGCCTTATTGGAGGACAAGAATCGCAAGTTCATCTATGTTGAGATTGCATTCTTTCAGAGATGGTGGAGACAGCAAAGCCCTGCTATGAAGATCAAAGTCAAGGACCTGGTCAGCTCCGGTCAACTCGAGTTCATAAATGGGGGCATGTGT…
>Rh_FV6G37770.m.1:1-891(+)	type:complete len:297	Lysosomal thioesterase PPT2 homolog (PPT-2), Precursor (probable)
ATGGACGGCGGAGATGGATGGCACGCGGCAGCTGGCGGTGGAGGTGGAAAAGAAAAAACGGTTATTAACCCGATAATGCTCAGATTCCGTCCAATCGCACCCAGACCGGTCCTCGGAGCATCCTGTTCAGGTCAGATTGTCCCGGAGGGGAAGAACAAAAGCTTGTATTCTCCGAGTAAGAGAGTTAAGAGGAAGTACATTCGGACCAAGAAAGGTAGCAGATCTTCAACTGGAGATCTACAAGGCGGTGTCATGGACTCGACCACCATCACGCTTCAGCTGTTGCCCGGAGAAAGAGGCTCCGGAGATACTTCAGGTGGTAGATCTTGGTTGAGTATTGACCAGGCGGCTGAGAAAAACCCGCATATTCAGGACCACCTATGGGTGAACACGCCAACT…
>Rh_FV6G01830.m.2:1-2283(+)	type:complete len:761	Pyrophosphate-energized vacuolar membrane proton pump 1 (H(+)-PPase 1) (similar to)
ATGGCTTTGCTGAGTGAGGGCCTAACTCAGGTTCTGATACCTGTGGCTGCCTTGATTGGACTTGCTTTTGCTTTGCTTCAGTGGTTTCTGGTTTCGAGGGTGAAGGTGTCTTTTACCTCCAGTGATGGAAATGGCTGTAAGGACAAGTTGATCATGGGAGAAGAAGAAGAGGGTATTGACAACTTTTCGGTTACCCTCAAGTGTGCTGAAATTCAAAATGCCATTTCTGAGGGTGCAACCTCTTTCTTATATACCGAATATAGGTACCTCAGTATCTTCATGGGTGTATTTGGTGTTGTCATCTTCCTCTTCCTTGGTTCTGTTAAGGGCTTCAGCACCGAAAGCGAACCCTGCACTTACAACACAGGGAATATGTGCAAACCAGCTTTAGCCAATGCC…
>Rh_FV7G13040.m.1:1-2259(+)	type:complete len:753	Protein kinase G11A (similar to)
ATGGAGAGGGGTCCAGAGTCAAAGGCGTTTCCTGTGAAATTTCCCATGGTAGGTGAGATCTCATTCAGTCGTACAACTTCAACAAGAGCAGGAGGTCACTTGTCAAATTTGCGCACTGGTTTGGGAAGAGAAGACGTTGCACCGATAAGAGAAAGGGGTCAGTTACCCAATGGGCGCTTGGCTTTCGTGAGAGAAGAAATTGCGTCAAACTTGCAGTCTATTTTGTTAAAAGATGGAAGATCTGATTCACGAGAATCTCAAGATTCAGACTCACCTATACCTTTAAGAATACGAAATGGAAAGGCCTCTTTTCCAGAAGAGGAAGTATTTATGTCTGAGGCTGTTACATTCAAGGGACATGGAGAATTATTCGATGAAGGGGGTCCTAGTTCTTTCTCT…
>Rh_FV6G20130.m.2:1-1773(+)	type:5prime_partial len:591 4770, mitochondrial, Precursor (probable)
GGAAAAGTCGGCGAGGCTAAGGACCTGTTTCGAACAATTTCAAAGCTCAGCTTAGTTCCAAACTGTATCACCTATTCTGCTTTGATAAATGGGCATTGCAATTCAGGAGACATGGGCGGTGCAGAAGCAATACTTAGAGAAATGGAAGATAAACATGTTTTCCCCAATATTATCACTTATTCTTCTCTCATAAAGGGTTATATGAAGAAAGGAATGATTGGTGATGCTATTGGTTTATTGAGGAAGATGGTGCAAAAAAATGTATTGCCAAATGTTTTTGTGTATGCAATACTAATTGATGGGTGTTTTAAGGCAGGTAAACAGGAATTTGCCCTTGATCTCTACAATGAAATGAAAATTAGAGGATTGGAGGACAACAGTTTCATATTTGATGCTTTT…
>Rh_FV5G09230.Contig1:1-1830(+)	type:5prime_partial len:610	DNA polymerase III subunit gamma/tau (probable)
CCAGTTTCTTCACGGTTTAAGGTTTTCATCATTGATGAGTGCCACTTGATGTGTGGGGAAACATGGGCGACCATTTTGAGTAGCATCGATAACCTTTCTCAACATGTTGTCTTTGTGATGATCACTCCTGATCTGGATAAGCTGCCGCGGAATGCAGTTTCACGGTCCCAGAGATATCACTTTCCAAAGATTAAGGATGGTGATATTGCAAGCAAGTTGGGAAAAATCTGTGTTGAAGAGGGTCTTGAATTTGACCAGGTTGCTTTGAACTTCATTGCTGCCAAATCAAATGGTTCACTTAGGGATGCAGAGATGATGCTTGATCAGCTAAGTTTGCTTGGTAAAAGAATCACAATGGGCCTGGCATACGAGCTTATTGGAGCTGTTTCTGATGATGAA…
>Rh_FV3G40440.m.2:1-1017(+)	type:complete len:339 kDa class I heat shock protein (probable)
ATGGCAACGGAGGGAAGGCCATTTGCAGCAACAGCTAATCGGATTTATGAAGATATTGAACTACCGTCATCAGCACAGTGGGTTCAAGACGAAGGATATGAAACTCTCATTGTCAATCTACAGGGATATAAGAAGGAGAATCTGAGGATCCAAGTAACCTCAACTCGAAACATAAGGGTGCTCGGTGAACGCCCAGTTCGTCCGGAAAACAATGTATGGCAGCGCTTCCGCAAAGAAATTCAAGTTCCATCAAACTGTGATGTTAATGAAACCTCTGCCAGGTTTGACAACGGCTTCCTTTACGTCAAGATTCCGAAAACCATAGCTCCGGTCGAGACAGCAGCACAAAAGGATCAGAAACCACTAAAGCCAGCAACTGAAAAACCACCACCACCCGCA…
>Rh_FV6G32710.Contig1:233-913(-)	type:5prime_partial len:227	Nuclear transcription factor Y subunit B-3 (AtNF-YB-3) (similar to)
ACTTCAACGCAACGCAGCGCAGCCGCTCCTCCAGAGACCCCGGAAAAAGAATCTCCGATGGCCGACTCGGACAACGACTCCGGCGGCCACAACGGCCACTCGCAGGGAGGGGAGCTGTCGGCGCGTGAGCAGGACCGGTTCCTGCCGATCGCGAACGTGAGCCGCATCATGAAGAAGGCATTGCCGGCCAACGCCAAGATCTCCAAGGACGCAAAGGAGACCGTCCAGGAGTGCGTCTCCGAGTTCATCAGCTTTGTCACCGGCGAGGCCTCCGACAAGTGCCAGCGCGAGAAGCGCAAGACGATCAACGGCGACGATTTGCTCTGGGCCATGACCACCTTGGGATTCGAGGAGTACGTCGAGCCGCTCAAGATCTATCTCCAGAAGTACCGCGAGATG…
>Rh_FV7G39600.Contig1:297-647(+)	type:complete len:117	Probable WRKY transcription factor 19
ATGGCATGGATGTTCTCTAAAGTGTTTTCCATCAACTTTATCCCAAAGAATCTTGTTAAACTTGACATGCGTGGTAGTCACATTCAACAACTTTGGGAAGGAATCCAGAAGAAGATGGCTGCATTGAAGGCAACTAGAAAAGCTGCTGCTGCTGCCACCCCTGCTAACTCTACCAAAGCTGCTGCTGCCGCCACAAAATCCAAGTCCACCAAAGCTACTACTGCTGCTGCCACATCTACCTCAGCAACCACAAGGCCTCCGACATCAAGTAAAGCATTAAAAGGTCAATCTCCAACACGTTGCAGATCATCTCAAAGGATTAGGCAGAATTCCAAGCAAGGAGGAAAGTAG
>Rh_FV6G51100.m.3:1-654(+)	type:complete len:218	Wall-associated receptor kinase-like 8, Precursor (probable)
ATGGGTGCTTCCCTGAGCTATGTCTCAGATCTGGGGCTTCTGCCTCTTGTTTCTTCTCTTTTTTTCTCCTTCGGTCTCCCTCCCTTCTCCTTCCATCCTGCCCCAATTTTCTTTCTGAACTTTAGCCCCAAATTTGCTCTAACCCATTCCTCACCACCCATCACTTTCTTTTACCCACCATCTCTCATCTCCAGATCTTGTTGCCTGGATTTCTTCTATTCCATTTCAAATCGGTACCATGGCTTGGTTCTTGCAGTGGCTTCTCTCAAACGCGATTTCTCGCGTCTCAATCGGAAGATAGGTAGGGCTTTGGCTCGGGTGCATGCACCACCTACTTCTATGTTCTATTTTCGGGGTCTTTTGGCTCCTCCTGATCTGGGTTTCGTTTGCCTAGATTTG…
>Rh_FV7G25050.m.1:1-351(+)	type:internal len:118	Intracellular protein transport protein USO1 (Int-1) (probable)
CCTTTGGATGAACCTTATGACACAATTAGTAAATATCATGGGGATGATTACTCGAGCTTGCAGAAACAGTTCTATGGAGAGAAGTGTAATGGTTTAAACTCTGATGAGACTGAAGAGGAACTGGATGTGGAATTACAAAGAAGACTGGAGGAAGCTGAGGAGAAGGTCATGCTTCTGTCTGAAGAACTTGAGCAGGAAAGCTTTCTTAGAGATAGTGGGTACAATGTGCCATCACTGATTCAGACAATTAGAAACCTAACAGAGCAGAGAATCAGCTTTGCACTTGAGGTTTCAAACCTCCTTCAATTACGAATTGCTGAGAGGGCCTCAGCCAAGAAAGAATTGAGACTG
>Rh_FV3G35970.m.1:1-462(+)	type:5prime_partial len:154	Subtilisin-like protease, Precursor (probable)
ACAAGTGACTATGTTCAATTTCTATGCAACATTGGCTATACTGAAGAACAGATAAACATGATTGTTCTTTGCCCTTCAGGAACTGACACAAGCTGTCCACGAGTGCCCAAATCAAATGCCAATGTAAACTACCCATCAATCACAGTTTCAAATCTCCAGTCCGCTGTGACAATCAAAAGAACCATGCGTAATGTGGGCGAGAACAAGAACGCCATTTATTTTGGGACCATTTCTGAGCCTGATGGAGTGGAGGTAGTGATATGGCCTAGAGTTTTGGTATTCTCCTGGTTCAAGGCGGAAAACACATATTATGTGACACTCAAACCACAAAAGAAGTCACAAGGAAGATATGATTTTGGAGAGATCGTTTGGTATGATGGCTTCCACAGGGTCAGGAGT…
>Rh_FV3G22380.Contig1:3-653(+)	type:5prime_partial len:217 1) (putative)
AGAGACAATCACTTTCATCCTGCGTGGGCATGGTCTGTTGTTAGTTTGCTTCTGCGCATACCTTACTCTATTATTGAAGCTGTTGTATGGTCTTGTGTCGTATACTACACAGTTGGTTTTGCCCCTGGTGCTGGGAAATTTTTCCGTTTCATGTTTTTGCTATTTTCTGTGCACCAAATGGCTTTGGGTCTCTTCCGGACAGTGGCATCTCTTGCAAGAGATATGGTCATTGCCAATACATTTGGATCAGCTGCATTACTTGTTATATTTTTGTTGGGTGGATTCGTTATTCCCAAAGATAGCATTAAGCCATGGTGGCAATGGGCCTTTTGGGTATCACCACTATCATATGGACAACGCGCTCTTTCTGTCAATGAATTTACTGCTGTAAGGTGGATC…
>Rh_FV1G24010.m.3:1-756(+)	type:3prime_partial len:253	Autophagy-related protein 11 (probable)
ATGATGCTAAGCCAAGCAAACAATGTGGCTACCACGATGGCCTCAGTAATCCACACTACTCATAAAGTAATCGAAACTACTCTGGAAACCATTCTTGGGGAGTCTAGCCCATTTGCCATGTCTGACGAGAAGATCTTGGAAGAAATTTACACTACTCATGTCCATGTTGATGACTCCTTTGACGACGATTCTCTTTTCGTCATTGTTGAGAACATTCTTAAGCATGCAATCCAAACTGTTGACGAAATTGTGCAGCGTACTGAAGTGCATGAGGAAAACATAGAGGAGAAGACCCCCAAAGCCAGCTTCAGGGTACCAGTGTGCACACTTAAGGGAGTCTCCTTCGAGATGCAATGCAAGCCACCTGGTGAGGAAATTGCCCACAAGACAACACTGGCA…
>Rh_FV7G27710.m.3:1-510(+)	type:internal len:171	TMV resistance protein N (probable)
AGCATTCATTTGCTTTCTAAGCTTCAATATATTAATTTGGAGAATTGCAAAAGACTCCAACAATTGCCAGACCTTCCATTAAGCGACTATTTAACGGTAATAACCGACAATTGTACTTCGTTACAAATATTTCCAAATCCAGGAGATTTGTGCAGATTATCGGGTTTTTATCTCTCTGGCAACAATTGCTTGAGTACGGTTGATAATCAAGATTATTTCTTATATTCAATCCTAAAGGGGTTTCTTGAGGAAACCCCTTGTTCTTTTGCGTCTTCCACTGCTGTAATTCCTGGAAGTGAAATTTTGGAGTGGTTCAATAATCAAAGTGTAGGAAACTCGGTAACTGTGGAGTTACCTTCTTATGCATCTAATTATAGCAAGTGGATTGCTTTATGTGCT…
>Rh_FV3G39510.Contig1:185-1096(+)	type:complete len:304	Ubiquitin carrier protein E2 32 (putative)
ATGGCGGAGGACAAGTACAACCGGAAGAACCCAGCCGTGAAGCGAATTCTTCAGGAGGTCAAGGAGATGCAATCCAATCCCTCCGACGATTTCATGAGCCTCCCTCTCGAGGAGAATATATTTGACTGGCAATTTGCAATTCGAGGCCCTCGGGATACCGAATTCGAGGGTGGCATTTATCATGGGAGGATTCAATTGCCGGCGGAGTACCCATTCAAGCCTCCTTCCTTCATGTTGTTGACGCCTAATGGTCGTTTTGAAACGCAAACCAAGATTTGCTTAAGCATATCGAATCATCATCCTGAGCACTGGCAGCCATCGTGGAGCGTGCGGACTGCTTTAGTTGCTCTTATTGCATTCATGCCCACCCACCCAAATGGTGCATTGGGTTCACTGGAA…
>Rh_FV0G40080.Contig1:1-768(-)	type:internal len:257	Elongation factor Tu, chloroplastic (EF-Tu), Precursor (similar to)
TACGTCAAGAACATGATCACCGGCGCCGCGCAGATGGACGGCGCCATCCTCGTCGTCTCCGGCGCCGACGGCCCGATGCCGCAGACGAAGGAGCACGTCCTGCTGGCCAAGCAGGTCGGCGTCCCCAATGTGGTGGTGTTCTTGAACAAACAGGACCAGGTGGACGACGCCGAGCTGCTTGAGCTGGTGGAATTGGAGGTCAGGGACTTGTTATCGTCGTATGAATTCCCCGGCGACGATGTTCCGGTGGTTTCGGGTTCGGCATTGCTGGCATTGGAGGCCTTAATGGCGAACCCGAAAATAAAGAGAGGGGAGAATGAATGGGTGGATAAAATTTATGACTTGATGGATTGTGTGGATGACTATATTCCAATTCCGCAGAGGCAGACTGATCTGCCG…
>Rh_FV0G36720.m.1:1-438(+)	type:complete len:146 ) (putative)
ATGGCTGACGGCCTATTTGGGCACCCATTCAGGCGATTCCTCTGGAGTCCTCCAGTTTTCCGAGAGCGCTGGTCCGGTTCTACGGCACTCATGGACTGGCTTGAATCCCCAACTGCCCACATATTCAAATTCAATGTTCCAGGTTTTAGGAAGGAAGAGATAAAGGTGCAGATCGAAGAAGGCAACATTTTGCAGATAAAAGGGGAAGGTGGGAAAGAGGAGGCCAATGGAAAAGACATTGTTTGGCACGTGGCGGAGAGAGGGACGGCCGGGAAATCATTACCAGAGTTTTCTCGGGAAATTGAACTGCCGGATAATGTGAAGGTGGATCAGATTAAAGCTCAGGTGGAGAATGGTGTGCTCACCATTCTTGTACCAAAAGATGCTACCCCTAAACCA…
>Rh_FV0G49230.Contig1:1-2676(+)	type:5prime_partial len:892	CAP-Gly domain-containing linker protein 1 (probable)
TTTGAGCCTGGAGTGATGGAATGTACAGAATCAATATTAGATCATTTCAAGGGAAAACTGGACCAAGCAGGAATATATGGTGCTGTCGGTGTCTCTCGCTTCCCCTATCATTTGGGTGGGAACACATGGAGAGCATTCTGCGAACTTTGGAGTCCTTTGACTAATACTTTACACCATGGGAATGGAGAGATGAGTGTGTCCCTTTATGATTTGAAGCTTATTGGTGGTTTTCCCATTCTGGGTGTCCCATATGAAGAATTCATTCCTGCAAATAAAGAATTACATCGTAATGGGAGATATCCGTATACCATTGTTGAACTTCTGCGAATACATTCTGAATTGAGCGCACCCAATAGCAAGACTTATGTTTCCTGGAGGCAATGGCTTGCTCATTTTTAT…
>Rh_FV7G35340.Contig1:67-1251(+)	type:complete len:395	ATPase family AAA domain-containing protein 1 (probable)
ATGGCGTCGCAGAGGGAAACCAAGTTCCTGCAGGAGCTCATTCTCTACGCCGCGAGCGCCGCCATGAGCTGCCTGGTTCTGTTCGTGGGGCTCCGACACCTCGACCCGAACCGCGAGGCCTCCAAGAAGGCCCTGGAGCACAAGAAGGAAATCGCTAGGCGCCTCGGCCGTCCTCTCATTCACACCAATCCTTATGAGGATGTCATAGCTTGCGATGTTATAAACCCTGACCACATTGATGTGGAGTTTAACTCCATTGGAGGACTGGAGGCTATAAAGGAAGCCTTGTTTGAACTGGTGATTCTTCCACTGAAGAGGCCGGACCTCTTTAACCATGGGAAACTCCTTGGTCCACAAAAGGGAGTCTTGTTGTACGGACCACCGGGTACTGGGAAGACT…
>Rh_FV5G22470.m.1:1-468(+)	type:complete len:156	Probable cation transporter HKT7 (OsHKT7) (similar to)
ATGGTTGATTTTCTTAAGCAGTCACGGAAGTTTGTAATCCTAATTGTCCTCTATTTTAACTCCATTCCTCATGTTCATCCCCTTAACATTGGTGTTCAAGACACAGATACTTCCATCGTTCTGAGTAAAGATTGCAGTAGAAAGTGCGAGTCTGAGTTCTGTACAGTGCCTCCATTGCTAAGATATGGAAAGTATTGTGGGCTTTTGTATAGTGGATGCCCTGGGGAGAAACCCTGTGATGGTCTAGATTCTTGTTGTATGCAGCATGATGCCTGTGTACAATCTAAGAACAATGACTATCTGAGCTCAGAGTGCAGCCAAAATTTCCTAAAATGCATGTCACAATTCAAAAACGCAAAAGGACGGACCTTCAAAGGGAGCAAATGCAAAGTTGAGGAT…
>Rh_FV0G02980.Contig1:1-1350(+)	type:5prime_partial len:450 3570 (similar to)
AACACAACGGTCCAAACCGCCGCAGCAAACGTCACCGACAGGCGGGAACACCTCTTAAGACCCAGAAAAAGTTGGAGTATGCGAATGGGCGATAAACCGGATCGTGATTTGATAAGCAATCTGCCTCAGAGCATTATAGAGAGCATTCTCACGTGTTTGCCAATAGGAGATGCTATAAGAACTAGCTGCTTGTCAAGGAAATGGAGATACAAATGGACTACACTCACTCATCTTGTATTCGACGAAAAATGTGTGGCTCAATCTGGTGATCAAGTAGTTGTCACAAAAAGCCTTATCAATTTTATAACTCGAGCTCTCTTTCTTCACCAAGGCCCTATTCACAAGTTCCAGGTCTGTACTTCGTACTTGCAGAGCTGCCCGGATATAGATCAATGGATA…
>Rh_FV7G19960.m.1:1-672(+)	type:5prime_partial len:224	Cycloartenol-C-24-methyltransferase (Sterol C-methyltransferase 1) (putative)
TTCAGTGGGGCATCAGTTACAGGGATAAACAACAACGAATATCAAATAACTAGAGCAAAGGAACTCAATCACCTTGCAGGAGTGGATGAGACCTGCAACTTTGTCAAGGCAGACTTTATGAACATGCCATTTCCTGATAACACTTTTGATGCAATATTTGCAATAGAAGCCACATGCCATGCACCAAATGTGTTTGATTGCTACAAAGAAATATATCGAGTATTGAAGCCAGGACAGTGTTTTGCTGCTTATGAGTGGTGCATTACTGACTCCTTTGATCGAACAAACCATGAACACCAGAGAATTAAGGGGGAAGTTGAGCTTGGCAATGGACTTCCTGATATCAGATCAAAAGAACAATGTATTCACGCTCTAAATGTTGCAGGCTTTGAGGTTATA…
>Rh_FV5G29020.Contig1:1203-2357(+)	type:complete len:385 , Precursor (putative)
ATGGCTGCAATAGCCGATATGGTTGAGTACTATGGATGGAGAGAGGTAATTGCAATATATGCTGATGATGATTTAGGGAGAAATGGGATTGCAGCATTAGGGGATTTGCTTGCTGAGAAACGTTCTAAGATCTCATACAAAGCACCTCTGGTTCTTGATCCTACTCGGAATAACATCACTGATGTACTGATTAAAGTGTCTTTAACTGAGTCTAGGATTATTGTTCTTCATGTTTATCCAGGTTGGGGCCCTGAGGTGCTTAGTGTGGCCAAGTATCTTGGCATGATGGCAACAGGGTTTGTTTGGATAGCTACTCATTGGCTTTCTAGTTATATAGATTCCACCATTCCCCTCCCTATGAGTACTTTGGATAATATGCAAGGAGTTCTAACATTGCGC…
>Rh_FV2G32740.m.1:1-2724(+)	type:5prime_partial len:908	Serine/threonine-protein kinase CTR1 (similar to)
GCCCCGCCGGTGGTGGCGAGTCCGGGGACGGCGAATCTCAACACGACGGCGTCGTCACCGGCGTCGTCGTCGTCGGGGTCGGCGACAATGGGAAGAATCACGGCGGTGGAGTCGGTGAGTGATCGGACGTCTGGCGACGGCGGGGGGAGCGGGAGTGGCGGAGGAGGCGTGGATTTCAATTTCTTGGAGGAGGAGTTTCAGGTACAGTTGGCCCTAGCGATTAGCGCTTCCGATCCCGATTCGCGCGACGACCCCGAGACGGCTCAGATCGACGCCGCGAAACGGATTAGCCTCGGCTGCGGGGCGACGTCGCTCGCCGACGCACAAGCCCCTTTTCAGATACTTTCGCTTCGCTACTGGAGCCATAATGTTGTAGATTATAATGAAAAAGTGGTGGAT…
>Rh_FV2G11820.Contig1:1-1566(+)	type:complete len:522	Probable flavin-containing monooxygenase 1
ATGGGGAAGAAGGTGGCCATAATAGGAGCTGGGATCAGTGGCCTTCTTGCCTGCAAGTACACCCTTTCAAAGGGCTTTCAACCCATCGTGTTCGAATCCTCGAGCACCATCGGAGGGGTATGGACCAAAACTTTTGAGAGTACCAAGCTCCAAACTCCTAAAGCAGTCTACCAATTCTCAGATTTTCCATGGCCTTCTTCAGTGACAGAGGACTTTCCAAACCAGCATCAAGTTATGGATTACATCCAATCATACGCTCAACATTTCGACTTGCTCAGGCACATCAAATTCAATACCAAAGTGTGTGGTATAGAGTATGAAGGTCCATCTGAGGATGAGATGCAATTATGGAGTCTCTGGGCCGGCACCGGTGAGCCCTTCAGCTCGAAAGGGAAATGG…
>Rh_FV7G11350.m.2:1-903(+)	type:complete len:301	tRNA 2'-phosphotransferase 1 (probable)
ATGTGGGCGTCTGTCACCCATAGCCACCTTCAAATTCTACGCTACTGTCGTGCTTTCCTTCCACGTAGCCCTAAACCTCTCCATCTTCTTTTCCTTCCCAGCCTAACGTTCATGGACAACAGAACCACCACCACCACCAGCAATTCCTTCGCTCCTTTTGCCCGTAATAACAGAAGTGGTGATGATAGAGGAGGAGGCTGGGAGGTGAAAGATGAGGGAGAGAGATCGAGAGGTCGCGGCGGAGGAGCAAGGGGCCGTGGTGGTGGCTCTGGCAAAGATAGAGTTGATGCACTCGGTAGATTATTGACACGTATATTGCGGCATATGGCTTCTGAGTTGAATTTGGATATGCGGAGTGATGGATTTGTGAGGGTTCATGATATTTTAAAGCTGAACTTG…
>Rh_FV1G11320.m.4:1-579(+)	type:complete len:193	Saccharopine dehydrogenase (putative)
ATGAATGGTTTAAAGCAAGTCAAACGCCTATTCCCTCTAGAAGTGTTCAAGTGGAGTTGCTATCTTGGAACAAACTTATGGCTGGTCATTTCAAACTTAATGTTGATGGTTCAAAATCAGGAAATGGAAGCATTGGTGCTGGTGGTCTCATTAGAGACTCCTCTGGTAATTGGATTAGTGGCTTCATGTGCAATATTGGTTGGTGAAGTTTGGCAAGCTGAAGCCTGGGGCTTGTTTTATGGGGTGAAGCTTGCCTTGGACTTGTCAATCACTCATTTGGAAATTGAGTCTGATTCTGCAGGTTTGGTAAACCTTCTCAAGCAAGATGACATTGATTATCACCCTTTGGGAACCATCTTGATCAATTGCAAACAGTTTCTACAATATTTCAACTACTCT…
>Rh_FV5G25870.m.1:1-1491(+)	type:complete len:497	hypothetical protein
ATGGATTCACAGGAGAACCAACAATCCATTAACCAACCACAACCCCATCCAACTCACTCCTTCAACTTCAAATTGAAATCATCTGTATTCTACGTCTCCTCCATCCTAATTCTCGTCCTCGCCGTCTCATTCAGTTTCACCACAACAAACTTCCTAAAAACCCAACACCTAAAGTACACATTCTCATTACATCCCACCTTGTTTCAAACTCTTCTAGAGTTTATTCACCCTTCCAAGAAAACCATACAAACCCAAGAGCCTGAACCCATTTCGCTTCCCCTCAACTGTGTCCTGTGGATGGCTCCTTTTCTCTCGGGTGGTGGGTACAGTTCAGAAGGTTGGTCGTATATTTTAGCACTCTATGAACAGAATAGAACCCGCAGTTTTAGAATGGCTATT…
>Rh_FV2G40020.m.1:1-3594(+)	type:complete len:1198	Probable RNA-dependent RNA polymerase SHL2 (putative)
ATGGAATTAGAAGGAAGGGAAAATGACACAGTGGTAACTCAAGTCAGCTTTGGTGGATTTGGAAGTCATGTTAAAGCAAAAGATCTTGTAGACTACTTGGAAGATGAAATTGGGCTTGTATATAGGTGTCGGTTGAAAACTTCTTGGACCCCTCCAGAGTCTCTTCCGAGCTTTGAGCTCGTTGATACTGCAGATATTGAAACAACAGATGAATATAAAAAGGTTGAGCCACATGCATTTGTGCATTTTGCTTCGCCCGAGTCAGTGACTGCTGCTATGGATGCTGTTGGGCGCTGTCAACTCTTTCTCAAGAACCAAGCACTGAAAGTAAGTTTGGGCCCTGAGAATTCATACAACATGAACAAGAGGAGGAGGACTAAAATTCCATTCAAGTTAGCT…
>Rh_FV5G25170.m.1:1-387(+)	type:internal len:130 6910
AAGAATCACATATTCAAATCCCTCCTCGTAAACATGAAATCCAGTCTTGAGACTTTAAAACCGCTTATCCAACAAATAGCGCAGTCTAACGAGCTACTGTCTCGCCCAGAGGAGGAGCTGAAAGGCTTGCAAGCAGTAATGGAGGATGGCAAAGATCTTATCAGCAAGTGCTCGAAGATTCGGCAATGGAACATCTACAAGAAGTACGAGTACGCCAACAAACTTGTCGAGTGGGATCAGTTGCTTCGGAGACAGTTGGATGTACTGAAGGTGCAAGAGGCGAGGGATGTGAAGGAGAACACGGTTTTGTTGATGACTATAGAGGCGGTGGTCAAACGAATCGAAGAGAATGTTGTGGTAAGAAATTATAGCTCTACAGTTGAACCT
>Rh_FV3G19830.Contig1:48-905(-)	type:complete len:286	Chalcone--flavonone isomerase 1B-2 (Chalcone isomerase 1B-2) (probable)
ATGTTTGAAGCTGAAGCAATTTGCACTCCAGCATTGCTCCAATTACCCATTCCCACCAGAAAATTTATCTCCTTAAAACCCAGAATTGGGTTTCTGACCAGAATTTCAACTCCAAATGTCTTGCTTTGCCAAACCCATCATTACTCTTGCTCTCTTTTTTCTACTCAACAGGAAAGTGGAGCTCAGACCAGAACCAGTTTCTCTTTAAATGCTTCCTCATCTTCAGTTGGAAGTGCAGAATACATAGAGGAGCCTGCTACCAAAGTGAGATTTCAAACATCTTTGAGCTTGCCTGGGTGCTCGAGTTCATTGGCATTGCTTGGAACTGGATACAGGGAAAAAGTCTTTGCAATTATTGGCGTTAAAGTATATGCTGCGGGATTATACGTAAATCAGTCT…
>Rh_FV7G31270.Contig1:90-1640(+)	type:complete len:517 2560 (probable)
ATGCCTATCCAACCAGAAGAAGATAGGGATGTATCAACCCTGAACCAAACCCAGAAGCCGAATCTAGTGATAACCCAAAACATGTCTAACGTTACGGCAGAAGAAGATGAAACAACAACAACCCAGAAGCCGATGCCTCCGCAAGCGCAAGAAGAAGAAGATAGAGATGTATCGACCCAGAACCCGAATCGAGTGATAAACCAAAACCAAAACATGTTTGATGGAAGAGAAGAAGAAGAAGAAACAATAACACCCCAGAACCCGAATCTGGAGATTCCGGAGGATATCATCACCGACATCCTGAAACGGCTGCCGGCCAAGTCTCTGGTTCGGTTCAGATGCGTGTGCAAGCCATGGGACTCTCTGCTCACAGATCCCACCTTCATCAAATCTCATCTG…
>Rh_FV6G51930.m.1:1-576(+)	type:5prime_partial len:192	N-acetyltransferase MAK3 homolog (similar to)
GAGAGAGAGAGAGAGAGAATGGAATTCCTTAGTAAGAAAGATGAAGAAGAAGCGCGGGCGGCGTCGGAGATAGAGTATGTGAGCTATGAGGGAGAAGATCATCTGCCGCTGATCATGGGGCTGGTGGACAAAGAGCTGAGCGAGCCATACTCGATCTTCACGTACAGGTACTTCGTGTACCTGTGGCCTCAACTGTGTTTTCTGGCATTCCACAGAGGCAAGTGTGTGGGAACCGTCGTCTGTAAGATGGGGGAACATCGCAACACCTACAGAGGCTACATCGCCATGCTCGTCGTCATCGATTCCTACAGAGGTAAAGGGATCGCTACTCAACTCGTTACCAGATCTATTCAAGTCATGATGGAATCAGGTTGCGAAGAGGTCACACTTGAGGCAGAA…
>Rh_FV6G39650.m.1:1-342(+)	type:5prime_partial len:114	Ubiquitin-like protein SMT3 (similar to)
TTGAAATTTTTGGAAGCGTACGAAGCATTAATTTCACCTCCAATAATGGCAGACAATCAGGAACAGAAACCTGACGCCGGCCCCGGGGATTCTAGCTCTGACTACATTAAACTCAAAGTTGTAGGAAATGACTCAAATGAGATCCACTTCAGAGTTAAAATGACAACTCAAATGGGCAAGCTCAAGAAGTCCTACAGTGAAAGAGTTGGTGTTCCTGTTACATCTTTAAGGTTCCTTTTTGATGGTCGGCGAATAAACGACGACGAAACACCCAAGCAGTTGGAAATGGAAAATGACGATGTAATTGAAGTCTATCAAGAACAGACTGGTGGAAAATCTTGA
>Rh_FV1G11520.Contig1:1-1824(+)	type:complete len:608	Probable RNA-dependent RNA polymerase 4 (OsRDR4)
ATGCATAGAATTTCCGAGCAGAAAAGAAAAAGGCCATCAAATTCAAAACCGCGAAAACAAAAATTCGGCAGAGAGGAATTAGGGTTTTTTTTATATATATATATTTTTTATATGGTACGTATACGATCATCAGGCCACGATTTCAAGCCTTCGTCTTCTCCGATTCCAAACCAGGAAATGAGTGAAACCAAGGAAAAGGAGGATACTGGAGAGGATATAGCAGTTGATGGTTCAGATAGTGCCCGAAAAACCGAGAATAGTGAGCAGGAAGATTCTTTTCATTCTGTGGAATCTGGACAAGTCCAGGAAACAATTGACAATGGAGAAACTGTACCCGAAAAGACGGATATTGAGATGACAGCAGCTGATGAAGATAATGTAGTAGAATCTGGAAAAGGC…
>Rh_FV0G43400.m.5:1-645(+)	type:5prime_partial len:215 5750 (probable)
AACTCCACCATTTTGGAGGCAAAACGTGGTTCTGCTCCTTCTTGGTTGTGGACAAGCCTTTTGACTGGGAGGAAGCTTCTGCAGAATGGTTCTTTGTGGAATATTGGGAATGGCCTATCGGCCAACTTGTGGTCAGACTGTTGGATTCCAGATTGTCCTCCTTCTCCTCTGAGACCGGACAAAGCACATCTCAACAACACTGTTTCTTCATTAATTGATTGGAATCGTCTTTCTTGGGATCTAACTCTCATTCATGATGATATTTCTCCTCTCCAACGTCGTCAAATATTGTCAATTCAGCTCGTGGATCTAGCCTCTCCAGATAAGCTTATCTGGCCTTATACAAAAAATGGAGAGTATAGCGTCAAATCAGGTTATCACTTTCAAGCTTCTTATAAT…
>Rh_FV3G16740.Contig1:3-3107(+)	type:5prime_partial len:1035 7880 (similar to)
AGGGCAATTCTTCCCAATCAACACCAGAGACTCGTGAGATATTTCCCTTCCCTTCCAGAACTTCTCTCTCTAAAACACAAAAAACGCAAACCACTCCTTTTCTCTCTAAAACCCCATTCCAGTCCCTCCTCTTCTTCACTGAGAGCCAACACCGCAATGTCCAATCGCGGAGGTTCATCCGGTAGTCGCGGCGGCGGAGGCCGCGGCCGCGGCCGCGGAAGAGGAAATCCCGGCGGTCAGGCCAGAGGCTCAGGCTACACTCCGGCGCCCGCGCCTGCTCCGGCGCCTGCTCCAGCTCCAGCTCCTGCTCCGGCGTATGCTCCGGCGCCGGCTCGTGCTCAGCCGCCTGCTGTGGCCTCGTCGAGCACGGTACCGGCTCCGGCTCGTACTCATCAGCCT…
>Rh_FV5G40190.m.4:1-1848(+)	type:5prime_partial len:616	Disease resistance protein RPM1 (probable)
TCCAATTATATTCATGATTTGTGTGCTGGGTTATCATCGAAGAAAGCCAACCAGCTATTCTGCAAGAAGGCCTTTCCTGATGTTGTACGAAATATTTGTCCAACCCATCTGGAGGACTGGGCTGAACAGATTGTAACGAGGTGTGAAGGTATGCCCTGGGCAATTTCACAAATCGGCACTTTGCTAGCAAGGACGCCGAGAGTAGCAGTTGAGTGGAAGAAGATGCATGACACACTAGGATCCGATCTCTCCATTGCTAGCAGTATTTCACATTATAGGGATCTGCCAAGCAATCACAAAGAATGTTTCCTGTACTTCGGTATGTTTCCAGAAGACGAAACCATCAGCCGAGAGAGGCTAATACGGTTGTGGATAGCCGAAGGATTTGTGAGACCAGAC…
>Rh_FV7G11610.m.1:1-1389(+)	type:5prime_partial len:463	Methionine aminopeptidase 1A (MetAP 1A) (similar to)
AAGAAGATGCCCGCTGGTATGGGTAAATTGAAGGATCTCCAACCACCCAGTGTCCTGGAGGTGGACCGTTCTGGAAAAAACATTGAAAAGCTAAAGGAGCCTCATTTGGGAAAATCACTTTGTATCTCAAAACTCAATCAAGCTGTCCTTGATGGGAATGCTTTGGAGGACAATATGATCAGTGACAAGGAGTCTCTTACTCAGCTAGCTTTGACATGGGGAGGTAATACTGGTGATTCAGCGAAAGATGAAGAAGTACTCAACAAGCTCCAACCTCATCCAAATCTGGAGGAGCTCACAATTGAATCTTATGGGCATACAAGTTTTTCAGATTGGTTAGGAAGTAATTCTTTCTTGAATCTAACTTCTATTACACTAGCAGAGTGCAAGTCTTGTCTC…
>Rh_FV5G18440.m.3:1-1548(+)	type:complete len:516	HIPL1 protein, Precursor (similar to)
ATGGAAGCTAGACTAAAGAATCTGACACGGTCCAAATGGGTGTCTACGGTGGCGAGCATATGGATACAGTGCACCAGCGGCACCCTATACACCTTCTCCGTCTACTCTCAGACCCTCAAGACCACACAGGGCTACGATCAGTCAACTCTCGACACTGTTTCTGTGTTCAAGGACTTTGGAGCCAACTGTGGGATTCTGTCTGGTGTTCTCTATTCTTATAGTGTCTCGTGGGCTGGACCTTGGGTTGTCCTGCTGGCCGGAGCAGTCCAGTGCTTTTTGGGCTACTTTCTGATGTGGGCCGCCGTGGTCGGACTTATTCCCCGGCCTCCGGTGGTGGTGATGTGTCTTTTCATGTTGCTAGCGGCACATGCTCAGTCGTTCTTCAACACTTCTAATGCG…
>Rh_FV3G28110.m.1:1-867(+)	type:complete len:289	DNA translocase ftsK (probable)
ATGGGGAAATCAGGCAACAGAGACTGGACCCAGATCTACGCCATATACGGGCTCGACCAGTGGCAGACCATACTGTTCCTACTCTTCCACGCCGTGCTATTTACCATTTTGTCCCTCCTCTACCTCACATACTTCGACCCCATCACCCTCTTCTTCCACCGCCTCCTCCCCATCGGCTCCGCCCGCTTCGCCGCCGGATTCACCGGCTCCGTCGCCGCGCTCTCCGCCCTCTGCCTCTTCTTCGCCTCCTTCCACTTCCTCCACTCCTCCCTCCCCCTCCACTACGACGTCGTCCAGCGCATGGTCGCCTCCGTCAACGACTGGTCAACCGTCAAGCACGCCCTCGACCTCGGCTGCGGCCGCGGCATCCTCCTCAACGCCGTCGCCACCCAGCTCAAG…
>Rh_FV0G35360.m.1:1-1011(+)	type:complete len:337	Protein phosphatase 1 regulatory subunit pprA (probable)
ATGGACGACCAGGCCCAACCACCACCGCCGAATCACGATGATCCGACGGCCGAGAACGACGGCGATCCTTCCTCCACCGTCCTCGATCTCACCAGCTTCCAACTCCACGACCTCCACTCGGTCGAGTTACCGCCGAGTCTCACCGAGTTAGACCTCACCGCCAACCGCCTCTCCTCCTTGGACACTCGCATTGGAACCCTCTCCAACCTCACCAAGCTCTCCTTCCGCCAGAACCTCATCGACGACGCCGCCGTCCAACCGATCTCCGCCTGGACCGCCCTCTCCGGCCTCGAGGAGTTGGTGCTGAGGGATAATAAGCTGAACAAAATACCTGATGTGAGCATCTTCAAGAAGCTTCTGGTCTTCGACGTCTCTTTCAATGAGATTACATCGTTGCAG…
>Rh_FV0G00670.m.6:1-813(+)	type:5prime_partial len:271	Probable fructose-bisphosphate aldolase 3, chloroplastic, Precursor (similar to)
AAGGGTTTACCATCTGAGTTTAGTACGGTTAGAATGATGATTAAAGCCAAGCATGCTCCGCTCTCTATGTCTGAGCTTCGATCCTTGCTTCTTGCTGCCGAATCTGAGATAGAAAATGAGTCCAAGACCATTGCTTTACCATCTATGACTGCCATGGTAGCCAAGACTGCTTCTTGTTCATCTGAGTCTCAGGATGCTAAGGGCATTTTGCCTACACCTACATATCATGGTCTTGCTGCCTTCCACAATGGCTCTAGGAACAACAATGGTGGCAACTATGGAGGCTTCAGAAACTATAATGGGGGAAACAATCCTGGTGGTTGGAATAATACTTACAGAGGAAACAATGGCTCAAGAAACTTTGCCAACAAACCAACAAATGGATTTCAGAATTCCAAT…
>Rh_FV6G50080.m.1:1-2889(+)	type:5prime_partial len:963	WD repeat-containing protein 3 (probable)
ACAGAACCCTACTTATCAGAAGCGGAGAGAAAAGGAGTCATGGTGAAGTCGTACTTGCAATACGAGCAGGGTGCCGCCTTCGGCGTGATAGTTTCTGGCAATTCAAACATCGCCTACGACAGTTCCGGGAAGCACATTTTTGCTCCGGGCCTGGAAAAGGTGGGCGTGTGGAACGTGCGACAAGGCATTTGCATCAAAACCTTAACTCCTTCTGCTGATGGATATTCGCCGCCAGTCACCTCCATCGCGGTCTCGCCTTCTTCTTCTTCTTCTCTGATAGCCACTGGGTATGGAGATGGGAGCATTAGAATTTGGGACTCTCAGACCAAAATTTGTGAGACCACATTCTACGGTCATACGGGGGCCGTTAGTGTCTTACGGTACAACAAGATTGGAGAT…
>Rh_FV3G39490.m.2:67-594(-)	type:5prime_partial len:176	hypothetical protein
ATGGACGCAATTATACCAGAGGCAGCATTGCACTTATTTACCAGGCGGTCATCAGGGCCAAAAGGTTTAGGCATCACTCTTGACTACAGTAACAGGACAATGCGCATTGTTTACCACATAGTTGCTCACACTGCCCATAATAGCCCTCTTAAGCTTGCCAAGCCCTCTGTTTCCCATCACAAGGAAGCTCAAGGGAATCTTGTCAACGGCCTCAATAATCTTCTCACGGGCATCACCCCAGTAGATCTTCACCAGCACCGTGATCTCTTTCTGGCTAGCTGCAGTGGTGATTATCTCCACGGTCTCCGGGTCAGGCTTCACTTCATACTTGTTCATAATATGAACATCAGAGAACTCCACCAGAGGAATCAAAGGAGACCCGGTGACTCCCCAGAGCTG…
>Rh_FV3G00690.Contig1:57-446(-)	type:complete len:130 1870, mitochondrial, Precursor (probable)
ATGGCAGAGCTCGAAGGTGCGGACGGCGTGGTCGGGCATGCGGGCCCGGCCGTAGAGGAGGATGACGTGGGAGGCGATACGGTGCGTTTGGAGGTCGGGGCGGGAGAGGAGGAAGTGGTCGAGGAATTGGGGGATGAGGTTTGGGTGGGGGGAGTCGCGGAGGGAGGTGACGGCGCGTGTGAGGGCGATGCGGTGGAGGTTGGAGTCGGGGGTGAGGGAGGCGGATTGGCAGAGGGAGACGATTTTGTGGGGGTCTTTTTCGGTTTTGAGATGGGCGATGAGGGAGCGGATTTTGTCTTTGGAGGAGGGTTCGGCGGTGGTGGAGAGGCGGCGCGTGTGGAGGAGGAGGAAGGATTGGCGGAGGCGGGAGATGAGAGACATAGGGGCTGA
>Rh_FV6G01840.m.1:1-1293(+)	type:5prime_partial len:431	Calreticulin, Precursor (similar to)
TCTCTCTCTCTCTCTCTCTCTTGCTTGGTGAAAACAATGGCGTCTAGGGCTCGACATCCTAGCTTGGCGTCCTTGATCCTTCTCTCTCTCCTCGCCGTCGCCTCCGCCAAGGTCTTCTTCGAAGAGAAATTCGAAGATGGATGGGAGAAACATTGGGTTAAATCTGACTGGAAGAAAGATGAGAACCTAGCTGGGGAATGGAACTACACCTCTGGCAAATGGAACGGCGACGCTAATGACAAAGGTATCCAAACCAGTGAGGACTACCGGTTCTATGCCATATCAGCTGAGTTCCCTGAATTCAGCAACAAGGATAAAACACTAGTGTTCCAGTTTTCTGTGAAGCATGAACAGAAACTTGACTGTGGCGGTGGCTATATCAAATTGCTCAGTGGTGAT…
>Rh_FV2G25500.m.1:1-1272(+)	type:internal len:425	Transposase for insertion sequence element IS256 in transposon Tn4001 (probable)
CTTCTATGTGCAGTAGGTATTGATGCCAATAATGGCATGTTCCCTATAGCTTATGCTATAGCAGAAGTGGAGAACACAGATACATGGAGGTGGTTTCTAAAGTACTTGATGTGGGATTTGAAAATGGAGAGAGATTCATCCTACACTTTTTTGACTGACAAACAGAAGGGCTTGGGGATAGCCATAGCTGAATTGTTTCCTGGTGCTGAACACAGACATTGTGTTCGGCATATGTACAATAACTTCAAGGCCAAGCATCCAGGAGAGGGGCTTAAACAGCTTGTATGGGATGCAGCAAGGAGCAGCACCAGAGTGTGGTTCAATAAGCACATGGATGAGCTGCAGCAATTAGACCAAGAAGCATGGCAATGGTTTCAAGACAAGCATCCAGAGCAATGG…
>Rh_FV1G06330.m.5:1-405(+)	type:complete len:135	Probable histone H2A variant 3 (putative)
ATGTCAGGGAAGGGCGCGAAGGGTTTGATTACGGGCAAAGGTGCCAGCAACAATAAAGACAAGGACAAGAAGAAACCCACCTCGAGATCCTCACGAGCTGGCCTTCAGTTTCCTGTGGGTCGTATCCACCGTCTCCTGAAGCAAAGGACCACAGCTAATGGGAGAGTGGGAGCAACTGCTGCAGTTTATTCTGCAGCTATCTTGGAGTATCTGACTGCTGAAGTTTTAGAGTTGGCAGGCAATGCCAGTAAAGATCTGAAGGTGAAACGTATCACTCCCAGGCATTTGCAGCTTGCAATCCGTGGTGACGAAGAACTTGATACTCTGATTAAAGGTACCATTGCTGGTGGAGGTGTCATCCCTCACATTCACAAGTCACTTATCAACAAGTCCACCAAG…
>Rh_FV7G29200.m.8:1-498(+)	type:internal len:167 5750 (probable)
CCTTTGAGCTCAAGACAACCAGAAGACAGGTTAACATGGCATTTGGAGAGAAAAGGTATGTTCACTGTCAAATCAGCTTATCGTTTTGCTTTCTCAAAAAATGCTTCTACTCTTCATCCTTCTGTTGTGGCTAATCAACGAGTCTGGAAAAAAATTTGGAATGCTAAGATGCCTAGTTCTGCTAAGGTTACTGCATGGAAAATATGTCATAATATCTTGCCTACTAGGGACCGCTTAGCTTCTAGACATGTGGAGTTGGAGTCTCAGATTTGCGTTTTGTGCAATGCTGATACAGAAACAGTTATTCATATGTGTCGTAGTTGTACTTTTACAAGGGATGTGTTTAGTACCAATGTTAGCATCAAGGGTTGTTGTCTAGGGACTGATTCTGATGCTTTG…
>Rh_FV0G38290.Contig1:1-1404(+)	type:5prime_partial len:468	Histidinol-phosphate aminotransferase 1 (probable)
TATGGCGTTGCAGTATCTCCTCTTCATTACTCTTTCTTGATAGGAAAATCATTCACTCTCTTTTATATCACACCCTCTCTCTCTCTCTCCCTCTTCTCTGTCTCTTTGTCAATACGAGACAGAGTCATGAATACTTTTTTCCCAGAAAAGATGAACATCTATGGTAAAAGGGAGAGAAGTCTGAACATGAACAGACTCATGCCTTTCCTGCTTACTTCTTTAGCCATAGCCTCCATTTTCAGCTTCTTCCTTGCTTATTCCCCAAGCTCTTTTCCGATCACATCCAAACAAGCCCTTACTTCTGTTCAGAACCAGCCAGATGATGATAATCCTAGCCATGCAGTACCAGTCAAGATGATCCCACCTCCAAAAAAGGAAGAGGAGTGTGACTTGTTTAAG…
>Rh_FV0G18760.Contig1:1-606(+)	type:5prime_partial len:202	(R)-mandelonitrile lyase 1 ((R)-oxynitrilase 1), Precursor (probable)
CGAGTTGCAGTGCATGCCACTGTGGAAAAAGTTCTGTTGGCTTCATCTACTTCATCTCCAGTGTCGAGGCAATCTGCTGTTGGAGTTATTTTTCGTGACAGAAGTGGGAGGTACCACCATGCTATGCTACGAAAACATGGAGAGGTCCTTCTCTCAGCTGGTGCAATTGGGACTCCACAGCTACTTCTTCTGAGTGGTATTGGCCCAAGGCCTTATCTTGCATCTTGGGGGATTCCAGTGGCTCATCATCTTCCTTATGTTGGGCAGTTTATGTTTGATAATCCCAGAAATGGCATCTCAATAGTGCCACCAATTCCACTGGAGCACTCACTCATTCAAGCGGTTGGCATTACTGAATCAGGGGCTTACATTGAATCAGCCTCCACTGTCATCCAATTT…
>Rh_FV6G34800.m.1:1-2553(+)	type:complete len:851	Meiosis protein mei2 (similar to)
ATGGAGAAACATTTAGAAGATATTAAAATGGGTCGTTCTGAAGGGGCCTTTAAGATTCCATCGGTCAATATTCCTAGAAAATTAGAGAATACTGCATGGGGCATCCTTCGTACAACTGAGGCATATCATGCATCAAGTGATACTAGCTTGTTTTCGAGCTCATTGCCCGTCCTTCCACATGAAAAGTTGAATTTTGCCGATTCGGAGCATTTGCGTCAGTCTGTTGATGATAGCTTGCCCAATCTAGTTAAAGTTGACCAGGACATTGAGATTAAAAATCCACTTGAGAATGCTGAATCAAATTCGTTCAGAATTACACTTCCCGATGATGAAGACGAGCTGTTAGCTGGCTTAACAGATGATTTTGATCTAAGTCGGCTGCCTAGTCATCTGGAGGAG…
>Rh_FV6G39280.m.1:1-1989(+)	type:complete len:663 7c (probable)
ATGAGAAGTGTACACAACGTTGAAGTAATATGGAGAGGAAACAAGATTACTGTAGAGATCGATCCTGATGCAACTCTCAAGGAGCTCGGGCAGGAGCTGCAAAGATTGACTAATGTCAAAGCAGATACAATGAGGTTAATCGTGCCACAGTTGCCCAACAAAACCTCGAGATTGCTGTCTCCTTTCTCCGATGAGCATGAGGGCCTGAGTTTACAAGAAACTTCTATCCTTGAGGGCAAGTCCATTAGAATGATGGGAGCATTTGAGAATGAGGTCAACGAAGTTCTACAAAACGCAAAGGCAAACTTAAGGATAGCAGGATTTGATGAAGAGGAAAAGAGACTGAGGCAGAGAATGTCTGATAGGCCTCATACTTCCCTGAAACTTCCACAAGGACCT…
>Rh_FV5G36430.m.1:1-1701(+)	type:complete len:567 3820 (similar to)
ATGGCGTTTCACGGCGCTTCACGCCGTGTCCTATCATCGCTGCCATCTCTCAGCAGCAGAGCCAGGTATTACCCAATGCTTCACCTTCATTCACCAATTTCTTCGTCTCTCTTTTCAACTCTTAATGCTCAATCCCAACATGAATATGTCAAATTCAATCCCAACCAGTCTTCTTCTCATGACGAACCTTCTGTTCTTCACCAGCTCTCTGTTCTGTTACCAATCCCCCATCAAATTTTACCTCCAAAACAATTTGACCCCACTGATTCGAATAAGAAGGTAGAATCTGTTAGGGCTGTGGATGGGTTTTTAATGCCCGACGAGAAATTACGTGGGGTTTTTCTTCAGAAATTGAAGGGTATAGCTGTAATTGAGCATGCGCTCGACAATGTTGGTGTG…
>Rh_FV2G44400.m.1:1-396(+)	type:internal len:133	Fatty acyl-CoA reductase 3 (probable)
GCAGATTTTGAATCCTTCATTTCAGAAAAAGTTGTTGCTTTGCCAGGAGACGTCACTTCTGAAAACCTCGGAATCAAAGAATTGAAACAGAGGGAGCAAATGTGCAGTGAAATAGAAATAGTATTTAACTGTGCAGCCACCACAAACTTTGACGAAAGGTATGATATCGCCCTGGACGTCAACACATTTGGAGTGCTGCATGCGATGAACTTTGCAAAGAAATGCTTAAAACTAGAGATGTTTCTCCACGTATCAACTGCTTATGTATGTGGCGAGAGGGGTGGACACTTACTGGAAGACTCATCTTCGATGGATGAAATGGTGAAGGAGATGACTAAATTTGATTTTGAAGCAGTGGAAAAGAAACTAGTGAAGGAGAAATTGAATGAACTAAAA
>Rh_FV5G36560.m.1:1-1158(+)	type:3prime_partial len:387	U3 small nucleolar RNA-associated protein 15 homolog (probable)
ATGGCGGAACCCCAAATCTCCAAGACTTTCCCCGTGAAACCGAAGCAAAAACCCAAACCTCGCACCCCAAAACAAACCCCAGAATCCAAGTACTGGTCCTCCTTCAAAACCAAGCAAATCCCTAATCTCATCGCCTCCATAAACTCCCTCACCTTCTCCCCGACCGCCCCTCACTCCTTCGCCGCCGCCCACTCCACCTCCCTCACCCTCTACAACCCCCAAAACCAATTCTCCCGCTCCTCCAACATCTCCCTAAACGACGTCGTCTCCTCCGCCTCCTTCCGCTCCGACGGCCTCCTCATCGCCGCCGCCGACCTCTCCGGCCTCGTCCAAGTCTTCGATGTCAAAACCCGAACCCCCCTCCGGAGGCTCCGGTCCCACACCCGCCCCGTCCGCTTC…
>Rh_FV2G34370.m.1:1-1698(+)	type:complete len:566	Protein piccolo (probable)
ATGGATACAAGAGTCAGGACAAAGCTGCAGTCCATGAAAGCTCCAACCAAGATGAATGAAAAAGATATCAAGGTAGAAGAAATGCTAGGGAGTAAAGAAAGGAATACCACAAAGGCAATCAGCCTTGGAAGAGCTTCAAGAAGAGAGAGAAAATTGGCTTTACAACAAGATGTTGATAAGCTGAAGAAGAAGCTTAGACATGAAGAGAATGTGCACAGAGCTTTGCAGAGGGCATTTAATAGACCCCTGGGAGCTCTACCTCGTCTACCGCCTTATCTGCCTCCTTATACATTAGAGCTTCTTGCTGAGGTTGCTGTTTTGGAAGAGGAAGTTGTTCGGCTTGAAGAGCAAGTAGTGCATGTTAGGAAGAACCTATATCAGGAAGCTGTCAACATATCA…
>Rh_FV4G21780.m.1:1-1725(+)	type:complete len:575	Pre-mRNA-processing factor 17 (hPRP17) (probable)
ATGGATCTCCTCCAAGCCTACTCCGACGACCAAAACCCTAATTCCTCCCCGGAATCTTCGCCTCCGCGGCTCCTCCCACCCAAGTCCGCCGCGCCCCAGGTCGACGACACCATGCTGGCCCTGTCGGTGGCCAAGAACCGCAGCGTATTGTCCCGGCCCATCGACCCGACCCAGCACCTCGTCGACTTCAACCCGACCTACGACCAGCTCTGGGCCCCAATCTACGGCCCATCTCACCCTTACGCCAAGGACGGCCTCGCCCAGGGCATGCGCAACCACAAGCTAGGGTTCGTCGAGGACGCCGCCATCGAGCCCTTCATCTTCGACGAGCAGTACAACACTTTCCAGAACTACGGCTACGCCGCCGACCCCTCCGCCTCCGCCGGCTACAATTACGTC…
>Rh_FV4G15370.m.1:1-405(+)	type:complete len:135	Transcription factor MUTE (bHLH 45) (similar to)
ATGGCTCAGGTAGATGATTACCTTAGGAAACAAGCTGCTGAATTGTTGCAAGCTTTGAATGAGGGATGCTATAAAGAGGACAATATCCCCTGCCAGATTGAAGAGCACTTTGATGAGTGTTTCGATTACATTGAGGAAGCTAAAAGATCTGGTGGCAGTGTGCTGGTTCATTGCTTTGTGGGAAGATCCAGAAGTGTGGTTGTTGTTGTTCCTTATCTTCTGAAAAAGCACGGTATGACCCTCTTCAAAGCTCTTGATCACGTGAAGAGTGGACGAGCACGGGCAGCTCCTAATGCTGGTTTCAGTACACAGCTGTATGAATATGAAATGTTTCTTTCTGGGACTTCCATATACTTTACTATGAAGCCTGCAGAATTCTTGCAACTTCGCAAAGCTAAA…
>Rh_FV7G11140.Contig1:65-508(+)	type:3prime_partial len:149	Glutathione S-transferase zeta class (similar to)
ATGAAATTCTACCACAATCCCAGCCATCTTCACTCCTTAGTCTCCTCCATCATCAAAAGCTCCAAGAGAACCCAGTTGAACAACTTCACCAGATGCTTCACTACTCGTGTCGGGTTCGAGAGTCCACGCACAAGTCGACCCATGGATTCCAGCAAGCTCCAGGAAAATACAGAAGCTTCGTATTCATCTTCTTCAAAGCTGGTGCTCTATTCCTACTGGCAGAGCTCATGCTCTTGGCGAGTTCGCTTCGCTCTAAACCTTAAAGGGCTTTCGTATGAGTACAAACCGGTGAACCTAGCGAAAGGAGAGCAGTTTAATCCAGACTTTGAGCGTCTGAATCCTCTGCATTATGTTCCGGTGTTGGTTGATGGTGACACCGTGATTTCGGACTCCTATGCA…
>Rh_FV6G11260.Contig1:33-2105(+)	type:complete len:691	mRNA guanylyltransferase (probable)
ATGATTGTTGCAATGGATTTGAATGCCTCGCCATTACCTGAAGATGATGAAGAGACTTTTGAAGAATACAATGCAAAGGATTACAGTGCACAGGACTACAGTGCACAGGAATATAGCGCGCCACAAGAACACGTAGAATCTGGAGTGGATATATTACGCCGGGAGCGTGAAGAAAGACGTAAGCGATTGAAACGAGACCGTCCAGATGATAGACCAGTGCCTGCATCTCAACCCCCTGCATATGAATCGTATCAAGCAAAATTTGCCAAGGTCGACACATCAAGGCTTCCTTCTGGTTGGTTGGATTGCCCATCATCTGGTCAAGAAATTTATTGCATGATACCTTCTAAGGTGCCATTGTGTGAATCCTACAATGATTGTGTTCCTCCTGGTAGAAGA…
>Rh_FV3G18690.m.2:1-543(+)	type:complete len:181	Peptide-N4-(N-acetyl-beta-glucosaminyl)asparagine amidase A heavy chain (putative)
ATGGGAATATTACAACCCAGTCAATTCAAAAAATTTTACTACAGTAATACAATGGTCATGGGGAATAATGGTGATGTGCAGATAGTGAACCAGAACATCCATTTCAATGACACTGTTCATATCATGCCGCCTTCCTCCATCGTTCACTCACTCTCATCACACAAAACATTTCCCCTTTACTTGTACACTGACTACTTGGAACAAAAAAATAATACATATTTATTGGTGACAAATGTCAGTCTGGGAGTTATTGAGAAGAAAACTGCAAGTGCTGGTTCTCGATTCATGAAGAGCTCTCTCAGAAATTTGCAGAATGCAGAGGGTAATATGGTTGTAAAAAACAATTTGGTAGTTAGCGGAGTGGGGAATACACAGGAAGTGTACAGATATCATGGTGGC…
>Rh_FV5G07410.m.1:1-732(+)	type:complete len:244	Probable calcium-binding protein CML22 (putative)
ATGAAGGCTTCGAGCACATCTCATCTTTTCTCTTCCGTGAAGTCTTTGTCAGACAAATTAGGAGGCATGCTTTGTTGTCGTGGTTCGGCAAACAAGTATAGCAGGCTGGATGCAAAGCTTGAAAAGAGAATGGCTGAATTTAAAAGAGGTTCTTCAGGCCAAAGCAATTTTAAGTCAATTGACAGCATAATTTTGAGGTTCCCTCAGTTTAGGGAAGAACTGAAGAACATAAGAAATGTGTTTGACCTGTATGATGAGGACTCAAATGGAGCTATAGACCGCGAGGAACTGAAGAAATGCTTACAGAAACTGCAACTCCATCTGACAGCAGAAGAGATTGAGGATCTTTTTCATTCATGTGACATGGATGGGAGTGAAGGGATACAATTCAATGAATTC…
>Rh_FV6G27220.m.4:1-1263(+)	type:internal len:422	Tumstatin, Precursor (probable)
AGACTTTCTAGACAAAGGCCAAGGAATCGTTCACGAACACCTCCAAGTCCAAGAGTACCTCCAAGAGATCACTCACCGAGTCCGATTAGATCACCGGTTAGAGAGATGGCGGAGAGACCTATTCGAGAGTTTTCTAGACCTTCCATGGTCAACACGGCATCATGCTTGGTACTTCCGGTTAGAGAGGTGGACTTCGAGATCAAGCCACAACAATTGAGCATCTTGCCTATTTTCCGTGGGACATCATCCGAGAAGGCCATCAACCATATGCAAGACTTTGAGGCAATTGTGAGCACTATGTCAAAGGGTGGACTTCCCGAGAGTGAGTTTAAGATGCGGTTGTTTCCTTTCTCACTTAGAGATGATGCAAAGGGATGGTTTTTGAAGCTACAACCGAGG…
>Rh_FV4G18440.m.4:1-384(+)	type:internal len:129	TMV resistance protein N (probable)
CTGGATCTAAGTGGGTGTAAAAGGTTAGAGGAGGTTCACCCTTCGGTTGGATCCCTCAAAAAGCTTGTTCACCTGAATCTTGAAGGATGCTCTAAACTTCGGATGCTACCTGGCGAAGTCAACTGGAGATCCCTCCAAACCATTAATCTTGACTATTGCAGAATGCTGGAGAGTTTTCCTGAAATTGTGGGAGAGATGAAATACATGACATCCTTGAGGCTATCCAACACTGGCATCAAAGCATTGCCTTCATCCATTGGATATCTAATTAACCTTGAAGAGTTGGTGTTAGATTATTGTGGAAACCTCACAGATCTACCTTGCGGCATTTATGAATTGCAGAAGTTAAAGACGGTTCGCTTGTCCGGGTGCCCAAAACTCGTA
>Rh_FV3G23670.m.1:1-1776(+)	type:5prime_partial len:592 7190 (probable)
AGCTACCTTAATAAGCACCATTCAAAACCATTCCTTTTACAGCATACCCCGTTCCATGGATTCTTGCACTTCCACTTTCTTCTTCTTTGGGTGATTGAAATTACCACACCACACAGAAAAAGAGCAAGGAAAGCTCTGGCTGTGCTGGCTGGGTTTCGATTTGATTGGTACAAAATGCAGCTTCATATATCACCCAGCTTGAGGCATGTGACAGTTTTCCCAGGGAAGGAAGTTAGAGAATTCATCAAGGTGAAAGTCGGGTCGAGACGGCTTTCGTATCGGATGCTCTTCTATTCCATTCTCTTCTTCACATTCATTCTCAGGTTTGTGTTTGTCATGACAGCAGTGGACACCATTGATGGAGAAACCAGGTGCTCTACAATAGGTTGCTTGGGGAAA…
>Rh_FV0G41370.m.1:2-1069(+)	type:5prime_partial len:356	Nuclear pore complex protein Nup96, Precursor (probable)
ATGTTTGGTTCTACGAGCCCTTTTGGGCAGTCATCTAACAGCCCATTTGGGTCCCAGTCGGTGTTTGGGCAAAGCAGCAACACAAGTAACAATCCTTTTGCTCCCCAGCCCTTTGGTAGCACCACTCCATTTGGTGCCCAGACAGGGAGTTCCCTATTTGGGGGAACTTCAACTGGCGTATTTGGTCAAACCCAATCCTCACCTTTTGGTGCTTCATCCTCACCAGCTTTCGGACAGCAGAGTTCTCCATTTGGAGCATCTTCTACTCCAGCATTTGGTGCACCATCATCTACTCAAACAAGTCCATTTGGTGGAGCATCTGGTACGTCTGCTTTTGGTCAGAAGCCCGCTTTTGGAGCATTTGGGTCGAGTCCTGCTCAAACAAGTCCATTTGGAAGC…
>Rh_FV5G17200.m.1:1-927(+)	type:5prime_partial len:309	B3 domain-containing transcription factor VRN1 (probable)
CTTCACCCAAAAAAAGGTCTTCATAGTTTGAACGTTTCAGTTTCCAAAAGAAAAGTTGAACCTTTGAACACAGATCAGATGGCCACAATGTCACGCCCAATGGCTTCTCGGAGCAACAGACTGATGAACAGAGAGGGAAGAGGACATGCCTTTCCAGTGGACTCTCCAAGCTTCTGCTTGAAGATTGTTACTGCTGTGGATCTCCAAGATGGGAAGGAACTTCCAGAGCCAGCTGTGAGGAAGTATGGGAATTGTATGGCAGACTCCATATTCCTCAAGGTTCCCAATTGCGGAACATCATGGCCAGTAGAACTGAAAAAAACGATTCGTGGTAGCCGAATCTGGTTACAAAAAGGATGGGAACGATTCACAGACTTTTACTCCATAGACCAAGATTAC…
>Rh_FV2G05100.m.1:1-645(+)	type:complete len:215	Somatic embryogenesis receptor kinase 1 (AtSERK1), Precursor (similar to)
ATGGCTTCTTCTCCTCTCTCCCTAGTCTCTTTCTCTCTAACCTTCCTCTTCTTCCTGTCTCCTGCCTTGTCTACAAACTCTGAAGGAAATGCTTTGCATGCTTTGAGAAGTAGGTTCAATGATGCCACCAATGTTCTTCAGAGTTGGGACCCAACTCTGGTCAATCCCTGCACCTGGTTCCATGTTACCTGTGATGCTAATAACCATGTGATCCGTTTGGATTTGGGCAACTCTAACATTTCTGGGTCTTTGGGGCCAGAGCTTGGGCAGCTGAAGCACCTGGAATACTTGGAGCTTTATAGAAATGATATAGGAGGTAAAATCCCAAAGGAGTTGGGGAATTTGAAAAACCTTGTCAGCATGGATTTGTATGGCAACAGATTTGAAGGGAAAATCCCA…
>Rh_FV6G51590.Contig1:719-1021(+)	type:3prime_partial len:102	GEM-like protein 5 (similar to)
ATGGGACACCCGGCTGTCCCAACTTGCCACCCGGACAACAAAAAGGCAGCTCTATGGGGAGTTGCCGCCGATGGTACAGAAAAAGCTCAGAGCTTCCACTATCCGTACCTCCAGTACCAACCCATTGATCACAACAACAAGGCCAGCAGCTCCAGCAATCCCACTCAATCTATGCTCAATGTCTTCAACTCCTGGAGCCACAAAGCCGAGTCCATGGCAAACAACATCTGGCACAACCTTAAAACAGGGACATCTGTGTCCGGAGCAGCATGGGCGAAGATGAACCTGCAGGCGAAAGCATTAACAGGAGGTGGATTTGAGGCTATCTACAAGCAGACATTTGCGACTTATCCCAACGAGAAGCTCCTCAAATCATTCGCCTGTTATCTCTCCACATCC…
>Rh_FV5G06320.Contig2:2-415(+)	type:5prime_partial len:138	Triose phosphate/phosphate translocator, non-green plastid, chloroplastic (CTPT), Precursor (similar to)
CACTGTCCTATTCTCAGCCCTCTTGCTTGCAGAGGTGGAGTTGCATTGGCGTCCTTCACAGAGGCCTCTTTTAATTGGATTGGCTTTGGTAGTGCAATGGCTTCTAATATCACTAACCAGTCGCGTAATGTACTCAGCAAGAAGCTCATGGTCAAGAAAGAGGAATCTTTGGACAATATCAATCTCTTCTCAGTGATAACCATCATTTCTTTCATACTGTTGCTTCCTTCTACTATTCTCTTGGAAGGCGTTAAATTTAGTCCTTCATACCTGCAATCCGCTGCAAACCAAGGATTGAACATCAAAGAGTTGTGTGTGAGATCACTTCTGGCTGGTTTCTGCTTCCACACTTACCAGCAGGTGACACAATTCCTATTCTTTATACATGTAGTTGCATTT…
>Rh_FV4G08470.m.2:1-441(-)	type:internal len:148	60S ribosomal protein L27a-3 (putative)
CTAGGCGGTGAGCACGACGGCGCCACCAGCCTCCTTGATCTTCTTCTCGGCGACCTTGGAGATCAGCTTGGTCTTCACAACCAACGGCTGAGATCCGGGAAGCTTCCCCTTGCCCAAGACCTTGAAGTAGCCGAACTGAGTGACGTCGAGCATCGGAGCCTCGCCCTTGGTCGCCTTGTCCTTGACCTCCTGGGGCACCATGGACCAGAGCTTCTCGAGGTTGACGATGGGGCAATGGAACTTGTTGCGGAGCTTGTGGAAGTAGCGCATCCCGACTTTACCGAAATACCCCGGGTGGTACTTGTCGAACAGGATCCGGTGGTGGTGCATGCCTCCGGCGTTTCCCCGCCCGCCGGGATGCTTGCGGTGCTTGCCGATACGGCCGTGCCCGGCGCTGAC…
>Rh_FV3G01300.m.1:1-666(+)	type:complete len:222	B-cell receptor-associated protein 31 (probable)
ATGATTCAGCTACTGTTCATAGTGATCATCTCAGAGATGGCTCTGATTCTGGCGTGTTTGTTCAAGACCCCATTGAGGAAGCTTGTGATAATGGGCCTGGATCAGATCAAGCGAGGACGTGGGCCTGTGGTGGTGAAGACGGTGGCGGGAACGGTGTTTGTGGTGTTGTTGACCAGCCTCTACGGTGTGATGACGATCAAGAAGAGTGGGATGACTGGAACCGATGCGGTAGGGATTCTTAGTCCCACGGATCAGATCCTCATGTTCAAGCACCTCCTTGAAGTCACTCTAATGGGGTTCTTCTTATTCCTTGTCCTTATGATAGACAGAATACACCACTACATTAGAGAGCTTCGTGTACGAAGAAAGACCATGGAGGCCATAAAGAAACAGAGCCGA…
>Rh_FV7G06540.Contig2:698-3691(+)	type:complete len:998	Intraflagellar transport protein 74 homolog (CMG-1) (probable)
ATGATGCCGATGTACAGATACATGGATTCACACCCCGAGCAAAAAAACCAGACCTTCTCTTTCCCTCAATATCCTTACCCGCCTCACCAACCAAACCCACCTATGGCATTTGTGCCTTGGCCTTATGGTGGCAACTTTGGCTACCCAAACCCCGTGCCGTGCTATTCTTGCTGTAACCATGGTAATGCTCCTGGTTATAATGGTTTCAGACCCTCCTACCCTCAAACTCCAATGCCATCACCAGTACATTTTGCTGGTGGTTATCCTGCTCCATATCATGAAGCCTACCCTGTTCAATATGTCCCGCCTCCTCATTACTCTATGGAGCTTCCTCGATATGATTATGACAAGAAGATGCCAGGAAATTACCACTGCTGTGGGTGTCCTAATCACAGCCAC…
>Rh_FV0G01270.Contig1:237-1487(-)	type:complete len:417	Chaperone protein dnaJ 15 (AtJ15) (similar to)
ATGGGCTCGGGTTCGAAACTGGAAGGCACATCAGCTCTGCCTATACGGCGAGACCCCTACGAAGTCTTGTGCGTTTCTAGGGATTCATCTGATCAGGAAATCAAAACCGCCTACCGGAAACTCGCTCTCAAGTATCATCCAGACAAGAATACGAACAATCCGGAAGCGGCAGAACAGTTCAAGGAGGTTGCGTTTTCGTATGGCATCTTATCTGACCCGGAGAAGAGGAGGCAGTATGACAATGCTGGATTTGAGGCTATTGATGCTGAGGGCATGGACATGGAAATTGACTTGTCAAATCTTGGAACTGTCAATACAATGTTTGCAGCTCTATTCAGCAAGTTGGGTGTCCCTATCAAGACTACAATTTCAGCTAATGTGCTTGAAGAAGCTCTAAAT…
>Rh_FV1G01700.m.1:1-1731(+)	type:complete len:577	Leucine aminopeptidase 3, chloroplastic (LAP 3), Precursor (putative)
ATGGTGGCCAGTGTCGTGTCATTGGCTTCTTCCTTTATCGCAGTCACTTCATCTTCTTCACCTTCATATTCTTCTTCGTTTTTAACCAAACTAAGGCACGCGCCGAGTCTGCGACTTTGTTTTGCAGTCTCGCCCTTGAGAGTGAAGAAGCACATGGCTCACACTATCGCTCGCGCCACTCTCGGCCTCACTCAGATTTCTCCGGCCTTTGAAGCCCCTAAGCTCACTTTCGCGACGAAAGAGATTGATGTATCGGAATGGAAAGGGGACCTGCTTGCGGTTGGTGTTACAGAGAAGGACTTGGCGAAAGATCAGAACTCGAAATTCGAAAATCCGATTTTGAAGAAGCTGGATTCCTGTTTGGGTGGGGTGTTGGCTGAGGTCTCGACTGAGGAGGAC…
>Rh_FV4G12840.m.1:1-828(+)	type:5prime_partial len:276	Alanyl-tRNA synthetase (AlaRS) (probable)
CCCACCGAGCTGTGTCGGTGTCGGTGGTCGGTGATCGGCGAGTGTGACGTGTCAATGGGCACGATGAGTCCCACGCAGCTTGATTACTACGAAGACATGTGGAAGCTTGATTCCGATGCCATATTGGTAGCGTTGGTCAAAGGTGAAGATGGACGGACGGCTTTGGTGTTGGACCGGACGGTGTTCCATCCGCAAGGCGGCGGTCAACCGGCGGACACAGGCTTCGTCGCCGTCGCCGGCTCGGAGGTCAAGTTCGTCGTGCAAGATGTGCGGTCCAAGGACGGTGTAGTTTACCACTACGGTTTGGTTGAGAATTGCGGTGAGGGATGGGAAGCGGAGTTTGAGAAAGGGAGAGAGGTGGTGTTGCATGTTGATGAGTCTAGGCGCAAGCTTAATTCT…
>Rh_FV0G46170.m.1:1-309(+)	type:complete len:103	Glutaredoxin-C11 (AtGrxC11) (putative)
ATGGAGAGTGTTAGAGAATTGGCTTCAGAGAAGGCAGCAGTGATCTTCACCAAGAGCTCATGCTGCATATGCCACAGTGTCAAGTCGCTTTTCTACGAGCTCGGTGCAAGCCCTGCTATTCACGAGATTGATCGATACTCAAATGGGAGGGACATGGAGTCAGCGTTAAGGCAGCTCGGGTGCAACCCTTCTTTCCCTGCTGTGTTCATAGGTGGGAAGTATGTAGGCTCTTCAAAGGATATCATATCCCTCCATGTTGATGGGTCTCTAAAGCAAATGCTCAAAGATGCAAGAGCCATCTGGTTCTAG
>Rh_FV6G03500.m.1:1-372(+)	type:complete len:124 6550 (putative)
ATGGTGTTTATAGCCCAGATTTGTAGTAGTATTGGGACTTCACATGCACAGGATGATCCAGTTCTATGGCGGACTCTGCTTAGCTCTTGCAATAAGATACATAAAAACGTGGAAATAGGAGAATTTGCCTTGAAGAATCTAATCTGTTTAGGGCCATCGAATGCAGGGGACTACGTACTTCTTGCTACTATTTATTTTAGGGCGAAAGATGCAGATGGTGTTTCAAGGATGAGAAAATTGATTAAAAACCAGGGAGTGAGGACCACTCCTGGTTGGAGCTGGATTGAAGTTGGCGATCATCAGGTTCACAAATTTGTAGCGGATGATAAGTCAATCCAGATACTGAAGAAATCTATCAAAAATTGGAGCTAG
>Rh_FV2G27730.Contig1:1-960(-)	type:complete len:320	Epoxide hydrolase 2 (SEH) (probable)
ATGGAGGGAATAGAGCACAGGACGGTCAAAGTCAACGGGATCAACATGCACGTAGCTGAGAAAGGTCAAGGCCCGGTGATCCTCTTCATCCACGGCTTCCCGGAGCTGTGGTACACCTGGAGACACCAAATCCAGGCCTTGGCCTCGCTCGGCTACCGAGCCGTGGCGCCGGACCTCCGCGGCTACGGCGACACGGACGCGCCCGCCGACCCGTCTAGCTACACGTACTTCCATGTGGTGGGCGATCTGGTGGCGCTGTTGGACGCGGTAGCCGCGGATCAGGAGAAGGTGTTCGTGGTCGGGCACGACTGGGGTGCGCTCATCGCTTGGTATTTTTGCCTGTTTCGGCCAGACCGGGTTAAGGCTCTGGTCAACATGAGCGTGGCGTTCACTCCTAGA…
>Rh_FV2G31370.m.3:1-318(+)	type:internal len:107	Translation initiation factor IF-2 (probable)
AGCCAACCTTCTCAGAACATCAAGGCTCGATTGCTTGAAGAGGTTCCCAAGTTGCAGAGATTGGCTGTAAAGAAGGTGGAGAGGAGGAGAACGGTCACTCCTCAACCTAATTCTTTGGATTTGAGGGCCAGGAATGGAGCTGCCAACGGCGGTGAAATGTCGGCAGCTCAGAAGTTGTTGGTCACTTCGATGAGGAGTTTATCGGTTTCGTTTCAAGGCGAGTCATACGCCCTCCAGGTGAGTAAAGCGAAGCGACTGCCGTCTCCAACTGCGAGGAAAGGCACGCCGGAGCGAAGGAAGGCTTCGACGCCGGCGAGG
>Rh_FV0G39420.m.10:1-726(+)	type:3prime_partial len:243	Titin (probable)
ATGAAGAATGTAAAGAGGTCATTGAGGGAGCTAGCTCCTTTTTGTCAAAAGCATCGGAGAAAGAAATTGAAAAGGAGATTCAGGGGGGAGTATAGCTCCACTGTAAGAAGTTTTGACTCCGAAGTTGCGAGTGATGAAAGAGGCTTGACAGAAGCCACAGAGCAGGTAGAAACTACTTGCATTGCTCCCGAAGAGAAGGACATTGAAGGTACTGATGTCTACAACACTGAATTGGTTGGACAAATGGTAGAACCAAGCTTTCAAGTGCAAACTCTTGAAGAAGAAGCAACACCGAAATTGGAAGTTGAAGATGAAACTGACAAATCAGATGATCTTCCTGAGAAGAATAACAAGATTTGTGAAGAGGTACTTGATGAACCAAAGATCACAGACAGAGAT…
>Rh_FV0G38260.m.3:1-837(+)	type:complete len:279	Xyloglucan glycosyltransferase 4 (AtCslC4) (similar to)
ATGGAGGAAGAGAAGGATGCTTTTTATGTTGTTCGAAAGGGAGATGTGGTGGGCATATACAAAAGTTTGAAGGATTGTCAAAACCAAGCCGGTTCCTCGGTATGCAATCCTTCTGTAAGTGTGTTTAAAGGGTATGGTTTGCCTAAGGAGGCCGAGGAGTACCTGGTTTCGCACGGGCTTAAGAATGCTTCATATACAATCAGTGCCAGTGACGTGAAAGTTGATCTGTTTGGAAGCCTTGTTGCTTGTCCTTACCAGCAGCCGGCATCTTCTATGGTGAATTCAGGTGTCGAAGACCCTTCAAAAAGGAGATTTCCAGATATGGCGCTTTCCTCGGCTTCCAGTTTCTCTCCACATAAGCATTTTAAAGCTGATAGTTGTAGTCAAACTCGAGTAATT…
>Rh_FV4G19900.Contig1:1-2724(+)	type:complete len:908	Probable RNA helicase SDE3 (putative)
ATGAGTACAATTGGGGGTAAGTGGGATGATGATGAGTGCTCTGTCATTGGAGACAAAGGGGATATCGGGTTCATCGATTTCAAAGATGACAAATCGGTTTGTAGTTACAACCCAGCTGAAGAGGGTCCGATTGTTATTTCAGTCCCATTCCCTCTTGTGGGAGGAAAGCAAGGTCAAAAGCCTCAATCAGTAGTTGTAGGAGAAACAGTTTCGGATAAAATAACAATTGAGAACACCACCCGTAAGCCAGTGGAGCTATGGGGTGTTAAAATTTATGCCTCAACTCCAGAGGACTCTTTCACACTTTCTCTGATGGAGCCTCCAAAGAAAGACTCTGGTGTAGAAGCCATTAGAGCCTTCCTCGAGTCTGCTTCCCTCGAGGACAGAGTGCTGCAACCA…
>Rh_FV7G00950.m.1:1-1341(+)	type:5prime_partial len:447	IMP-specific 5'-nucleotidase 1 (probable)
CGCCTGTGTGAGTCCAGCGGGTCGGCAATTCGCTTCCATATGTATTCTGAAGATTACCCTGAGGCCGTCAGGTCCTCAACACCCGCAGTAGAGTTTCTGTCCAAATCAGAACTGTGGGAGGAGCAAGCAATCTGGGATGACCAACACAAAAGCTTATATTTGTGCGTGGGCGACTACTATGGGAGAAGAGGCAAGGTACTGTATGTTGTTTATCGTATCAATTTGAAAGCCCTCTTGTTTAGTGAGAATCTAGAGTTTGAAACCGTGTTCGAAGTTCCCGATAATGATAATATTGGGAATTGTGCCGGATTTGGTATGGGACTTTCTATGATATTCTTGGGTGGAGGATTTAGAGCCAAGTACTCGAAAGAATTTGTTGTCCCAGAGCCGTGTACAGGT…
>Rh_FV0G38410.Contig1:62-1132(+)	type:complete len:357	Auxin-induced protein 5NG4 (probable)
ATGGCAGGAAGGTCTTGTTACAGAGATGTCCTGCCATTTACAGCCATGGTGACTATGGAGTCCATGGACGTGGGCTTGAACACACTGTTCAAAGCTGCAACAATGACAGGAATGAGCTACCATGTCTTTATTGCCTACATTTACTCCATAGCTGCTCTTGCTCTTGTTCCAGCTCCTTTCATCTCCCACAGATCAAGGAGGCTTCCTCCCCTCAACTTTTCCATTTTGAGCAAAATTCTTCTTCTTGGGCTAATTGGGAGCTCATCTCAGATAATGGGGTATGCAGGAATCAATTACAGCTCTCCAATGCTTTATTCTGCTATCAGCAACCTTCTGCCAGCTTTCACTTTCATTCTTGCCATCATTTTCAGGTTGGAAACTGTAGCATTGAAAACCAGA…
>Rh_FV6G05550.Contig1:9-1517(-)	type:5prime_partial len:503	Transmembrane protein 49 (probable)
TCAACAATAAACAAAAACAAAATTCTACATTCCCCATTCCCACTCGCTCACAGCTTTACTCTCCTCCTCCTTCTTCTTCCTCTCTCTCTCTCTCTCTCTTTGAATCCTAATTCCGAAGCATACATATACTATTTCATATATAACTACAGTGTTAGGTTTTTCGCAATGGATCTCCCTGATTCGCCCCCTTCAAAACCCATGGATTCGCCCGTCTCCGGACTGCGTGTGAGGCATCACCGGGAGCTCGAAAATTTAACACTTACGACGAGGCCGGTAAAGACATTAAAGTATTTCACTGTAGCAATTGGTCGGTATTTTCGGCAATTTATGGCAACTGGTGGTTCGTTTGTGCTGTTTATTATGCTAGCAGGAGGTCTAGGAATTGCTACGATGACAATT…
>Rh_FV1G05120.m.1:1-777(+)	type:5prime_partial len:259	Myb-like protein X (probable)
CAAGATGGTGACGATCAGGTTGCCGAAGACGAAGGCATGAGTGATGATGATAACCAAGCCATTGAAAACGGCAGTGTGAGCAATGACAATCAAGTTGATGTGGAATTCGAGCCTTTGCAGCATAGTCCGAGTGAGGGTGAAAATAATGATCAGGAGCAGGATCATCCTTCAGATGTTGGTAAGAGTAATGATGGGGTTGGTCATGACACGGCAGTACATGCCTTAGTTGAGTCTGATAAGCATGCTCCAGGGATTGATAAGGTGACTATCATTCAGACTCAAAGCCTTGGCCCAAGCTTGCCTGCTAAAGGGTCAACTAGTGAGTGGGCGACCCATATGGACAACTTTATGATTCGATTTGCTTCTAAAGAGGAGTCTGCTCTAGGCATGGCTGATGTT…
>Rh_FV7G33320.m.2:1-1374(+)	type:internal len:459	Putative disease resistance RPP13-like protein 1 (probable)
ATCCTTTTGTGGATGGCAGAGGATTTGATTCAGCCACAACCAAAAGAAAACAAACAAATGGAAGATTTAGGCAGGGACAATTTTCAAGAGCTATTGTCGAGGTCTCTATTTCAAAAATCAAGCAGAGACAAATCAAAATATGTCATGCATGACCTGGTTACTGATATGGCACGATGGGCAGCTGGAGAAATTTGTTTAAAGTTGGATGATAAGTCAGAAGAGAATTGCATGTTGAGATGTTCTCCAAAAGCACGCCATTCGTCTTACATTTGTGGGGAGTATGATGGGGTTGAAAAATTTGAGGCAATTTCTGAACTAATACAATTGCGGACATTCTTGCCACTTTCACTATCAGATGCCTCCCGTTGGAACTATCTTACTCGGACAGTCACTTTTGAA…
>Rh_FV6G14500.m.1:1-2520(+)	type:complete len:840	TBC1 domain family member 9 (probable)
ATGATGACGGAAGAGCGCTTCAATGTCCGCCACGCTCATAAGCCCAGGAGGGACGCCTATGGGTTTGCTTTGAGACCTCAATATGTACAAACATATCAAGAATACGCTCATATCTACAAGGAGGAGGAAGATGAACGATCAGATAAATGGAATAATTTCCTTGAACATATAGAAAAATCTTCCCAGTCATGCTCTCATGAGAAGGCACATACAGAGGAATTGCCAGCTGAAGCTACAGAGCAGAAGGCATATAGAGAGGAACTTCAGGCTGAACCTACTGAGCAGAAAGCAGAGATAGTTTCTGAGAGCGATGAGGAAGGGAATGACAAAAGTAGTCTGAAATCTATTTCTGAAGGTTCATCAGAAAGAGATCCCAAAAAGGAGGCTCAACTTCCAAAA…
>Rh_FV3G09750.Contig1:34-855(-)	type:5prime_partial len:274	60S ribosomal protein L8-3 (similar to)
AGGTGGGTACCGCACAGGCGGCGTGTTATCCAACAAATATTTAGGATGGGTCGTGTCATTCGCGCCCAGCGTAAGGGTGCTGGGTCGGTCTTCACCGCCCACACCAAGCACCGCAAAGGAGCACCCAAATTACGCTCTCTGGACTACGCAGAGCGACATGGTTACATTAAGGGAGTTGTAAAGGAAATCATCCACGACCCAGGTAGGGGTGCTCCCCTTGCTGTTGTCCACTTCAGGGATGCCTACAGATTCAAGACCAGGAAAGAGCTGTTCATTGCCCCTGAAGGCATGTACACTGGCCAGTTCCTGTACTGCGGCAAAAAATCCAACCTCCAGATCGGTAATGTTATGCCTGTTGGTGGTATGCCTGAAGGTACAATTGTGTGCAATTTGGAGGAG…
>Rh_FV2G22320.Contig1:1-555(+)	type:5prime_partial len:185	TMV resistance protein N (probable)
CTAGATGATTGTAAAAATCTTACAACTCTACCATGCAGCATATATGAGTTACAAAATCTAGAGATCCTAGATGTGAGTGGATGCTCAAAGCTTGTTACATTTCCAACAAAAGCAAGCACTTCACATGATCATGACAGTGGTTCACTAGCGCTTCCCAAGCTCCATGCACTCAGAATCAAAGGATGTAATTTATCAACTGCTAATTTCATTGGGAGTCTTGATTGCTTGGAAACATTAACCGAACTTGATCTCTCAAGTAACAATTTTGTTAATGTTCCTGCACTTGGAAAATTTGTCAACTTGCCAAAGATTGACTTGCCTTATCGCAAGAGACTTAGAGAGATTCCAGAGCTTCCACCAAATATACTCGAGGTAAATGCGAGGAATTGCGAGTCACTG…
>Rh_FV5G17030.m.5:1-468(+)	type:5prime_partial len:156 ) (putative)
TTTGGTTCAGAACTTTTTCAAGCCTTTATAGAAGATCCATCATTCCCTAGATACTGGATCATTGTTCTTGAGTTGTATCCTGGCTTGTCTCTGTATCGTGGGTTATATGAGTTTGCAGAATTCACCCCTGAAGCAAGTACTGTGGGGACTGTTGGGATGCGATGGGGAAATTTGAGACACAGCAAGAGTGGGATGAGAGAAGTCTTTATTGTCATGTTTGTGGAGTGGTTTGTGCTGATTTTTGTTGCATATAACTTGGATAAACTTACATCATCTGTAAGTGGAAAAAGTCCTCTATTTTTCTTGCAAAGCTGCTTTGGAAAGAATAAAGAACATTCCTCATCTCTTAGGAGTGGGACGCCTAGTGCACAATGGCAGGGATCTACAGTTTCTATTCAG…
>Rh_FV3G28840.m.2:1-339(+)	type:5prime_partial len:113 8750, chloroplastic, Precursor (probable)
CTTGCATTAGGTAGGGTAGTTCAGGCTTATGCGATAAAATCTGGTTTCAACATAGATGTTATGTTCTGTAATAATGTTCTAGATATGTATTCAAAATGTGGCGATTTGAGTGATGCAATTCGAGTGTTTGAGAAGATGGGTCAAAGAAGTGTTGTGTCGTGGACTTCGATGATAGCAGGTTATGTTCGTGAAGGTCTTTCGGACAAGGCAATTGAGTTGTTTTGTGAAATGGAAGAGAATTGTGTTAGCCCAGATGTTTATACAATCACAAGCATACTTCATGCTTGTGCTTGTAGTGGCTCGTTAGGAAAAAGGCAAGGATACACACAAGTATATTAG
>Rh_FV7G08160.Contig1:1-1281(+)	type:complete len:427	Sn1-specific diacylglycerol lipase beta (DGL-beta) (probable)
CATTCACTATTTATCTCTCTTTTTATTCAACTTTTAAACACAACGTTTGGGCTCAAGAACAAAATGGTACAAAATGAATCAATGATTTGCAGTTTTGTTGCGAACTCAAAGTTGTCTCTATGTAATATGATCGGGTCACTACTTATCGACAAAGCAATCAATCATATGAACAACAACAAATATCACCTCTCTTTTTCTTTTCAGTGTATTCGCTTCAAAAATCAAAACCGCTCTACAAATGTCTTGCTTTTCTTAGTTGAACCGAAAGACGATTCCCCGCTTGAGTGCTCCTCCTCTTCCCGCTCATCAAAAGTTCCGTATGGTGATGGTGAGTACGCGTGA
>Rh_FV7G22830.m.4:1-456(+)	type:internal len:153	3-hydroxyisobutyryl-CoA hydrolase, mitochondrial (HIB-CoA hydrolase), Precursor (probable)
TCCTCCTCCCATATTTTATCAATATTCCATTTTCACATTTCCAGTATAATCATATTTTCTATGGCTTCTTTCATCAACTCCGATCAAGATGATCCACTTTTGATACAACAGAATTTGTTTGCGAGGATATTGACACTAAACATGCCTCGACAACTGAACGCTCTCTCCTCCAAAATTTACTCTCCGCTGTCCCAACTATTCCAAGCCTACGAGGACGATGCCAATGTCAAGTTGGTTATTCTCAAAGGCAAAGGAAGAGCATTTTGTGCCGGCGGTGATGTGGCGGTGGTGGCTCGTCATCTTTTCAAAGGCAACTGGAGATTTGGTGCCCAACAAGGTAAGAGAGTGTATACCTTAGGCTACTTGATAGCAACAAACACTACGCCCCAGATTTCCGTG…
>Rh_FV2G18860.m.4:1-402(+)	type:5prime_partial len:134	Serine/threonine-protein kinase SMG1 (SMG-1) (probable)
GGTCTTATCCAGTGGGTGGGTAATGTGATTAGTATATACAGTGTCTTTAAGTCTTGGCAAAACCGCACCCAACTAGCGCAGCTCTCAGCAGTAGGTGGTGACAATTCAAAAGGCTCTGTTCCTCCAGCTGTTCCCCGACCTAGTGACATGTTCTATGGTAAAATCATACCAGCACTCAAAGAGAAAGGTATAAGGAGAGTAATTTCACGAAGAGACTGGCCTCATGAGGTGAAGCGTAAAGTTCTCATGGATCTTATGAAGGAGACTCCTAGACAGCTTCTTTATCAAGAACTCTGGTGTGCTAGTGAAGGATTCAAATCCTTCAGCTCGAAACAGAAAAGGTTTTCTGGAAGTGTTGCTGCCATGAGCATGGTGGGTCACATTCTTGGCCTTGGGGGA…
>Rh_FV4G09060.Contig1:49-1245(-)	type:complete len:399	T2-TrpRS (similar to)
ATGGATATAAAGGAAAACGGAGAAGAAGAGCAGCAGATTGTGAATCCTTGGAAGGTGGAGGCCAAAGAAGGCGGCAAAATTGACTATGATAAGCTCATAGATCAATTTGGTTGCCAGAGGATCGATCAGTCTCTTGTCGACCGTGTCCGCCGTCTCACCTCACGTGCTCCACACGTTTTCCTCCGTCGTGATGTCTTCTTCGCTCACCGGGACTTTAATGAGATTCTGGATGCTTATGAGAGAGGAGAGAAGTTCTATTTGTACACAGGAAGAGGGCCTTCCTCTGAGGCTTTGCATTTGGGGCATCTCATCCCCTTCATGTTCACCAAATATTTGCAAGATGCCTTCAAGGTCCCTCTTGTTATACAACTTACCGACGACGAGAAATGTATGTGGAAA…
>Rh_FV2G30810.Contig1:2-937(+)	type:5prime_partial len:312 ) (probable)
ACCACGCACGACCCACGGCTTCTTCGCTCCAGCTTCATACCGCTATACGCCGCAACGTCCGGGCCCACATTCACCACACGCCCTATTTTACCTCAACCTATAAAATTCTCACTCACCCGTCTTCTCCGTCACCACAAACCACAAAAATCAAAACCGCACCAGAGAGAGAATCTGAGAGAAACCAGAAGCCGAGATATGTGGAACGACAACGGGACCGTATCGCCGACGGGGAACAATCTGAAGGAGAAGCGTCACCGATCGATGATGTGCATGCCGGTGTGTTTCTCCAGCTCCACGCATCCTTTTGACGTGTTGGACGACGAGGACTACATCAGGACTCCGCGGTCGCCGGTGATGCCTGAGATCAGGGACCGGTGCCGGAATCTCATTAACAGAATC…
>Rh_FV7G33920.m.3:1-744(+)	type:5prime_partial len:248	D-xylose-proton symporter-like 2 (similar to)
GTTAGAAATCTTTCAGGTTCAGGTGACATTGGTGGTGCAAAGGAGCCTCTTCTTAATGGGGTGCATAAAAATTCACATAACTATTCTCTTCTTCTCGCAATACTCCCATTTTTATTCCCAGCTCTTGAAGGACTAGTATATGGCTATGATATTGGTGCCACGGCTTGTGCTACAATTTCCCTAGAGTCAGCCACATTAAGTGGAGTATCATGGTATGACTTGTCATCTCTGCAAATTGGTCTCATAACTAGTGGCTCATTATCTGGTGCCTTGATTGGCTGTTTGTTGGCCTTCAATGCTGGTGACGTCTTAGGAAGGAGGTTTGAGTTGATTTCGGCTGCTGTATTGTATTCTGTTGGAGCTCTAATAACGGCATTAGCGCCTGAATTCCCTGTTATG…
>Rh_FV0G15580.m.1:1-1734(+)	type:complete len:578	AP2-like ethylene-responsive transcription factor AIL1 (probable)
ATGAGTAATTGGCTGGGATTCTCTCTCACTCCCCACCTGAGAATCCATGAAGGCTTTGATGGAAGAGAAGAAGATCAGCAAGAACAAGACCATGGAGTTGTGGGTTTCCCTCCTCACATGTCAGTCATGCCTTTGCGCTCTGATGGTTCTCTTTGCTTTGCTGCTGACCCTTTCAGGCGTCCTAATGGTTCTGAAGATTGGAGGTCTTATGAGAATAGCATGGTGGGTGCAACAAGTGTGACAAACCCAGTTGATGATGATGAAGAGGGTCCTAAGCTCGAGGATTTCTTGGGAAGTTGCTACTCAAACTCACCACCTGGTGATGAAACCAAAGTTTACTGCCAAAACCAAGAGGACTCTAAAATTAATGTCAATGAGGCCCCAAATTTCAGCAACCCT…
>Rh_FV6G32200.m.1:1-648(+)	type:internal len:217	F-box/LRR-repeat protein 13 (probable)
GCATTTCCGTCTTGTGTCTTTAATTGTGCATCTTTGAGGTCCCTAGTGGTAGAAATGTCATTTACGGTTGTGAAAACACCCTCCTTTACGTTCTCCTCTAATCTTGAGACCTTGGCGTTGAGCGATGTTGATATTGCAGACGAGGGGTTTTTCAAGTGGATATCATGTTCGTGCAAGCTCCTTAAGGAATTGCGTCTTTCAGGACTTAATGGGATAGCTAATATCACCATTGAGAGCTTGTCTTTGGAAAAATTTAGTTATATTCATTTTGAGGTGTATGAAACCTGTCATATTAACATTTCTGGTGAGAAGCTTGAAGAAATACATATTAACTGCAGTTATTCACCTAGAAGCACCGTGTTGAACATTATTGCTCCAAATGTCAAATCTTTGAGGTTG…
>Rh_FV7G12070.Contig1:1-4875(+)	type:complete len:1625	Protein transport protein Sec16B (RGPR-p117) (probable)
ATGGCAAGTTCTGCGTTTGAGTTGGAGGATCAGACGGATGAGGATTTCTTTGACAAATTGATCGATGATGATGACATTGATTTTTCTGGGTATGCACAAAGTTCTGTAGCAAAGGTTGAGCTTGATGTGGTTAATGATATTTCGAAATTGAGTATTTCGGATGTAGGTACCGGTGGGAAAACTAGTTCTCAGGTTAATGGTGAGTTGGGTCAGAAAGACGGGGTTGTGTTGGAGCCGTCGGATCTGCAGAAGGAGTCTTTGACTGGTAGAGAGACTGAGTCTAGTGCATTGGTGGCCAAAGGGGAGGAAGGTGTGGTGGATGATACAGTGAGTTCGAGTGTTGTATCAGTTGATGATGGATTGGGTCGCGGGGATGGGGTTAATGGTCAATTGGGGAAC…
>Rh_FV6G07840.m.1:1-981(+)	type:internal len:328 7340 (probable)
TTTTATCAATCATTCTGGTCAGTAGGAAATTTGGAGATGTCGGAGGCCAACAGAATGAAGCTGAACAGGTGTCATAGTGCAAAGCTCATGTTACTAGACCTACCCCTTCCTATCGTGATCAATATCCTTTCGAGACTGCCCTCTGAATTAGTCTGTTGCATTCGGTGCATGTCTAAGGACTTGTTAAATATGGTTGATGACCTCTCTTTTGTTGCATTGCACACCCGTTTTCTTATTGCCACCAATGCTGTTGCTCAAGTACCTAAACTTATGTCTTTTGCTGCATTGTTTCCCTCCGAGCGTGGTGGAGTGATAGCAGACCTGCAACCAGTCAAATTTGACGACAGTGCCTTGACAACAAGAGGAAAATATGCAATTAATGTCTCCACACCACGCCGG…
>Rh_FV0G31800.m.1:1-504(+)	type:5prime_partial len:168 (similar to)
TCCCCGAAACCCCTAGAATTTCAATCTCTCCCTCTCTCTCTCTCTCCTCGTATCTCAATTCCAATGGCGCCCAAAGCCGAGAAGAAGCCCGCGGAGAAGAAGCCGGCCGAGAAGACCACGGTGGCCGAGAAAGCCCCGGCGGAGAAGAAGCCCAAGGCCGGAAAGAAGCTCCCGAAGGAAGCCGGAGCCACCGCCGGTGACAAGAAGAAGAAGAGGGCCAAGAAGAGCGTGGAGACCTACAAGATCTACATCTTCAAGGTCTTGAAGCAGGTCCACCCTGACATCGGAATCTCCAGCAAGGCCATGGGCATCATGAACAGCTTCATCAACGACATCTTCGAGAAGCTCGCTCAGGAGTCGTCGAGGCTCGCCAGGTACAACAAGAAGCCGACGATTACT…
>Rh_FV0G19330.m.1:1-1461(+)	type:complete len:487	U4/U6 small nuclear ribonucleoprotein Prp31 (probable)
ATGGCAACTCTAGCCGATTCATTTCTTGCTGATCTTGATGAGCTATCTGACAATGAAGCCGATGTTCCTGTTGAAGATGATGCTGATGTTGCAAACATGGAGGAAGATGTCGATGGGGACTTGGCAGACTTAGAGACACTTAACTATGATGATCTGGATAGTGTTTCAAAATTGCAGAAATCACAAAGATTTGCTGATATAATGCAGAAAGTGGAAGGTGCACTTGAGAAGGGTTCCGATATGTCAAACCATGCACTAGTTTTGGAAGATGATCCAGAATATCAGCTGATTGTGGACTGTAATGCTTTGTCAGTTGACATTGAGAATGAACTTGTAATCATCCACAATTTTATTCGTGACAAATACCGGCCAAAATTTCCAGAGCTCGAGTCACTTGTT…
>Rh_FV1G00790.m.3:1-2694(+)	type:complete len:898	Coatomer subunit beta'-1 (Beta'-COP 1) (putative)
ATGCCTCTCAGGCTTGACATTAAGCGGAAGTTTGCGCAAAGATCCGAGAGAGTGAAGTCTTTGGATCTGCATCCAACTGAACCATGGATCCTTGCAAGTCTTTACTCAGGAACTGTGTATATCTTGAACTACCAGTCACAGACCATGGCAAAGTCATTTGAAGTCTCTGAATTGCCAGTTCGGTCAGCAAAATTCGTAACGCGAAAGCAATGGGTAGTTGCTGCAGCCGATGACATGTGTATACGTGTTTACAATTACAATACCATGGATAAGGTTAAAGTCTTTGAAGCACACAGTGACTACATTAGATGTGTGGCTGTCCATCCAACACTTCCATATGTTTTGTCATCATCTGATGACATGCTTATCAAACTGTGGGATTGGGAAAAGGGGTGGATG…
>Rh_FV3G11010.Contig1:2-304(-)	type:3prime_partial len:102 8880 (probable)
ATGGACCACCACCTTGTCAACCTCTCCGGCGCCGACCGCCGGACCTCTGATCGGACATGGGAAGATTTACCCAAAGACTGTTTGCTCAATATCTTGGAGAGAGTCGGAACAGAGTCTTTACTAATGTTCATCCCTTTGGTCTGCAAATCTTGGTACAGAGCAAGCCTCAGTTCTTCTTGCTGGAAACGCCTCTTTTTCCCGGCGGAGATTGAAAAAGGTACTGTCATTTATCCTTGGAGCTTTCCCGTTTCTACTTCCGACGACGACGATCAGAGCACTAGTTTCGATTACGTTATCAGAAGATATGCAAAGGAGTTTGGGATTGAATGGAGTCGTTTCTATGTTTCTAAGTTCATCAAGTTTGCGGTTAATCGTAGCCAAGGGGAGACCCAGTTTCTC…
>Rh_FV7G33150.Contig1:192-2096(-)	type:5prime_partial len:635	Monocopper oxidase-like protein SKS1, Precursor (putative)
ATGGACTATGGAGTATCGCAAGTAAAAAAAATGAAGCAAATGTCACTAAAACCACCCAAAGGAAAAATGAAAATGGTAGTACCCATGACTCAATGTGCACACCTAAACTACAATATGTATTGCAATCACCAGCAACAGAGCAGGAAAAGGCAAGCTGCTACTGCACGGACTCATAGAACTGCTATCATCTATCACCTAAAAGTGCAGACCAATGTGAAGAAAGCCATCAGCAGAGAGAAGAATAGCTTGAAAGTTTCACTGGAAATTGATGATGCAGACGAATGTTTCTGTTGCTTCTGCAAGTTGGCTAAGGCACCACAATACAGAACATTATCGGGCGCGGTAAACTCTGTTTCACCATTCTCCTCCGGATTGACAATTCTCAAATAG
>Rh_FV2G33170.m.1:1-615(+)	type:complete len:205	Protein DCL, chloroplastic, Precursor (probable)
ATGGGATCCTTGAATCCTATGCTTCTCAGAGGCGTATCTCTCCTCCGCGTCCGTCTCCACCACCACCACCACCGGCTGGGCTTTGGGTTTGGGATTGGGATTGCGGCGGCGCCGAGTCGCAGGGCGTGCTGCACCGAGTCGATTCGGGCGGAGGAGAGTAGTTCGGACAACTCCTCGACGCTAAGAGGCGTGCTGAGCGTGAACGAGGCACCCAAGTATCCGCGGTGGGACGACCCGGACTACTGCAAGTGGAAAGATAAGGAAGGCGAGATTCTGAGGGACGTGGAGCCTATAGTTTTGCTTGCCAAAGAGATTCTCCATTCGGATAGGTATATGGATGGCGAGCAGCTAACAGTTGAAGATGAAAAAGTCGTGGTGGAAAGGCTTCTGGCGTATCAT…
>Rh_FV1G22840.m.1:1-519(+)	type:5prime_partial len:173 3773 (similar to)
TCTCTGTCTCTCTCTCTCTTTCTCTCTGTCGCTCTCCTCCAAATGAGTCGGCACCCGGAGGTTCTTTGGGCGCAGCGGTCCGATAAAGTATACCTGACGGTGGCGTTACCGGATGCGAAAGACATAAGCGTCAAGTGTGAGCCCGAGGGCTTGTTCGCCTTCTCCGCCACCGGAGTCCAAGGAGAGTCCTTTCACTTCACTTTGGAGCTCTACGGACAGATACTACCTCAGGGTTGTAAAACTAAGGCTGGCTCAAGGAACATCCTCTGCTCCATCCAGAAACTACACAAAGCTTGGTGGCAACGACTTCTCAAGACCCAAGAAAAACCTGCCCCTTACATTAAGGTCGATTGGAACAATTGGTGCGACGAGGACGACGAACTAGACTCCACTTCTAAT…
>Rh_FV0G50310.m.7:1-2487(+)	type:5prime_partial len:829	Vacuolar segregation protein 7 (probable)
GATGAGAACGTAACCAGTGGGCTGACCAAGACAACCAAGAGAAGTGTAGTGTCTAAGTCCAAGAAGGCTATGGTAAACCTTAAGTCAGCCTCTGGTAGCAAGCATGGAAGGAGCAAAAAGCCTGATAATGATGATGAGAACGTAACCGGTGGGCTGAAGTTGCTTAAAAGGCGTATGGTGACTATGAATCGCATTTCCAAGCGACTTATTCGTGGAAGAAGGATGAAAGTGGAGTGTAACGCTCAAGGGGAACCAATTGGGAAGGCAGCTAAAGAGATGCAATCCTACATTGGGGTGTTGGCAAGGACAAAGATACCAATATCTATACAAGACTGGAGAGAGGTGGATGCTGATGAGAAAGACAAGATTTGGGAAAGTATTGAGGATGCATTTGTCGTG…
>Rh_FV1G17480.Contig1:2230-2613(-)	type:5prime_partial len:128	Probable cadmium/zinc-transporting ATPase HMA1, chloroplastic, Precursor (similar to)
CTCTCTTTCAGAGCCACTGACCATTGGAAACTGAGCCACAATGCTTCCCGCTTCAAATCTCCAACTCCCTCTCCGATCTTCCAACCTCTAAATTCCGCCAAAAATGGAAACCCTAAAGCTTCCAATTTCAATCAGATTCCCCAATCACCACTCTCCTCTTCTCAACCACCACCACCACCACCACCCAACCACCACCGCCACTCGTCTCATCTCCCCCAAACCCATTCTCCGCCGCCTCCGCTCTCCTCTCTTTCGGTTCAAACCCTCTCTCCTTTCTCCCCCGCGAAATTTCCCTACTCTTCTTCGTTGCTCCGCCGCCGAGGTCCACTCCGATCACGATCACCACCACCACCACGATCACGATCACGGTCACGACCACCACCACCATCATCACCACCA…
>Rh_FV0G43840.Contig1:2-1177(+)	type:5prime_partial len:392	RING-H2 finger protein ATL3G (probable)
CTCTCCCACCCCAACATTCTCCACCCCCCTCACCACCCTCACAAACCCCAACGCCACTCTCCTCCATGCATCATCCTCATCATATCCGCCGTCCAAGCTCCCCATCGACTTCTCCCCGCCGCTCATCGCCATGGTCGTCGTCGTCGCCACCGCTTTCTTAATCGTCACCTACTCCCGCCTCATCTCCCGCCACGTCATCCCCCCGATCATCCGATTCTCCCGCCACTGCCGCCGCCGTCGCCGCCGCTCCTACCTCCCCTCCTCCATCGGCGACCTCGACTCCCCGCCCTACGACTCGTCGTTCGACCCCACGGACGGCTTCCATGTCTTCTCCCCATACGGCCTCGACGAGTCGGTGATCAAGACCATACCGCTGTCGCTCTACACCGCCAAGACCGG…
>Rh_FV5G11130.m.6:1-576(+)	type:internal len:193	Enolase A (similar to)
GTCAACCCGGTCAGCACGCTGAGGTATCCCTTGCTAGTCTCCAAGGCATTTGAAACAAGTATCAACCTAGTCCGTCAGTACAGCAATACCTTCAAAATGCCTGTCAAGTCCGTCAAGGCCCGCAACATCTTCGACTCACGTGGCAACCCCACTGTTGAGGTTGACCTAGTAACTGAGTTGGGTCTCTTCCGTGCCGCTGTACCCTCTGGTGCTTCCACTGGTGTTCATGAGGCTTTGGAACTTCGTGATAATGACAAATCACAGTACCATGGCAAGAGTGTTCAGAAGGCCATTGATAATGTCAACAACATTATTGCCCCTGAGCTCATCAAGTCTGGTCTCGAAGTCACTCAGCAGAAGGAAATTGATGAGTTGATGCTCAAGCTTGATGGAACTGAG…
>Rh_FV3G14070.m.1:1-615(+)	type:5prime_partial len:205	Putative beta-lactamase-like protein ENSP00000383859 (probable)
ATAACTCTGTCTTCCTTCTTTTTTCACCTCCTACCATTTCTCCAATTCTTCCCAAACATGTCTGGAGATCATAGACGAAAAGATTCCATCGAAGCCTCCTCCTCACGATCCACTAACGCCGATCATCAACAGCAGCAGCAACAAAACCCTCCACCGCTCAGCCGCTACGAGTCTCAGAAGCGCCGGGACTGGAACACCTTCGGCCAGTACCTCAAGAACCAGACCCCTCCGGTTTCCATGTCCCATTGCCAGTTCAACCACGTCCTCGACTTCCTTCGCTACCTCGACCAGTTTGGAAAGACCAAGGTGCACTTACATGGCTGTGTCTTTTTCGGGCAGCCCGACCCTCCTGCCCCTTGCACCTGCCCGCTCCGGCAGGCCTGGGGCAGCCTCGACGCG…
>Rh_FV0G03250.m.1:1-1137(+)	type:complete len:379	Abhydrolase domain-containing protein FAM108B1, Precursor (probable)
ATGGGGTCTGCAACATCGTCTATGGCTGCAAAGTTTGCATTTTTTCCCCCAGATCCTCCTTCCTATAACATATTCGTTGATGAACCGACTGGGAAAATGAGGATCTCTGATGTTCATCCCAGACAAGATGTGGACGTGGTGAAGATCAACACCAAGAAAGGGAACGAGATTGTTGCCTTGTTTATCAAAAACCCATCTGCTTCACTCACAGTGCTTTACTCTCATGGAAATGCTGCTGATATTGGTCAGATGTACCACGTTTTCAGTGAGCTTAGTGTTTATCTGGGTGTTAATCTAATGGGGTATGACTATTCTGGTTATGGACAATCTACTGGAAAGCCAAGTGAGCAGGACACATATGCAGACATAGAGGCTGCATATAAATGCCTTGAAGACACC…
>Rh_FV2G40540.m.1:1-1185(+)	type:5prime_partial len:395 5580 (similar to)
AGTCTTGCTCTTGCAAGTCGAGTGTTAATGGAGAAGGGTTCTGGGCAGCCATGGAGGGTCCTCGAGTTCTACAGCGGTATTGGTGGCATGAGGTATTCGTTAATGAAGGCGGGAGTGAATGCCAACGTTGTTGAAGCATTCGACATCAACGACACTGCCAACGATGTTTATCAGCACAACTTCGGACACCGTCCTTATCAGGGTAACATTCAGAGCCTTACTGCAGCTGATCTCGACAGATATGGAGCGAATGTATGGCTTCTGTCTCCTCCTTGCCAACCTTATACTAGACAAGGTCTCCAAAAGCAATCTGGTGATGCTCGGGCATTTTCATTTCTCCAGATTCTTGAGTTGATACCACACACTTCGCAACCTCCAATAATGTTATTTGTGGAAAAT…
>Rh_FV2G51960.m.2:1-1167(+)	type:complete len:389	Serpin-ZX (putative)
ATGGATCTTAGGGCATCGATCGCGAACCAGACCGACGTCGGTTTGGGGATCACGAAGAAGCTGCTTCAGACCGAAGGCAAGGACAAGAACGTGGTCTACTCGCCGCTGTCCATCCACGTGGTGCTGAGCCTGATCGCCGCTGGCTCCAAGGGTCCCACACAGGAGCAGCTTCTCTCTTTCCTCAAGTCCACCGTTGCCGGCGACCTCAACTCCTTCGCCTCCGAGCTCGTCGCCGTGATCTTCGCCGACGGGTCACCCACCGGCGGTCCGCGGTTGTCGTTTGCCAATGGCATTTGGGTGGACAAGCCTCTGCCTTTCAAGCCTTCGTTCAAGGAGGTGGTGAACACTGCTTACAAGGCCGCTCTGAACCAAGTCGATTTCCAGACCAAAGCTGCTGAA…
>Rh_FV0G32120.m.1:1-978(+)	type:complete len:326	TOX high mobility group box family member 4-A (probable)
ATGGAGGACATGGGTTCTATATGGACTACCTATCAAGAGAGCACTGATGATTTGAACAAGAAGCTTCTTTACACTACCCTTGAGCTTGAAACAATGAAGAATTTAGCAACAGAGAGTCAAGAGAATGTGAAGAATCTACTCAATCTACTAAAGGTTGCATACAAAGAAAGAGATGAAGCCAGAGACCAGCTGCACAAGTTCTTCAACAAGATCACTGCTTCTACTCCAATTGACTTACCCAATGTGCAGTTTAATCAAGTAGTCCAGCCCGAAAGTCCGACTTTGATGCCCACAAAAGCAAACTCAAGCATTACTGAATCCAACAGCCTCTCTGAAACTTACAATCCCCAATCACATATCTCTTCTCCTGTTGATTCATTGTTTGATGCAGTCTCTTCC…
>Rh_FV0G16290.m.1:1-702(+)	type:complete len:234 5 (probable)
ATGCTTAGAAGGCGAAATATAGCTTCTTTGGTTGCAGCAGAAGCTCAGAAAGAAGCATCTAGAGCTGCAACTCTTGTCAAATGTCTCAGTACGTTTGCCGATCTATGCTCGTCTGCCTCACCAGACAATCCCCACCTCTCACTCACCAAGTTTTTCAGACTCCACCAACTCATTGACCAACCAAATATTGCACCTCCCTTAAAGGATAAATTAACTCCTTTAACTACAAAACAACTGCCTCCAGATATCGAAAAGTTGAGCAAAAGGACGGGCACAATTCATGGTCAAAGTGCATTGAAGTCTCCAAAGCTCCCCATCGAGTTAAGTGAAGCAGAGAAACTAGAATGGGCTAAAGGAGACAGTGCAAAAGGGATTGCAGAACTACGAGAACTTCTCTTA…
>Rh_FV6G14910.m.1:1-369(+)	type:complete len:123	Cysteine proteinase inhibitor 4 (AtCYS-4), Precursor (probable)
ATGAGTCCTCACTACCTCATTGCAATCCTTGCTCTCCTCTTTCCTCTTCTCACAGCTGCAGTAGACAAAAGTGGTGACTCTGCTCCACTCGGTGCTTGGACACCCTTGAAGAACATTAGCGACCCTCATGTCACAGAGATCGCAAAATATGCAGTTAACGTATACAGCAGCCAAAATCATAAGAACTTGATCTTTCAGAAGGTGATCAAGGGATATTACCAAATTGAATCAGGAAGTCTCTATAAACTTGACGTTAGAGTCAAGGATGAGAAGTCTGTTCATTTCCCCACAGCCGATTACCAAGCTATTGTCTTGTCAAAAGGATCTGTCTTTAAAAAATTGGTCTCCTTTTATCAGATCTCAAATTAA
>Rh_FV6G14540.m.1:1-1437(+)	type:complete len:479	WRKY transcription factor 44 (probable)
ATGGACATTAAGGAGGCAGAGCGGGTAGTGATAGCTAAACCTGTTGCTTCAAGGCCTACTTGTTCCAGCTTTAAGTCATTCACGGAGCTTCTCACAGGTGCTATCGATGCATCACCCTCTAATGTATCTTCTGAAACTGCTGTTCCTGCCATCAGACCAAAGACTGTAAGGTTCAAGCCAACAGCGACTCATCCGGTTGTTGGATTGGTTTCTCCCCAGGCAGAGACCCCTGGTGCTGCACTTAGTAATTCGGCAGAGAAGGTTTCAAAATCAGATAATAAATCAACTGTGGTATATAAACCATTGGCAAAAGTTGTATCCAGGGCGACTGTTACTGCCTTGGCTAATCTGGGAAACTTCAATACTAGCCAGCAACAACCACAATCATCAGTTGGGGTT…
>Rh_FV6G06810.m.1:1-651(+)	type:internal len:218	Sugar transporter ERD6-like 3 (similar to)
AGGGGCAGGGAAACCATGGAAGAAGGGCTACTAACTCTATCAGGGTCAAAGTCCAATAATAATGAAGCTTCAGGTAGTTGCAGTGACGTCATAAACCCAACTGGGTCCTCCTCATCGGCCACCCTTGTTGTGGTTCTGAGCACATTGGTCGCACTATGTGGTTCCTTGGGCTATGGCTGTGCTGTAGGATATTCATCCTCTGCTGAATCAGGAATTCTGGAAGACTTGGACCTTACTGTTGCAGCATACTCAGTTTTTGGTTCAATAATGACGATTGGAGGAATGATTGGTGCACTAGTAAATGGGAAGATAACCGATCTCATTGGTCGTAGAGGAGCAATGTGGCTGTCTGAAACATTCAGTGCTGCAGGATGGCTCACCATAGCATTTGCACAGAAT…
>Rh_FV5G19340.m.1:1-516(+)	type:5prime_partial len:172	Annexin D1 (similar to)
CGCAAGCTTTTGGTGCCTCTTGTCAGCTCATATAGATATGAGGGAGATGAGGTGAACATGACTCTGGCAAAATCAGAGGCTAAGCTACTCCATGAAAAGATCTCCGACAAAGAATACAATCATGAGGAGATCATCAGGATTTTGGCTACACGTAGCAAAGCGCAGATCAATGCAACTCTCAATCACTACAAGAATGAATTTGGTAATGATATCAATAAGGATTTGAAAGCTGACCCCAAGGACGAGTACCTTGCAATTCTAAGGTCCACAATCAAGTGCTTGATCCGCCCTGAGAAGTATTTCGAGAAGTCTCTTCGTCTGGCAATCAACAGACTAGGAACGGATGAAGGTGCTCTCACCAGAGTTGTTGCTACAAGGGCTGAGGTTGACCTGAAGATT…
>Rh_FV3G24520.Contig2:443-799(+)	type:complete len:119	Putative calcium-transporting ATPase 12, plasma membrane-type (similar to)
ATGATTCACAAATGTCTTTCTCGTCTCAACAATACTCTTCCAATGATGGTGATGACAGAAATACTTATAAGAGAAATTGGTCTCCTGGATCAAGTTCTCATAGTAAATCACATACAGGCTCCTTTAATGGAGACAAGGGCAAGTCTTTTGGCAACACCAAGTCCCCCTCTTGGTCTTCTGGGAACAGAACCAACTCAAGTCCAATTGAGTGTCAAATTTGTGGTAAGAGAGGCCACACTTCTCACAACTGCTATCAAAATTCAGAATGCCAAATCTACCATAAAAGAGGTCATATTGCAGCAACATGCTTTCAGAACCCAGCCAGATAATCAAACACTCAAGGAGAGTTCAGGATGA
>Rh_FV2G35910.m.3:1-330(+)	type:3prime_partial len:111	Golgin subfamily A member 4 (probable)
ATGGGGTGCGCGCAGTCGAGAATCGACAATGAGGAATCGGTGTCGAGATGCAAGGAGCGGAGGAACCTGATGAGAGAAGCGGTGGTGGCCAGAAACGCCTTCGCGGCCGGCCATTCCGGCTACGTCATGGCCTTGAAGAACACCGGCGCCGCCTTAAGCGATTACGGCCACGGAGAATCGCAGCAGACACAAGAAGAGCTACTCCTCCATCACGACCAGCGGCCACTGGACCCCACCGCAACCGAGCCACCTCCGCCTCCTCCTCCGCCGCTCGAACACCTCCCTCCGCCGCCGCCTCCTCTGCCTCCCAGCCCGCCGATCAAGCGCGCC
>Rh_FV2G07010.m.5:61-645(-)	type:complete len:195	Glycine-rich protein 2 (similar to)
ATGAGTGAGAGGCTGACCGGAACGGTGAAGTGGTTCAATGACCAGAAGGGGTTCGGCTTCATCACCCCGGCGGACGGCGGCGAGGATCTCTTCGTCCACCAGTCCTCGATCCGAACCGAAGGCTTCCGGACTCTCGGCGACGGCGAGTCCGTCGAGTTCCAGATCGAGTCCGACAACGACGGCCGCACCAAGGCCGTTGATGTGACCGGACCTGAGGAGGGTCCCGTTCAGGGGAGAGGATCCGGAGGCGGCGGCCGTGGCGGTGGAGGCCGTGGTGGCGGGAGAGGTGGCCGTGGAGGCGGGAGCTATGGCGGTGGTGGAGGCTATGGCGGCGGTGGAGGTGGATATGGAGGCGGTGGAGGTGGTGGTAACTGCTTCAAGTGCGGTGAGGCTGGACAC…
>Rh_FV1G10430.m.1:1-453(+)	type:5prime_partial len:151	Flavonoid 3'-monooxygenase (probable)
ATCATGAAAGAGACAATGAGGAAACACCCTGTGGTTGTTTTGCTTCCGCCACATTTGGCTCTTCAAGATTGCAATGTGGGTGGTTTCGATATTCGTAAAGGGACAAGAGTGTTCATAAACACATGGAGCATAGGAAGAGACCCCTCAGTGTGGGATGCACCAGAAGAGTTCAATCCGGAGAGGTTTCTGGGAAACAAGGCAATAGATGTGAAGGGACAAAGTTTCGAATTGTTACCATTTGGTTCGGGAAGGAGAATGTGCCCTGGTTATAGCCTTGGACTGAAAATGATTGGATCTTGCTTGGCCAACATGTTACATGGATTCAACTGGAAATTACCTGAAAACATGAAAGTAGAAGATTTGGGGATGGAGGAAGCTTGTGGATTGGTAACACATAGG…
>Rh_FV5G05830.m.7:1-1122(+)	type:complete len:374	B2 protein (similar to)
ATGGAGAACAACAACAACCAATCCTTCTGGCAATTCAGCGACCAGCTTCGTGTCCAGACATCCAATCTCGCCAACCTTTCCGTCAACGACTCGATCTGGAGCAGCTCATACGGCAGCAAGAGGCCTGATGCGAGGAGGAACTTCGACATCAAGGTCGGCGGTGAGGTGAATTCTTTGATTAATTTGACCCCAAAAGGGTCTGATTTCAATGATGGATTGGACTACAAGCAGAAAGGGTCCGACCCGAATGAGGGCTGGAACAGCTTCAAGCCCAAGGCTTCTGAATTCAGCGACAGGTTTAACAAAGCTTCAGACTTCAATTCTTTCAACCCAAAAGTTTCAGACTTTAATGGGTTTAATCAGAAGGTCCCGGACTTCAATGGATTCAACCAGAAGGTT…
>Rh_FV5G16960.m.5:1-360(+)	type:complete len:120	Beta-glucosidase 44 (AtBGLU44), Precursor (similar to)
ATGGTGAAGGGCTCAATGGACTTTGTAGGCATCAACCAGTACACTGCTTACTACATGTATGATCCACATCAAAATAAAACAAAACCAAATGCCTTGGGATACCAGAATGACTGGAATGCAGGATTTGCTTGTAAGATGCTCTCCTCCTCATCTAAAATAGAGAAGTTAATCTGCTTATGGTCATCACTTATTATATCTCTCATAAATTCTGCAGATGAGAAGAATGGAGTGCCTATTGGTCCTAGGGCATATTCTTCTTGGCTCTACCAAGTACCATGGGGTTTGTACAAGTGTATAACGTACATAAAAGAACATTATGGGAATCCACCTGTGATTTTGTCCGAAAAACGGCATGGATAA
>Rh_FV2G33470.m.1:1-471(+)	type:complete len:157	Ethylene-responsive transcription factor RAP2-1 (similar to)
ATGGAAGGAGAGTACAGTTGTTCGTCATCGTCTTCTTCCTCGACCACGAGCTTAGAGAAGCGCAAGAAGAGACAACATGAGCACGATGATAACCAGGAAAAGCCCTACAGAGGAATAAGGATGAGAAAGTGGGGCAAGTGGGTGGCCGAGATTAGAGAACCCAACAAGCGGTCCAGGATTTGGCTTGGTTCGTACACAACTCCTGTCGCCGCCGCCAGAGCCTACGACACCGCCGTTTTCTACCTCCGAGGCCCTTCTGCGAGACTCAACTTCCCGGAGTTAGTTTTCCAAGAAGGCCAGCTGCACGACATGTCGTCCGCTTCCATACGCAAGAAGGCCACCGAGGTTGGGGCCAAAGTCGACGCTCTCCAAACTGCTCTCCGGTCGCCGTCGTCGCAG…
>Rh_FV2G28490.m.1:1-435(+)	type:internal len:146	Fumarate hydratase 1, mitochondrial (Fumarase 1), Precursor (putative)
TTTGTGGAAACTAGTGGAGCCCTAAATACAGTTGGTACTTCTCTGATGAAGATTGCAAATGACATACGTTTCTTAGGAAGCGGTCCACGTTGTGGCCTTGGTGAACTTAATCTTCCTGAAAACGAGCCTGGAAGCAGCATTATGCCTGGAAAGGTTAATCCTACCCAGTGTGAGGCTCTCACAATGGTCTGTGCTCAGGTTATGGGTAATCATGTGGCCATTACAGTTGGCGGATCAAATGGTCACTTTGAACTTAACGTATTCAAACCGATGATGGCTAGTAATCTTCTACATTCTCTAAGGTTACTGGCTGATGCATCTGTCTCATTTGAAAAGAACTGCGTGAAAGGAATTCAAGCCAACAAGGAAAGAATTTCGAAGCTACTTCATGAGTCGCTA…
>Rh_FV2G15580.m.1:1-846(+)	type:3prime_partial len:283 8910 (similar to)
ATGAACTCCTCCACCATCTACAACCCCACAACTCGTCACCCATCTTCACAATTCCCACAAATCAAAACCTTGAAAGACTTGCAACAAGTGCATGCCCACTTCATCAAAACCCGCCAAATCCACGACCCTCTTGCCGCGGCCGAAATCCTCCGATTCTACGCCCTCTCAAATCACCGCAACATTGAGTATGCTCGTGCCGTATTCAACCAAATTCAGACACCCAATTGCTTCTCCTGGAACACCATCGTCAGAGCTCTTGCCGAGAGCTCTGTTTCCGAGCACCCACTTGAGGCTCTGTTCTTGTTTTATCGAATGATTTGCGATGGTTTGGTGGCGCCAAATAAGTTCACATTTCCTTCTGTGTTGAAGGCCTGTTCTAGAATAGGGAATGCTCAGGTT…
>Rh_FV7G30270.m.1:1-1158(+)	type:3prime_partial len:387	K(+)/H(+) antiporter 13 (AtCHX13) (probable)
ATGGCTCAATATGAACAGATGATATCGTTACGAGTATGTGAGCAACCGAGTGCCATTGCCTCCAAAGGGTTTTGGTTTAAAGAAAATCCTTTAGACTATGCATTTCCTGCAACCCTAGCCCAAATTATCCTTGTCGTTGTGACCTCCCGGCTACTTTATTTTCTTCTCAAACCTCTGGGACAGACCAAATTCTCTTGCAATCTCCTGGGTGGGTTTATCTTGGGTCCTTCTCTGCTAGGGCGTAACCAGGTTATAAGGGACAAACTATTTAATCCGAAACATGCGTCGTTGTGGGCAACAATGGGTCTGCTGGGCGCTACATATTCCATGTTCATAACTGCAGTAAAATTTGACATAAGCATGATCAAAGGGACAAAGCATTCTTTGAAGATTGGTGTT…
>Rh_FV6G37120.Contig1:125-1306(-)	type:complete len:394	Sulfite oxidase (At-SO) (putative)
ATGCCCGGCGTCACTGGTCCTTCAGATTACTCGCGGGAGCCGCCTCGACATCCGAGCCTCAAAATCAATGCCAAGGAGCCTTTCAACGCCGAGCCACCGCGCTCAGCTCTCGGCGCCGCTTACGTCACTCCGGTGGAGTTCTTCTACAAGAGAAACCACGGTCCTATTCCAGTAGTCGATGACATCCACAGCTACTCTGTTTCCATAACCGGATTGATCGAAAATCCGAAGCAGCTGTTTTTGAATGATATCAAGGCGCTTCCAAAGTATAATGTCACTGCTACATTGCAGTGTGCAGGTAATAGGAGGACAGCTATGAGCCAAACTCGGACTGTCAAGGGAGTAGGGTGGGATGTTTCTGCGATAGGAAATGCTGTATGGGGTGGTGCGAAATTGGCT…
>Rh_FV5G28610.m.1:1-2376(+)	type:complete len:792	Gibberellin 20 oxidase 1 (probable)
ATGGCAGAACCATCAAAGGGGAAATCATCCTCTGCTGATCAAAAGAAAAAAAGCTCTTTTCTAGATGAGGAAATTGGTGACGATTTCCTCAGCTCCTGGAAATCAATGTCAGTAATGAAAGATGATGGGATGGATTTCAGCTTTGATACAGGGGCCAAAAGCAAGAAAAAAGTGTTTGACTTTGATAAGCTGGATATGGATTTCAATCTAGACGGTGACTTCAACAAGATATCATCTTTCAAAATGGACATGTCTGATTTTGACTTCTCAAGCCCGCCCAAAAAAGATGCGAAAACCAAGGAAGTTGACACGTCAGACCTTGATTTATCAAGCCCTCCCAAAAAAGCTGCAAAAACCAAGGAAAGATCTGAAGAAGAACCTTCCACAGGAAGCCGTCAA…
>Rh_FV7G38260.m.1:1-309(+)	type:internal len:104	Kinesin-like protein KIF22 (probable)
TCGGTGAACAAGCCCGCCGGAGAGGCGTCGGACAGTGTCACTCTCTCCTTCAGAGACCAATCAGCGAGCCGTAAAGAGTCTTATGAATTGGACAATTGCTATGACCAAAATGAGGATAATGGCCTAATTTTTTCGAGAGAAGTAAAGCCTTTAATTCCTGGAGTTCTTGAGGGCTGTAATGCCACTGTCATTGCTTTGGGAGCTAGAGGGAGTGGAAAGACTAGCTTAATTCAGGGTTCGAGTGAGAAACCAGGTTTGGCAACAATGGCAACCGATGAAATTATTTCAGTGGCTGAGAAAACAGATGTT
>Rh_FV2G31160.m.1:1-1119(+)	type:5prime_partial len:373	Metal transporter Nramp2 (AtNramp2) (similar to)
ATTGGGGCGGATATTCAGGAGGTCATTGGGAGTGCCATTGCTATTCAGATTCTCAGCAATGGCTTTTTGCCGCTCTGGGCCGGAGTGCTCATTACGGCGTCGGATTGTTTCCTTCTTTTAATTCTTGAGAACTATGGGGTGAGGAAGTTGGAAGGTGTTTTTGCGGTTCTCATTGCAACTATGGCTTTATCGTTTGCCTGGATGTTTGTTGACACAAAACCAAGTGGAAAAGAACTTTTAATCGGTATTCTGGTCCCAAGACTTAGCTCAAGAACAATTCGGCAGGCTGTGGGAGTTGTGGGTTGCGTCATTATGCCACACAATGTATTTTTGCACTCTGCTTTAGTCCAGTCAAGAAATATTGATCCTCACAAGAAAGGACGGGTTCAAGAGGCACTG…
>Rh_FV7G16670.m.1:1-330(+)	type:internal len:111	Peptide transporter PTR5 (probable)
AATCAAGTGGAAGAAGTGAAGCTGGTTTTCCGTCTTATTCCCATATGGTTCTGTTGCCTAATGTTCTTTGCAGTTCAATCGCAACTCCATACCTACTTCACGAAACAAGGCTCCATGATGATCAGATCCATCGGATCCCACTTTTGCCTTCCCCCCGCATCACTCCAAGCCCTAGTCGGCATCATGATCATTATCACCGTCCCAATCTATGACCGGATTATTGTCCCAAAAGTACGAGAGTTCACAGGACATCCAGCGGGCATACCGGTGCTTCAACGAATTGGGGTTGGCCTATTCTTGTCCGTAGTCAACATGGTTGTGGCAGCTCTA
>Rh_FV6G43710.m.1:1-504(+)	type:5prime_partial len:168	Cell division topological specificity factor (probable)
TATAACCAATCATTCGGGATTGCAGAAGACAGTGAACTTATTCCCGAACCTGTAAGCCAAGAAACAGAAGGCTTTCTCCTTGACGCTATCAATATGAGCTTCTTCGAGCGTTTAAACTTGGCATGGAAGATAATGTTCCCTTCACCATCTACTAGAAGAAATTCCAATGCAAAGATTGCCAAGCAACGCTTGCAGATGATCCTGTTCTCTGATCGATGTGCTGTAACTGATGGTGCAAAGCAGAAGATTGTGAGCAACATTGTGGGCGCTCTCTCTGACTTTGTAGAGATAGATTCACAGGACAAAGTCCAGCTTAGCGTCTCAGCAGATTCAGAAACGGGTACAGTGTACTCTGTTACAGTTCCTGTTCGGCGCGTGAAGCCTGAACATCAAGCTGTG…
>Rh_FV6G20500.Contig1:1-1878(-)	type:5prime_partial len:626 0740 (putative)
CGCAAGAACCGCAACCGCTGGGGCCCGCCGGTCGTCTCGGAGCTCCAGAAGCTCCGCCGCGTCACCCCCGACCTGGTCGCCGAGGTCCTCAAGGTCCAAAACGACCCCGTTTCGGCCGCCAAGCTCTTCCACTGGGCAGGTAAGCAAAAGGGTTTCAAGCACACCTTCGCTTCCTACAATGCCTTGACCTATTGCCTGAACCGGGCCCACCGGTTCAGGTCGGCCGACCAAGTCCCCGACTTGATGGAGTCTCAGGGGAAACCCCCCACCGAGAAACAGTTTGAGATTCTGATCAGAATGCACTCTGATGCCAATAGAGGTCTTAGGGTTTATCATGTCTATGAGAAGATGAAGAAGTTTGGGGTTAAACCCAGGGTTTATTTGTACAATAGGGTAATG…
>Rh_FV4G17820.m.3:1-1245(+)	type:5prime_partial len:415	Protein PRD1 (AtPRD1) (probable)
CTATGCTCGGTGCAACATGATACTCTTTCTGATGATGAAAGTTGGCTTGCAGTGATTGTGAAGTTGATAAACAGTATCACCACAAAAGCTGCAGACATGTGGAATCATGAATGTCTCTTGGTGATTGGCATACTTTGCTTGATTTTGCACCATTCTGCTAATGCAGTGCTCACAGAAGCTTCAAAAACCATCATTTTCAGTAGTTCTCTAGTCTCTACAATCAACAGTGCAGTTCATGCAGCATGTCTTAAGGGGCCAGCATTGGTTGACCATGATGAAGGAACAAGCTCTGGAGAAATTTTGATATTTGTGCTTCTTCTAAATTACTTCACTTTAAGAAGTTTGCACATTGTTGTACCAGGGATTATGGACTGGAAAGTTTTCTTAGATCCCTCAGGT…
>Rh_FV0G34520.Contig1:2-1591(+)	type:5prime_partial len:530 0960, mitochondrial, Precursor (similar to)
CTCTCTCTCTCTCTCCTCTCTCAGAGACTAAAAATGAGGTCTTTGAAGCCTCTGCAACTCCGGCGACTCCTACTCCGCTGTGTCTCCACCTCTTCTTCTCCAACCCTCCAAACCCTCATCCCATTTCCCTCAACCAAACCCACCCACCAAATCCCCAACTCTCACTTTCTCTCTCTACCCCATTTCTCTCTCCCCAAATCCTTCTCTTCTTCCTCATCCCCACCACCCCTCGACGAATCCCAACTGGCCCAATCCATCTCCTCCCACCTTCTCCACCACCAACCCGACTCCTCCTCCGATCCCCTCTCCGTCGCCCAAGCCCTCCAATCCACCTTCCCTCACGTCACCCCCACCCCTTCTCTGCTCCTCGCCGTCCTCAACCTCTCCGCCGAAGCCGGC…
>Rh_FV6G21350.m.3:1-498(+)	type:internal len:167	Ethylene-responsive transcription factor ERF053 (probable)
CAGATGATATCTTTCGCATCGCAGCAGCAACAAATGATATCTTGGCGGCAGCAGCAGCAACAGCAAATGCTTCAGTATTGGAGTGATGCTTTGAATTTGAGTCCAAGAGGAAGGATGATGATGATGAACAGGTTTGGAGGAGCTAATAGTAGTGGTGGTATTAGGCCAGCGGCGATGCCTGTAAGTACTAGTAAGCTTTACAGGGGAGTAAGGCAAAGGCATTGGGGCAAATGGGTAGCTGAAATTCGTCTTCCTCGAAACAGGACTCGCCTCTGGCTGGCACCTTCGACACCGCTGAAGATGCTGCCATGGACTTATGACCGTGAGGCTTTCAAGTTGAGAGGAGAGAATGCTAAGCTTAATTTCCCTGAGCTTTTCCTCAACAAAGACAAAGATAGT…
>Rh_FV7G22440.m.1:1-2226(+)	type:5prime_partial len:742 1570 (putative)
GACCCTCTCCTCCTCCAAATCCTCCGCACCCAATCCCTCCACCCCTCCAAGAAACTCGACTTCTTCAAATGGTCCTCTCTCACCCATTCCATCAAACACTCCCCCGCCACTTTCTCCCACATCCTCCGCACCGCCTGCCGCGCCGGGTTCCTCTCCGAAATCCCGGGACTACTTAACATCATGAAACAACATGCTGTAATGGTCGATTCCGGAACCTTCAAGTCTTTGCTGGACGCCTTCATCAGGGCAGGTAAGTTTGACATGGCAATCGAAATTTTAGACATTATGCAAGAACTGGGTGCTGAGCTGAGTACGGATATGTACAACTCGGTGTTGGTTGCTTTGGTTAGGAAGGGTCAGTTGGGTTTGGCTATGTCTATTCTGGTTAAGCTTCTAGAA…
>Rh_FV2G11180.Contig1:820-1197(+)	type:3prime_partial len:127	Signal recognition particle 43 kDa protein, chloroplastic (CpSRP43), Precursor (putative)
ATGGAAGCCCTCTTCGTCAACCAATACTCCATCTCCGGCGGCCTCAAACTCTCCCCCAACCTCACCGCCTCCTCTTTCCCTTCCCAACCCCACCTCATCATCCGCCTCAGACTCAGACCCGCCCCCAAATCATCCATCTCCGTCATCCAAAACCAACAAAACCAATTCCTCGAAACGCAGAAACCGCTCTCATCAGACTCCTCCGACGAGTCGTACGGAGAAGTCGACAAGATAATCGGCAGCAGAGCGGTGGAGGCCGGCACCGGAATGCAGTACCTGATCCAGTGGAAAGACGGGCACGCCCCTTCCTGGGTCTCCTCCGACTCCATAGCCAAAGACGTGGTGGCCGAGTACGACAGCCCCTGGTGGACCGCCGCCAAAAAGGCCGACGACGCCGCT…
>Rh_FV2G12680.m.3:1-1791(+)	type:complete len:597	3-hydroxy-3-methylglutaryl-coenzyme A reductase 2 (HMG-CoA reductase 2) (putative)
ATGGACGTCCGAAGGCGATCGGCGATGGAGCAGCCCACTAGGGGAGCTGGCGGCAGGCCGGTGAAAATGAAAGTGAAGATGGTCGATCAAAACGACGCCGTTAAGGCCTCCGACGCGTTGCCGCTGCCTATGTACCTGACAAATGCGGTCTTCTTCACTCTCTTCTTCTCCGTCGTCTACTTCCTGCTCACTCGCTGGCGCGAGAAGATCCGCACCTCCACTCCCCTCCACATGGTCAATCTGTCTGAGATTGTAGCCATCCTTGCCTTCGTAGCCTCCTTCATCTACCTCCTCGGCTTCTTCGGCATCGATTTCGTCCAGTCCTTGATTCTCCGGCCCAGTCAAGACGTTTGGGCCGCCGAGGATGACGAGGAGGACATTATTCTCAAGGAGGATGCC…
>Rh_FV6G03750.m.1:1-2304(+)	type:complete len:768	Protein FAR1-RELATED SEQUENCE 4 (probable)
ATGGCGGGGAAGAAAATCATAACAATTTGTCAGTCGGGGGGTGAATTCTTTACTGAGAAGGATGGTACATTGTCATATAGAGGTGGTGACGCTCATGCTATTGACATTGATGAACAGGTGAAGTTTAATGAGTTCAAAATGGAGGTGACAGAGATGTTTGGTTGTAACATCAATAACATGTCCATCAAGTACTTCCTCCCTGGCAACAAGAAGACCCTGATTACTGTTTCGAATGACAAGGATCTGAAGCGCATGATCAAATTCCATGATGATTTTGCAACAGTCGATATTTATGTCATGGAAGAAACAATTGCACCCGATGTCTCGAACATGCCTGCCAGTAGGTCAAGCAGAACAACTTTGTCAGAAACTGTGCTTCCAGTTGATGTTCCTCTGGAT…
>Rh_FV0G46740.m.6:1-324(+)	type:5prime_partial len:108	Copia protease (probable)
GCCCTTGCTAATACAGCAGCTGAGATTAGTTGGATACAACAGGTTATGTGTGATTTACATGCTTTTATTCCATCTCCTCCACTGATCCATTGTGATAACATGTCTTCCATTGCCTTGGGATCTAATGCTGTTTTTCATTCAAAAATCAAAAGGTTGGAAACTGATTCTCACTTTGTTAGAGAAAGGGTTCAGAAAGGTGGACTTGAGTTGCGATACATCCCAACCAAGGAACAGACTGCAGATATTATGACAAAGGGACTTCATGGTCCTCAGTTCAACTCTCACTTTGGCAAACTCAGACTGGGAAAACCCAGCTGCATTTGA
>Rh_FV3G30120.m.1:1-1698(+)	type:5prime_partial len:566 2190
TCAACAGAGCTCACCTACAAGTCTAGCATGGCTAGCTCCCTCTCCCCTCTGTCATCAGATTCCGCTAGCAGGCGCGGTGGTTGGATCACTTTCCCCTTCATCACTGGGACTATGGCAGGCTTGACACTCGCAGCCGGAGGATGGGTTTCAAATCTGATTGTGTACCTGATTCAAGAATTCAATGTAAAGAGCATTGATGCAGCCCAGGTTTCAAACGTGATCAATGGATCTACCAGCTTTTTTCCAGTCATTGGAGCCATCATAGCTGACTCTTTCTTAGGCTCATTCCCAGTTATCTCAGTTTCCTCATTCATTTCTTTGCTGGGGATATCTCTTTTAGCATTAACTGCAACACTTAGTTCATTAAAGCCTCAACCTTGTGTTATCGGATCGGAGTTA…
>Rh_FV2G50960.Contig1:1-942(+)	type:complete len:314	Endoglucanase A, Precursor (similar to)
ATGGATGTTCCTTATGAAACAACACCAAGCAATGGTGAAGTGGCCAATCACGGCCTTCAGATTATTAGATACTCTCCTTACCAGCACAACAGTAAATTATCATCACCCTGGTTTGATCTGAGAGTCTTCTATGTAAGGATCAGCAACTTTATGGTGGATGAATCTACCCCCAAGTTTCTGACCCTCATCCATATTCCTCTAAGCCCAGATACCCTTTTGGAAGTAAACGGTGCAAAAACTAGCATGTACTCTGATGGTGTATCTTCACATCTTAGAAGGGATCGGGTGGACAAGAAATCCGAAGAAGTCACATTTGTGAATACAGACAGCATAAGGTTCACAGGGAGTGTGAAATTTGAGGTGTTTGATAAAGATGATCTTATTCTCTCCGGGGTGTTA…
>Rh_FV7G37750.m.2:1-384(+)	type:internal len:129	Heat shock protein 83 (similar to)
GAGTCTGAAAGTGAGAATGGTGATGAGGGAAATCAGCCAGAGAAGTTTATGGAGGAGAGCTTTGATGAAAAAGACACTTTTCCATTTGAACTTTGCTTGCCTGATGAGGATAGCTTAATTACAGTGGTTGATTACAAGGATATGGTTCAGCGAAATCAAGTCAAAGCTGATGGAGTAAGCCTAAGTGCAGCAGTTGATAGTTCTAGTAAGCCGATGGACTCAAAAATTGGAATCCAAGATGCAAACTCTTCTCAGGTCTACAAAAGTGAAGCCATTAATGACGTTAGTGATAAGAGCAGCTCCAGTAGTATGCATTACATGTACAAGCCCCACAAGGTGAATGGTGTAAGATGGGAAGCGATTCAAGCTGTCCGAGATCATGAT
>Rh_FV5G07860.Contig1:95-4750(+)	type:complete len:1552	Serine-rich adhesin for platelets, Precursor (probable)
ATGGACGAAGGTGTGAGATCTGTTGGCCCTTCTGGGGTGTTGGTGAAGAATAGGAATTCTTCGGGGTGTTTAATTGTGAGGAAGAAGCCCGATGGGGTTAGTGGTGGCGTTGGTTCTTCGAGTTCTCGGAAGGTTTTCGAATCGAGTTCGAGGAAGGAGAAGAAGAGGTCGAGGTTGGTGATGAGTGATTCAGGGTCGAGTGATGAGCTGTTGATGCCGAGGAGGAAAGTTGGGCCGGAGACTATTCGGGTTTGTAATGGTTTGGACAAGGGCATTGTGGAAGGGAGCGGAATGGTTCCGAAGAGGGAGAGACTGGAGCGGAATGAGGATGGTATGATTGGTACAAATTATTTGGATGATGGGGGAGGAAGGAGAACTAATTTGGAGGTGTTTGAGTTC…
>Rh_FV7G20450.m.1:1-612(+)	type:complete len:204	Cyclin-U4-1 (CycU4) (putative)
ATGGCAGAGCTAGAGAATCCAATTGTGATGAACAAGATCATCACATTCCTCTCTTCTTTGGTTCAGAGAGTAGCTGAATCAAATGATCTCAATTCTCAGTTCCAAATCCAGAAAGTCTCAGTCTTCCATGGTCTAACTAGACCTACGATTTCAATTCAGAGCTACCTAGAGAGGATCTTCAAGTATGCAAATTGCAGCCCTTCTTGCTTAATCGTCGCATATGTTTATCTCGATCGGTTTACTCAGAAGCAGCCCTCCTTGCCTATCAATTCGTTCAACGTTCATCGGTTGCTGATTACTAGTGTCATGGTGGCTGCAAAATTCATGGATGATATGTACTACAATAATGCTTATTATGCAAAAGTTGGAGGGATCAGCACAGCAGAGATGAATTTTCTT…
>Rh_FV4G16790.Contig1:1-1977(-)	type:3prime_partial len:660	Sucrose-phosphate synthase 2 (putative)
ATGGCGGGAAATGAGTGGATCAATGGCTACTTGGAGGCGATACTTGACACCGGGGCGACGGCGATCGAGGAGCAGAAGCCGACGCCGGTGAATCTGAGCGAGGGAGGACATTTTAATCCGACTAAGTATTTTGTGGAGGAGGTGGTTACTGGTGTGGATGAGTCGGATTTGTACCGGACGTGGATCAAGGTGGTTGCTACCCGCAACACACGAGAGCGCAGCTCCAGGCTCGAGAACATGTGCTGGCGCATTTGGCATCTTACCCGTAAGAAGAAACAGTTGGAGTGGGAGGAACTTCAACGGTCGGCAAACCGCAGATGGGAGCGGGAACAAGGACGGAGGGATGCAACCGAAGACATGTCAGAAGACTTGTCCGAAGGAGAGAAGGGTGATGCTTTG…
>Rh_FV3G03700.m.1:1-849(+)	type:complete len:283	Thymidine kinase (similar to)
ATGTTAGCTATTTCAAGGATGAAGGCCCTCATCTCAACCCACTGCATCTCCAAGACCACACCTTTATCTCTCTTTTCTTCAGCCTCTAAATCCATTCGATCCTACCCACCAACCCAATTCAGAACCCCAAATCTTGTCCGCCTAAAACCCAATACTTTTGTGCCCTATGCCTCTCTTTCTTCCGAAATAGCTCCCAACGGAGCTGTTGAAATGGATGCGGCTTCTCGCCGGCAACGTTCCGGTGAGATTCACGTCATCGTTGGCCCAATGTTTGCCGGAAAGACCACCACGCTTCTTCGCAGAATTCAATCCGAGAAAGGCGATGGCAGTAATGTTGCAGTAATAAAATCAAACAAGGATACAAGATATGGATTGGATTCGATTGTAACGCATGATGGG…
>Rh_FV2G31800.m.5:1-3078(+)	type:5prime_partial len:1026	Calcium-transporting ATPase 3, endoplasmic reticulum-type (AtECA3) (putative)
GAGAAAAAGCATAAAGCAAAGAGCGAAGAAGAAGGAGTTCCCGGAGCTCTGATCCAAACCGTTCGTCCGTCAATGGAGGACGCCTACGCCAGATCCGCCACCGAGGTGTTGGATTTCTTTGGCGTGGACCCGAAACGAGGTCTCAGTGACACTCAGGTTTCGCAACATGCTAGACTTTATGGCCAAAACGTGCTTCCGGAAGAGAAAAGGGCTTCGTTCTGGAAACTTGTCCTGAAACAGTTTGATGATTTGCTTGTTAAGATATTGATTGTTGCAGCAATCGTTTCTTTTGTTCTGGCTCTAATTAATGGAGATACGGGCTTAACAGCATTTTTGGAGCCTTCTGTTATCCTCACGATATTGGCTGCAAATGCTGCAGTAGGAGTGATTACAGAAACT…
>Rh_FV4G05840.m.5:1-1083(+)	type:5prime_partial len:361	1,2-dihydroxy-3-keto-5-methylthiopentene dioxygenase 4 (similar to)
CTCTCTCTCACACACACACACACTCTCTCTCTCTCCTCCCACCACCACCACATCCTCTTCGCTTTTTCCGTCCGAAATTACCAAACCGCACCAGATCGCGGCGGCGGAGGACGACGGGGAGCCATGAGCGCCGGCACTACTACAACCACTACAACGACGACGTTTCGCACCATCCTCGAGAAGCCGCTCAACCAGCTCACCGAGGATGACATTTCTCAGCTCACCCGCGAAGACTGCCGCAAGTACCTCAAAGAAAAAGGAATGCGGAGGCCGTCGTGGAACAAATCGCAGGCGATCCAGCAGGTTATTTCACTCAAGGCGCTGCTGGAGCCCAACGACGACTCCGGCGCCGGAGTTCTCAGAAAGATCGTCGGTCCGCCGCATGGGACCGCGCCCGCG…
>Rh_FV4G14080.m.1:1-3378(+)	type:complete len:1126	hypothetical protein
ATGTCATCTCTGAGCAGAGAGCTGGTTTTCCTGATCCTTCAATTTCTGGAGGAGGAGAAATTCAAGGAGGCTGTACATAGGCTCGAGCAAGAGTCTGGATTCTTCTTCAACATGAAGTACTTCGAGGAGAAAGCGTTGCAGGGAGAGTGGGACGAGGTGGAGAAGTACCTGTCCGGGTTCACCAAGGTGGACGAGAATCGCTACTCTATGAAGATCTTCTTCGAGGTCAGAAAGCAGAAGTATCTCGAAGCGCTCGACAGGCAAGACAGGGCGAAAGCTGTTGAGATACTGGTGAAGGATTTGAAGGTGTTTTCGACGTTTAATGAGGACTTGTACAAGGAAATCACTCATCTGTTGACTCTTGACAACTTCAGAGAAAATGAGCAGTTGTCGAAGTAT…
>Rh_FV1G14360.m.1:1-684(+)	type:complete len:228	Transmembrane protein 222 (probable)
ATGGAAGCAAATGGAGACTCTGAGCACCACATGATGATTGATGGAAGTGCTTTACCGACTTTGCAAATTGACCCTAAAAGAGCCCGGTTTCCATGCTGCATTGTGTGGACACCGCTTCCTGTTATTTCATGGTTGATTCCTTTTGTTGGCCACATTGGCATCTGCAGAGAAGATGGTGTGATTTTGGACTTTGCAGGACCCAATTTTGTGTCCGTGGATGACTTTGCTTTTGGAGCACCAACTCGCTACATCCAAATAAGCAAAGAAAAGTGTTGTGCTATACCCTGTCCATCTGAGCATGAAGCAGTGTTGCATGATGATCCTGGAAGAGACATTTTGACATGGGATGATGCACTTCAGAAGGGCACACAGGAATTCCAACACCGGTCTTATAACCTT…
>Rh_FV7G26380.m.1:1-1368(+)	type:complete len:456	Glucan endo-1,3-beta-glucosidase ((1->3)-beta-glucanase), Precursor (probable)
ATGGCAGCAGCAACCAAGCTCGTCCTCTCCCTTCTCCTCTTTCAGCTCGCCACCACCGCCTACTCCATCGGCGTCAACTACGGCACCCTCGCCAACAACCTCCCTCCTCCCGCCCAGGTCGCCAACTTCCTCAAGACCCAAACCGTCATTGACGCCGTCAAGATCTTCGACGTCAACCCCGAGATCATCAAGGCCTTCGCTAACTCCGGCATCTCCTTAACCATCACCATCCCCAACGGTGAGATCCCCGGCCTCACGAACCTAGCTGGCGCCCGGCAATGGGTCGTCCAGCACATCAAGCCGTTCTACCCGGCCACCAAGATCAAGTACATTCTTATGGGGAACGAAATCCTTCACTGGGGAGATGATGCTCAGAAAAATGGACTCGTCCCCGCCATG…
>Rh_FV0G17200.m.3:1-1278(+)	type:complete len:426	26S protease regulatory subunit 7 (similar to)
ATGGCGCCGGAGCCCGAAGATATCAAGGACGAGAAGAACCCTAGACCCCTCGATGAGGACGACATCGCCCTCCTCAAGACCTATGGATTAGGGCCTTACTCTACTCATATTAAGAAGGCTGAGAAGGAAATTAAGGAGATGGCTAAAAAGGTCAATGATTTATGTGGTATTAAGGAGTCTGATACTGGTCTAGCTGCTCCCAGCCAGTGGGATCTTGTTTCGGATAAGCAGATGATGCAGGAGGAGCAACCTCTGCAGGTTGCGAGGTGTACCAAGATTATCAGTCCCAATTCTGAAGATGCTAAATATGTCATCAATGTTAAGCAAATTGCAAAGTTTGTAGTCGGCCTGGGTGACAAGGTTTCCCCAACAGATATAGAAGAAGGCATGCGTGTCGGG…
>Rh_FV2G23150.Contig1:599-3322(+)	type:complete len:908	Putative transcription elongation factor SPT5 homolog 1 (similar to)
ATGCATCATCGCCCATTGATGGATGACCAAGAGCAAGAAGATGTCGAGGCTCTGGAAAGAAGAATTCAGGCAAGATATGCAAAGCAACATCATACAGAAGATACTGAGGAGACCACTGATGTGGATCAGCAAGCTCTTTTACCTTCTGTTTTGGACCCAAAGCTGTGGATGGTGAAATGTGCGATTGGTAAAGAACGAGAGGTAGCTGCTTGCTTAATGCAAAAGTATATTGATAAACCTGAATTGAACATCAGGTCTGTTATTGCTCTTGACCACCTGAAGAACTATATATACGTTGAAGCGGAAAAAGAAGCCCACGTGAGGGAGGCTTGCAAAGGATTGCGCAATATATTTACCCAGAAAATAGCGCTTGTTCCTATTAGAGAAATGACTGATGTT…
>Rh_FV1G24880.Contig1:1-1776(+)	type:5prime_partial len:592	Zinc finger MYM-type protein 5 (probable)
CAGGAAAGTCTCAAACGCCTTATCCAAACTCCAAAACCCTGCAAAAATCTCATCTCCCCAAAAACCCTCTATCAATGGCGGACCTCATTCAACCTCAAACCCACAACTAATTGGCTCTTAATGCTCATAACCTTCCATACCCAAAACCCACTATCACTCATGGAACTCTCTTCAACCTTCACACAGGTCTCAACCCCATCCTCCTCCTACAACACTTACTCTTTCTCTTCTTCCTTGTCACCTTTCCCAACCCAAATCCGCCTCATAACCCCCAAATCCCACAACCCCAATTCTCGAAACTTCCGAGTTCTCGCCGTCGCAGTCGACCCACAAGAGCTCCCCAAGAACAGTCCCCAGAGGCTCCTCAAGGAGCTCTCAGAGCGCAAAAGAGTCACTTCT…
>Rh_FV6G50960.m.2:1-591(+)	type:5prime_partial len:197	snRNA-activating protein complex subunit 3 (SNAPc subunit 3) (probable)
GGCCAGCATAATCATTCAGGATATTTCCTCATAGAAGATACATTCTACAACGATCTGAGGGATCCTTCTGCAATAGATTATAGTGAATCAATATTTGATTGGCTTAGAAATTCAAGAGATGATGCTTTAAAAAAATGGGAGTGTATTTTAGCTGGAAAAATGCAAAAGCAGAAAAAAGCAGTTGTAGGCGACATAACTGGCTCAAAATTGCCTCGTTTCCAAGCTGCTGATATGCACAAGACACAGTTTTGCAACTTGAAATTTCAACTTGGTGCTGGATATCTATACTGTCACCAGGGTGACTGCAGACACACAGTTGTGATTAGAGACATGCGGTTGCTTCATCCAGAGGATATACAAAACAGGGCAGCTTATCCAATACTCTTATTCCAGTTGAAG…
>Rh_FV0G31880.m.1:1-501(+)	type:5prime_partial len:167	40S ribosomal protein S15a-1
GACTTCAAAAGCAAAAACCCTAGTGTGCCTCTGCTCTCCAAACTCTCCCAACCCCGCCGCCCCCCATCTTTTGCTCTCAGTAGTCTCAGATCTAAAAGAAGCGGAAAAATGGTGAGAGTCAGCGTTTTGAACGATGCTCTGAAGAGCATGTACAACGCCGAGAAGAGGGGCAAGAGACAGGTCATGATCAGGCCTTCGTCTAAGGTCATCATCAAGTTCCTTATCGTTATGCAGAAGCACGGTTATATCGGAGAGTTTGAGTATGTTGATGACCATAGATCTGGAAAGATTGTGGTTGAACTCAATGGGAGGCTGAACAAGTGTGGGGTTATCAGTCCTCGCTTTGATGTTGGTGTCAAGGAGATTGAAGGCTGGACTGCTAGACTTCTTCCGTCAAGA…
>Rh_FV4G15780.Contig1:145-1830(+)	type:complete len:562	Mitogen-activated protein kinase 16 (MAP kinase 16) (putative)
ATGCAGCCTGATCAAAGAAAAAAGTCTGTGGATGTGGACTTCTTCACTGAATATGGTGAGGGGAGTAGGTATAAAATAGAGGAAGTAATTGGTAAAGGAAGCTATGGAGTTGTTTGTTCTGCATTTGATACGCATACTGGAGAAAAGGTAGCTATCAAGAAAATAAATGATATTTTTGAACATGTCTCGGATGCCACCCGCATCCTTCGTGAGATTAAACTTCTTAGGCTCCTGCGTCATCCGGACATTGTGGAGATCAAGCACATTTTGTTACCTCCATCCAGAAGGGAATTCAAAGACATATATGTTGTTTTTGAACTCATGGAATCTGATTTACATCAGGTTATTAAAGCAAATGATGATTTGACACCAGAACATTATCAGTTCTTTCTTTATCAG…
>Rh_FV2G13630.Contig2:449-766(-)	type:5prime_partial len:106	Auxin-induced in root cultures protein 12, Precursor (probable)
AAAAAAGGTCCAAATCTAGAAAACAAGAAGAGTCCCAAGGACCAAGAGCAAAATAGAGAACAAACCCACGTGTCCTCCTTCACGAATCCTCAAGGGCGCTCCACTCGTGGGACTAGCCGCGCTGCCACTAGTGGTGTTTGTGGTGTTGGTACTGGCGGTGCCGGCCAATCTCAAGAGACCGTACGCGGCGAGATTTTCCTTGCCGAAGTCGTGCTTCATGATAAAGCCGGTGGACTGGTTGACTCCAGGGCCCACCTGCCAGACCTGGTTCAGCGTCTCTGCCTTCTCCGGAACCTTGACGGTGGCGAAGAGCGTTAA
>Rh_FV2G00070.m.3:1-1224(+)	type:complete len:408 4320 (probable)
ATGGGCGGTGTTCAAGCAAAGCCAGAGAGACGACCCGTTTTGGAGCGAAAGACATCCTTTGCTAAGAATCATAGGATTGTTCCCATCAATTCCGAGCCAAGAATTTTTGAAGAGTTGATGAGATCGTATCAGGCGGATTGCAAAGATGACAAAGAGTTGCAAGACTTCGACGCCGAACTCAGCTCCGGCGCCGAAGAAGTCGTCCGCAGTACCGGTCTTGATCGGTTCAAGCAATGCCTAAAGTACCTGACGCATTCCAACGAGAAGATTGTGAGGGTAATCTTGTCATGCAAAAAACAGATAGTTGAGGCAGAGGGTGTGCAGGCGAGGATGGTGATGACGGCGAATGAGCAGCTCTTGGATCAATTTTTGATCAAGGAGTACTTCAACAATAGCTTG…
>Rh_FV7G04970.Contig1:1-351(+)	type:complete len:117 7745 (similar to)
ATGGGCAGCAATGGAACAACTGAATACCAGGACTTGTTACCAGTGATGGCAGAGAAGCTGGATGTGGAGACCTTTGTGTCCGAGCTATGTGGAGGTTTTCGACTTCTGGCAGACCCCGAAAGCGGGCTGATCACCTCGGAGAGCCTGAAGAAGAATTCTGCGCTTCTCGGAATGGAGGGGATGAGCAAAGAGGATGCTGAGGGCATGGTTAGGGAAGGTGATCTTGATGGAGACGGCGTGCTGAATGAGACGGAGTTCTGTATTCTCATGGTGAGGCTGAGTCCAGGGATGATGGAAGATGCAGAGACTTGGCTTGAGAAAGCTCTTGAACAAGAGCTAAAGAAATCCTGA
>Rh_FV5G40060.Contig1:1-1104(+)	type:complete len:368	Transcription factor TGA7 (AtbZIP50) (putative)
ATGAACTTCAGGAAGATAACAACTAAAACACCACCAATTGTGGGCATGCATAGGAATAATTGTCTAAAATATACACATCAAGTACTGGTAACCCATCCTGCATTTCAAATAAATCTACCCAAAAACTACTATGCTACAGGCATTGGGAACATGAACTCAAAAACCTATATATGTTTTGAATTGGTACACACTGGACTGAGCTGCATATTTACACCTTCTGATACAGGAGAAGTACTAGAGGAGAAAATACATATATATGGAGATCAAAATGCATATGACTCGGTTGGTTCACGTGGACGAGCAGCCCAAAGAGAACTGAGGGCACGAAGACGCTCAAAGTACTCTCCTAATGCAAGCAAGCCGCGAGCCGCTTGGTGA
>Rh_FV1G22000.m.1:1-963(+)	type:5prime_partial len:321 5750 (probable)
GTTGATCTTCTTCTTCCCGGTGGTAAGTGGAATCATCAGACTATTTTGGAGGTGTTTGATCATGAAGATGCTTCTTTAATTCTATCTATTCCCCTGAGTCACAGAGTTGTCCCTGATAGGTTGGTTTGGCACTTTGATTCTAAAGGTCTTTTCTCTACAAAAAGTGCGTATAAATTGGCAGTTGAATCTTCCTTTCTTGGTAATGGAGCTGTTGCAAGTTCTGTAGTTCACCCTAGCATTTGGAAGAGGTTATGGGACGCTAATGTGCCTGGGAAAATTAAAGTTCATGTGTGGCGTGTTTGTGCCAATATTCTACCTACTGTTGATAAACTTCGCTCTAAGAGGGTATTTCTTGATCAAGGTTGTTGTTTTTGCAACGATGGAGATGAGTATGTGGAA…
>Rh_FV7G14490.m.1:1-408(+)	type:internal len:137 1250, Precursor (probable)
CAGTACAATTCCACAGCCCATCCAAATGAAGATGATGATGATGATGTTCCAAGGGGATGTGTAGAGGAGATTAATGCACAGGTCTTAGAGTACAACAGAGAGCTGAATGGGCAAATCTCTGAGCTTCATGCAGAGTTGCCTGATGCACAGCTTCTGTTTTGTGATGTTTACCAAGGACTTGCAACGATCATAAACAACCCAGAACAATATGGATTTGAGGATGTAAAGAATGCTTGCTGCGGGCTTGGTATGTATGGAGCAGAAATTGGATGCCTCTCTAAAGATATGGCATGTGACAAAGAAGCAAGTCATGTGTGGTGGGATTTGTACAATCCTACAAAGGCAGTGAACTCATTGTTGGCTGATTCAGCCTGGTCGAGCTATCCGCTTCGGATTTGT…
>Rh_FV1G06300.Contig2:1-576(+)	type:5prime_partial len:192	26S protease regulatory subunit 8 (putative)
GGTGCTGAGCTGGTGCAGAAGTACATTGGTGAAGGTTCACGTATGGTCCGTGAGCTTTTCGTCATGGCTCGTGAAGCGTCGCCGTCAATCATTTTCCTATGGACGAAAATTGACTCCATCGGTAGCTCGCGTATGGAAGGTGGCGGTGGTGACTCCGAAGTGCAGCGTACTATGCTGGAGCTGCTGAATCAGCTGGATGGTTTTGAACCAGCTCAGAACATCAAGGTTATTATGGCCACGAACCGTATTGATATTCTGGATGCGGCGCTGCTGCGTCCCGGTCGTATTGACAGAAAAATTGAATTTCCGAACCCGACGGAAGGGTCGCGCATTGATATCATGCGCATCCACTCGCGAAAGATGAACCTCCTGCGTGGCATTAACCTGAAGGTTATTGCT…
>Rh_FV2G34460.Contig1:1-765(+)	type:5prime_partial len:255	Transcription factor MYB44 (AtMYB44) (similar to)
CTAACAATGGATGCAAATATTGCCATGAATATGTGCTCTTCTTCTACTTCTACCTCCGACTCTTCTTCCTCGGAGTCCTCGCAGCCCAGAAATCCCAACAAGGCCGAGAGAATCAAGGGCCCGTGGAGCGCCGAGGAGGACCGGGTTCTCACCCGCCTCGTCGAGCGCTACGGCCCCAGAAATTGGTCTTTGATTAGCCGCTACATTAAGGGTCGCTCGGGCAAGTCCTGCAGGCTTAGGTGGTGCAACCAGCTCAGCCCCAGCGTCCAGCACCGTCCCTTTTCCCAAGCCGAAGACGAAACCATCCTCGCCGCGCACGCCCGCTACGGCAACCGGTGGGCCACCATTGCCCGGTTGCTCCCGGGCCGGACCGACAATGCGGTCAAGAACCACTGGAAC…
>Rh_FV0G31900.m.1:1-651(+)	type:complete len:217	Ras-related protein ARA-3 (similar to)
ATGGCTGCACCACCCGCCAGAGCTCGCGCCGATTACGATTACCTCATAAAGCTCCTCCTCATCGGCGACAGCGGTGTTGGTAAGAGTTGCCTTCTCTTGCGTTTCTCTGATGGGTCCTTTACAACTAGTTTTATTACAACCATCGGTATTGATTTCAAGATAAGGACCATAGAGCTTGATGGGAAACGAATTAAATTGCAAATTTGGGATACTGCTGGTCAAGAACGATTTCGAACAATTACAACTGCTTACTACCGTGGAGCCATGGGTATTTTGCTCGTGTATGATGTCACTGATGAGTCATCATTTAACAACATTAGGAATTGGATTCGTAACATAGAACAGCATGCTTCTGACAATGTCAACAAGATCCTTGTGGGTAACAAGGCTGACATGGAT…
>Rh_FV7G25770.Contig1:1-642(+)	type:complete len:214	Thylakoid lumenal 15 kDa protein 1, chloroplastic, Precursor (similar to)
ATGGCGCTTCTCAATATCTCCATGTGCTCCAAAATCCCAAACCCTTCCCGCCAACACCTCTCCCTCTCCGGCTATCCTCCGCCCCAGGTACTCAAGACTCAATCCGAAGCTTCCAGAAACCTTGCGCTGCAAATCGGAGAATCCGTCTGCAAGGCCAGCCTGATCGCCGCGCTCTCTGCTTCTCTGTTCGCGGCCGACCCTGCGCTCGCCTATATCGGTGGAGGTCCCTACGGTTCAGAGGTGACTAGGGGGCAGGACCTTACCGGGAAGGACTTCAGCGGCTTGACTTTGGTCAAGCAAGACTTCAAAACGTCCATATTGAGGCAGGCGAATTTTCATGCCGCAAAGTTGTTAGGAGCTAGCTTTTTTGATGCTGATTTAACAGGGGCTGATCTTTCT…
>Rh_FV6G25280.Contig2:2497-3405(+)	type:complete len:303	Vegetative incompatibility protein HET-E-1 (probable)
ATGTCCTCGCTGAGCAGAGAGCTTGTGTTTCTCATACTTCAGTTTCTGGATGAAGAGAAATTCAAAGAGAGTGTTCACAAGTTGGAGCAAGAGTCAGGGTTTTTCTTTAACATGAGGTACTTTGAAGATATGGTGACAAATGGGGAGTGGGAAGAGGTGGAGAAGTATTTGTCTGGTTTAACCAAGGTTGATGATAATAGATACTCTATGAAGATCTTTTTGGAGATACGCAAGCAGAAGTACCTTGAAGCTTTAGACAAGAGGGATCGAGCAAAAGCTGTGGACATTTTAGTCAAGGACTTGAAAGTGTTTGCAGCATTCAATGAAGAACTTTTTAAGGAAATTACACAGCTGTTGACTCTGGATAACTTTAGGGATAATGAACAGTTATCTAAGTAT…
>Rh_FV3G36420.m.2:1-576(+)	type:5prime_partial len:192	Disease resistance response protein 206 (probable)
CCTGTCTCAGCTTTCCAATTCATCATAATCTCCTCCCTCCTGTCTTCCTTTTCTATGATTTTAGTTTCTGGGGAAGATCATGAGTTTATGAAACCCATGGATCCCGAGCTTTTTGGTCTAAAGAAAGAAAAACTTACCCATTTTCGCGTGTATTGGCACGACATTGTTGATGGTCCCAGTCCCACTGCCGTGACAGTAGTGCAACCACTCTCCGGCTCCTCCCAAACAAAGTTCGGGATGATACGAATGATCGACAACCAGCTAACCTTAGGCCCCGAATCGAGCTCGAAGCTGTTGGGAAGGGCTCAAGGGTTTTATGCATCTGCATCACAAGAAGACCTCAGTCTGTTGATGGCTCAGAACTTTGCATTTGTTCAGGGGAAGTATAACGGTAGCACC…
>Rh_FV3G35830.Contig1:87-989(+)	type:complete len:301	Pyruvate kinase, cytosolic isozyme (PK) (putative)
ATGGCCGACTACGAAGGAAGGTACGACGGTAACGGAGAGGACGCTGACGGCTCCTCTCCCCAACCGCGGAGCACTAACCATGGCGGTCTCGACGATTACAGCGATTCCAAATCTCAGCATTCCCGTGATTATGAGAGAGAATCTTCAAAGAGTAGAGAAAAGGGGCGCGATAAGGAGAGGGACAGGGACAGAGATCGGGAGAGAGACAGGGATAGGGATAGGGACAGGGACAGGGAAAGGGAACGCCTAATTCTTATCAACCCTTTCAATCAAACCATCATTCTTCATGGTTCTTACGATTCAAGTCAGGGTCAAAACAACAATCACACTGCTATTGGTTCATTAGGTGATTATTTTATTGGCCCTGGTCTGGACTTATTGCTGCAACATTTGGCAGAG…
>Rh_FV0G34890.Contig1:1-1437(+)	type:5prime_partial len:479	Cyclin-dependent kinase F-1 (CDKF) (putative)
TGGTCAAGGAAAAACAATAGGAGACAGTTTGTGATGGATTCTCCACCGGCGAAGAGCTGGAGCATCCACACCCGACCCGAGATCATCGCCAAGTACCAGATCCTCGAGCGGGTCGGATCCGGCGCCTACTCCGACGTCTACCGCGCCCGCCGCCTCTCCGACAACCTCACCGTCGCCCTCAAGGAGGTCCACGACTACCAGTCGGCCTTCCGCGAAATCGAGGCGCTCCAGACGCTCCACAGCTGCCCCAACGTCGTCGTTTTGTACGAGTACTTCTGGCGCGAGGACGAGGACGCCGTGCTCGTCCTCGAGTTTCTGACCAGCGACCTGGAGACTGTCATCAGAGCGGCGAAGAAGAAGGAGGGCGGGATTCGCTGCGGCGAGGTCAAGAGGTGGATG…
>Rh_FV5G36710.m.1:1-2586(+)	type:5prime_partial len:862 9720 (similar to)
AAGGCCACCATCACTTTGTCCAGGAAAACCCGCCCCCCAAATCCACCCGTAGACAATTTGAACCTCCTCTGCAGGAACGGCCAGTTCACGGAGGCCATCGCCGTTCTCGACTCCCTTGCCCAGAGTGGGTCCAAACACAAGGTACTGCCCACTACTTACATGAACTTACTTCAGTGCTGCATTGACACAAACTCTATTCAACTGGGCCGGAAGCTCCATCAGAATATTGATGTGGTTGATAAAGTGAACCCCTTTGTGGAGACCAAGCTGGTGAGCATGTACGCGAAATGTGGGTTCTTGGAAGACGCACGCAAGGTGTTCGACGGAATGCGTGAGAGGAATTTGTACTCTTGGTCGGCCATGATCGGTGCGTGTCTCAGAGACCGGAGGTGGAATGAG…
>Rh_FV2G21810.m.2:1-3297(+)	type:complete len:1099	Protein MTL1, Precursor (probable)
ATGGGAATGGGTTGGATGGCCTCTTTGCTTAGTGAACTTTATGCAATGTCATTCAAATCTTCTGTTGAAACTTCCTTTGATTCTGGAATTGGAATGGGTTTGCTAGAAGAACTTCGAAAAATTCCATTCATTCCTCTTTCAGATGGTACATATGGTGCAGTAGACAAAGACCCAATTTGGTTACATTTTGATGCCTTGAGCACTGGGTTTGAGGGTCAGCATGGACTTGAGTCTTTTCCTAACTTGTATGCTAATCTTCGTATCGTAAGCCCTGCCTTCCTTTCGACATCATGTGTAGATATGTCATCCATGGATGTGACTACAATTGACAAACAAATACGTATGCTTCGTAGAATTGGTGTCCAGCAGTTGTCCGCGCATGAAATTGTCAAGGTACAC…
>Rh_FV7G07680.m.2:1-1011(+)	type:5prime_partial len:337	Dehydration-responsive protein RD22, Precursor (probable)
CCTCACCCATTCCCTAAACAAGATCTACATACTTCCTCACCCAAATTATCTATATCCATGGATCAGTTTCGTCTTCTTTGCCTGTTTTCAATTTTCTATGTGGCATCAGTAGTGGTGGGAATTGAGTATGCTAATAAGGTCAATGATGGCAAGTCCTGGATGTCTTACTGGAATTCAGCTTTGCCAAAATCTCCGTTGCCTTCCAAAGCTGTACAGCAACTTCTAAACCCTGCAGAAGGTGAAAGGAGTTATGCGCGGATTGGAAAGGATGCTGTAAATATTAGACCACAAGCATGCTATCGTGTCGGTACAGTCTATGCTGCCTCTAAAGAAGAAATCAAAGTGGAGCCAGGTTTGACTACATACTTCCAAGGAAAAGATCTTCAGCATTTGGGAAAA…
>Rh_FV6G08420.m.2:1-1152(+)	type:complete len:384 8880 (probable)
ATGTTGAGAGCGAAGAAGAAGATGAAGCCATCGCCACCGCCGAGGAGCCATGGCGTGGTTTCGAATATGGAGAACACTGAGAAGGACCACGATCCATCTTTCAGTCGACGAAGATGGGAGGATTTAGACGAGGACTGTCTAGCAAATGTGTTTACAAAAGTTGGAATGGAGTCTTTGCTCTTGGCTGTTCCTTATGTATGCAAATCATGGTACGCAACTACTCTCAATCCTTTAAGCTGGAGGCTTCTCTCTTTTCCAGACTTTGAGCCTTATCCTCTGTTTACTGCTCCTTCTGATCATGATGTTAATGTTGTACTTGCGCCTGATGATATTAACATAGAAGAGGTTGAACCCAAGTCTTTTGGATCGTTTTACGATCAGTTTGTAGAAGAATATGGA…
>Rh_FV5G09880.m.1:1-885(+)	type:complete len:295	Probable xyloglucan endotransglucosylase/hydrolase protein B, Precursor (similar to)
TCATATGTCTCTGTCTCTCTTGCACTCCGCAGGGAGACTAGGGTACCTAGTCCTGTCAGTGCAGTAGTTGTAGATGGTGAACCTCTGTCTAACCCACCTCAGCCTCCTCCATTGATAAGCATCGAGGTCCTGGAACTCCTTCTGATCCCACCACCTCTTACCCTGAGTGGCACAGTACTTGGCTTCCACCGACGCCTCGCAGCCGTCGATATGGAAGCCCCTATAGGTGGCCACGAAGGGAGCCTTAGACCAGTCAGTCTTCTCGAGTCCTCCCCTGGTGGCCCAATCGTCTGCGTTCCACAGACTAGAGTAGAGCTTCATGGGTTGGTTGAATGGGAATTTCACTCCCAAGTCTTTGCTGTTCTTGAACACTCGGATTGGGATGTCATCCACTAA
>Rh_FV0G20640.m.1:1-975(+)	type:internal len:326	Protein spinster homolog 1 (probable)
GGGAAGGAGGTTGCTTGCGTAAGGAACAAAGAACCCCCTCTCCCCAACGATACATCATTCTTTCATCTTCTTCTGCTTATGATCATGGCACAACCACCACAATCACCGTCAAAATTCGCCCAATTCCCCAATCCTAATTCCCTTCCACCGATGACAAAGAACCCCAAGGCAGCAATCTCAGCTCCAAAGCCTTCCTGGTTCTCCCCCGAAAGGTTGCTGTTAATCCTGTGTCTGGTTAACTTGATAAATTATATTGATCGAGGAGCAATAGCCAGCAATGGGGTCAATGGGAGTATTGGGATTTGCGATGAGAGCGGAATTTGCCATGCCGGTACCGGAATTCAGGGGGATTTTAAATTGAACAACTTTCAAGATGGTGTTCTATCATCTGCATTCATG…
>Rh_FV3G12820.m.1:1-912(+)	type:complete len:304	Mitochondrial substrate carrier family protein S (CAC) (probable)
ATGAGGGATAGCTCCGGCTACAAGGAATACGTGGCCGGCTTGCTCGCCGGCGTTGCCACTGTTGGCACCGGCCATCCCTTCGACACCGTCAAGGTGAAGATGCAAATGCACAACACTGTAGAACATGGGATTACATACCGGAACGGTTTGCATTGTACTGTAAGGATACTAAGGACTGAAGGGATTAAAGGACTTTACAGAGGGGCAACTTCATCTTTTATGGGGGTAGCTTTTGAGAGTTCGCTTCTTTTTGGCATGTATTCCCAGATGAAACAGTCGCTGCAGGGAAATGTGCAAAGTGCTGTGCCACAACCACAAATCATAATTCCATCTGCAGCTTTTGGTGGAGCAATGATCAGTTTTATACTATGCCCCTCAGAGCTGGTGAAGTGTAGGATG…
>Rh_FV2G27070.m.1:1-963(+)	type:5prime_partial len:321	Transcription factor BYE1 (probable)
AAAGGAGGCCCAACAAAATTGGACGAAGCCGTTTTGATTAGACTAATCAGTCCCTCCCATATATCGCTTGGCAGCGAATCCAGCCTCACATATCTCCCCAACACAAAAATGGCAGCCACTCTCTCCGTCCGGCCCCACCGCTTCTCCGCCGGCTCCTCCTTCCCTCGCCCTCCGGTCCGCCGACCCGGCCCGGCCCGCATCCGAAAACCCGACGACCAATTCGAACCCTGGAGAGGCTCAATCACTCTCTCCCGCCGCCCATTAGCCCCGGCGGTCCAAGCCAGCTCCAGAGCCGACGACTCGGTTCCCTTCGAGATGTCGGTGGAGAACGCCCTCAAGCTCCTCGGAGTCGCCGACGGCGCGTCGTTCGATGAAATACTTCGCGCCAAGAAAAACATC…
>Rh_FV3G20880.Contig1:1-510(+)	type:5prime_partial len:170	JmjC domain-containing protein 7 (probable)
AGATACCTGCATATCAATAATGAAAATTCAATTTTTATAAAATTTTTGTGTGCATTGCTTGCTTATACAATGGAAGTGAACGAGAAATGTGATGTTTACAGCTTCGGTGTGGTAACATTGGAAACAATTATGGGAAGGCATCCAGGAGATCTTCTCGTACCTTTATCATCTGGGTCATCTTCACAGTCATCTGCATTACCCGCCCATCAAATGTTAATTGTGGATGTTTTTGACAAACGCATTACCCCTCCTACAGATGAAGTTGCAGGTGAACTGCTCTCTATTGTGAAGATAGCATTTTCATGCTTGAATACCAGTCCTCAGTCTCGACCAAAAATGGAACAAGTTTCTCAACAACTGGAAACTCAGAGGCTGAGTCCTTGGTCAAAAGGAGGCATG…
>Rh_FV0G38190.m.6:1-1158(+)	type:complete len:386	GPI ethanolamine phosphate transferase 1 (probable)
ATGTCCCAAAATACAACTGGTGCTTATAAGCCGTTTGGAACATTCTTGTTGTGCTCGGCTTCGGGTTGTGCTTGCTCTGAGGACCCGGATTTCATTTCGGAACCATTTGTGACAACCAATTCTCCCAGTGCTCAAACTCAAGATCCTAATTTGGGGTTTTCTTATGGACAAATTTTGGAGGATCTCAAGCGGAAGGCATTATGTAATATATTCAAGTCCATTGAAGGGCAAAGCCATCCGCTTCAAGCTAGCATAATCACACAACTCCTAGCAATTGGAGTAGTCTCACAGCAACAGTCCCAGGGTACTGACAATCTGGTCAGGAAGATGAAAAAACATGAAACAAAGTTATTAATTCAGAAGTTGAAGAATTCGGATTCTGACAACAAGTTTAATGAT…
>Rh_FV5G20510.Contig1:1-1200(+)	type:complete len:400	Phosphoribosylaminoimidazole-succinocarboxamide synthase, chloroplastic, Precursor (similar to)
ATGAAACTCCAAAACCAAATGGCGGCTCAGTATACCCGAACCTTAAACCCTCCCAAAACCCTCATCCCCAAGCTCCCAAATCTCAACCCCTCTTTGTCCTCCTTCAAAACCCCAAAACCCAAATCCAAAAGCTTCCCAACACTCTCTGTCTCGGCCATGGCGGCCCAAAATCAACCACCCCTGGATACTCTGCTCAACGGTGCTCGCAAACAAGAGGTGCTTGGCGCCATTGGGACTTCATTGTCTAACTGTCTTTCTGAAACCAACCTCCACCTCACAGTTCCTGGCCTCAAATCCAAAACCAGAGGCAAGGTTAGGGATGTTTACGACAGTGGGGATTATCTAGTTATGGTCACCACGGATCGGCAGAGTGCATTTGATAGAATTCTTGCTTCCATT…
>Rh_FV3G30780.m.1:1-1548(+)	type:5prime_partial len:516 6130, Precursor (similar to)
ACCGGGAAATTTCTTGGGAAACGTCTTTTTGATATTTATATCCAGGGCATTCTGGTATCAAAGGATTTTGATATACTAAAGGAGGCAGGTATGTCATCTTTCCGAGCTGTTCAGAAGCCATACACGGCTCAGGTTTCACAGAACTACCTTGAAATCCATCTCTTTTGGGCTGGAAAGGGGACTTGCTGCGTACCTGCGCGGGGTACTTATGGACCTGCTATTGCAGCCATCAGTGCTACACCGGATTTCATACCTACTGTCAGTAACAACCCTCCAACTAGTAAGAAGAATCGAACTGGGCTGATTGTTGGGATTGTTGTGGGTGGTGGAGTACTTTTGGTTCTGTTGTTTGTGGCTTTTTATCTTGTTCAAAGAAGAAAAAGGTCTGACCCTGATGAC…
>Rh_FV0G01010.Contig1:1-1266(+)	type:5prime_partial len:422	Probable nicotinate-nucleotide adenylyltransferase (NaMN adenylyltransferase)
AATGTGATGAAAAACAGAATCCAGCAAACAAAAAACGACGTCGCAGGAGCTCCCATCCACCGAGCAGAAGAGAAGAAGAAAATGACAGAGGGTGCTTGTTGTACGAATGTGATGAATAGAGGAATCAGAGCACTAGTGGAAGCCATTCACTCTACTCCCACTCAGTCCGTCCTCTACCTCTCCGGCGGAGCCTCTCAGGCGGTGGCGTGGCTACTCTCCGTTCCCGGAGCCTCAAGTACAGTCCTGGAAACTGTAGTGCCTTATTCCCGAATGTCTATGATCCAATTACTCGGCAAGATTCCGGACAAGTTTTGTAGCCAGCACACTGCTGAAGAAATGGCTCTGTTGGCTTACAATCGCGCTCTCAAGCTCTCCTCACCAGGTTCCCCAGTTCTTGGT…
>Rh_FV6G48420.Contig2:62-1747(+)	type:complete len:562	MLO-like protein 3 (AtMlo3) (similar to)
ATGGCTTCCGAAGGAACAAGTCGCTCCCTGCAAGACACACCCAGTTGGGCTCTGGCAACAGTTTGCTTCGTCTTCATCTTTCTCTCTCTTTTCATAGAGCACTTGATCCATCTCCTTTCCCAATTTCTCAAAAAGCATAGAAAGACTGCATTGTTCGAGGCCGTAGAGAAGCTCAAATCAGTGCTTATTTTTCTGGGTTTCATGTCCCTAATACTGACAGTAACACAGAGATGGATAGCCAATATTTGCATACCCACAGAAGTTGCAAATACTATGCTTCCTTGCAGAAAATCAGTATCAACTAAAACAACCAAAGCAGTTGGTTTCGATCGCATGTGGAGCACCGGGGCATCTACAGCTTTTGAAGTAATACAAAGAAGACTAGCAGAAACAGAAGAT…
>Rh_FV6G26040.Contig1:95-1066(+)	type:complete len:324	hypothetical protein
ATGCTTCTAAGGAGCTCTTCAACACCAATCTTGAACTCATGGCTCTCCCACTCCAAAGACCCCCAACTAGAGCCAGAGCCAGTTCTCAATCTTCCTCGAACCAAGTCAGTCAACTTATCATCTTCTCTCCACACCCTCACCTTGGACCCAACAAAGAAAGCAACCCAATTCCTAGTCGAATCAGACCAACAAACCTCGCCAGTTAAGCCCCAAAAGAAAACCCCCATACCTCAAATCAAGAGAAAGCAATCTAAAAACAGAGCCAAAGAAGGTATGGAACAAGAAGAGGAACTAGAACCCATTACCATATCATCATCATCTTCTTCAACCCAAAGGCTGTTTTCAAGCTCTGGATTGGGTGAGAAACTGGTGGATGATGAAGCTTGCGGTGCAGGGAAG…
>Rh_FV3G36580.m.2:1-432(+)	type:complete len:144	Tyrosine-sulfated glycopeptide receptor 1 (probable)
ATGAACCATTTGTCTGGAAAAATCCCGGCATCATTCACAGGTCTTAATTTCTTATCAAGTTTCAATGTCTCGTACAATAATCTCGGAGGACCAATACCATCAAGCACTCAACTCCAAAGTTTCAATGCTTCTGCATTTGAGGGGAATCTGAAACTTTGTGGTGCCCCACTTCCAAATAAGTGTCAGACAACAACGGGTGCTGATGCACCTGATATGAGCACCCAAGATGCAGACACCAAGGAGCATCAAATTCCATGGTTTTATGTTTCTGTTGCACTTGGGTTCATTACAGGATTTTGGGGAGTCTGTGGTCCCTTGGTGCTTATGAGAAAGTGGAGGTATGCATATTACCATTTCCTAGACAATGTACAAGACAGGTTCCATGTGATGATAGCAAAG…
>Rh_FV4G24670.m.1:1-3471(+)	type:complete len:1157	Sodium/hydrogen exchanger 7 (NHE-7) (putative)
ATGGCGACGGTGACGGAATCTGCCATGCCGTTCAGATTGTTGGCCGAGGAAGAAGACGATAGCTCGAGTCCGTCGGACGCCGTTGCATTCGTCGGACTGTGCTTGGTGTTAGGAATCGCATGCAGGCATGTGTTGCGTGGCACCAGAGTGCCCTACACCGTCGCTCTTCTAATTCTCGGCATTGCCATCGGTTCCATAGAATATGGTACACACCATCATTTGGGCAAGATTGGGGATGGCATTCGAATTTGGGCATCTATTGATCCTGACCTTCTATTGGCCGTTTTTCTTCCTGCCCTTCTTTTTGAGAGTTCATTTTCTATGGAAGTGCACCAAATAAAGAGATGTATTCTTCAAATGATTATACTAGCTGGCCCAGGTGTTTTGATATCAACCTTC…
>Rh_FV1G09400.m.1:1-1179(+)	type:5prime_partial len:393	THO complex subunit 6 homolog (probable)
TTTGATTTCTGCTCCGGAGTCAGTGAGGTTCACAAAGCTCAAAACTCCGCCGTAGCCCAAATCACCATGTGCGGCGACGCAAGGAACTGGGACGAAGAAGCCTACAGGGAAACCATTCTAAAGGAGCGAGAGATCCAAACCCGAACCGTTTTCCGAACCGCCTGGGCTCCCTCCCTTAACCCTAACCCCGACACCATCGTCGTCGCCTCCAGCGATGGATCCGTTTCTTCCTACTCCATCCCTCACCTCGTCTCCAAGCTCCCACTAGGTTTCAGCAATGTGAAAGCTCCATACTTGTTAATGGCGGAACCTAATTGCTTCCTTAAAGCGCATGAGGGGCCTGCATATGACGTTAAATTTTATGGCCACGGGGGCGAGGAGTCTATGCTGCTAAGCTGC…
>Rh_FV2G46370.m.1:1-444(+)	type:internal len:149	Transcription factor A, mitochondrial, Precursor (probable)
GTTTCTGAGGAAGAGTTGCTTAAGTTGGTTCAGATTTATACTCGTTGCTCTCCAGACCGCTTCAGGTCTTTGGTTGCAGACTTTAGCGATGAGAAAAAGGCAGCCTGTTCAACAATTGGATTTGATGTGTTGTTGAAGATATCAGGAAGAAAAATTCACCACTCTATGTTGCGTGTCCTTGTGGACTCCGTAGACCCCAATGCATGTACTATAACTATGCACGGAAAGAAGATTGAAATGGATGCAAGTGACTTTGAAAATGTGATGGGGTTGAAGAATGCTGGGTCCGAGGTCGACTTTAAAGGTTCCACTAATGATCACCCTGAGTTGATGGCGATAATAAACTCCTTGTGTGGGAAGGATAAGAAGATCAGTTTAAGGGACATGCAGAACTACCTG…
>Rh_FV0G17280.m.1:1-1650(+)	type:complete len:550	Lipase, Precursor (probable)
ATGGCTACAGAGTTTCAAGAGAACCAAAGCAGTAACGGACTCGACCATCAAAACGGCGATCATGATATCGACGGCGATGATCAGTTCAGGTACCTGATCGTACGGCCGGAGAAGGGAGGCCTCCGGGACCTGGCGAAGTACACAGTGTTGGGAGACACAAGGAGTGGGGTTCGGTTTCTGGAGGGTTCCGACGAGCAAGTGTTGGGCGACGTTGCGGAGGCGCAGAGATGGGTGATAGTGGTTTCCATCATTGCTCGGAAGATCCTAGCTCTTTTTGGGAAGCCTATGGAGTGGACTGGCTACGTGGTCGACTTCATCCTCAACCTCCTCTCTCTCAATGGAAACCTCTCTGGCTTACTCTCGCATGTTGTTCATGGGACGGTGGAGGTGCCGCAGAGG…
>Rh_FV6G12490.Contig2:74-826(+)	type:complete len:251	Ribulose bisphosphate carboxylase/oxygenase activase 1, chloroplastic (RuBisCO activase 1), Precursor (putative)
ATGATGAGTGCCGGAGAATTGGAAAGTGGAAACGCTGGAGAACCCGCAAAGTTGATCAGGCAAAGGTACCGTGAGGCAGCCGATATCATCAGGAAGGGGAAAATGTGCGCCCTCTTCATCAACGATCTTGATGCAGGAGCTGGTCGTATGGGTGGAACCACCCAATACACTGTGAACAACCAGATGGTTAACGCCACCCTCATGAACATTGCTGATAACCCAACCAATGTCCAGCTCCCCGGTATGTACAACAAGGAGGAGAACCCCCGTGTCCCCATCATTGTCACCGGTAACGATTTCTCAACATTGTATGCTCCTCTCATCCGTGATGGGCGTATGGAAAAGTTCTACTGGGCTCCTACAAGAGAAGATCGTATTGGTGTCTGCACTGGTATCTTC…
>Rh_FV0G21450.Contig1:1-2727(+)	type:complete len:909	DNA topoisomerase 3-alpha (probable)
ATGCACAAAGTGGGCAAATATCAGTCTCATGTACTACATGTGGTGCACCGTGTGCTCTACGAACTGCTAATACCACACAGAATAGAGGAAGAAAATTCTACTCATGCCCGTCGCAGGAGTGCAACTTCTTTGTATGGGAGGATAACGTCAGCAATGGGAATGACGGAAGAGGTTTTCAGCGTGCCAACGTTAGCAGTGGGAGTGGTGCCCGCGGCAGAGGTGCCCGGGGTGCAGGAGCAGGACATGCTACTGGTGGGACTTTTGTGTCCGCAACTGGTGATCCCAATTCTGGTAGAAGGTGTTTTGTTTGTGGAGATCCGTCACACTTTGCAAATGTTTGCCCAAACCGTGGAAACTGATGCACCTCCTATCATATTACATGGAGAACATCTTCACGTT…
>Rh_FV0G08880.m.2:1-417(+)	type:5prime_partial len:139	Lysosomal alpha-mannosidase (Laman), Precursor (probable)
AATCAAGATGGGCGTGTCAATGCCCTATACTCAACCCCATCAATATACACCGATGCCAAACATGCAACAAATGAGTCCTGGCCAATCAAGAGTGATGACTTCTTTCCATATGCTAGTGAAGTGAATGCATACTGGACTGGATATTTTACAAGCAGGCCAGCCCTCAAACGTTATGTTAGAATAATGAGTAGCTACTATTTGGCAGCAAGGCAATTGGAATTTTTTACGGGAATAAGTAAATCAGGGCCCAACACAGATTCTCTGGCTGATGCTTTAGCAATTGCTCAACATCATGATGCAGTTAGTGGCACATCTAAGCAGCACGTAGCTGATGATTATACAAAACGACTTTCAATAGGTTACAAGGAGGCTGAGAAGGTTGTTGCAGAATCACTTTCT…
>Rh_FV0G15650.m.1:1-828(+)	type:complete len:276	Auxin-binding protein ABP19a, Precursor (putative)
ATGTCCAGTGCAGAAAGGGGGCCTCATCATCAAGTAGTGGCTGTCCTCCTTTCATTAATCCATTGTGTCCAGTGCATGGCTCGTTCTCAACTTGCTCCCAATCAATTTATGCGCAAGTTTTGTATATATATACCCAACCAAACCGATCGACTTGAGATGCCAAGCTCAGTAACCCTAAGCATGTTTGTGAAAATGGCTAATTACACCATTCTCTTCCTCTTTTCTCTCATCTTCTTATCCTCTTCTCATGCTTCTGTCCAAGACTTCTGTGTTGCAGATCTAATTGGCCCTGATAGCCCTGCAGGATATTTCTGCAAGAACCCTGCTAAAGTCACTGTCAGTGACTTCGTGTATTCTGGCCTGGCCAAAGCTGGAAACACCACCAACATCATCCAAGCT…
>Rh_FV5G28770.Contig1:234-1799(-)	type:complete len:522	Luc7-like protein 3 (CRE-associated protein 1) (probable)
ATGGCAACAGAGGAAGATGGAAAGGGGCACAGGAAAATTGAATGGGATGATAAGGAGGCTTGTGGGCACTACATGGTTCGTTTTTGTCCTCATGATCTTTTCGCCGGTACCCGAAGCGATCTAGGACCATGCTATAGGATACATGACCCGAAGCTGAAAGAAAGTTTTGAGAAGTCCCCAAGACATGACGAATACGTGCCCAAGTTTGAAGCTGAACTTGCACAGTTTTGTGAGATATTGGTGATGGATTTAGATAGAAGAGTAAGGCGTGAACGAGAACGACGTTCTCTGGAGGGGGAACCTACATCACCAACTCCCTTGCCAACTAACAAGTCTGAACAGTTATTTGTCCTGGAGGAAAAGTTAAAGAACTTGCTTAAGCAAGTGGATGCCCTTGGT…
>Rh_FV2G01100.m.1:1-1923(+)	type:complete len:641	SUMO-activating enzyme subunit 2 (probable)
ATGGCTACCCAGAAACACTCGCCTGCTATAAAGGGCGCCAAAGTTCTCATGGTTGGCGCAGGAGGTATCGGCTGCGAGCTCCTCAAGACTCTCGCTCTCTCCGGCTTCCAAGACATTCATATTATTGACATGGACACTATAGAAGTCAGTAACCTCAACAGGCAATTCCTCTTTCGACAATCGCATGTTGGGCAATCCAAGGCCAAAGTTGCTCGGGATGCTGTCTTAAAATTTAGGCCTCACATAAGCATTACTCCATACCATGCAAATGTTAAGGACCCTGACTTCAACGTGGATTTCTTTAAACAGTTTAACGTTGTTTTGAATGGACTTGACAACTTGGATGCCAGGCGACATGTGAATCGCCTATGCTTGGCAGCTGATGTTCCTTTAATCGAA…
>Rh_FV1G03980.Contig1:326-1495(+)	type:complete len:390	30S ribosomal protein S5 (probable)
ATGGGTCAGGGATTGTTCTACGACAGTACAAGAAAGACATTGGATTACCTTGTGAAGGAGGCAGATGAAACTGCTCAAAACCTCAGGAATGTGTCAGATTCTCTTAGCGCAGCTAAGAAGATCGGACTTGACGCCATAGTTCCTCCGACAGATATTCAGAATCAAATTGACGAGGGTATGGGAACAATACAGTATGTTTCCAATTTTCTTTCTGAAACAACTGATAAGACTGCACGGAAGTCAAATCAAGTCTTAACAGACTTGAAGCTGGCGCTCATGGTTTTTTCTGCTGTTATGCTCCTTCTGGTCTTTATTGGATTTGCACTTTCCATGTGCGGGATGCGATTTCTTGTATACTGCTTGGTGATTGTTGGGTGGATTCTTGTTACCTGTGCATTC…
>Rh_FV2G20890.m.1:1-567(+)	type:complete len:189	hypothetical protein
ATGAGTAATAGTGCTTATGAAAGTTCTTCTGAAATGGATCGACACGATGTGGATATTGGAGGGGTTCCCTATGTAGTAATGGTGGAAAATCTTGAGAAGGGGATATCACCATTTACAATTATGGAATTTATCCATCAGCAAGTTTCAATATCATGTCAGGTACTTGTTTCTCCAAGTTTGTCATCAGAGGCATATACAAGAGGAACCATCACTGTGAACAGCAAAAAGAATCTGGACAAGTTGTCTGGGTTTTTGGAGAATCCAGATCACAGCATCATTTCTTCAAAGGGAAGGCCTTGGGTAATTACTGAGAAACGGCTAGCACATGATATTTCATTGGCTTCAATTCAAGCCTTCATTGCTAACTATCAGACTATGTTAAGGAGTAGAAAAATTGAA…
>Rh_FV6G43770.m.2:1-360(+)	type:complete len:120	hypothetical protein
ATGCTAGCTAGTTGCTCTGTTTTATTTCCTTCTGACCTTCTGAAGCTTTGGATTGGATGGAAAGGGATGGAAAGGAAAAGGAGGGGGATAGAGGAAGGTGATTTATATAAATGGTTGGTGGGTGTTGTTGTTGTTCTTCTTCTTCTTAGGTCGCTCTGTTTGGTATTGGTTCAATCTGTGAACGTCACCTTGAGTTTAGCAATGCTGTCCGAGATTTCGCTGGGGTTGTCAAACACTTGGCATTTGCTTTTGGTTCCACGTCTGTCTTTCTTCACAAAATTTCGGAAATATCAGATTTTTTGGCTTTGTTTTTCCCACTCTGTTTGTTCAATTCGCCAACCAACACTTGCTCTGTTTTAA
>Rh_FV0G16870.m.1:1-2340(+)	type:complete len:780	Putative histone-lysine N-methyltransferase PFF1440w (probable)
ATGTTTCATGCTCAGGGAACTTGTAGTGTTCTTGTGGTCACTTGTGGAGAGATTTCGGAAGATAAACGTGGTAAGGACATTCCGGAGGATAAGCTGAGGTACCCGTTTCCGGAGTTGGTATCTTCAGGGCGTTTGGAGGTTCAAACTCTGACTAACCCAAGCAAAGAGGAGTTTTGTAAATTGCTTGAATCGTATAAGCCGAATCTTGTATACTTGCAAGGAGAGCAGCTTGAAAATGATGAAGTTGGTTCTCTTGCCTGGAGAGATACTGATTTGTCAACTGCTGAATCTATATCCGACATCTTCGATGCCACATTGCCTACAACTGTTTATTTGGAGGTTCCAAATGGTGAAGAATTGGCAGTGGCACTTCAATCAAAGGGAATTCCTTACGTGATA…
>Rh_FV6G19050.m.2:1-1092(+)	type:complete len:364	Fructose-bisphosphate aldolase cytoplasmic isozyme (putative)
ATGACCACCTACTTCAACTACCCCGCCCCCGCCCTCCAGGAGGAGCTGCGCAAGATTGCCCAGGCCATCGTCGCCCCCGGCAAGGGCATCTTGGCCGCCGATGAGTCCACCTCCACCATGGGCAAGCGCCTCCAGGACATCAAGGTGGAGAACACCGACGAGAACCGCCGCAAGTACCGCCAGCTGCTCTTCACCACCGACCCCAAGCTCGGCGAGAACATCTCCGGCGTGATCCTGTTCCACGAGACCCTGTACCAGAAGACCGACGACGGCACCCCCTTCGTCGAGCTGCTGGCCAAGCGCAACATCATCCCCGGCATCAAGGTCGACAAGGGTGTCGTTGACCTCATGGGCTCTGAGAACGAGTGCACCACCCAGGGTCTCGACGACCTGGCCCAG…
>Rh_FV7G11950.m.2:1-405(+)	type:5prime_partial len:135	Autophagy-related protein 8f (Protein autophagy 8f), Precursor (similar to)
ATTCCAGAGAAGCACATGCGGAGCACTGGAGCTACGTACACATGTACACTTGCACTAATGATCCAGCCTCGAACTTCAAAGTCCGAGTCCCAAGTCCTGGGAGTTGCATCCAAAGTTCGGGGACAGGATAGTTCTAGAGCAGAAATGGTCCAAATGGACATTCCAACCTTTCAACTTGAGATTGCTTATCCAGTTTTAGGGGAATCAGAATGCTCATACCCTTTCTTGTGTATCAAGTGTGAACCAAGCAGAGTGATCATTTTAACATATCCACACTCCTGCAATATTTTCTTGGAGGGAAAAGAACTTGAGAATAAGGAATTATTCATTACAATGTCATCTTATATTTTGCAGAAAAGCTATATACACAAACTTACTGTACAGAGAAACAAACCATGT…
>Rh_FV6G37430.m.1:1-708(+)	type:complete len:236	hypothetical protein
ATGGGTGCATGTGCTTCGGCTCATAGGGAATCCGAGTCGGCCATGAAACTCGGAATGTCATTCGGGTCCAAACCGGACAAGCTCTCCTCTATTCCACCGTCCCCTGTCAAAGAGAAACCGACGACAAACGGTGGCCGTCCGATCAACGATCAATGGTCGCCTGCTCGCCCCACAGCCACGGCTTTCCGAGACTACGGTAGTAAAGATGAGGCCTTCTTTGATTCCAAGCCTTGGTTGGACTCAGATTGTGAAGATGACTTCTACAGTGTCAATGGTGACTTTACTCCATCTCGTGGCAACACTCCGGTCCATCAGAACTTCTCTCGTGTCAACAAAACTCCTTTTGAGAACAGAAGTCCTGTTTCTATTCCTGCTCCATCTCCAATACAAAAGAAAAAG…
>Rh_FV6G05580.m.1:1-2205(+)	type:5prime_partial len:735	Xaa-Pro aminopeptidase 1 (sAmp) (probable)
CCTCCTCCTCCTCCTCCTCCTTCCCCTGTTTGTGGGATAACTGATAAACTGAAGCTTACATCTCCTTGCTTGGGGTTTTGCTACTCTACGATGCACTCCCTCTCATCCCATGCGACGCGTCCTCTCTCCTCTTCCTTCTCTCACTCCACCTCCTACTTCCGCTTCATCTCCCTCTCCCTCCCATTTCTCCACTCTCCCAAATCCCACCCCAAACTTTTCACTATTTCCCCAAAAGCCCCCACTTTCACGATCCGGAGCATCTCCGCCAAGCCCTCGTCGGAGCTCCGACCCAAGCGCCCCAATTCCGACTCCGACTCAAAGCTCCGAGCTCTCCGCGACCTCTTCTCCAAGCCCGGCGTCGGAATCGACGCTTACATCATTCCCTCTCAGGATGCTCAC…
>Rh_FV6G41750.m.2:1-3036(+)	type:5prime_partial len:1012	DNA-directed RNA polymerase 2B, chloroplastic/mitochondrial, Precursor (putative)
CTCCGTCCTCAACCCCTTCTCCATCGTCAAGTACGTCGCCAAGATCTAGATCTGCTTTCTGCTTCACCTGTAACCACTTCCCTCCCACTGCGCCTCCATCTCCGTGTGTGGAGAAGCTTCGCTAAACAAGCCATTTCCAGAGCCCAGAGGCTCCCCCTTAAACCCCAATCTCTTTCACGAGCTCATACCCTTCTGGGTTTTTGCCAAAGATCGAGTTTTCATGAAAATCTCAAGCCCATTTTGCTAAGTTCTTGCTCAAATTTTGTGGGTTTTCGCCGAAATGATCATATGCACAAGCCCAGTTTTGGGTCTCTGAATCGAGTTGGGGTCAGTGATTTTTGCCCCAAAGGGTATGCTAGTGTAGCTGAGGCGGTTTCGTCCACTGATGCTGAGGAAGAG…
>Rh_FV1G28740.m.1:1-5691(+)	type:complete len:1897	Transcription initiation factor TFIID subunit 1-A (AtTAF1a) (similar to)
ATGAGGAGAAAGATTATGAGGAGGAGGAAGAGGAGGAGGGAGGAGGAGGAGCAGGCCGGTAGGGGTGGCCGACTTCTCGGATTTATGTTTGGCAATGTCAATGACTCGGGACATCTTGATGTCGATTATCTTGATGAGGATGCGAAGGAACATCTTGCTGCACTTGCCGACAAGCTGGATCCTTCTTTCACAGATATAGATTTGTCAGTAAAATCACAGCGAAAATCAGCTGATGCTGTCGAACAAGATTATGATGAGAAGGCTGAAAATGCAGTTAATTATTTTGATATTGATGAGGAATTTGAGGGACCAGAGATTCAAGCTGCTACTGAGGAGGACCATCTCTTGCCCAAAAAGGAATATCTTTCTGCAGAAGTTTCATGGGCCAAATTACGTGAT…
>Rh_FV2G13420.Contig1:1-549(+)	type:5prime_partial len:183	hypothetical protein
TCAATGGCGGACCAGGAGGTTCAGAACGGCGGAGCTGAGAAGGTCGCTACTGAGGCCAAGAGTGTGGCTCTCGATCTCCACGCTGTGCTGGGAGTGGAAGCACCCAAGGCTGACGACGCCGTTCAGTTCTACAAGGCGGTCTTCGGCGCTGTGGAGGTTGAGCGTGGCGCGAACGCCAAGCGTAAGGCGGACCTGGAGCGCCCTCTCATCCATGTGTTGCTTCAGTTTGGCTCCTGCAAGGTTTTGGTCGTTGATCGCCTTGAGGATGAGTTGAAGGCTCATCAAAACAGCACTGGTCTCGCATTGGTCTGTGAGGGGGATATTGAAGCTGTGATCAAGAAGGTTGTGGCTGCTGGAGGGATTACAGAGAGTGGTGGTGTGACTGAGGACCATGCCTTC…
>Rh_FV1G25130.m.1:1-1386(+)	type:complete len:462	Translation initiation factor eIF-2B subunit gamma (probable)
ATGGATTTCCAAGTGGTGGTCTTAGCCGGCGGAACATCCAAGAAACTCGTCCCTCTCGTCTCCAAGGAGGTTCCGAAAGCTCTGCTTCCGGTGGCGAACCGCCCGGTTATCTCGTACGTTCTGGAGCTCTTAGAACTCAGTAACCTTAAGGATATCATTGTTGCGGTTGAAGGAAAAGAAGCGTATGATTGCGTTGAGCACTGGATTGTAGAAGCTTATATCGATCGATTACGTATCCAGGTTGAAAGAGTCCCTGATGATGTTGGAACAGCTGGTGCTCTTCGGGCCGTCGCACACCTCCTGACTGCAAAAGACATTTTGGTTGTCAGTGGTGATATTGTCTCCGATGTTTCTCCTGGTGCAGTAGCTGCTGCTCATAGACGTCATGATGCAGTAGTA…
>Rh_FV7G29350.Contig2:234-623(+)	type:complete len:130	Protein yippee-like (putative)
ATGCCTGGACTGGAAAGACTTGGAAACTATGTCTTCACAAAGAGCAAGATGGGTCCGGCAGTGCTTGCAGCTATAGATCTTCCCCTCAAGACTCAGCACAAACAACCTTCCCATACCTCCACACCCTCAACCCAAAAAGCTAAACACTTTGGTTTTCTGTTAGTTCTGGTAATGGAGTCTGCAGTTGAAAGAAATGTGGACCGAGAAGCAATCGCATTGGGCAAGTGTATCACTTTCTCTATGTTAAAAGTGGAACCTGACAAGACGTGTCTACTACGGTATTTTTGCCAATTTTACTCGCTATTAAATCTTTCGATTAAAAATGTCTTCATAGTTCATAGTTGT
>Rh_FV2G20750.m.2:1-438(+)	type:3prime_partial len:147	Putative laccase-9, Precursor (similar to)
ATGGGTATGTCGCCCGGTTTTCTGGGTCTTTTGCTTCTGTCTCTGGCTTTCCTTTGCATTGTTGAAAGCCATGTCCATTACTATGACTTTGTTTTGAGGGAGATGAACTTCACAAGGTTATGTAGTACCAAGAGCATGCTGGTAGTGAATGATAGTTTTCCGGGGCCAGTCATTCGAGTGCAGAAAGGAGATACCGTTTACGTGAATGTCCAAAATCAAGGAGATTATGACTTAACAATCCACTGGCATGGAGTACATCAACCAAGAAATCCATGGTCTGATGGTCCTGAGTACATCACGCAGTGTCCCATTGAACCTGGATCAAATTTTACTTACGAGGTTATATTTTCTGACGAGGAAGGAACACTTTGGTGGCACGCTCATAGTGATTGGACCCGA…
>Rh_FV0G00680.m.8:1-405(+)	type:3prime_partial len:136	DNA double-strand break repair rad50 ATPase (probable)
ATGGATAAGATCAAGGCTGCCAGAGATACACTTGAAACAGTGGGAGTATTTGTTGATGATGAGGATATTGTTGTTACAGTGTTGAGAGGTTTGCCTTCTGAATATGCTGCTATCAAGACTGTTATCAGGGCTCAGTTTGTTGCTTGTTCTGTTGGTGAGCTTAAGATACTACTTAAGGCTGCAGAGATTGATATAGAAAGTGAAGTTCAAGCATCATCATCAACCTCATCTCTTACAGCAATGATAGCCAAAAATACTAGTTCTGTTCCTGCATCTGACAACACTAATGGTGCTCTCTCCTCAAGCTTACAGTTTCAAGCTCCTACTATGCCACCTGGTTTTGGACCTCTATTAACTACTCCAGCCAACAACAACATTCACCTATCATCACAAGCTCCA…
>Rh_FV6G15660.m.1:1-642(+)	type:internal len:215	Na(+)-translocating NADH-quinone reductase subunit F (Na(+)-translocating NQR subunit F) (probable)
AGCACAACTATATCCTACCTGAAATTTTTTTGTGTCTTTCCAAATATCAAAATGGGTACTCTCCAGTTGAGCTCTTGTGGTTCATCATTTTGCTCACCCATCCCTTCTAACCTGATCAATCACAACATTACCACCTCCCATTCAACTCCCAAGTCCCTCACTTTCTCCGGAGGGAAAATAAGAGCAGTTAGCACAGCTCCAAATAGTAGTGAATCTGCACAAGCCATTGAACCAGAACAACAACCTCCTCTGGTTGATTTTGCATTTGTTAACTCTGTGTTGCTACCTGATCAAACCCCGGATGTGCATCTTCGTCAAGCCTGTGGAGGACAGAAGCTTAGGAATATAATGTTGGATGGAAATATTGAATTGTATGGACCATATGCTAGACCTCTGCTG…
>Rh_FV2G14590.m.1:1-2007(+)	type:complete len:669	GPI transamidase component PIG-T, Precursor (probable)
ATGGCCCTTCTCTTTCTTCTTCTCAGACCCGTCCTCCTACTCTCCCTCTTTCATTTTGGCCCAATTTCTCAATCCCAAGCTGCCTCAGGATCCCCCGCCGGAGAAGATTTCTCCGAGGAGTTGCTGCTGAGACCATTGCCGGATCGGAAACTGCTCGCCCACTTCCACTTCCAAAGCCGAGCCCCTCATACCAGCTCCGATGGTCGTCACCACCACCTCTTCCCCAAAGCCATATCTCAGCTGGTTCAGAAATTTCATGTTAAGGAAATGGAGTTATCTTTCACACAAGGACGCTGGAATTATGATCAGTGGGGTGGGTTTGATCCCATATCAAGCAGCAATGCGAAACCTCCTGGAGTTGAGTTGTGGGCTGTATTTGATGTCCCTCATGAACAGGTG…
>Rh_FV2G31210.m.1:1-1428(+)	type:complete len:476	3-hydroxydecanoyl-[acyl-carrier-protein] dehydratase (probable)
ATGGAGAGGAAGCAGGGGTTCTTTTCGGCGCTGAAGGAGGATGTGGTGAGGGGTCTGTCACCGTCGAGGTCGAGGTCGAGGTCGAAGAGTCCGGCGAGGAGTGGGTCCCCAATGTCGGCTCTGCTGCGTCGCAGGAGGAGGCACCACGTGGCGGAGCAGCTCATGGTCGCGAGATCCGGGGGGCTGAGGCCGCCGGCGGAGGCGCTGTCGCCGTTGAAGGAAGGCCCGGATGGGACGGACGGCGAGGATGATTCCAAGATGGAGGGCAAGTGGGGCCACTGGATGAAGGGCCAGCTGTGCAGGGCTCCCGCCGTTGCGTGCTCCTCGTCGGCGTACAAGAGGTCGGATCTGAGGCTCTTGCTTGGGGTTTTGGGTGCACCCTTGGGACCTGTGCACGTT…
>Rh_FV1G28930.m.1:1-2007(+)	type:complete len:669	Nicastrin, Precursor (similar to)
ATGGCCGCCAAATTCCTTCAACTGCTTTTGCTCTTGAGTTTTCAGCTTCATCTATCTTTCTCCGGACAGACTAGCATGATGGAGTCAGTTCCTGATCTCCAGAGTTCCATGTACATGACGATTGATGGATATCCTTGTGTTCGACTACTCAATCTTTCTGGGGAGATTGGTTGTTCAAATCCTGGAAGAGAGAAGGTTGTTGCTCCAATTATAAGACTAAATAATGCTAATGATCTCACTCAGTTATCTGCAGTTCTGCTTTCAGTGGATGAAATTGAAAGTTTTTTTGCCAGAATATCGAAGGATACGACCTTCGCTAGCAATATAGCTGGTGTCTTGGTAGAATCAGGGCCTGAGATTCAAAATAAGTTAAAAGGGTTCTCTCCAGCTCTGAAGTTC…
>Rh_FV0G14130.m.3:1-2295(+)	type:complete len:765	Glycyl-tRNA synthetase 1, mitochondrial (GlyRS 1), Precursor (similar to)
ATGGGCTGTCGAAGATCGACGATCAGAGTTGCAGAGTCAGAAGAGTATTACTGTAAGACTGCAGATCAGTTCCAGATCCATCTGTTTATGCGCATCCTCACTTTCCTAACCTCATCGATACCAATTGGCCACACTTTCTTCACTCGTCTCACTCGCTCCTCATCGTCTCTACCTCTCCGCTTCAGAACCACCACCACCACCACCATGGCCGCTTCTTCCTCCTCCGAGGACTCCCTCCGCAAAGCCCTCTCCGAGAAGCTCTCGGAGGTCGAGAGCCAGGGCAACCAGGTCCGTTCTCTGAAGAAATCCGGCGCCGCCAAGACGGAACTTGACGCCGCCATTGAGGCCTTGAACGCGCTCAAGCTTGAGAAGGCGTCGATCGAGAAAGACCTCCAAGCC…
>Rh_FV7G14330.m.1:1-981(+)	type:complete len:327	OTU domain-containing protein 4 (probable)
ATGCTCGGATTTCTCTGTGCGCGCCGGAAAACTTGGATTGTCAGCTCCCTTTCTTCTTTTGCTCACGGCCCGGCGGCGATTCACCAGAGCCGGATCGTCCAAAACCCGTTGATTCAGCACCAACTCGCTAACTTTTCCGGCGAAGCCCCCCGCCGCCACCACCACAACAGCGCCTGCCAGCTAGGGTCAGCATGCGGCGGCGGCGCCGCGGCGTCCATATGGCACGCTATTCTTCCCTCGTCCGGGCTTTGGAGGCGACGGGATCTCCGTCGTCCTGCGATCCACTACGAGCTTAAGGGCGAGGGGTCGTGGAATGCTGCTCTGGATGCTCGCCCGGCTCGCTGGCTCCACCGGCCCGACTCGGCTTGGCTACTTTTTGGAGTTTGCAACTGCCTGGCG…
>Rh_FV6G30420.Contig1:1-2430(+)	type:5prime_partial len:810	Cell division control protein 48 homolog C (AtCDC48c) (putative)
GGAGGAGGGAGGTCGTCGTTTTCCGATAGAAGGCTGAACGAGTTTCGGACTCGGCTGGAGTCGTCCACCGAGTTAGACCACAGGTCCTCCGTGGACGAAATCGTTGACCATCTCCGCGGCGGTTACCCGGACTACGAGCGACTCAAGCGTCAGGTTTTCAGAAGGTTCGTCTCGCAAACCCTAGCCTCTCCCTCGTTCAAGCGCTCGAAGCCCCTACCGGTTATGAGCGGCTCATCGGAAGAAGAAGAAGAGGAGCTGGCCGGAAGTAAGAGGCGGAAGCGTGCTCGGAATGAGAGGGAAGAGAGACTGCAGCAGATAGAGGAAGCGCACGTTCGGAAAATTAGGCAGAGCAATGGTAATGTGCCGTCTTCATCGTCGTCGTCATCGTCAGCTTCGGAG…
>Rh_FV4G21040.m.2:1-408(+)	type:internal len:137 ), Precursor (similar to)
TCTGAGATCCTAAACAGTATGAAAATCATCAAGTTACAATCATGGGAGGAGAAATTCAAGAACTTGGTTGATTCACTTCGTGAAAGAGAGTTCAAATGGTTGGCTGAGACGCAATTTAAAAAGGCTTATGGACCTCTAGTGTATTGGATGTCACCAACCATAATCACTTCAGTAATCTTGGTAGGATGTATCCTTTTCCAAAGTGTCCCTCTAAATGCAAGTACCATATTTACAGTTCTTGCTTCATTAAGGAGCATGGGAGAACCTGTCAGAATGATACCAGAGGCGCTTTCAGTACTGATTCAAGTCAAGGTCTCTTTTGACCGGCTAAATACATTTTTACTTGATGATGAGGTAAATGATAATGAAATAAAGAAATTATTACCATCACAGGATTCT…
>Rh_FV6G26210.Contig1:1-1287(+)	type:complete len:429	DEAD-box ATP-dependent RNA helicase 56 (similar to)
ATGGGTGAAATCAGAGACAACGATGGGTACGAAGAAGAGCTCGTTGACTACGATGAGGAAGAACAAAACGCCCCCACCTCCGTCTCCGCCAAGCCCAATGGCGAATCCGCCAAAAAGGGCTATGTCGGCATCCATAGTTCGGGATTTAGAGACTTCCTGTTGAAACCAGAGCTGCTTCGGGCGATTGTGGATTCTGGATTCGAACATCCATCTGAAGTTCAACACGAGTGCATCCCTCAAGCTATTTTAGGAATGGATGTTCTTTGCCAAGCAAAATCTGGGATGGGCAAAACTGCAGTCTTTGTTCTGTCAACTCTTCAGCAAATAGATCCGGTTGCTGGTCAAGTTGCTGCTCTCATTCTATGCCACACAAGAGAATTGGCTTACCAGATTTGTCAT…
>Rh_FV3G32550.m.1:1-1218(+)	type:5prime_partial len:406 0105 (putative)
AGGGTTAGAGAGAGAGAGAGAGACCAAAGAACAAGAAAGACCCAACTGCAACGACAGGGAGAAATGGAGACCGGTGTCACCGGCGCTGACGTCAGCGGAGCGACCACCACCACCACCACCACCATAAGCCTGAGCGTCAAGTTCAGTGGCCGAACCATACCCATCACAAATCTCTCACCGGACTCGACCATCAAGGACCTCAAGGCCCTTCTTCAACCTCTCACCAATGTCCTCCCTCGCGGCCAAAAGCTCATATCCAAAGGGAAGCTTTTGGTGGATGCAATGACGCTGAGGGAGTCTGAGATCACTAATGGGGCCAAGATCATGCTCATGGCTTCTCAGGGTTTGCACCAAGGGGATGGACCTATTCTTAAACAAGCTCAGAGTCGCCCCATTTCT…
>Rh_FV3G14820.m.1:1-1260(+)	type:3prime_partial len:421	Wall-associated receptor kinase-like 9, Precursor (similar to)
ATGGTATCCATAAAGCAACTTGCCATCCCTATGTTGCTCGACTGGAGATTAAGTAATTACTCAACTCTTCAAATACGTGGAACAGCTGATTGGGCCAATGACTCGGGCACGACATGCACAAATGCTAGTTTGTGTTCCTGCTCATCCGGGTTTCAGGGAAACCCGTACCTTCCCAACGGATGTCAAGATATCAATGAATGTGAAGATTCAGACCCATGTCCTGGTGCCAGCATTTGTATCAACGTTCGTGGTTCGTTTATGTGCCAATCTCCGGATCAAACGGTTAAACTGGCAATTATTGTTGTCGGCAGTGTTCTTGGAGCATTGCTTATACTCATTTGTGCATGGGGGTTACACACAGTCATAAAGAAAAGAATAAACACTAAACGCAAGGAGAAG…
>Rh_FV7G18210.m.1:1-1089(+)	type:complete len:363	Probable mannitol dehydrogenase (putative)
ATGGCTGCGACCAAGACTAGGACGAGTAGCTTCTCTCGCAGTTTTTCGGGTGCAAGCTCACCTCAAATCCCAGGACTCAAGCATGGACCCAATGGCACAATGTTTGTTTCATCTGGGATTCCAGACCTTGACAAAATTTTAGGTGGTGGTTTTGCTCTAGGAAGCCTAGTAATGGTGATGGAAGATGCAGAAGCACCTCATCATATGCTTTTACTTAGGAATTTCATGTCTCAAGGACTCGTTCACAACCAACCCCTTCTCTATGCAAGCCCAGCCAAGGACCCAAGACAGTTTCTTGGTACTTTGCCTAGTCCAGCGGTACCCAAAGATGAAAAGTCTAGTCATCGAGACCCTGATCAGGAGAAAGGGTTGAGGATAGCTTGGCAATACAAGAAGTAT…
>Rh_FV2G12860.m.2:1-381(+)	type:complete len:127	F-box/LRR-repeat protein 12 (putative)
ATGTCCCAACCTGCTCCTGAGGTGTCCTACAGTTGTGGGTCTTGTGGATACCCTTTGCATTTGTCATCTGCAAATCGTACTGCATCTGGTTCTGGGATAGGCTCTGACTATCAGAAATCTGTCAAGAAAGGTTTTATTTCCTTCCTTACGGTTGATCTTAGTCGGTTCACGCAGGTTGATGAGGTAAACTGTTTTCCCGTCTCTTGGGGTCGTTATCGATCAAAGACTAAGCTCCTTTGCCGCAAATGTGGAGTTCATATTGGTTATGGATATGGAGACTCATCTGTTCTTTGTGGTTTTGACTCTCCCACATTGTCTACTTCAGCTTATAGAAAGTTCACTGTGAGAATTCGAGCTTTACAGCCCTCTGAAGAGTGCTAA
>Rh_FV0G28880.m.1:1-339(+)	type:complete len:113	hypothetical protein
ATGATCAGAAATATTGCTTCGGTGGCTGGTAAGTACCTTGAATTGGATGCTAAACTCTTTGCAAATATGGGCAAGGTTAGGGTTCATGTGGTACATGACATTTTGAAACCATTTTTCCTCAAGAAAACCCTAAAACTGGCGCCTGGAGTTGAGGTTAAAATTTCATATTTTTTTGAAAATCTGGTGGGCAAGTGTGATCATTGCAATTTGATTTACCATGAGGAAGACCATTGCCCTTTGCTTGGTAGCCATGCTACAATAGGTATAGGACGTGGAGCTGGAGAACAGATCGAGGAAGGAATTTGTTGGTCCTTCTCTAGGGTTTGCCCACCTGCGTGA
>Rh_FV7G18430.Contig1:800-2194(+)	type:complete len:465	Stromal 70 kDa heat shock-related protein, chloroplastic, Precursor (similar to)
ATGGATTTGAAAGGAAGAACAATGAAACTATCTTGGTATTTGACCTTGGAGGTGGTACCTTTGATGTCTCAGTGTTGGAGGTCGGTGATGGAGTGTTTGAAGTGCTATCTACTTCTGGAGATACGCATTTGGGTGGTGATGATTTTGATAAGAGGATTGTTGATTGGCTTGCTACAGACTTCAAAGAATGAAGGAATTGATCTATTGAAGGATAAACAAGCTCTTCAGCGGCTGACAGAGACGGCTGAGAAAGCGAAAATGGAGTTGTCATCTTTGACACAGGCAAACATTAGCTTGCCTTTCATTACTGCTACTGCGGATGGCCCAAAGCATATTGAGACAACCCTTACTAGAGCCAAGTTTGAGGAGTTGTGCTCAGATCTCCTTGACAGAGTTAAA…
>Rh_FV6G15430.m.2:1-393(+)	type:complete len:131 2360 (probable)
ATGCTTTTTGAAGGCATCACACATCCGGGAAGTGATCAATATGATTGTGAATTGGTATGGGGCGTATGGCTAGAAATGATCAACAAAGGAAGATTTCACTGTCGTACAAGAAAGATGAATCCATGTCATCAAGTTTTGATGAACTCTGACAATCTTTTTGGCCCCGATTGTTTTAAATCAAGAATGAGCTCCCCAGCCTTGAATGAGCAGCATCTTCCAAAGCCAAGAGGACAAAACAAAGTGGAAAAAACTAGGCAATATGAGATATATAGAGAGAGGCACTGCAAAAAAACAAGGGGACATATTAACATTAGTTGCCGTTCTAATTGCCTCAGGTACTTTCACTACTGGTATAAATCCCCCTGGTGGTGTCTACCAGGAGGGCCAGCTTAA
>Rh_FV4G00440.m.2:1-777(+)	type:complete len:259 2240 (probable)
ATGGACATGATCAGCATGTTGCCAGTGGAGTCCATCTCCCTCATCATTTCCTTTACATCTCCGCGCGATGCCTGCAGATCATCAGTAGTCTCTCCTGTCTTGAGAATAGCTGGAGATTCTGATTTTGTCTGGGAGAGGTTTCTGCCTCAAGATTATGAGCAAATCATTTCGCAATCCCCGTCATCGTCGTCTTTGAACTCCATGTCCAAGAAGAATCTCTACTTTCGTCTTTGCAGTCACCCCATCATCATAAGCAATGGTAACATGAGCTTTGCACTAGAAAAGCAGAGCGGCAAGAAATGTTATATGGTATGCGCAAGAGGGCTTACAATTGCATGGAGAGATACACCCGCTTATTGGCATTGGATAACTCTACCACACTCCAGGTTTGCTGAAGTG…
>Rh_FV6G26860.m.1:1-1893(+)	type:complete len:631	hypothetical protein
ATGGCTGAGGCAACAAAGCACAACAACCTACCCATCAATGGTGGAACATTGATCTCAGACATGAAGAGCCTCTTCTCCATCATCAAAACCAGAAGAACTGTTGCCTTCGCCTATGGCTTCATGTTTGCCTTTGTTGTCTTCACTGTTTTCTTGGCCTTCAATCCAAACCCCAACTCTGGTGCTCCTTGGTTCACTAACATATTCAGCACCAGCAGCACTGCTACTACTTCTGGTAGTGGATCTCAGTTCTCTTCCTTTTTCTCTTCTTTCTTCTACCCCAATGCTTCTTCTTCCTCCTCCCAACAGTTCCAAAGTTCTGTTCCTTCTCCACAAACACAGCCATCTAGATCTAGTAACACCACTGTGAATAAACAACCGCCGAGCCAAACTCAGCCCATT…
>Rh_FV6G25640.Contig1:1-429(-)	type:complete len:143	Beclin-1-like protein (probable)
ATGGCGGCGGCAACTGCAGCAGCAGCTTCAGGAGCTCTCCTCCTCCGGTACTCTCCCTCTTCTGGGCCTGCAAACAACTTCATGGCCTCTTCAAAAGCTGCCATCCACATCCCACATTGCTTCTCTTCCATGGCGGCCAAAGGGTCTTTTCCCATCCGAGCTCTTGACCCTCGCAGACGACAAGAAGAAGAAGCAGAAGAGAATTCAGGCATCGTTAACAACGCCACCGGTTTCAACTCTCGGAAGGATTTGGAATATCTGGGGAAGGTGCTAGCTGGTTCCATTGTGGGTGGAGCTGTAATAAAGTATGGCAGCATAGTTTTTCCTGAGATAGCCAGACCCAACGTCATACTGGCTCTTATTATGATATTCACTCCTGTCATTCTAGCTACTTTACTT…
>Rh_FV3G17780.m.1:1-1932(+)	type:5prime_partial len:644	Protein fdhE homolog (probable)
CCACTTAATTATCTTTCTTACCCCGTATATATAAATTTTGAAATCCCCAAAACCCTCGGCCGCTTAGCTGCCATGGCTGAATCTCCTATACCAGAAATTCCGATTATTCCCGAAAGCCGGAAAAGAAAGTACACCGACGAGGCAGCACTGTCGGGGCACCTAAAACGCATCGTTTTATCACTAAGCAAGCCGTCGACTCTGCTTGGCATCGGCGCCTCAAAACCTAGGGCGGTGCACCGCGCCAAGCTCGAAAAGCTTCTCCGGAAGCTCGTGATTCACCACAACTGGGTCGAGGCCAGCGGCGTCCTCAGCGTGTTGCTCGGCGGCGGAGCCAGCGACAGGTCGCCGGCGAACAACCGCTTCTTGTATTGGGTTTTGCTGGAAATGGTGGAGCGGTTG…
>Rh_FV7G39270.m.1:1-1098(+)	type:5prime_partial len:366	L-idonate 5-dehydrogenase (putative)
GAACGTCGTCAACCTACCCACCCAGCCACTGACACCATGGCTCCCCTCATGATGGAGGCCCTGCAGTACGACCGCAAGGCGTTGGCGCTGAAGCACACCAAGGTGGAGGTGCCCACGGGCGCGGGCAGGGACGAGGTCATCCTCAAGATCGCCTACGCTGGAGTGTGCGGCACGGACGTGCACATCATCGAGGGCCGAGTGCCGTGCAAGGCCACGCCGTTCGTCATGGGCCACGAGATGAGCGCCGTCGTGGCGGAGGTGGGCAGCAACGTGTTCCACTTGTCCGTGGGCGACCACGTGGCCGTGGACCCCAACCGCACCTGCCACACCTGCCACGTGTGCACCTCGGGCATGTACAACGCGTGCCAGATCTCGCCCACCGTGAACACGATCGGCATC…
>Rh_FV4G14780.m.3:1-1002(+)	type:5prime_partial len:334	Probable gibberellin receptor GID1L2
CGATCCCTCTCTACCTTTCCATCTCCGATGGGTTCCACCACCACCAAAGAAATCGCCGCAGAGATCCCCAATCTCATCAAGCACTACAAAGATGGCACAGTCGAACGCCTCTTCGGCTCTCCACACGTTCCCCCATCTCTTAACGACCCCGATACTGGTGTCTCCTCCAAAGACATCACCATCTCACACAATCCCTTAATCTCTGCTCGCCTCTACCTCCCTCAAAACCAAACCAAAAAGCTTCCCATCTTGCTCTACTTCCACGGCGGCGGTTTCTGCGTCGAGTCCGCCTTCTCCTCCCTCGACCACCGCTACCTCAACCGCCTGGTCTCGGAAGCTCAAGTCATTGCTGTCTCAGTAGAGTACAGGCTGGCCCCGGAAAGCCCTCTTCCTGCTGCT…
>Rh_FV0G33870.Contig2:1-969(+)	type:complete len:323	Nucleolar GTP-binding protein 2 (probable)
ATGGTTGGGATGATAAGTTCAGGTGATCTCCAGTCACAGTGGTTCTCTCTACCCAAAGTGGGTCGCTCTGCAATTCCAAGCCCCGTTCATCTCATTGCCTCCGCCACTTCTCTCCGCCTCACCCACCACTTCCGCCTTCATTCCCTTCTCCGCTCCTATTTTCAGAAACTTGCTCATATCAGTCCCTTGCATAAACTGAAGGAAGGGTTTAACTTTACCACTATACCATTGTCAACTCATACTTCAATTTGCTTTACTTTCTTTAATGGAAGAGACAACAGCAATGATCTCACAAATGAAGACATGCCCAACTCTAAAACGTCCACTACAAACTCCTTCACTGGAAGACAATGGACAAATCTTCTCCTTGCTCTTAACATCATAGTTTATATCGCGCAA…
>Rh_FV7G26110.m.1:1-3213(+)	type:5prime_partial len:1071	AP-3 complex subunit beta-2 (probable)
CTCAAACGCCTCCTCGCTCTCATCGCCCAGGGCTTCGACGTCTCCAATTTCTTCCCTCAGGTTGTTAAGAACGTGGCGACTCAGTCACTGGAAGTGAAGAAGCTAGTTTACTTGTACCTGTTGCATTATGCTCAGAAGCGTCCGAATGAGGCTTTGCTATCGATTAATTGCTTCCAGAAGGATCTAGGGGATCCGAACCCGTTGGTGAGGGCGTGGGCGCTGCGAGCCATGGCTGGGATCCGGCTGCATGTTATTGCACCTTTGGTTGTGGTTGCTGTGGGGAAATGTGCTAGAGATCCGTCTGTGTATGTTCGAAAATGTGCTGCCAATGCACTTCCTAAGCTGAATGATTTGCGCCTTGATGAGTATACTGCCGGTATTGAAGAGATTATTGGAATT…
>Rh_FV6G42830.Contig1:1-339(-)	type:complete len:113	Probable mitochondrial-processing peptidase subunit beta, Precursor (putative)
ATGGCGATGAAGCACCTGCTCACAGCGCTGGCCCGCCGCCGGTCGGTCAAGGCCTCGCCGGCGCTGACCCAAGCCGTCCGATCCAGCTCCACCTCACCCGCCGTCGCATCCTCCCTCTCAACCCCACCGCCCAGGCCTCCTCCGCCGACCGCCATGGTCTACGATCGCCTGGCCGAGGACGTCAAATCCAAGCTCCAGAGGCTCGAGAACCCCGACCTGAGGTTCCTCAAGTACGGGTCGCCCCACCCGACCCTGACGGATCACTCGCACATCCTCACCGCCCCGGAGACACGCGTCACCGTCCTCCCCAACGGTTTGAGAGTCGCGACGGAGTCGAACCTGGCCGCGAAGACCGCGACCGTCGGGGTCTGGATCGACTCGGGGTCGAGATTCGAGAAC…
>Rh_FV1G06860.m.6:1-318(+)	type:complete len:106	Palmitoyl-monogalactosyldiacylglycerol delta-7 desaturase, chloroplastic, Precursor (similar to)
ATGACTGTGAGGAAATCTTTGGACAAGAATTCAGTACTACAATCTACTTTTGCCTTGCATGTACAAGGTTTGGTACACAGCCCCAATGATTTTAGTCATGTTATTGCTTTGCAGTTCAAGCCTTCATCAGTTCCTTGGGGTGGTAGTACCCATAACAAGCCTGTAACTACCAAGTGCACAGTGAAACTTAACGAAAAGACTTGGATTCGATGTTGGATTGATTTTTGCTTGACCATTGGATGTATTTTCATCAATGCAACATCGAATCAGCCTGCTTTTTCCCTCACATTGGCCAAAAATTCAGAAAAGAGCCTCTAA
>Rh_FV7G29200.m.3:1-456(+)	type:complete len:152 5750 (probable)
ATGTTGATGGGGGCATTCCATCACGCTTCCAGGAAGGGTGGCTTGGGTTTTGTTTTTAGAAATGAGAATGGAATAATGCTGGGTGGTGGCGCCTGGCCCTTGAGCGGGTTGAATTCCCCAGAACATGCTGAAATTTTGGCATGCAAGGTTGCTTTAGAGTTTGCGGAGGTGCATGGTTTTGGACCTGTTACTCTAGAGACTGATGCTTTGGAGGTTCAGCGTCAACTTTCTTTGCATGACTCTGTCAATTTATCAGGGCTAGGCAGAATATATGATGACGTTGTGGCTCTCTTGGAGGCTCAGAGTGTTATGCAGGTGACTCATGTGGGTAGGAAAGGTAATGGGGTAGCACATTTGTTGGCTAACCATGCTTGTTCTATTAGAAAGAATGTTTTTTAT…
>Rh_FV3G19550.Contig1:1-2802(+)	type:complete len:934	Alpha,alpha-trehalose-phosphate synthase [UDP-forming] 1 (AtTPS1) (putative)
ATGCCTGGGAACAAGTACAACAGTAATTCAGCCCACATTCCAAATCGAGTTGAACGGCTCTTGAGAGAAAGGGAGATTAGGAAGAATAGTAGGGCATCATCACAATGGAATGAAGCAAATGATAATAATAGGGTGAATCTACCATCCGAGCATGAAAGAGAAGAGGAAAACTCAAGAAATTCGTTTGTCGAAAAATACTTGGAAGGGGCTGCAGCTGCAAGGGCCCTTAATGAGGAGCATGAAAAGCAAGAAGCAAGGCCTCTCAGACAGAGGCTGTTGGTTGTGGCTAACAGGTTACCCGTCTCTGCTATTAGGAGAGGTGAAGATTCATGGTCTTTGGAGATAAGTGCTGGGGGTCTGGTCACTGCCCTTTTGGGTGTAAAGGAGTTTGAGGCAAGG…
>Rh_FV2G20130.m.1:1-1278(+)	type:complete len:426	Alpha-galactosidase, Precursor (similar to)
ATGGTGAATATGAGGGGGAAAAGTGGCGGTGATGCTGCAGTAACAACGAGGATGATTGTAATGACGGTGATGATGGTATGCTCATTCATATCACCACAACCGATGTTAATGGGTGTTTACGCTTCACCGATAACAAGAATGATGGTGGCAGATACCAAAGAGCAACAGAGACGAAATCTGCTTGCTAATGGGCTTGGAGTGACTCCTCCCATGGGGTGGAATAGTTGGAATCACTTCAACTGCAAAATTGATGAGAAAATCATCAAAGCAACTGCTGATGCTCTGATTTCCACTGGTCTCTCTAAACTTGGATATACCTATGTTAACATAGATGATTGTTGGGCAGAAGTAGCTCGTGATGACAAGGGTAATCTAGTGCCCAAGAAATCCACATTTCCA…
>Rh_FV2G02260.m.1:1-858(+)	type:complete len:286	3-oxo-5-alpha-steroid 4-dehydrogenase 1 (probable)
ATGGTGAGCATGGCGTGGCCAATCATATTTGTTTTTCCACCACCAGCTTCTGTGTTCGTCACAGCCATGTCAGTGATCAGCTTCGCAGGGTTAGCTAATGCCGGGTTCTCGGAGGTCAGAGGAAAACACCTCCAGTATTCCAAGTTCCGGAAGAATAATAGCAATCAATCCGATTCTCAAAAATCAAAGCAAATTTACATATCTGGTAGAACAGGCATGCAAATTGCTTATACTCCCGCATTTCTCGCTGGTCTCACATCCTTGGTGTTCTTTCCCCACAACGATGATATCAGATATCTATTGCTCTCTTCAGCTCTCACCATTCATTTCCTCAAACGACTTTTGGAGGTTCAATTTGTTCACAAGTACAGTGGAGGGATGGCGCTCGATTCTGCGATT…
>Rh_FV7G20940.Contig1:2-742(+)	type:5prime_partial len:247	Probable dolichyl pyrophosphate Glc1Man9GlcNAc2 alpha-1,3-glucosyltransferase (similar to)
CCTCCATTTCCCCAAATCGAACCATCGCACCCCAAAAAAAGCACCAACCAAAACCCTCTCCTCCAAACTCGACACTCTCTCTCTCTCTATCTCTCCGACCCTGCGAGAACCGAGCGACCCCCTCTCTCCGCGACCATGCTGCGCCGCGCCACCGCTCTCTTGACCCGACCCGCATCCTCGCTCCGGGCCGCCCGAGCCTTCTCCACCGATGTCGCCGAAGCTCCCGTAGGCAACCCCTCTTTCAACGAGGCCTGGAAGAAGGTCATCCCTCACATCGAGCCCCCCAAGACTCCTCTGTCCTTCATGAAGCCCCGCCCTCCGACCCCGTCCTCGATCCCCACCAAGCTCACCGTCAACTTCGTGCTGCCTTACGCATCGGAGCTCTCGGCCAAAGAGGTG…
>Rh_FV6G04800.m.3:1-693(+)	type:complete len:231	Paired amphipathic helix protein Sin3 (AtSin3) (probable)
ATGGGTGCACTGTACAATTTGCTTGATGGATCTGCTGATAATGCAAAATTTGAGGATGAGTGCCGAGCTATTATTGGAAATCAGTCGTACATCTTATTCACGTTGGACAAGTTAATATATAAATTTGTTAAACAGCTTCAAACGGTTGCAACTGATGAGATGGACAATAAGCTTCTTCAGTTATATGAATATGAAAAGTCTCGGAAAAAAGGGAAGCTAATTGATTCTGTCTATTTTGAAAACACACGTGTCCTTGTTCACGAGAACATTTACAGATTGGAATTCTTCTCTGCACCCTCCCGGCTGTCCATCCAGCTGATGGACAGCGTGAGTGAAAAGCCTGAGGCGTCGGCAGTTTCTATGGAACCTAATTTTTCATCTTATCTGCACAATGATTTC…
>Rh_FV4G02190.Contig1:304-1608(-)	type:complete len:435	UDP-glucuronate 4-epimerase 1 (AtUGlcAE3) (similar to)
ATGTCATGCTTCACTGTCGCTGAAAATTTACAACGCTGGAAAATGAAAACTTTCTCTCATCTTTTTTTGAAAACAAAGGCATATCGAATTAGAATGATGGCCCAGAAGAAACCTGAAACTTTTCCTTTACAGAAGAAAATAAAGCATCTAGTAAAGGCGAACCCTGTTCTTAGCTCCCCAAGTAAAGAATGTATCTTTTTTTTTTCCTTCTTTTTGTTGGCCCTGGATTCTTTTCCCAGGGTTTTCCATTTGAAATTGGGAAACAAAAATCCCAGAAAAGAAAATTTAAAAAAAAAGGAAATACTAGTTTACAGGTTTGCCGTTATTGTAACCGTAATAAGAAAGGTACCATCTAACAAACTTCTTCAATCCGGTTTGCAAATCGGTCGTCGGCTTATA…
>Rh_FV0G00680.m.4:1-366(+)	type:internal len:123	DNA double-strand break repair rad50 ATPase (probable)
GGGAGTAAGTCTGCAAAACAAATGTGGGAGAACCTAAAGCTAAAGTTTGCTGCTCCTAATAGGCAGAATATACTGCAGTTGAAGTCTAATCTTCAAAATTTGAGGAAGGGAAGTGATGACGTAGAGACTTATCTGGATAAAGTGAAAATTGCTAGGGATGCACTTGAAACAGTTGGAGTATTCGTTGATGATGAGGATATTGTGGTCACGGTTCTTAGAGGTCTTCCAGCTGAATTTGCAGCTATCAAAACAGTAATTCGAGCTCAATTTGTCAGCTGCTCTCTTGGAGAACTTAAGACTCTATTAAAGGCTACAAAAGTTGATATAGAGAATGAAAATCAGTGCTCCATGCCTCTTACTGCAATG
>Rh_FV7G33340.m.1:1-651(+)	type:5prime_partial len:217 4460 (probable)
TCAGTGGGTGCCCAAACCTTAAATTCTTACCTGATAAACTGTGCCAACCTCACCAATCTTCAGTCATTATCTATTCAGAGCTGTCAAAGTCTTGTTTCGCTGCCGAGAATGAGTGTGTGGCCAAGACAAATGTGGATCAGATTTTGTGAGAAATTGGAGGTGGCAGACTTGCTAAGTGACATGATGGAGACTGAGCAATTGACGATTGACTACTGTGAAGGTTTGACTACTACTTCCTTTCCCCTCAATCTAACATCAATCAAAATTTGGAAGGTCAAGAATTGTAAGGCGCTAATGGAAGGGTTGCACAGACTCGCCTCCTTGAGAGAGTTGGAACTATGGGGTGATGATCCAGGTCTGGTGTCCTTTCCACCTGGTGAGAATTTGAAGGAGAAGGAG…
>Rh_FV0G16500.Contig1:48-3170(-)	type:5prime_partial len:1041	CCAAT/enhancer-binding protein zeta (CCAAT-binding factor) (probable)
AGCCTAAAATTTGTTTCCTCATCTAAAACCCTACTCCAGTCCAGTCCCCAAAGCCTTCATCTTCCACAGCCAGCAATGGCGGACAGAAAGAAATCTAAGAAACCCACAAACAACAACATCGAGCACCTCAAGACTGACATAGCCTCCTTCGCTTCCTCCCTCGGCCTCTCTACCTCCCTCCCTCCCTCTGATTCTTCAGGCTTCAACGATGTCGATTTCCGCAACCCCAAAAAACCCCAACAGAGGCCTAAACCCTCAAAACCCCAGAATTCCAAACCCCAAAATCGAAACACCCAGAACTTCAAACCCAATGAAAGGCCCAATCTTTCGAAACCCCCTTTTCCTTCACTCCCTGATGTCACCAGCAACAGTGAAAAAGCAAAGACCTTTGAGAATCTT…
>Rh_FV6G32900.m.1:1-435(+)	type:5prime_partial len:145	Long-chain-fatty-acid--CoA ligase 4 (LACS 4) (probable)
ATTATAGATAGGAAGAAGGATATTGTTAAACTCCAGCATGGAGAGTACATCTCCCTCGGAAAGATTGAGGCAGCATTGATAAGCAGTAACTATGTGGAAAAAATTATGGCATTTGCAGATCCCTACCACAGTTACTGCATAGCTCTAGTTGTCCCTGTGCGTCAAGAACTCGAGAAGTGGGCTCAGGAAGCTGGAATAAATTACAATGATTTTTCAGAGCTGTGTGGAAAAAATGAAGCAGTTAGTGAGGTTCAGCAATCCCTCTACAAGGTGGCGAAAGCAGTAAAATTGGACAAGTACGAAATTCCTAGAAAGATTTATTTGGCACCTGATCCATGGACACCCGAATCCGGATTGGTTACCGCTGCTCTCAAGATCAGGAGGGAACAGATCAAGTCC…
>Rh_FV1G24070.m.1:1-495(+)	type:internal len:166 7200 (probable)
AAGCAAAGTTGCTCATCTTATAATAAGCATCTCCGCAGACACAAGCATCATTCTGATATTGATTATCTGCACATACTTGATCTGGTAAGAGCTTCCATAGTTATTCCATTAACGACCATAGAAGAGAGAGCGCATAAAGCAACTGATAAAGAAGGTACATCCAGCCCTGAAGAACATCAAGTGCACACTGGGAACAAAGACAAGAGAGACAATAAAGCTGTCCATGAAGACCCAGATCAACATCAAATTCGTACCGCAACCGCACTGTCAAAGGCAGACATTAAATTCGAAAAAGTCGAAAGGGAGAGCATAATGGACATTCGATTCAACAAGGGTGGGTGGTTCAGGAATGGGATTCTTGAGATTCCACAGCTAAACGTTGGAATGTCATCGGAAACA…
>Rh_FV7G34510.m.1:1-732(+)	type:complete len:244	NADH-ubiquinone oxidoreductase chain 6 (probable)
ATGGAGAGAAAAGATCTTGATTACATTTTGGTCCCAGCAGGCCTCCTAGTCATGGTGGGATACCATCTCTGGCTCCTCTACCGAATCAAAACCCAACCCAACAGCACTGTCATCGGCATCAATTGCATCAATCGCAGTTTCTGGGTGCGCGCCATGATGGAGGACACGTCCAAAAATGGTGTTCTTGCGGTGCAGACGCTTCGAAACAACATAATGGCATCAACCCTTTTGGCCTCCACGGCGATCATGCTCAGCTCTCTCATTGCTGTGTTGATGAGTAGTGTAAACAAAGATAGAAGTGCATCGGTTTTCGTTTACGGGAACACAAGCGAGAAGGGATACTCCATCAAATACTTTTCCATTTTGGTCTGTTTCTTGGTGGCTTTCTTGTTCAATGTG…
>Rh_FV0G16250.Contig2:1-576(+)	type:internal len:193	Hsp70/Hsp90 co-chaperone CNS1 (probable)
AGTTTAAACTCCGAAACTAATATATCTTCTCTTCTTATTTTCAGGATGTCGAATGAACCAAGACTCGACTTTCCCATGCTTGACTCAACAGACTCGGATTACCACAGCTGGGTAACCGATGTTGAAAACCACCTCACTTCAAAGGGAATATTACCCATAATCCAGGCACCTAACCCGGATATTGAGTTCAACCGAACACCTACAAAGCATGCTCAAGCAGTTATCTTGATGCGACGCCATATGGACAAGGCACTCAGATTGGAGTATATGTCGATCAAGGATGCAAGAGAGCTATGGGTAGCGCTAGAAGAGCGCTTTGGCAATGTCCAAGATTCCCTCTTCCCTGACTTGAAGGTTCAATGGAACAATCTGCGCTTCGCCGACTTCAAGTATGTTGTT…
>Rh_FV7G33860.m.3:1-315(+)	type:complete len:105 7170 (similar to)
ATGGCGTCGAGACTGGTGAAATCCCTAATCAAATCATCGTCGGGTTTGGGATCGACGGGGACCAGAAACTTCTGCCTTGTTCGGAGTCAAATCAGCAACCACACCGCCAAATGGATGCAGGATACAAGTAAGAAGTCCCCCATGGAGTTGATCAACGAAGTTCCACCCATCAAGGTTGAGAGCAGGATTGTTGCATGTGAAGGAGACTCCAATCCCGCATTAGGGCACCCGATTGAATTTATATGCCTTGACCTTCCTGAGCCGGCTATCTGCAAGTATTGCGGTCTTCGCTATGTGCAGGATCACCACCACTAG
>Rh_FV5G21030.Contig1:20-541(+)	type:complete len:174	Stress response protein nhaX (probable)
ATGTCCGGCAACCTCGGCTGCGTGATCGTCGCCGTTGACGGCAGTGAGGAGAGCATGAGCGCCTTGACCTGGGCGCTCGACAACCTCAAGCTCCGATCCTCCTCTACTCCCGACTCCACCTGCGCCGGCCACTTCGTCGTCCTCCACGTCCAATCTCCGCCGTCAATCGCCGCTGGCCTCACTCCCGCCGCCATCCCCTTCGGTGGCCCCAGCGATTTGGAGGTGCCGGCGTTCACGGCGGCGATCGAGGCCCACCTGAAGCGAATCACGGAGGCTATTCTAGCACACGCTTTGAGGATTTGCTCCGAAAAGAAGGTGAATGTGAAAACCCAAGTGGTAGTTGGGGATCCAAAGGAGAAGATTTGTGAAGCTGTTGAGAATTTGCATGCTGACTTACTT…
>Rh_FV1G14890.Contig1:1-570(+)	type:5prime_partial len:190	Probable mitochondrial chaperone bcs1
ATTGATTGCAGCGTGCAAATAGAAAACCGGAAAGAGGAGAAAAGTCGACAATCTAATACCAATTTTACTCTCTCGGGCCTACTGAACTTCATAGATGGTCTGTGGTCAAGCAGCGGTGATGGGAGAATCATTGTGTTCACCACCAACCACAAGGACAAACTAGACCCTGCATTGTTGCGTCCCGGTCGAATGGATGTGCACATTCACATGTCGTATTGCACTGCGAGCGGGTTCAGAATCTTGGCCTCTAACTACCTCGGCATTCAAGAAAGCAACCCTCATAACCTTTGCGGAGAAATTGAAGCCTTAATAGAGAGCACTGAGGTAACCCCTGCAGAGGTTGCTGAGGAGCTCTTGAAGAGTGATGATGCTGATGTTGTTCTTGAAGCACTTGTTGAT…
>Rh_FV6G30000.m.1:1-672(+)	type:complete len:224	Early transcription factor 82 kDa subunit (probable)
ATGGCAATGGTCATATGGGTTCTTTTGGTTTATCTTCTTGTTGTCTCTGTTTCTGCTGCTACTCAAATGAAAGTTACTAATAACCCTGCGGATGAGTTAGTGGCTGTTCTTAACGCTAACAGAACTGCACACAAATCATCTTCCCTCTATGACAACCCTGGATTGGCCTGCATTGCCTTGCAGTACATAAAAGCGTACAAAGGTGACTGTGGTGCTGTAGGAGGTCCAGATGCCAAGAAGCCAGCTGATTCCGAGTTTGTTGAAGCTTTTGCTCCAAACTGTGGTATCCAAGTCTCAACCCTCTCTCCAATTACCGGTCGTTTACTTGGCTGCGAGACTAAATATGTCCACGCTGCTGAAGCATTTTCAAACATCTTGATTGAAAGCAGTAAGAGCTTG…
>Rh_FV0G36280.m.1:1-1371(+)	type:complete len:457	IAA-amino acid hydrolase ILR1-like 4, Precursor (putative)
ATGGATTTCCCCAAATGGGTTTCTTTGATTTTCATACTCTGTATGATTACGCCACTGCCCATTTCCTCAAACCAATCTTCGAGCCCAGAAGTGGAGCTGGCTCAAATCCCAGTCTTGTTTCTTGAACATGCTAAAAGAAACGAGCTTTTCGATCGTATGGTGAGTATCAGAAGGAAAATCCATGAAAACCCAGAGCTTTGTTATGAGGAATTTGAAACCAGTAAGCTTATCAGAGCTGAACTTGACCGGCTGGGCATCCCTTACAGATACCCTTTGGCTGAAACCGGCGTTGTTGGCCTTGTTGGGACCGGTGGTCCACCCTTTGTTGCAATCAGAGCAGACATGGATGCTTTGGCTATGCAGGAGAGTGTGGAGTGGGAGCACAAGAGTAAAATTCCA…
>Rh_FV5G16420.m.1:1-999(+)	type:complete len:333	Protein TIFY 6B (probable)
ATGGAGAGGGATTTCTTGGGTTTGAGTTCAAAGAAGACCTGTGTGACTGTGAAAGATGAAGCCAATGATGAACCCAAGAATTCAGTAGTAACAAGAAGCTCAAATTCAGGGATGCAGTGGTCGTTTTCAAACAAGGTTTCTGCACTTCCTCAGTTCCTATCTTTCACGGCTCCTCAAGAAGAGATGTCGAGAAAAGGTGTTCATGACACATCTTCATTCATGACTATATCAACTGCTGATGCTTTTGAATCTAGCCGGAAGTCGTCCTCCGGTGTAATCCAGAAAAACATGGTTGGTTCAACAATAAAACCACAGCCGCTTGCAGGAGTTCCAATTCTAACCCCTGTATCTGCTCTTCCGTCTAAAAGTTCGGTAGTTGGTACCACTGATCTCAGGAAT…
>Rh_FV0G32750.m.2:1-1734(+)	type:complete len:578	Phototropin-1 (putative)
ATGGCCAAGTCAAAGAGCAACAAGAACAAGGTCTCTTACATTTCAGTCCCTTCTCAGATAATCAATTCTTTGTCTGCATCTTCTCTTCAATCCCTCCTTACCTCACCCAAGAAATCATGTTCAAGGAGCAAAGCAAGGTACTTGAGCTTGCTGACCAAGTACAGGAGCCCAAGTTTCTGGGTTTTCTTCCTCTTGCTCTTTGGAATTCTTGGTATGCTCAAGTTGGGATTTAATTTAAACACTCTGATCCCTTATTCTCCTTACCCATGCGCTACAAGCCAGTTCCACGCCTTAGTCTCCTCAAATGGATATTTGAAATCACACATGAGTATTGCCTCAAACGAAAATGGTCAGAAAGCTGAGGTCTTTGACAGTTTCAGCCATTCGCTCCCCTTGATT…
>Rh_FV6G01250.Contig1:1-423(-)	type:complete len:141 0020, Precursor (putative)
ATGAAACTCCTGCAGCAAATCCGAAATGTGCCCCCACAGCTGATTGTAATGCACATCGAACACCTTGAGCTGATTGAGATTCGACGCCGGACCCGGGAACCCACCTTTGAAGAGATTCCGAGACAAGTTGAGATAATTCAAGCCCCACAAGTCGTTAATCCGGGACGGGATCGGGCCGTAGAACCGGTTCGCGGACAGATCCAAGTGCTGGAGGGAGGACATTGCGCCCAGAGCGGGCGGGACCCGACCCGTGAAGTCATTGTTGGCAAGACTGAGGTTTTGCAATGCAGTGAGGCCAGTGAGGGTATTCAACTTAAGCTCGCCGCCGAGGCCGAGGCCGTCGAGTGCCACGGCGACGACATTGCCGCCGTCGTCGCAGTAAACGCCGGTCCAGGGAGG…
>Rh_FV2G28130.Contig1:167-823(-)	type:complete len:219	Blue-light photoreceptor PHR2 (similar to)
ATGGACTCGTTGTTGGCGGAGTTGAGGCACTCGTTGTCGTGGACGCGGAGGTCGTTGCGGAACCAAACGATGGAAGCTCGACGAATTCCGGCCCCGTTGTTGGGGTCGAGGGGGCGGCGGGGGCCGAGAGTGAGGGGGTTTTGGAGGGGGTTGGCGGAGATGGTGGACTTGAAGGAGAGCTTGGAGGGGGTGGCGACATTGGCGGAGGCGGAGAGGGAGAGGTGGGCGAGGGAGGAGGCCTGGCTGGGGATTTTCGCCTTGGTGGGCTGGGAGGAGAAGAGGGTGGCCACTTTGGGTTGTTGGAAAAAGTGGGTGGGGAGGATTGAGGCCAGGGAGAGTGAGAGTGAAGCGGTGGCGAATGGAGAAGAAGAAGAAGAAGGGAGGAGAAGGGCCAGTGGG…
>Rh_FV6G26910.Contig1:82-639(+)	type:complete len:186	Thioredoxin-like 5, chloroplastic, Precursor (similar to)
ATGTCTGTTCTGGCAGCAAATTCTCACATTTTGTGTAGAGAAGTTCATCGCAGGGAGCATCAACAACAGTTTTGGAGCGCTGCAGGGGGCAGTTGTGTTTTGCCGAAATCTTCTGGGTTTGGTTTCTTCCATAGAAACAGAGACAGCAAGAAGATATTGAGAAGAGACTTGAAAGTAGAGGCCTTTTGGCCAGAGTCCAGACCCACTTTTGTAGAGATGGAACCTATAAACGACTCTGATCACCTTGATCATATATTAAGCCATGCTCAACAGCTCTCCCAGCCCATCGTTATTGATTGGATGGCAGCTTGGTGCCGCAAATGCATCTATTTGAAGCCCAAATTGGAGAAATTGGCTGCTGAATATGAAACCAAGGCCAAATTCTATTATGTAGATGTC…
>Rh_FV6G39460.Contig1:272-1582(+)	type:complete len:437	Zinc finger CCCH domain-containing protein 3 (AtC3H3) (probable)
ATGCCAGACACTCGGCAGGCTCTGAAGCATGCCGTTCCCAATCAATCCGACGGTACCGTTGAAGAGGGGTTTTGGCGGTTGACAATCAATGAGAATCAAGATGGGGGTGTTGTGGCTCAGTCTAACCTATACCCTGATCGACCTGGTGAACCCGACTGCATATATTATTTGAGGACTGGGTTGTGTGGTTATGGCAGTAACTGTCGGTTTAATCACCCTAAATATGCTTCACAGGCTGCTCAGTACAGTGGAGAACTCCCTGAAAGAGTTGGACAACCTGACTGCGGGTATTATCTGAAGACAGGGACTTGCAAATATGGATCAACCTGTAAATTCCATCATCCAAGGGACAGGCGTGGAGCTGGACCAGTTTTATTCAACATATTAGGACTGCCCATG…
>Rh_FV4G19260.m.5:1-408(+)	type:internal len:137	Kinesin-like protein KIF15 (probable)
CAACCTGAAGGAGCAACGTTCTGCCTGAAAAAAGAATTAGAGATAACACTTGATGCTTTTAACACTCTATATGTTCGGTTAGCCTCACTTGTTAGTGAGACTGTCAGTGAAAATCATTCTCAACAAGGAGATTTAAAACAAATTATTCCACCGTTTAATCTGAAGACGGAGAGTGCTTATGCAGGTTGTCATACAACAGAAAAGTTAGTTGCTGGTGAGAAAAGTGATTTCGCTGGTAGCTTCTTAATCAACTTTGAAGAAGCGCATGCAACAATAAAAGAGGCTGATTTCATGTTAAATGCCTTGCTGGAAGCCAATGAAAATTCAAAACAATTGACTGGGCTGTGGAAGCAAACTGGTGAGGAACTAATGTTAGAGAGAGCAAGCTTTATTAAAGAA…
>Rh_FV2G45910.m.2:1-513(+)	type:complete len:171	Protein SON (NRE-binding protein) (probable)
ATGACTGCAGCTCAGAGAATGATGGCGAAAATGGGGTGGAAGCAGGGGCAGGGGCTTGGGAAGCTAGAGCAGGGGATTACTACTCCTTTGATGGCCAAGAAGACGGATAGGAGAGCCGGGGTGATTGTGAATGCTAGTGAAACAAAGCCGGAGAAGAAGGCCAAGGGTGTCAATCTTAATGGGCCACCCACTCGGGTATTGTTGCTTAGAAACATGGTGGGACCGGGTGAGGTGGATGACGAGTTAGAAGATGAAGTAGCATCAGAGTGTGCAAAGTATGGTACAGTGACCCGGGTGCTCATATTTGAGATAACAGAGCCAAACTTCCCAGTGGATGAAGCAGTAAGAATCTTTGTGCAGTTTGAGAGACCTGAAGAAACAACCAAAGCATTGGTTGAC…
>Rh_FV4G08580.Contig1:1-1233(+)	type:complete len:411	Probable protein phosphatase 2C 33 (AtPP2C33) (similar to)
ATGGTAGGTCCGGTGGGGGAGGCAAGAAGGGGTGGACATGACTGTATGGTTGGGTTGGACTGTTTTCTGGACATCGTCAGGGCTTTAGGGATGGGCTCGTGCCTCTCCATCACCGGTGACAACGCCCCCGGCTACGGCCGGGTGTCTTCCCCGGCGCAGAGCAACAAGAGGAGGAAGAGGTCGACCGGCAACTCGTCGTCACCGGTTTCGTCGGCGGCGGCGAGTTCCATGGAGATGTGGCTGCACAGGATTCCGGGGAGGTTGTTCCTGAATGGCTTCTCTGATGTGGCTTCCCTGTTCAGCAAGCAAGGCAAGAAGGGTGTCAATCAGGACGCTATGATTACTTGGGAGAATTTCGGCTCCAAGGAAGATACAATATTTTGTGGTGTTTTTGATGGC…
>Rh_FV7G33840.m.1:1-1881(+)	type:complete len:627	ATPase family AAA domain-containing protein 3-B (probable)
ATGGCGAGGACATATGCACTAGGGCTCATCACAGCCGCAGCTGCCTCCGCCTCCTTGTCAAACCCCAAGACTGCTTATGCCGACGGCCCTTTCGGCTTCTCCCCCTTTTCTTCTCCCAAGGCTCCCCAACCTCCTTTTCCCGCGCAATCGCCGCCGTCCGATTCTCCGGCGGCTGCTGGGGCTCCTCCTCCTCCTCCGCCGCCGAAGCCTCGCAATGATTACCCGAGGACTACTTCGGCCGGGTTCGATCCCGACCCGCTGGAGCGCGGTGCCAAGTATGCCAAAGATATCAGCAACTCTAAGGATGCCAAAAAGATATTTGAAGTTCTGAAGAAGCAAGAAGAGACGAGGCAGGTTGAGTTGTCTGCAAAGGAGGCCGAGTTTAAGGCCATGCAAGCT…
>Rh_FV7G39740.m.3:1-1506(+)	type:complete len:502	Cytochrome P450 704C1 (probable)
ATGGATTTTCTTTCCACTGCTGCACCTACCATAGTAATAATTTTAGCAGTAATTCTTTTACCGGTAATTTTTTGGCCGTTGAAGAACAAGAGATACCCACCTGTTGCCGGAACTATCGTACACCTATTTAAATATCGCTTCAAGCTGCACGATTACTTCACTGAGCTTGCATGCAATTACAAAACATACAGGATAAGTGTATTGTTCAAATATATAGTTTTCACAGCAGATCCTGCAAATGTTGAATACTTGCTCAAGACGAACTTTGCAAACTATGGCAAGGGAGAGTACGTGCACAGCCTCATATCAGATGTTGTAGGCGACGGGATCTTCTCTGTGGATGGGGAAAAATGGCGGCATCAGAGGAAGACATCAAGCTCTCACTTCTCAACAAAAATA…
>Rh_FV5G24270.m.1:1-1677(+)	type:complete len:559	Xylulose kinase (Xylulokinase) (probable)
ATGGCAGATTATTCTTTGCCTCAAGACTCTTACTTTCTTGGGTTTGACAGCTCTACCCAGTCGCTGAAGGCAACTGTGCTAGACTCCAATCTCAACATTGTTACGACAGAGCTTATCCAATACGACACTGCTTTGCCCCATTACAACACCAAAGATGGAGTTTACCGAGACCCCTCGGTTGATGGGAGAATAGTTTCACCCACCTTGATGTGGATAGAGGCTCTAGATCTCGTACTTGATAAACTTTCAAAATCTAATTTAAATTTTGAGAAGATTACTGCTGTTTCTGGTAGTGGGCAGCAACATGGGAGTGTCTACTGGAAGAATGGGAGTTCTTCAATATTATCATCTTTGGACCCCAAGAAGCCATTGGTGCATCAGTTCAATGATGCTTTCTCT…
>Rh_FV3G05960.m.1:1-744(+)	type:complete len:248	RING finger protein 141 (probable)
ATGTACATAGCTTCAATGCGAAAGTCGTTCAAGGACTCTCTCAAAGTGCTTGAAGCTGATATTCAGCATGCAAATACTCTGGCTTCGGATTATCCGAGAGAGTATGATGGTGCTTGTCTTCAGATGAGAATGTCATACAGTCCGGTTGCTCATCTGTTCCTTTTTCTGGTGCAATGGACTGACTGTAACCTCGCTGGAGCCCTTGGTCTGCTCAGAATTCTAATTTACAAGGTTTATGTGGATGGCACAACCACCATGTCTACACATGAGAGGAAAGCAAGCATTCGAGATTTCTATGCTGTTATTTATCCCTCTTTATTGCAACTTCAAAGAGGTGTCACCGATAGTGAAGATAAAAGGCAGCAGGCAATATGCGTGGAAAGGTATCGAAGAAGAGAT…
>Rh_FV5G24530.m.1:1-342(+)	type:complete len:114	Cytochrome c
ATGGCGTCGTTCGCTGAAGCTCCACCGGGAGATGCCAAGGCCGGAGAGAAGATCTTCAAGACCAAGTGCGCTCAGTGCCACACCGTCGACAAAGGCGCCGGCCACAAGCAGGGACCCAATTTGAATGGCCTGTTTGGGAGGCAGTCTGGAACAACCCCTGGATACTCCTATTCTGCTGCTAACAAGAACATGGCTGTTAATTGGGAGGAGAAGACATTGTATGACTATTTGCTTAATCCCAAGAAGTACATTCCTGGAACCAAGATGGTCTTCCCTGGATTGAAGAAGCCAAAGGAACGTGCTGACCTCATTGCCTATTTGAAGGAATCAACTGCATCTTAA
>Rh_FV0G33970.m.3:1-2475(+)	type:complete len:825 4320, mitochondrial, Precursor (similar to)
ATGCTCTCCAAGTTGTGTGCATCATCACCCAGTTCCCGATTTTGTGGGCATGGGCATGGGAATCATCCTCTATGTCGTTTTGGGTATGCTTCAAGGAAATCTTCAGAGTATGACAAGCCTCGGTTCAGGATTGTGGGGCAATCTCTGGGGGATAGGTGGAAGCTCAACGACGTTGATGCCAATGCGGTGCAAGAAAAGTTGAACTCATGGCTACTGAAGACCCAAAGCTTTTTAAGTGAAGTTACTTCTCCACTAGTAAGAACTAGTCAGACTGGAAAACCTGTCACCAGAGATGCTCTTGAGACACAAGATATGGACGACATATTTATGGCTGAACAGACTATTAATAGCAGAACACCAAATGGAATTCTCTCTTTGGCTGCTATTGTATCTGTAGAG…
>Rh_FV4G20340.m.2:1-1833(+)	type:5prime_partial len:611	Beta-fructofuranosidase, insoluble isoenzyme CWINV1 (AtcwINV1), Precursor (similar to)
TTCAAGTGCTCCTCACTTTCCTTGAAAACTACCAGACATCGGGTGCCTTGGTTTCCCAACCCTCACAAAGCCAGTATGGCCTTGATGATATTCTCTCTTCGGATATTCTTCTTTCTTTCAGTTTTGCTTTCCTTTGGCGTTATTGAGCTTGAAGGTTCCCACCATGCTTGCAGCAACCTTCTGAATTTGGAACTACCTTCAACATGCCAAGCTAAAGAGCCTTACAGAACCGGGTATCATTTCCAGCCTCCCAAGAATTGGATCAACGATCCTAATGGGCCATTGATATACAAAAACGTGTACCATCATTTTTATCAATATAATCCTCATGGTGTAGCGTGGTCACCCAATATTGTTTGGGCCCATTCAACATCAAATGATCTTGTCAATTGGATTCCA…
>Rh_FV3G33310.m.3:1-507(+)	type:complete len:169	Retrotransposable element Tf2 155 kDa protein type 1 (probable)
ATGGATTACTACCTCCCAGAGGAAGGAATAGAGGCCTTCCACTCGCTGTACGAAAGACTATCATCGTACTTAGTGGAAAAAGAGGCCTATGATCGAGTCGCGACCTTAGAGGCCGTCAATGAAGAATTCTCTGATCAAGAACAAGAGGATGAGGTGGATATTCAGCTCTCCCCGGCGGCACTGGACTATACACCTCCTAAAGTCAGAGACCCTACAGAGAAAGTTAATCTTGGAACAGCAAGTGAGCCTATGAAAGTGGTTATCAGCGCTTACTTAGAGCCTAGCGAGAAACAGAGGCTCACTGACTTATTGCTAGAATTCGAACACTGTTTTGTGGAGAAGTATGAAGACATGCCCGGCCTGTCACCGGACTTGGTTTGCCATCAACTGCCAACACTC…
>Rh_FV2G12250.m.2:1-570(+)	type:complete len:190 (AtGluR2), Precursor (putative)
ATGTTTGCAGTAAGCACCATTAATGGAGGAATCTCAAAGATTGCCATTAAGGCTGCCGAGGAGGATGTGAATGCCGATCCAAGCATTCTTAGTGGAACTAAATTTTCTGTATCTATGCATGATTCGAACTACAGTGGATTTCTCAGCATCATCGGAGCACTAAATTACATGGAGTCTGATACCGTGGCTATAATTGGTCCTCAAACTTCTGTAATGGCTCATATAGTCTCACATCTTGCAAATGAACTACACGTGCCGTTACTGTCATTCACTGCACTAGATCCCACCCTATCAAGCCTGCAATACCCTTACTTTCTTCAAACTGCACCAAATGATCAATTCCAGATGAATGCTATTGGAGACATGGTTAGTTATTTCGGTTGGAAAGAGGTGGTTGCA…
>Rh_FV3G14320.m.7:1-2235(+)	type:internal len:746	LRR receptor-like serine/threonine-protein kinase FLS2, Precursor (probable)
CTTTATATAGAGGGAAAGATCGGTGTAGATCGAGGCCACAGCAAGCCACACCATAATAAGTTGCTACCAATGGAGAGAACTCGGTTTCTCTTGTCGATAACGTTTCTGTTGGTACACTTCTGTTCTATGGGTAGCTTAACCATGACAGCACAAACCAACATCAGCACAGACCAGTCCGCTCTTTTTGCTCTCAAAGCCCGTATCACCAATGATCCTCAAAATATGATCTTCAGCAAATGGTCAACCACCACTACTGTTTGCAACTGGGTTGGCGTTACTTGTGGCAAACGCCATCATCGAGTCACAGCCTTAGATCTTTCTTACTTTGGTCTCACAGGTACTATTCCTCCGGAGCTTGGCAACTTATCATTTCTTGTCGAGCTGTATTTGAGAAATAAC…
>Rh_FV6G27730.Contig1:1-420(+)	type:complete len:140	Splicing factor, arginine/serine-rich 13A (probable)
ATGGCACCAACAAGGGATCCACGTGGCTTTGGATTTGTTCAGTTTGTAGACCCTGCTGATGCTGAAGATGCCAAGTACCATATGGATGGGCAAATTCTTCTTGGGCGGGAATTGACAGTTGTATTTGCTGAGGAGAATAGGAAGAAACCCTCGGAAATGAGGGCAAGAGACCGGGGTCAGTCATATGACAGCAGGCGGAGCATTTATTCTCGTTCACCACGCTATGCTCGAACCTACTCTCGAAGTCCAGGTTATTATTCACCCTCCCCTAGGAGAAGGCGGTACTCAAGGTCGATTTCACCAAGAGGTAGGAGGTACCGGGAGCGATCGTACTCAAGGTCTCCCTATGGTTCAAGGAGCCGCAGCCGAAGTCGGAGCTATAGCAGGAGCCGCAGTCGA…
>Rh_FV0G38010.m.1:1-1647(+)	type:complete len:549	Peptide transporter PTR5 (probable)
ATGGCTGGTTCAACAAGAAAGAGACTCGGCAACTCATGCATTCTTCTCATAGTAATTGCTGGTATGGAAAGATTTGCATACAAAGGAGTGGCATCCAATCTGATAACTTATCTGACCGATGTAGTAAAGATGAGCAACTCTTCTGCGGCGAAGACGGTGAACAGGTGGTGCGGATTCACATCCATGGTTCCACTCTTGATTGCACCCCTTGCTGATTCTTACTGGGATAGATATTACACCATTGTAGCCTCTTGTTTTATCTATGTTGCCGGGCTTGTGGCATTGACATCAACAGCACTAATGTCCCGGGCATCGTCCGATCAAGCAAACAAAACAAGTTCATCTTCATTTCTGTTTTGCTCATTGTATTTGATTTCTCTTGGTCAAGGTGGGTACAAC…
>Rh_FV7G30590.m.2:1-312(+)	type:complete len:104	hypothetical protein
ATGGCAATGAAAGGTGAAAATAAAGTCGCATCAATTGGGGTATATGCAAGATCGCCTACTTATGCCGAAGAATATGAAAATTTTGTCACAATCAAGCTCACTAGTTCATTAGTTTATAGCTTATATCAATTTTCGCCTCTTTTTTCTTCATGTTTCCTTCTGTTGCCAGTATATTTGTTTCATCTTTCTATTTGGTTGAAAATTCTCAGTTCCAACATCACTTGGTTGTACTTGGCCCGAATATTTATAGCAGTGATTCCCAGTTTAATTTCATATTACTTTCTTTATTCAATTGTGTTTTCTAAGTGGTGA
>Rh_FV3G17380.m.3:1-1035(+)	type:complete len:345	Post-GPI attachment to proteins factor 3, Precursor (probable)
ATGGCCCCCCGCCTCCGTTGCATTCTCTTCCTCGCCGCACTCTCCGCCGCTCTGCTTCCGCCGCTCCTCGCCAGCTCCGGCGACGCCGATCCGATTTACCGGTCTTGTGTGGAGCAGTGTCAAAAATCTGGATGTGTAGGGGAGAAATGCTTTCAGCACTGTAAATTTTCATCTGATGGGAAACCTATTGATGGCCCTTGGTATATCGAAGAACCTCTCTATTTGCGCTGGAAGCAATGGGACTGCCAAACTGACTGTAGGTACCACTGCATGCTTGCGAGGGAGGAGGAAAGGGGGAGACTTGGTGACAAGCCTGTAAAGTATCATGGAAAATGGCCATTTTGGCGTGTTTATGGCATTCAGGAACCTGTTTCCGTTGCTCTCTCTGCTCTCAATCTT…
>Rh_FV2G37670.m.1:1-1641(+)	type:complete len:547	L-ascorbate oxidase homolog, Precursor (putative)
ATGCCGCTAAACTTAGCGGGAGGTGCCATTTCGGCACTGCTATGCCTCAGTCTCACCGCCACTCTGCTCTCCGTGGTTACCGCTGAAGATCCCTACCGTTTCTTCGAATGGAATGTCACTTACGGCGACATCTACCCGCTCGGTGTTCGCCAAAAGGGAATACTTATCAACGGCCAGTTCCCCGGCCCGGATATTCACTCCGTCACCAATGACAATCTCATCATCAATGTCTTCAACAGCTTGGACGAGCCTTTTCTCATCTCCTGGAATGGGATCCAACAGAGACATAATTCATTTCAGGATGGTGTGTATGGGACAACTTGCCCAATTCCACCAGGGAGGAACCTTACATACATTCTCCAAGTGAAGGATCAGATTGGAAGTTTCTACTACTTCCCT…
>Rh_FV2G34570.m.1:1-1641(+)	type:complete len:547	RNA polymerase sigma factor rpoD (Sigma-A) (probable)
ATGGGTTTGGGTTTCAGGCTGAACCTCAAGTGTGGTTTTCCAATTCATAATTCTCATTGGCAGACCAATTCTCCTTCCAAGCTTTCTTCAACTTCTGTTAGAGGCAGGGAGGGCTCTTCTTTCAGTTCAGCAAGGCTGTCCTTTTTGTCTGTTATTTCTGAGGAATGTGAGACTTCTAATAAAGATTCTTTCAAAGTGTACACGTGTCCATCTGCATCCCCACAACTCTTAGATGATGGTTACTCAGAAGTGGAAGAGAAGATGAACATTAGGGGGATGTCCAACAGTGGCTCACCTAACATGATTGATGATAAAGAGCACAGCTTTATATCCAGTGCAGGGTTAAGAACATCTCATTTTAGCTTGTTACTGCAAAATCTTAATGTTTTGGAGGAGACT…
>Rh_FV2G28040.m.1:1-825(+)	type:complete len:275	LYR motif-containing protein 7 (probable)
ATGTCACGTTCCCACAAAGCCCTCGACTCACGGCACCCCTTAGATTCGTGTACATTTCAACTCCATAGCTGGAGACCTTTCCAGATTCAACAGCAGACCACCGCACCCACCTCCAAAACCCTAGACTCCGATCCCACCAACCCCAAACCCTACTACACCAAGCGTCCATGCCTCTCCAACCGAGCGACGTCGTTTTCCATCGACGCCATCGACATGTCCAGGCTGACTTTGGTCGACGACGACCGGACGATCTCCGGAGGGCACCATAAGCACGGGAGCTTCCGATTCATTGCCAAGAAGAGGCGGCGGCGCGGGTCCAGGTCGGTCTCGGGTCGGAGCAGCGATCGGAGCGGGACCCGGAGGTGCTGCTCCGTCGGGGCTTCGGCTGCTTACGGGACG…
>Rh_FV5G00310.m.1:1-1401(+)	type:5prime_partial len:467	Xyloglucan galactosyltransferase KATAMARI1 (probable)
TTTCTCTCTCTCTCTCTCTTCTTCCCCATCATGGCCTCCTGCAACTCCACTTTACTAATCCTCTTCTTCTTCTTCTTCGCTTTGGCAGCTTCCGAGTCTTTAATCGACCAATCCGACTCAAACCCAACGGACTGCGCCGACCGTTGGATCCACATCCGGCGCCTCCCCTCCACTTTCAACCTCGACCTCCTCTCCAACTGCTCCGGCTACCCCTTGTTCGGCGACCTCTGCCCCTTCTTGCCCAACCATGGCCTCGGCCACAAGACCCACAACCGCTCCCAGAGCTGGTACCGAACAGACTCCCTAATGATGGAGCTCATCTTCCACCGCCGGATGCTCGAATACCCATGTCTGACGTCAGATCCCCGCCAGGCTGACGCCGTCTACCTCCCCTACTAC…
>Rh_FV4G23360.Contig1:33-488(-)	type:complete len:152	Thioredoxin-like protein 4A (similar to)
ATGTCGTATTTGCTGCCGCACCTGCACTCAGGATGGGCCGTCGACCAGGCGATTCTGGCCGAGGAAGAACGTGTTGTCATCATACGATTCGGCCATGATTGGGACGAGACTTGCATGCAGATGGATGAAGTGCTAGCATCAGTTGCTGACAAAATTAAAAACTTTGCTGTCATTTACCTTGTGGACATTTCAGAGGTTCCTGATTTCAACACAATGTATGAGCTGTATGACCCATCCACAGTTATGTTCTTTTTCAGAAACAAGCACATTATGATTGACCTTGGCACTGGGAACAACAACAAGATTAACTGGGCTCTCAAGGACAAGCAAGAGTTCATTGACATTGTGGAGACAGTGTACCGTGGTGCAAGGAAGGGGCGCGGTCTGGTGATTGCTCCC…
>Rh_FV0G16210.m.1:1-3786(+)	type:complete len:1262	Protein FAM48B1 (probable)
ATGGGTATTTCGTTTAAGGTCTCAAAGAACGGTACCAGGTTCCGTCCCAAGCCTCCTCTCCCCTCCGAGACCAACGTTGTTGCCGATGACGTGTCCGAGATCAATGCCTCCTCCAATTCTCGGAAGCTCCAGGTTGAAAGAAAGGAGAATGTGGCTGGTATGTCTGGTTCTTCAGAGTCCTCTGAAGCGCTGCTCGTATCTGCAGAGACTGAGGCTTCCTTCACGTTAAATCTCTTCCCAGATGGATATTCAATTGGAAAACCCTCTGAGAATGAGAATGCTCATCAAGATGTTCCGAAGCTGCTGCACCCATATGATAGGACATCAGAAACTCTCTTCTCGGCAATTGAATCTGGTCGGTTGCCTGGAGATATTTTAGATGATATTCCTTGCAAGTAC…
>Rh_FV0G04050.m.6:1-399(+)	type:5prime_partial len:133	Probable inactive purple acid phosphatase 1, Precursor (similar to)
CGTCATAGCATGTGTGGTGCACCTGCAAGAACAGTGGGATGGCGTGACCCTGGATTCATACACACTAGTTTTCTGAAGGAGTTGTGGCCAAATAAAGTGTATACGTACAGGCTGGGACATAGATTGTCTAATGATACATATATATGGAGTCAAGACTATCAGTTTAAAGCATCTCCTTATCCTGGTCAAAATTCTTTACAACGTGTAGTCATTTTCGGTGACATGGGAAAGGATGAAGCTGATGGTTCCAATGAATATAACAATTTCCAGAGAGGCTCTCTCAACACTACTAAGCAGCTTATTCGAGACCTGAAGAACATTGATATTGTGTTCCATATTGGAGATATATGTTATGCAATGGTTACCTTTACAATGGGACCAATTTACTGCACAAGTTGA
>Rh_FV7G04240.Contig1:1-1992(+)	type:complete len:664	Two-component response regulator-like PRR95 (OsPRR95) (probable)
ATGGTGGGTGAAATGGAGGCGGTAAAAATTGAGAGGAAGGAGGAGGAAGAAGAGGGTGGTGGGAGCTCCACAGAGGTGGTGAGCTGGGGGAACTATCTTCCCACCAATGTGCTGAGGGTTCTATTGGTTGAAGCTGATGACTCTACTCGTCAGATTATCACTGCTCTTCTTCGAAAATGCAATTACAGAGTTGTTTCGGTTTCTGATGGATTGAGGGCGTGGGAGACGATAAAGGTGAAGCATAATAAGATAGACCTTATTCTGACTGAGGCAGAGTTGCCATCGATATCTGGATTTGCGCTTCTTACTTTGGTGATGGAGCATGATATTTGCAAGCACATACCTGTTATAATGATGTCGTCTCAAGACTCTGTGAATATGGTTTTGAAGTGCATGCAA…
>Rh_FV3G33440.m.1:1-333(+)	type:5prime_partial len:111	Presequence protease 1, chloroplastic/mitochondrial (PreP 1), Precursor (putative)
GACCGAAGGGGTTGTCATAGAAAGGGATACAGATCGGGCTGTTGGATTAGAGAGGAGAGGAGGGAGGGATCCAAGATTTCATCGAGTGTTAGTGATTTGGTGGTTTCGTTTCTTAATCCATTCACATATCCTGATAAGACTTGCTACCCAGTTGCCTCCACAAATTCGAAGGATTTCTATAATCTGGTCGATGTGTACCTTGATGCTGTGTTCTTTCCAAAATGTATGAAGGATTTCCAGACTTTCCAACAGGAGGGCTGGCATTATGAGCTCAACGATCCTTCTGAAGACATATCTTTTAAAGGCTCGATATACCTAGAAAAGACCATATGA
>Rh_FV0G12640.m.8:1-552(+)	type:complete len:184	60S ribosomal protein L17-2 (similar to)
ATGGTGAAGTACTCCAAAGAGCCCGATAATCCCACCAAGTCTTGCAAAGCAAGGGGCTCTGACCTCAGAGTTCATTTCAAGAACACAAGGGAGACTGCGTTCTCAATCAGGAAGATGTCCTTGATTAAGGCAAAGCGATATCTGGAGGATGTTTTGGTTCACAAGCAAGCCATTCCATTCAGACGTTTCTGCCGTGGTGTTGGGCGTACAGCTCAGGCCAAGAACAGGCATTCCAATGGCCAGGGACGCTGGCCTGTGAAATCTGCCAAGTTCATTTTGGATTTGCTTAAGAATGCTGAGAGCAATGCTGAAGTGAAGGGTTTGGATGTTGACTCTCTTGTTGTATCTCACATCCAAGTCAACCAAGCACAGAAGCAAAGACGCCGAACATACCGTGCT…
>Rh_FV6G04470.m.1:1-894(+)	type:internal len:299	TMV resistance protein N (probable)
GCTTTGGATTTGGCTGGAATTCACACTTTCAGAGATGATGATGAAATTGAGAGAGGAGCGGAGATAGCAGTAGAACTGCAGAAAGCTATCCAGGAATCAGAGGTATCAATAATCGTGTTTTCCAAGAATTATGCTTCCTCAAGATGGTGCTTGGATGAGCTTGCCACTATCATGAAACGTAGAAGAAAAGATGGACACATGGTTTTGCCAGTTTTCTATAAGGTGGATCCATCCCATGTTAGATATCAGACTGGCAGTTTTGGAGAAGCGTTTGCCAAACATGAAGAGCGCTTCCAGGAGGAGATGGGCAAGGTGCACGAGTGGAGAAGATCTCTTAAAGATGCTGCCGATCTGGGTGGGATGGTCTTAGGAGATCAGTATGAATCACAGCTGATCCAA…
>Rh_FV0G04240.m.1:1-1875(+)	type:5prime_partial len:625 6460, mitochondrial, Precursor (putative)
GAGAGAGAGAGAGAGTTCAGTTCACCACTGATGGCGTCCCAAATGGCGATCCTTGCCCGGACCCGATCCCTGGCCAAAACCCTAAACGCAAACCCCACCTTCTTCAAGACCATCACCACCTTCTCATTTCTCTCTCAGGAGCCCCAACTCGCCGCCGAGCCCACTCAGCCGGCGGCCCCCGAGGTCCCGCTCCCTCCCAACCCAACCTCATACCCCGAAAACTGGCGCACTCCGCCGTCCTCCGCCGCGTCGGCTCAGTCTCTGCTCCCCCTAGGGTTCCTCCAGCAATCCCCGAGCTTCCAAATCCAGTCCCTCTCGCAAGACCTGGACTCGCAGGGACTGCTCAACGTCTTCGCCGATTGGATGACGTCACAGAAGTGGACGCAGATGAAGCAGTTG…
>Rh_FV5G08900.m.4:1-1542(+)	type:complete len:514	Cytochrome P450 71A25 (similar to)
ATGGAGCAACCCCCAGCTGTTGCAGCATCGAATCTATTTACATTCGCTTTTCCCTTCGTCTTCTTCACAATCTTCCTCATCAGATGGCTTATTCCCACTACACCGCCAACCCAGAAATGCTTGCCTCCTTCTCCGCCGGGCCTCCCAATCATAGGGAACCTCCACCAGTTGGGCCGCCTCCCTCACCGGTCCTTACAACTTCTATCCCAGCGCCACGGCCCACTGATGCTACTTCACTTGGGGGTCAGACCAGTTCTCGTAGTCTCCTCCGCAGACGACGCTCGTGACATCATGAAAACCCACGATCTCATCTTCTCCAACAGACCCAGATTGACAGTTGCTGACAGACTTCTCTACCAAGGTAAAGATGTAGCTTCTGCTCCGTACGGTGAGCATTGG…
>Rh_FV1G25120.m.1:1-2205(+)	type:complete len:735	Autophagy-related protein 3 (probable)
ATGGAAGACGACATCCCCAAATTGGCTGCTGATTCCGATGAGCTTGACCATGTTCCGTTGATACGACGCCGTAACCTGTTACTGGCTACCAAGCAAAAACCGACGTCTCTCATTGATATTGCTCTTAAACAAGAAGACGCAGTCTCCGAGTCTCGACGTTTGCAGGATGTGTTTTCTTTTCCTTGTGCTGCTAGAGAAGTGGGAGTTCAATTATTGGAACAAGAAGAACATCGGGATTTTGCAACTCCCAGAGGAGCTACACCTGAACTTCCGTGCAGCAAAACTGAAGTAGATTCTTCGGTCGATCAATGTTTACATAATGACGCTTTCAGCCGATGTGTGGAAATGACTGCTATCTGCGACTCCAATGGGACAAAGTTGAATACTTTTGCTTCTTCC…
>Rh_FV3G25390.m.1:1-381(+)	type:internal len:128	hypothetical protein
AAATTTAATGCAGATTGTAGTGGCTGTTTTCTGCGTATAAGAGTGGGTCTGGATGTAAACCAGCCTTTACGAAGATGGGTTAGAGTGTCTTTAGCACCAGGTTTGCAACCGGAAAAATTCCATTTGGAGTATGAACGTCTGCCCTATTTTTGCTTTTTCTGTGGAAGGCTTGATCATGTTAGTTCTGGGTGTGTTCTGCATAAGGAGGGAGTGATCAAAGAAGAACGGTTTGGACGTTGGAGGACGGTGTCCAAGGATGTGTTCACTATTGACCCAACAAGGCAATTGTCAGAGAGGAGATTTGGCTTGTTCTCTCAACCAAAACAGTGGTCTATGCGAGCACCGGAGGCTGGGGAATTAGGGTGTGTGCGGTCTAGGGAG
>Rh_FV6G16650.Contig1:1-1083(+)	type:5prime_partial len:361 0440 (probable)
GACACTATGGTTTTGATTTCAGGTCTTCCTGATGAAGTAGTCTACGATTGTCTTATTCGTGTCAAGTATGATCAGTTTCCGACTATAACATCTGTTTCTAAAGGTTGGAAATCAGAGGTTGAGCTACCAGAGTTTCATCGCTTCAGAAAGAATGGTGGTTATGGCCAAAAGCTCATTGTGATGGTTCAAGCACGTGTTCCTCCCAACCAAGGTGGTGGTGCTGGTGTCTTCAAGTGCCTGAAAGAACCGCTGTACCGGTTCACCGTCTGTGAGCCGGATTCGGGTGATTGGGGAGAGTTCCCGCCAATTTCTGTTTTCCCCGGTGGGTCTCTACCCATGTTTTGCCAGTTTGCAGCGGTTGGGACCAACTTGGTGGTGGTCGGCGGTTTAGACCCGGTG…
>Rh_FV0G18200.m.1:1-1320(+)	type:complete len:440 7610 (probable)
ATGAGTGGTGAAGGTTACACTACTGGTACACATGTAAGTATACCAGTAGATGATGGTATACGTCAATTGAAAAGATGCAAACGATTACCAGCAAGAGCATCATCAAAATTCACTGATACTAGTATCAATGATCTCCCTGATCACCTGTTGGTTGAAGTCCTATGTCGACTTCCTGACAATAAAATCTGCTTGCAATGCACATCTGTGTGCAGACGTTGGTGCTCTCTCATCTCTGATCCTTATTTTATTGGTCGCTTTCTTTGGCTCCAAAGGGATTTAGGGTCGCCAATAATTCGTACTTTGATAAACCACAATGCAGAGGAGTTCCCTACTACAGATGTGTTTCAAAGACTCAGGAGTTTCCTCCGTCTGAAAGAAGATCCATTTGTACTAGCAACA…
>Rh_FV5G25420.m.5:1-438(+)	type:internal len:147 5750 (probable)
TCAGTCAAAAGTGGATACCAAAGACTGAAGTCTTCTCTCAAACCAATTACAAAATGCAAACCATCATCTTCTCAGCAAGTCAACCCAAAAATTTGGAAGTTGGTTTGGCACTCTCATTCCATCCCAAAGATTTCAAATTTCCTCTGGAAGGCTCTTTCGAATGCCATTCCTACCAGTTGGAATCTGTTCTCAAGGAAGATGGTCCCCAATCCTACTTGCCAAATTTGTGGTGAATATCCGGAAACAATAGAGCATTGTTTGCTCTTATGTCCTTGGACCACGGCAGTTTGGTTTGGAGGCATAGCTGGATACAAACCAGATAAACAACAAATCACCACCTTGGAAGCATGGTTACTGGAAATATCTCAAAAGGCTAGTCTTTTGTCTGGTGAGTCAGAT…
>Rh_FV2G20950.m.1:1-1068(+)	type:complete len:356	Ethanolamine kinase (probable)
ATGAGAGATCTTCCACTCAAAAAGGCTAAAGCCCCGAGCGATACTTGTTCGACTCTCAGACTTGAACTTCACATATCCCCTAGAGCGCTTACAATGTTTCTTCTCAAGGCATGGAGACAAACGGCTTTTGGTACATATGGGTACCTGAATTTCACCAAGTCTGGTTTCATAGAACATTCAAAGAATTTCAAGTCAGAGGACATGGAAATACGGAGAGATGGGAAAAACTGCATTGTAACAGGAGCTAATTCAGGCCTTGGTTTTGCGACTGCTGAGGGACTTGCATCACGTGGGGCAACTGTGTATATGGTCTGTCGAAACAAGGAGAGAGGTGAAGCAGCACAATCTAAAATTCAATCTAAAACTGGTAACCAAAATGTTCATTTGGAGGTCTGCGAT…
>Rh_FV6G05740.Contig1:2053-2421(-)	type:complete len:123 7570, Precursor
TCAAGAAACAAGCTTTCTGGGAGTATTCCAGTGACCCTCTCCAATCTTTCACAGCTGATACTGTTTGATGTTAGTTTGAATAATTTAGAGGGGCAAGTTCCTGCAGGATTGGGCAAGCTAGAGAACCTTGAGAATTTCTACTTACATTCCAACAACTTGGGTGGCGGCTCTGGTAATTCTTCTCTCAGTTTCTTAACGGCTCTAACTAACTGTTCATATCTGCAAAAACTACATTTGGGTTCGTGTTTGTTCACTGGAAATCTACCATCTTCAATAGGTGACCTTTCAAAAGACCTCTATTACTTGAATCTTTTTGATAACCACATTACAGGAAGTATACCAGATAGTCTCGGAAACTTAAGCGGCCTGGTAACCTTGTACTTGTCATACAACCGTTTG…
>Rh_FV0G07180.m.3:1-660(+)	type:internal len:221 3390 (probable)
CTCTATAAAACTGAGTGGCACCTTATTTCCAACTCAAAACAATCAGACTCTCCTATCTCTGTCTATCTCTCTGTTGTTACAGTAATGGCAGTAACGGCGAACCCTAAGCAGAACCAGACCAAGGCGGCGGTTGAAGAAGAAGCACCGCTCTACGGAGACGTCTTGGAGTCCGTGCTATCCAAATTACACCTCATCCATCTCCTATCGGCGTGTCACGTCTCAAAGTCTTGGAACCGCGCCGTTTCGTCTACCCTCCGTTTCTCTAACCGAGTTAAACCCTGGCTCGTCGTCCACACTCAGACCACCAGGTTCCCCTACGTCGTCTCCGCACGTGCTTACGACCCGGCCTCGCACGTGTGGGTCGACGTCGATCGGAGTCTTCATCATCCTCCGGTCAAG…
>Rh_FV3G16660.Contig2:1-1260(+)	type:5prime_partial len:420	Serine/threonine-protein kinase SRPK3 (MSSK-1) (probable)
TCAATGGCCGACGATCGCGACGACCTCAGCGAATACTCGTCGGAGGACGAGGGCACCGAGGATTACAGGAAAGGAGGCTACCACGCCGTCCAGATTGGGGACTCCTTCAAAAATGGGCGCTACGTGGTTCAGACCAAGCTCGGCTGGGGTCACTTCTCCACCGTCTGGCTCGCTTGGGACACTCACACCTCGCGTTATGTAGCATTGAAGATTCAAAAGAGTGCTCGGATGTACACCGAAGCAGCAATGGATGAGATTAAGATTCTCAATCAGATTGCCGAGGGAGACCCCGGTGACAACAAGTTTGTTGTGAAGCTTTTGGATCATTTTAAGCATTTAGGTCCGAATGGGCAGCATGTCTGTATGGTTTTCGAGTACCTTGGGGATAATCTTTTGACT…
>Rh_FV0G25390.m.1:1-951(+)	type:5prime_partial len:317	Aspartic proteinase nepenthesin-1, Precursor (probable)
AAATCCTCAACTTATAGGAACATAACTTGTTCTGAAAGAGAGTGTAAATTTGTCGACGATTACAAACCATCGAGCCAGTCACCAAGCTTTTGTCAAAAACATCCTGCAAGATTGTGTACTTACAATATGACGTATGTAGACACGGCATCCAGTGTAGGTGTGTTGGCAAAAGAAACAATTACTTTGACATCCAAGACAGGTGAGGTTGTAACCCTAGAAGATATTGTCTTTGGGTGTGGGCATTTGAATTATGAACCTGTTTCAACTGGAAATGAAATGGGAGTGATTGGGCTTGGACGTGGGCCTTTGTCATTTGTTTCTCAAATTGCTCCCTATGTTGGAGGCAAAAGATTCTCTTATTGTTTGGTGCAAGATCCCAACATCCAAAGCAAGATCTAT…
>Rh_FV3G02070.m.1:1-957(+)	type:complete len:319	Transcription factor MafB (Maf-B) (probable)
ATGAAAAACATGGGATCAAATAGGATTCCGGTGAGGTTTCAGAGAGTTGCGGCGGCGTTCGACGAGGGGGCGAGGGTAAGGCTGTGCGAGAGCAGCGGCAGCGAGCACTCGGCGGCGGCGGAGAGCCTTGCTGATTTGTCGGACCTTGTCAAGTCTTTTATTGAGCGAGGGAATTATGGAGGGGATTCAAGAGATGATGGTGAGGAAATCGAGAGGGATTCGTTGGAGATGGATGAAGAATTAGAGGGCGGTTATTGGTCTGATTCGGAGACCAAGAATACCCTACAACAGCTGCTTGATCAAAATGGAGGTGGTGATGATGTGAAGGAAAACATTGTTGCTGAGGTAGAACATGCTTGCGGTGTAATTGGGGATAGGTTGGACAGAGAGTTTAAGAGG…
>Rh_FV3G06630.Contig1:1-963(+)	type:complete len:321	Nuclease S1, Precursor (probable)
ATGGATAGTTACAGAGGCTTTGGAAGATTTGCCAATTATTTTAGTGAATTTGCTTTGTTGCTTGCATTTGTTTGCATTTTAGTCCCGAGAGCTCAGGGATGGAGCAAAGAGGGTCACACTATGACGTGCCGGATTGCACAGGCACTCCTAGAGCCTGAAGCTGCAGAAGCTGTTAAAAATTTACTACCTCATGATGTCAATGGCGATCTGTCGGCTCTGTGTGTGTGGCCTGACCAGATCAGGCACTGGTACAGATACCGGTGGACTAGCCCTCTTCACTTCATTGACACACCTGATAATGCTTGCAACTTTGAATACTCAAGAGATTGCCATGATGAACATGGTTCCAAGGACATGTGTGTTGCTGGTGCAGTCCAGAATTTCACATCGCAGCTTTCA…
>Rh_FV0G14780.m.4:1-525(+)	type:5prime_partial len:175	E3 ubiquitin-protein ligase rnf181 (probable)
GGGGAGGGCGCGGGCGCGGGCGGTGGAGATGTTGGAGTTGGAGTTGGAGGTGTTGTAGTTTTAGGTGTACGTGTAGGTGGTGGAGGTGTTGGAGGTGGTGATGGAGGTGTAGTTGGAGATGTTGGAGGTGCTGTTCGAGCTGGAGATGGAGATGTTGGAGGTGGAGGTGTTGGAGATGTTAGAGGTGTAGTTGGAGATGGAGATGTTAGAGGTGTAGGTGGAGATGTTGGAGGTGCTGTTGGAGTTAGAGGCAGAGGTGTAGGTGGAATGATTCCTGCGATTAAATCATCAATTGATGGTTTGGAGCAAGTGACAGTTGATATTACTATTATCACACATTCACCCTCGTGTTCTATTTGTTTGGAGGATTTTGCAGCTTTTGTAGATTATCAACAAGAA…
>Rh_FV2G12610.Contig1:1-1737(+)	type:complete len:579	3-hydroxy-3-methylglutaryl-coenzyme A reductase 2 (HMG-CoA reductase 2) (putative)
ATGGAGCACGCTACCGGCAAGAGAGGCAACAAGCCAGTGAAAACGAAAGTCAAGTTCGTCGACGATGAGGAGACCAAAGTCGTCAAGGCCTCCGACGCCTTGCCACTGCCGCTCTACCTCACCAACGCCGTCTTCTTCACTCTCTTCTTCTCCGTCGCCTACTTCCTGCTCACCAGCTGGCGTGAGAAGATCCGTTCCAACACGCCTCTCCACATCCTCAATCTCTCTGAGCTCGTCTCCATTCTGGTCTTGGTTGCGTCCTTCGTCTACCTCCTCGCCTTCTTCGGCATCGATTTCGTTCAGACCCCAGCTCTCAAGGAAGACGACGACGAAGAAGAAGAAGAAGACATTATTGTCCAGGAGGATGCCCGCGTGGTCCCTCGCGGCCAAGCCCTCGAG…
>Rh_FV7G00080.Contig1:1-1254(-)	type:complete len:418	DnaJ protein homolog (putative)
ATGTTTGGGAGAGCTCCGAAGAAAAGCGACAACAGCAAGTACTATGAGATCCTTGGAGTGCCTAAGAACGCGTCGCAGGATGATCTGAAGAAGGCTTACAGAAAAGCAGCCATCAAGAACCATCCTGATAAGGGTGGGGATCCAGAGAAGTTTAAAGAGTTGGCCCAAGCATACGAGGTTCTGAGTGATCCAGAGAAACGGGAAGTGTATGACCAATATGGCGAGGATGCACTCAAGGAAGGAATGGGTGCCGGAGGCGGCGGCCACGACCCATTTGATATATTCCAGTCCTTCTTTGGTGGCAGCCCATTTGGCGGGGGTGGCAGCAGCAGAGGCCGTAGGCAGAGAAGGGGAGAGGATGTGATCCATCCCCTTAAAGTTTCCCTGGAAGATCTATAT…
>Rh_FV6G32900.m.2:1-2190(+)	type:complete len:730	Long-chain-fatty-acid--CoA ligase 4 (LACS 4) (probable)
ATGGAGGATTCTGAAGGGAGCGTCTTGAACTCACCGGTTGAAGAAAACTTGGGTGCTAGTGATCACTTGTCAATTCTGAAAGGCTATGGAGCATTTGGGATATTGGGTGCTGTTATTATTGCCCTACTTGTACCTTTGTTGCTGTCAACTGTGTTCCTGGGAAAGAAAAGGAAGCAACGAGGAGTTCCCGTGCAAGTTGGTGGTGAGGAAGGTTATGCAATGCGCAACATTCGTGTTACTGACTTGATTGAAACTCCTCATAAAGAGGCGACAACTGTGCCAGCCTTGTTTGAGCAATCTTGTGAAAAGTACGCACAGAATCAGTTTCTTGGAACCAGGAAGTTGATTGGAAGGGAATTTGTCACAGCTAGCAATGGCAAGAAGTTTGAGAAACTTCAC…
>Rh_FV2G32020.Contig1:1-1032(+)	type:5prime_partial len:344	RNA-binding protein Musashi homolog Rbp6 (probable)
TTCTGGGTTGTAATTCGTCCAATGGACTCTGATCAAGCGAAGCTCTTCGTCGGTGGTTTTTCCAAGGACACCACCGAAGCCACATTGAAAGAACACTTCGGCCAATACGGCGTCGTTTCGGGCTCGACGGTTACCAAGGACCGCGTCACAAGCAGTTCTCGAGGGTTTGGCTTCGTCTGGTTCTCTGATCCGTCTTCCGCTGATAAAGCCCTAGAAGACTCGCATGTCATTCTCGGAAGAAAGGTAGATGTGAAGAAAGCAAAGCCCAGAAGAGCCTGGGCATACCCCAACCCCAACCCCAAAAACCAAGAACCACTGCCACCGCAACAACTGCAAAGTAGTAGTTTTGAGAGTGGCAGTAATTTTAGAACAAGGAAGATTTTTGTAGGGGGATTGTCG…
>Rh_FV5G16650.m.2:1-1962(+)	type:3prime_partial len:655	Scarecrow-like protein 14 (AtSCL14) (probable)
ATGGATCCACGTTTCTCTGAATTTCCCAATTTCAATGATCAAACCCTTTTGCCCGATATGTTGAATGAGTACCCAAGTAGTGACCCTTTTGAAGATCTCAGCTTTTCGGACCCAAACCGCAGTAACTCTTCTCTGTCGTCGAGCTTTAGCGCTGAGGGAGATGATTGTGAGTTTTCTGATTGTGTGCTCAAGTACATAAACCAGGTGCTTATGGAGGAGGACATGGAGTCAAAGCCATGTATGTTCCATGACCCTTTGGCTCTTCAAGCCACTGAGGAGTCTCTTTATGAGGTTATTGGGGGAGGCAAGTACCCAATTTCCCAAGACCAAAACCCTCTTTGTGTTGATCAAAATGTTGAGAGCCCAGATGGTGGTTATTCTTCTGGAAATTTCAGTGAT…
>Rh_FV0G07700.Contig1:1-582(+)	type:5prime_partial len:194	Probable RNA-dependent RNA polymerase 1 (OsRDR1) (similar to)
ATGGCTGTGGATGTGCCGGCGTTACACCACATGGTGGATTGTGTTGTGTTCCCAAAAAGGAAGAGGCCTCATCCTAATGAATGCTCAGGCAGCGATTTAGATGGAGATGATTACTTTGTTAGCTGGGATAGTGACCTGATTCCACCGCGGCAATCTGAACCCATGAACTATACCCCAGCACCAACTGTGGAATTGGATCATAATGTTACAATGGAGGAAGTTGAGGAGTCTTTTACCAACTACATAGTGAATGACAACTTGGGCATCATTTCAAATGCACATCTTGTCTTTGCAGACAGAAAACCTCGGAAGGCTATGAGTGATGAATGTATTAAACTCGCCAAGCTCCACTCCGATGCTGTTGATTCTCCTAAAACTGGTGTACTAGTGGAACTGCCA…
>Rh_FV2G11330.Contig1:1-843(+)	type:complete len:281	Expansin-like A2 (AtEXLA2), Precursor (putative)
ATGGTTTTCTCTTCCTTTTCATATTACTACACTTCGTGGATTCTGATCAGCAAAATCAAAATGGCTTTGTTTCTTTGCACATTCCTCTTCTTTCTCGCCTCCTCTGCTACTGCCTGTGATCGCTGTGTGCATCAAACCAAGACAGCTTACTTCTCCAAAGCCGCTGCACTCTCTTCTGGGGCTTGTGGCTATGGTTCTTTAGCTTTGGGACTTAGTGGTGGACACCTTGCTGCTGCTGTGCCTTCAATTTATAAAGATGGAGCTGGTTGCGGTTCATGTTTTCAGATAAGATGTAAGAATGCAACACTCTGTACAAAACAAGGGACTAGAGTGATCACAAGTGATCTCAATCACAATAACCAAACAGATTTTGTTCTAAGCAGCAGAGCTTTCATGGCC…
>Rh_FV2G32120.Contig1:128-2221(+)	type:complete len:698	Probable xyloglucan glycosyltransferase 12 (AtCslC12) (putative)
ATGGCGCCGTCTTGGTGGTCGAAAGAGGACAGCCACCGAGGGACGCCGGTGGTGGTGAAGATGGAGAACCCGAACTGGTCCATGGTGGAGCTGGAGGGTCCGACCGACGAGGACTTCCTAATGGCGGATTCCCCGAGCCGAGCCCGAGGCAAAAACGCCAAGCAGTTCACTTGGGTCCTCCTCCTCAAGGCCCACCGCGCCGCCGGCTGCCTCACCTCCCTGGGCTCGGCAATGTTGGGCCTGGCCTCCGCCATACGACGCCGCGTCGCATCCGGAAGGACAGACGCCGACGCCGACGCCGACACACGCGACACACGCGGCGGCAGAGGGCACGAGAACCCGGCGGTCAAGTCAAGATTCTATGTCTGCATCAAGCTGTTTCTGTTGCTCTCTCTGGTT…
>Rh_FV2G35910.m.1:1-1806(+)	type:5prime_partial len:602	Golgin subfamily A member 4 (probable)
CGCGCCACCAGCCTGCCGACGATGCCGACGAAGCTCCTGAAAACGAGGATGCAGGGGGCCATTGCTGAAGAGGACAAGGACGAGGAAGAAGAGGACCATGAGGAAGAAAAAGGGTTTCGCCGGAGATCGAGAAAGCAAATGGGCGCCGCGGCTGCGACGGGGTCCTCATCGCCGCAGACGCCGGAGATGAAGGCGGTGCCGCCGCCGTTGCCGGAGTCCAAGGGTGCGGCTTGGGACTATTTCTTCATGGTGGATAACATGCCGGGGCATAGCTTGAGTGAGAATGAAGGTGAAGAGTTTGGTGAAGATGAGAATGTGGATGATTTGGGTGATGGGGATGAGCCCAAGACCCCGGAGAAAGCGGAGGAGATTCAGGTGAAGCCGGAGGAGATTCCGGTG…
>Rh_FV5G28210.m.4:1-2373(+)	type:complete len:791	Protein FAR1-RELATED SEQUENCE 5 (putative)
ATGGATAATGAGATGATTGAATTCGATATCGGGTTGGGAGGCCGGGAGGGGGATGATGATTTTGTCGAAATTGAGCACCCGGTCGAAGATGAAGAGATGGTTGATAGCCCTCTACTTGGCAGTGCTAGTGGCAGTGTCAATGGCGTCGGGTTTAGTGGAGGGAGTGGTGAAATTTACCTTCCTGAGGGGGACCTCTTGGACCTTGAACCGTATGATGGCATGGAGTTTGAGTCTGAAGAGGCTGCCAAGGCATTTTACAATTCATATGCCCGCCGTGTTGGGTTTAGTACTCGTGTCAGCTCCTCCCGTCGCTCCAGGCGCGATGGAGCGATCATACAGAGGCAATTTGTTTGTGCGAAAGAGGGTTTTCGGAATTTGAATGAGAAGCGCACCAAGGAT…
>Rh_FV3G16110.m.3:1-927(+)	type:complete len:309	F-box protein SKIP19 (similar to)
ATGTCCTCACCTTCATCTCCAAAACGACCATGCGGAGCCCCGATCCGAAACTGGACGGAGCTCCCGGAGGACGTCACGGCGGCGATCCTCTCCCGTCTCGGAGCCATCGACATCCTCGAGACGGCTCAGAAGGTCTGCAAGACGTGGTACAGAGTCTGCAAGGACCCTCTCATGTGGCGCATCGTCGACTTCCGCGACGATGATCTCCACAAAGTTCATGACTTGGGGAAGATGTGCCGCTACGCCGTTGATCGGAGCGATGGGAAATTGGCCAGTATCAATCTCGATTCCTTCGCCACCGATGAGCTCCTCAAGTACATCACTGATAGTTCAAGTGAAATCAGATGTCTACGACTTGTGCGTTGCAACATAACAAGTGAGGGATTGAGTGCAGTGTCT…
>Rh_FV0G05450.Contig1:1-639(+)	type:complete len:213	RING finger protein 126 (probable)
ATGGCTTCCGACGCCGCCGTCGTCTCCCAATTCGCTTCCTTCTTCGACCGCCTCCGCCGCGACCGAGACCTCCCTCCGATCATCCCCTTCATCATGGGCTTGGCAGTCGCCGGATCCACGACAGGCTCCGATCAACAGCAAACCGACGATCGCAGACCGGAGCACGTTAACCGACTCGTCGTCGTCAATCGCGACGAGCAAAACATGGTGGTGATCGAGAGCGGCTCCGGCGGAATCGACTCTCTGATGCGCCAATTGGCCAAGGACGGCCACCCGCCGGCGTCCAAGGCCTCCATCGCCGCCATGCCGACGGTGACGGTTGCGGAAAGCGGCCGCGAGTGTCCGATTTGCCTCGACCAGTTTGAGGTCGGCGGAGAGGCCAAAGAGATGCCTTGCAGT…
>Rh_FV7G02250.m.1:1-516(+)	type:5prime_partial len:172	Peroxidasin-like protein, Precursor (probable)
AATGAACTCCCCACCTTTGCAAACCCCAAAATATCTCTCTCTCCCTACCACACAGCAGCAGCGGCAATCGAGGGAATGATGGCTGTGGCTTTGGCTATTTCTCCAACCTTCTGTTGCAGGCCATCAAACGGTTCAAAGATCGTCAAATCGTGCTCCAATATTAGTAGTGATAGCAAAACTTACACATCCCAAATCGGAACGAAGAAGCGATGCTTGAGGTGCAACACCCTCTACACAGACGAGGATAATTCCCCTACTGCTTGCTCCTTCCATGGCCACAGTACTGGAGAGAAGGGATTATTTGCATTGGCTCCACCACACCAAGGAATTGATGGAGAGTGGAGTGACAGGTCTGGAGTAATTGTGTATAGATGGAATGAGAAGAACAAGAGACCAAAC…
>Rh_FV2G26200.m.1:1-2658(+)	type:complete len:886	Serine/threonine-protein phosphatase BSL1 (putative)
ATGAGTTCGAAACCATGGCTGTACCCGGCTCCTACCTATCGTACTCTCGAGACCTATTGGGATACCGACGACGACGCGCCCGGCGCGCGATGCGGTCACACGCTCACCGCCGTCGCAGCCACCAAGACCCACGGCCCCCGCCTTATTCTCTTCGGTGGCGCCACCGCCATTGAAGGCGGCGCCGCCTCCTCCGCCCCCGGCATCAGGCTAGCGGGTGTGACCAATTCTGTTCACTCCTACGATGTTCTCACCAGAAAGTGGACTAGAATCAGGCCGGCTGGTGAGCCACCGTCTCCGAGGGCGGCGCACGCTGCAGCTGCAGTGGGCACTATGGTGGTTTTTCAGGGTGGCATTGGTCCTGCTGGGCACTCCACGGATGATCTCTATGTGCTTGACATG…
>Rh_FV5G01400.m.2:1-486(+)	type:3prime_partial len:163	PGR5-like protein 1A, chloroplastic, Precursor (putative)
ATGAACAAAGTTTCTGGAAGCTTCAATGGCCTACGTCTCTGGGAACCAATTTTGAGCGACCAAGAGTATGATGATTTGAAGTTAAGACTAAAGTCGCAAGGGAGTGATATTGTCGTCCTGGGTCCCAGATGCAGTCTCCGCACTAGAAAGGTTTACAGTGACCTGACTGTTGACTATTTGAAGATGCTCCTGCTGAATGTCCCAGCAACCATTGTTGCCTTAGGAGCTCATAGTTTATCTAGCTACGCAACTCACCAAACTTATTGTGAAGGATGTCTTGATCTTAAAGGGCCCTTGTCCAAACTGTGGTACAGAGAATCAGTCATTCTTTGGGTCGATACTATCGATTTCGAATGGTGGTTCTACCACACCTTAATGCTCAACTGTGGAACTCCGTTG…
>Rh_FV4G05310.m.2:1-861(+)	type:internal len:288	Dynamin-like protein C (probable)
CCTTACATTGGTTTTGGCTCTTTGAGAGAATATTTGGAGTCTGAACTACAAAAAAGGTATAAAGAAGCTGCCCCAGCTACTCTTGCTTTGCTTGAAGAGCGCTGCAGTCAAGTCACTACCGAACTAGCCACGATGGATTCAAAAATACAGGCCACCTCTGATGTTTCTCAGCTTAGAAGATCTGCAATGTTGTACACAGCTTCTATAAGCAATCATGTGGGGGCTTTGATTGATGGAGCAGCAGATCCTGCCCCCGAGCAATGGGGAAAAACAACTTTTGATGAGCGGTCAGAAAGTGGTATTGGCGGTTGGCCTGGTGTTACAGCAGATATAAGGCCTCCCAATGCTACTCTTCGACTGTATGGAGGAGCTGCATTTGAAAGGGTGATGCATGAATTC…
>Rh_FV1G10670.m.1:1-1476(+)	type:complete len:492	Probable polygalacturonase (PG)
ATGGTGGAGACCTTACCCTTGGGGCGGTTCCACCACCATAGACTCGACCTGAAGCGGTGGCTCCCTTCCTTCTTGTCCTCGCACAAAACCCTCTTCACCCTTCTCTGGATCGCCGCCTTCGCATCGGTTTTCGTGTGGCAGAGGAACATTGTAGATGGCTTCTCGTTTTTCCGGCGAGTTCCGGCGAGAGCCATGCCGAGGCTGAGACCGGCGGCGTTTAACTTGACGGATTTTGGGGCGGTGGGTGATGGTGTTACTTTGAACACCGAGGCGTTTGAGAAGGCTGTGTTGGCTATTTCAAAGCTGGGGAAGAAGGGTGGTGGTCAGCTCAATGTGCCTCCTGGGCGGTGGCTCACGGCGCCGTTTAATCTCACTAGTCATATGACTCTGTTTCTTGCT…
>Rh_FV5G15600.m.1:1-1242(+)	type:complete len:414	Putative leucine-rich repeat-containing protein DDB_G0290503 (probable)
ATGGAGAAACAGACGACACCACCACCATCATCATCAGCTTCTTCTGTTCAAATTCATCAGGAGTCAGTTCCGACTAGTCCAACGTTGTCAAGCACAAGGAAGATGAGCTTAAGCACCGCCCCGACCACCATGGCCACCACCGCCAAACCGACCTGGCTCCTCTCCAACCTCGCCGATGTGGAAGAGAGGATGAAGATGCTAGCGTTTAACAGTAACAGTAAAAGTACTAAAACTCCTCAAGATCAAGACAATGGGGACACCTTCGCGGAGCGAGCTGAAGCTTACTACAAAACACGCCCTCAGCTGCTATCCCTACTTCAAGACTTGTACAATTCCTATCTCACTCTCTCTGACCGTTACATTCAAACAATCGCCAAAACTACTAGTCTGAGTCAGAGT…
>Rh_FV3G05150.m.1:1-1182(+)	type:complete len:394	Phosphatase and actin regulator 4 (probable)
ATGGGTCGGAGCTCCGCAACACCCAAATGGGTCTTACCGTTCATGCTTGTTCTTGGTTCTCTGGCTTCTCAAATCTCAGCTTTAGATGGACCACTACCAAATGGAGACTTTGAGGCAACTCCAACAGGCGGTTTCTCCAGTGACGCTATAGTAGACGGGCCCACAGGGATCCCCAGCTGGAAATCAAACGGCACCGTTGAGGTAGTCGAGGCCGGGCAAAAACAGGGTGGGATGCTCCTCATCGTACCGCAAGGTAGACACGCAGTCCGGCTCGGAAACGACGCCGAAGTGAGCCAGGACATCAAGGTGGAGAAGGGGTCGATCTACTCCGTCACGTTCAGCGCGGCTCGCACTTGCGCGCAGCTGGAGTCGCTGAACGTGTCGGTGCTGCCCGCGTCG…
>Rh_FV4G00790.Contig1:256-1230(-)	type:complete len:325	Ubiquitin (probable)
ATGAAGGGCAGCAGCACTAGCGGTAGTCGGATTGCACCACGATTTTCCCCTGCTCGAAAATTCCAGTCGAGTTCCACCCAAGATGAAGAGATATCCTTGAACATTATAGGAACAGTCTTTAAGTTCAAGAGCTCTGCAACCATAAAAGATCTCAAGACAATGTTATGTAACAAGTACGGATTTCCTGAGAATCATCTGGAGTTCTTCTTGGCTGGTCAGCCTCTCATGGACTTCCAAAGGGTAGTTGACTGTGGATTTCTTGAGTGCGCTGTTGATCTTGTTTTCAAGAATATTGTGGGAATGAAATTATTTGTCAAACTACCATCTAGTACCATTGAGATTGAGGGAAAAGCAGAAGATACCATCCAAAAAGTAAAAGCAATGATTCAGGCTAAGGAG…
>Rh_FV1G15380.m.1:1-1257(+)	type:complete len:419	Tubby-like F-box protein 5 (OsTLP5) (similar to)
ATGTCATTGAAAAGCATAATCCGCGATCTCTGGATCATAAGAGATGAGATGAGGAAGAAGAAGAAGCCCAAGCCTGGAGGGGCAGAGAGAAAGCAGATGCGTCGTCGCCGAACCAAAGCATATATTGCACCTGAACAGCCATTTTCATTGCCATCAACTGTGCCGCAGAGTCAATGGGCAGACATGCCTCCTGAGTTGCTTCATGACATAATCCAACGCGTGGAAGAAGCCGAGATCTCCTGGCCTGCTCGGAGGGATGTCGTTGCTTGTGCTTCGGTTTGCAGATCATGGAGGGAGATTACAAAGGACATTGTCAAGACTCCGGAGCAATGTGGCTTGCTTACCTTCCCCATCTCACTGAAGCAGCCGGGGCCGAGAGATTCTCTGATCCAGTGCTTT…
>Rh_FV5G18000.Contig1:1-309(+)	type:complete len:103	Arginine-glutamic acid dipeptide repeats protein (probable)
ATGCCTTGTCATGAAGAAGAAGTTGAAGAATCAAGGATTTTCCTTCCTCCACCATCCAAGGAGCACCATCAAGAATTTCCCAAGGAGCAAGATAGAACATTGAGCACTCATGTTCACAATGAAAAAGGTATTGAGATCAAGGTACTTTTACCTTTCAATCCACCATTTAGTGCTCAATGCTTCTATGATGAAGTGAAGGATTGGAAAGGAAGTCGTACACTTGTTCGCAACCTTCCGCCTCACTCTCACATACCTCTACCACCTACTCCTTCTCCAAGCACCAAGTCCGCGTCAACTTTGAAGGAGGAGTCAAGAAGGACACTTAGAAGATACATTGCAAAGAGGAAGACTAAAAGAAAGCCATTCCTTTGGTCAAACATTGGAGAATTCATGGGTTGC…
>Rh_FV5G00380.m.1:1-1776(+)	type:complete len:592	Monocopper oxidase-like protein SKU5, Precursor (putative)
ATGGCTTTCAAGAGCTTTTTCACTCTGTTTCTCATCCACATTTGCTTATTTGCGAGCTTGAGTTACGCTGAAGATCCAAGCTTTTACCACGAATTTGAGGTCTCTTACATCACTGCCTCTCCTCTTGGTGTTCCTCAACAGGTTATTGCCATTAATGGAAAGTTTCCAGGTCCTGTTATTAATGTGACTACTAACAACAATGTCATTGTCAATGTTCGGAACAAATTGGATGAGAATCTACTCTTTACTTGGGCTGGAATTCAGCAGCGGCGGAGTTCGTGGCAAGATGGAGTTCTTGGAACCAATTGTCCAATTCCCCCAAAGTGGAATTGGACTTACAATTTTCAGGTTAAGGATCAGATTGGGAGCTTCTTTTACTTCCCATCTCTTAATCTCCAG…
>Rh_FV0G32500.m.1:1-1509(+)	type:complete len:503	Ribonuclease P protein subunit p30 (RNaseP protein p30) (probable)
ATGTCATTGCTCGGTCTCTCCATGGAACGAGCTAAGGCGGCTATTTCAAGAAATTGTAGGACTCTTATATCTAATGCAGTGAGAAAAAAACACTATTATAAGGAAGCCATTAGAGTTGAAGTACTACCATCAGGTCAAGAAAGTGATGGGAACAAACCTTCGTCTAGTGGCTCTTTTAATTGGGATCCCATCTCTAGTGGTGAAGGTGATTTGCTTTTAGATGATTTGGCAAAGGCTTTCAGTAACTCCAGTACTAAAGCAACCAAAATGGTCAAAGCCATTGATTTTGCTTCGGTTATTGACAGCATGCCATCACTTGGATTTCAAGTTAACGATCTTATAGCTGGAACTAATGTGGTTGTGTCACAACCATTGGCTACTCAGAAAAACATCGTTTCT…
>Rh_FV2G36480.Contig1:1-1698(+)	type:complete len:566	E3 ubiquitin-protein ligase Arkadia (probable)
ATGGATGAGTATTCCGGTAAAAGAGCTAGTGATGGACTTGTCTCTAGAAAGGGGCCTAGTCTTGTTTTGAGGGAAACTCCAAACAGAGATCGTAATGCTCAGGTCTGCAGCCGACTGGGATGCAGTGGAAGACTGAATTCTGTGAAAGGTGCTCAAATTGAAAAGGCCAAATCTTCAAAGCCTGCATTCCGCTCTTCTTCAAATGGGAAAGAGATAGTAGGAAGTTCCTCTAGGTCTTGCATTTCTGTTGGCAACTCAAGAAAATCCGGTAGAGAACCTTGCAAAAAGCTATCTTCTAATTTGGAAACAGATTCATCTGAAACCAGCAGTGTTCAGGATGATCCAGAAGTGTCAGAAGTCACTCCTCCACCTGGAAAGATTCAGAGAGGGCTTCACCCT…
>Rh_FV6G16070.m.1:1-309(+)	type:complete len:103	Dynein light chain 1, cytoplasmic (probable)
ATGATGTTATTGATTGCATCTCTATTGCTGCCCACATCAAAAAGGAGTTTGACAAGAGGTATGGGAGTGGATGGCAATGTGTTGTGGGTTCTAACTTTGGTTGCTTCTTCACCCACACACCAGGGACTTTCATATATTTCTCTTTGGAGACCCTTAATTTCCTTATTTTCAAGGGAGCTTCTACTTGAATTTAGCACACTAATTCAGGGAGAAGAGATCAGAGATGAAATCTTAGCTAGAGGCACCCTCATCATCAAAGGGGCATTATTGGAATATTCTTATTTCTGTAATGGAAGAATCTATCTATGA
>Rh_FV6G19380.Contig1:496-1758(+)	type:complete len:421	Endonuclease (probable)
ATGTCTAATGACATTGTTCTAGTAGTGGAAAGTGACCAAGAAGAAGGAGCTGAAGGAGAAGGAGCAACTAGCTCTTCCTCAAATCAGTCGGAAGAAGAAGCTCAAGAAGAAGGGAGGACAAGGAGATTACCGGTGTGGATGCAAGACTATGAAAGTGGAGAAGGGCTGTCAGAAGAAGAAGAATTGCACAATCTTGTGATGTTCGCCTCTACGTCCGATCCAACTACGTTTGAAGAGGCGCACAAAAGTGAAAAATGGCAGGCCGCAATGGTTCAAGAAATAGAGGCAATCGAGAAAAATGGTACTTGGGAATTGACCAAGTTGCCAAAAGGAGCAAAAACTATCGGAGTAAAATGGATATTCAAAACTAAGTTGAATGAAAGTGGAGAAGTGGATAAA…
>Rh_FV0G49740.m.1:1-774(+)	type:complete len:258	Exosome complex exonuclease MTR3 (probable)
ATGGCCGGACAACCTGGAGGAGCTCCGAGTACGTACTCGCCGTCCCCCACGACCCGGAAAACCAAGTCACTCATCTTCCGAAACGACGACGTCGATTGGGTCCGAACCGATGGCCGTGAATTCCACCAATGCAGACCTGCATTTTTCAAGACTGGTGCTGTAAACGCTGCTGCAGGCTCTGCATATGCAGAATTTGGAAATACCAAGGTCATTGTTTCTGTATTTGGTCCAAGAGAGAGTAAAAAGGCAATGATGTACAGTGATATAGGGCGGTTGAATTGCAATGTCAGCTATACAACTTTTGCCACTCCAGCTCGTGGACAGGGGTCAGACCACAAAGAGTTTTCTTCAATGCTTCATAAAGCTTTGGAGGGTGCAATAATATTGGAAACTTTCCCC…
>Rh_FV3G01260.m.1:1-549(+)	type:complete len:183	Peroxisomal membrane protein PMP22 (similar to)
ATGGGGTCGATAGCAAAGCAGTACTTGATTCAGCTTCAGCGACATCCATTGAGAACTAAGGCACTCACAGCTGGGTTTTTGTCAGCGATCAGTGATATAGCGTCTCAGAAGCTCACAGGGATTCAGAAACTTCAATTAAGAAGGCTTGTTCTCAAAGTGCTTTTTGGAGTTGCTTATCTTGGACCATTTGGGCATTTCCTGCATTTATTACTGGACAAAATTTTCAAGGGGAAGAAAGATAACAAAACTGTAGCCAAGAAGGTACTAGTGGAACAATTGACATCTTCTCCTTGGAATAACTTGATTTTCATGCTTTACTATGGGCTAGTTGTGGAGGGAAGACCATGGATGCATGTGAAAAGTAAAATTAAGAAGGACTTTCCGGCAGTGCAGTACACA…
>Rh_FV2G13080.m.1:1-345(+)	type:complete len:115	hypothetical protein
ATGAAAGAGGATGATGCCATGGTTTATAGAAATCCTTACCTCACATCTGGAGCTTCTGGTTTTGCATTAAACGCAATCAGTAGGGACATGAAGAAGGAGTTGAAGAAATATGTGGAAGAAATGAGGACAATGCTAACAGATGAAAATTGGAAAGTTCCAACTACAATATGTTGGGGCAAAAGAGACCGCTGGTTGACTTATGATGGAGTGGAAGATTTCTGCAAGGATTCAAAGCATAAGCTTATAGAAATTCCAATGGCAGGCCATCACGTCCAGGAGGATCGTGGTGAAGAACTTGGACAAATCATTTACGAAATTATCAGAAAAAGGAGATTTGGTTTATGA
>Rh_FV5G26120.Contig1:1-1068(-)	type:complete len:356	Mitogen-activated protein kinase kinase kinase 3 (probable)
ATGGGTAGAATTGATGAATGCACATCTCCTCTGCCTGGTGAATGGATGAAGGGCAAATTGGTTGGATCCGGTTCTTTTGGAAGTGTCCATTTGGCCATGAGCAAATCCACAGGAGGACTTTTCGTTGTGAAGTCGTCGCAGTCTCGGGATGGAGCGCTCGCTCTTGAGAATGAGGCTAAGATTCTCGACAGTTTGAATTCCCCATATGTTGTTCGATGTATGGGGATCGAAAATGGTAAAGAGAAATTGTGCAATGTGTTTATGGAGTACATGGCAGGGGGTAGTTTATCAGATGTGGCTAAGATATTTGGCGGGGCTTTCGATGAAGACGTGGTTCGTTTGTACTCGAGAGAGATTCTTCATGGTCTCAGGTATCTTCACCAAAATGGGATTGTGCAT…
>Rh_FV1G07610.m.3:1-678(+)	type:3prime_partial len:227	Heat shock cognate 70 kDa protein 2 (similar to)
ATGACTGTGTTGATCCCAAGGAATACTACCGTTCCGACTAAGAAGGAGCAGGTGTTTTCTACATATTCAGACAACCAACCTGGTGTCTTGATTCAGGTTTTTGAGGGTGAGAGGACGAGAACCCGCGATAACAACTTGTTGGGCAAATTTGAGCTCTCTGGCATTCCTCCAGCTCCAAGGGGTGTACCCCAGATTACTGTTTGCTTCGACATTGATGCCAATGGCATCCTCAATGTCTCTGCGGAGGACAAGACCACTGGACAGAAGAATAAGATTACCATCACAAACGACAAGGGAAGACTATCCAAGGAGGATATCGAGAAGATGGTACAGGAGGCTGAGAAATACAAGTCGGAAGATGAGGAGCACAAGAAGAAGGTGGAGTCCAAGAATGCTCTG…
>Rh_FV0G07440.Contig1:2-2482(+)	type:5prime_partial len:827	Putative receptor protein kinase ZmPK1, Precursor (probable)
ATGGAGAGAGTAGCGGAGGGGCCCAGCGGGGGGTTGGTGGACCAGACGACGTTTGGGGCGGAGGTGTTGCGGAACCAGATGGAGAAGTTGAAGAGGTTTGGGGAAGAAGGGAGGGGGCGGAAGCCGGCGGCGAAGTGGGAGTTGGGGGAGAGGAGGGTGAGGTTGCTTTGTGGGGTCCATGGGGAGTTGGAGACGGAGAAGGAGAGGGTTTGTTCGGCGGAGGAGGGTGGCGGGTTTGAGATGGTGAAGATGAAGAGGAGGAGGAAGAGGAAGAAGGTAGACATGGTTTTGGGGATTGAGTAG
>Rh_FV3G10940.Contig1:1-1044(+)	type:5prime_partial len:348	Polyadenylate-binding protein 1-B (Poly(A)-binding protein, cytoplasmic 1-B) (probable)
ATGATCATGCAAAGCACTCTTATCGATACCCTGATGATGATAACTCTTGCAAACATAGTAAAACACACTCTGCAGCAACAAGCCCACCAAATTCACAATCACCAAAAGCCCCACCAAGAAGCCCCCAACCACAATCCTTGCGAAAACCCCGTAATCGCTGCCGCCGTGCACCACCACCGTCCCGAAAACCACTCCAATAATCCCACAGCTAGTCAAGTACCCGAAAACAAGCGCAAACGCCATCCCAGTCTTCCCTTTCATCAGCTCATAGCTCTTCTTCATCGCCGCATACCCGTAAACCGACTCCAGCACAGAAACCACACTCGCCAAGTGCCACAGCGCAGTGATGTACACATGAACCACCAAGAACAACACGACAACGGCGACCCCCGAAAACAA…
>Rh_FV0G11530.m.3:1-588(+)	type:internal len:197	Putative leucine-rich repeat-containing protein DDB_G0290503 (probable)
AATGCTATGATAAGGGAGAAGTTATCCGTGGCAGTCAAGGAAGGTAAGGAAATGGTTCAAGAGCGGGGAAATGCTTCATTTGAACAGAGCAGTGCTTCATTTGAACAGTCAACTGCTTCGCTTTCAGCTGAAATGCAAGCAAAGGAATATCTCCAAGTAGAGTTGGAGAGTCTAACATCGAAGTACAAAGAGATTGTTGAGAAAGAGCGTCAAGTGTCTTCAGAGAAGGCTGAGATGGTCAAAATGTTACTTGATGTCTCTGGAATTGTGATTGACAATGAAGATGTCTCTCAGCTTTCCTCAGACACTGCCACGCTCATTGATAGATGCATTCAGAAGATAAAAGAACAGAGCAGTGCCTCACTTGATTCTCCAAGTTTCGATGTGGAGCTATTTGAA…
>Rh_FV4G08330.m.1:1-1458(+)	type:complete len:486	Probable hydroxyacid-oxoacid transhydrogenase, mitochondrial (HOT), Precursor
ATGGGGGCGTTGTCGTTGCCTTTCTCATCGCAAAACTTTTTACCCATTACTTCTGTCAGTTCTGACTTCTTTCCTTGGAATCCTCACTTATTTGAAGTCAGCAGAAATCATAAGAACAACAGCAAAACCAAAAGTATCTCTTTTCCAATTTCTTGCTCATCTGTCAAAACTGTGCGTAGTCCTTCACTAGACAGGCATGTTGTGAAACAGAACAAGATACGGTTTGTCCTGAAGTTACAAACACTGCTCCTTTCCAAACCAAGATGCTATATTCCGCTTCAGATTCTTAATAAATGTCGATCCTACCTTTCCCTATCAAAGCCCCGGTCCATCCTTTCAATGATCCATCGTTACCCTACCATTTTTGAAGTCTTCTCAATTCCAACAGCACCCATGCCA…
>Rh_FV2G16940.m.4:1-735(+)	type:complete len:245	Cysteine-rich repeat secretory protein 38, Precursor (similar to)
ATGTTGTGCTTTAAAACAATCCCTCTAGGTTTCATAGTCTTCTGTCTTTTCATCCACTCATCCTTTGGTGCTTCCTCACTCAACCATTTCTGTTTCAGCCATGAAAACTACACTGCCAATAGCACATATGATGCGCACTTGACTCGGTTATTCATCCTTTTACAGACCAAAGTTCCTCCCACCGGATTTGGCCTTGCTTCGACTGGTCAAGCCCAAAAGAAAGCAAATGGCCTTGCACTTTGCCGAGGCGATGCCTCAAGTGAAGATTGCACTACTTGTGTGGTTGATGCAAGCAAAGATATTAGAGAGTTCTGCCCGAACAGCAAAGGAGCCATAATATGGTATGACCACTGCCTCTTAAAGTACTCAAATGTGGATTTCTTTGGGAAAATTGATAAC…
>Rh_FV3G33140.m.6:1-1185(-)	type:internal len:396	Protein CYPRO4 (similar to)
ATGAGTAATGGGGGAACCCAGCCCTGGGAAAGCAGTCTTTGCCTGCCTCATAGAGGTCTTGGAATACAACCGTATCTTCCCATCCAGAGACCCAACAACAATAGACCCATCTCCAGTAGTAGCAAAGCACTGAAAATTCGTCCCTCGAGAAAACTGATGCCCCTGAGACCACTGCAGCACTGGCGAATTCAAACTAGCAATGTTCTGAACCATTCCTCTGCGTTCACGCATATCCCACTGGCAAAGCCTGTTATCATCCAAACCCAGAAATGTCGACTCAGAAGGATCCAATTGCGACTCCTTAGTGTCATTGGTGATATCCCTCATTGTAATCTCTGTCCCATCCTTCTCAAACTTCCATTCCGTGACAATCTTCCCAGTCTCAATGTCCAGCTGCTG…
>Rh_FV5G20230.m.1:1-1221(+)	type:complete len:407	RING-H2 finger protein ATL1H, Precursor (probable)
ATGAGATTCTTAGGTTTCAAGTATGGTGTCCTCTGGATGGTCATCTTCCTCCTCCTCTCGCAGCAGATCACCGCCCAGAACACAACCCAGACCGGACCAACTTCTTCGGCGCCGAAATTCGATATCAAGATGGCAGTTGTCATGATCGTCCTGGTGGTCGTGTTTTTCATTTTGGGGTTTCTCTCCGTCTTCACCCGCCAATGCGCTCAGACACGTCTCGCCGGACGCGCCGACCTCGCGCGTGAGCGCATGATGGCGCGCGGCCTCGACCCTGCCGTCATCGAGACTTTCCCCGCCTTCCTGTTCTCCGACGTGAAGGGGCTCCACCTTGGCAAGGACTCGCTTGAATGCGCGGTATGCTTGAACGAGTTCCAGGACGATGAAACGCTGCGTTTAATC…
>Rh_FV6G07970.m.1:1-387(+)	type:3prime_partial len:130	Secologanin synthase (SLS) (probable)
ATGGATACACTCCGCAAGTTCAAAACGCTGACTATGGTGATTCTAGAGAGCCTCCGTCTTTATGGACCGGGAGTCATATCAGCAAGAGAAGCTCGGACCAACATGAAGTTGGGGGACCTTGATGTCCCAGAAGGCATCCACATGTGGGTCTTCTATCCGGCACTGCACCGTGACTCCAAAAATTGGGGTCCGGATGCTAATGAGTTTAAGCCGGAGAGGTTTGCAAATGGAGTGTCCGAATCATGCAAGTATCCCCAAGCATACATGCCATTTGGTTTCGGGACTCGATTGTGTATAGGTCAGACATTTGCCATGCTACAACTGAAGATAGTACTCTCTCTGATTTTATCCAAGTACTCATTCTCCCTTTCTCCAAACTATCGCCAT
>Rh_FV6G21060.Contig1:1-1560(+)	type:5prime_partial len:520	Putative vacuolar protein sorting-associated protein 13B (probable)
AGCGGAAGAATGAAGAGAAGAAAACTCAGAGAAATGTTTCCTGCCAACAAAGGCGAGACCAATGAATCAATTCATGTTAGTACCGGATTTCACATTAGTGTGTTTGAAGGTATGTCTTTGTTGAAGTCTGAAGTAGCTGCGATAAAGTCTGATGTGGGGAGGCTTAGATCAACGCTGGGATGTTTGGAACCCAATATTGAGACATTGAGACAAAAATTAATTGAAGTACAAGACTTAGCCTGTGAACTGAAAGTTGGTGGGATTGAAGGTATTGTTGGTGAGGTAATACATGTTGTGACAACAATGTGGCCAAACACCATGCATAAGGTTGCTGAAAATGTTATACAACCCATGGAGGAGAATGGTGAGCACAATTTGGTGGCTGACATTCGCAAGGAG…
>Rh_FV6G34550.m.4:1-600(+)	type:complete len:200	Probable rhamnose biosynthetic enzyme 1 (putative)
ATGGGCACCGCCTATAAACCGAAGAACATCCTCATTACTGGAGCTGCTGGCTTCATCGCATCCCATGTTTGCAATCGGCTTATCAGGAACTACCCTGAATACAAGATTGTCGTCCTTGACAAGCTTGATTACTGTTCAAATTTGAAGAACCTTCATCCCTCAAGGTCATCCCCAAACTTCAAATTTATCAAGGGAGACATTGGAAGCGCTGACCTTGTCAACTTCATCCTTCTCACCGAGTCCATTGATACAATAATGCACTTCGCTGCCCAGACCCATGTTGACAACTCATTTGGTAACAGCTTTGAGTTCACTAAAAACAACATATATGGCACGCATGTTCTTCTAGAAGCATGCAAAGTCACTGGCCAAATCAAAAGGTTCATCCATGTTAGCACA…
>Rh_FV5G35690.m.2:1-1383(+)	type:3prime_partial len:462 8390, Precursor (similar to)
ATGGTCTTACCCTTTTCTTTTCTCCATGATCTTCTACGAATGACCATGCCTACTATTCATCATCTCTTCCTAAGATCACCACCCATCATCATCATCATCATCTTCTTCTTCTTCTTCTGGGCTCGCTGCGAAGACGATCCCCAATATTACACAGGGTGCAAGCAACCTTTCAATTGTGGTAACCTCACAGACATATCCTACCCTTTCTGGGGAGGACCCAATCGCCCCAAAGAGTGCGGTCGCTTAGGCTTCGAGCTCACCAACTGCGAAGAAGAAACTCAACTCCCTCACATAGTAATAGAAAAGCTAGAATTCCAGGTGTCCAACATCAACAGCCAAGAGCTCCTTCACACCATGACAATCGCTCGCTCCGACCTCTGGGACAGTCCTTGTACTGAC…
>Rh_FV7G22760.m.4:3-542(+)	type:internal len:181	DNA-binding protein HEXBP (probable)
GGTGGTGGTAGAGGGGCAGGAGGTGGTAACTGTTTCAAGTGCGGTGAGTCTGGACATATGTCAAGGGAGTGCCCTCAGGGCGGCGGTGGTGGTAGAGGGAGTGGGGGTGGGAACTGTTTCAAATGTGGTGAGTCTGGACACATGTCTAGGGAGTGTCCTCAGGGCGGCGGTGGTAGAGGGGCTGGAAGTGGGAACTGTTTCAAGTGTGGTGAGTCTGGACACATGGCTAGGGACTGCTCTCAGGGAGGTGGTAGCTATGGCAACTTCGGTGGTGGAGCAAAGTCCACTGATTCATGGAGCAAGCGTGCTTGGGGTACTGGAGATGGTGGAAGTGGCGGTGATGGAGCAAAACCAGCAGCAAGCTCTTGGGGTACCACAGATGGTGGAAGTGGCTTTGGT…
>Rh_FV7G21030.m.1:1-408(+)	type:complete len:136 7570, Precursor (similar to)
ATGGCCTCCACTTTCCTCACACTCCCAAACCCTTTGGTGTGCAGACCCAACACTTCTTCTCTGTCCAGCCAGAAACCACTCCCAGGTCTGCGAAGAAACTCATTGAGAGTCAACGCAATTGCCAAGAAATGGGAACCCACCAAGGTGGTTCCTCAAGCTGATAGAGTGCTTATTCGTCTTGAGCAGCTCCCGGAGAAATCAGCTGGAGGAGTTTTGCTGCCCAAATCTGCCGTTAAATTTGAGCGGTATCTTATGGGAGAAGTTCTTTCTATTGGTTCCGAGGTTGGAGAAGTGCAGGCTGGAAAGAAGGTTCTTTTCTCGGACATCAATGCTTATGAGGTGGATTTGGGAACAGAGGGTAGACACTGCTTCTGCAAAGAGAGCGAATTGTTAGCCGTG…
>Rh_FV4G24270.m.1:1-1029(+)	type:5prime_partial len:343	Helicase SEN1 (probable)
CGGCTGATATATAAGGAGGAACATAATCAAGTGATAATGGATGATGTTCGAATATCTTTTGAATGCATCCTTCAGTTTCTGACTGATGTTGTTCGGGAATTTCTTTTTAATAAGACGGATATGATTAAGTGGATAAAAAAGTGTACCAATAATAGTTGGAAGATGTATTACTCGCTACTGATGCAGAGACTGGTTTTTGTGTTATGTCTGCTTTATTTGAATTTTGGGATGGGCTTTGATATTCTCTTGGATTTGCTGAGGAGGAAGTACATCACTGACCAGCTACCAAAGGAGTTCTGCTATGTCCTTAGGGGAATTGCATCTTTACGTGATTCTGTTAGTAGACATGTTGATGTGCTAGCTCGAGCTTTTAAGAAGAGCGGTAATCCTTTGGTGGTT…
>Rh_FV3G40900.m.5:1-375(+)	type:internal len:126	Probable ubiquitin carrier protein E2 26
GATGAGAAAGTTGACAGAAGTATCAAAGGGAAGACAATAAATTACTCTTCCGATGAGTTCCCTGATCGTAAAGCTAAGGGAGCTGTCGCCAATAACTTTGCTGGTTCTTCTGGTAAGAGTTTAGCCTCAGCATCAGATAACATTAACTATGCTGATCTGTTTTTGGATGATGTTATCGATGTCGATGAGTATGCCCGTTTGCTATCCCATTTTGATAATGCGGATATTTCTCCTGGAATAGAAGCACCTATGCCACCTATCCCCTGGTTGTTGAATCCACCTAAGAGTATTGAAACTGCAGTTTCTGGAAGTATTTCTTTTGATAGAAACTATCAGCAGGCTGCTAAGAGTTTTTACTCAGCATCGCATAATGTG
>Rh_FV7G11340.m.1:1-327(+)	type:complete len:109	40S ribosomal protein S13
ATGGGTCGTCTTCACTCGAACGGGAAAGGCATATCTGCCTCTGCAATCCCATACTCGCGCACTCCTCCCTCGTGGTTGAAGACCACCCCCGAGCAGGTTGTCGACCAAATTTGCAAGCTTGCGAAGAAGGGAGCCACTCCATCGCAAATCGGTGTTGTACTCAGAGATTCGCACGGTATTGCACAGGTCAAGGTGGTGACGGGTAACAAGATTCTCCGAATTCTGAAGTCAAACGGCCTCGCCCCAGAAATTCCTGAGGACTTGTACATGTTGATTAAGAAGGCCGTAGCTGTCCGCAAGCATCTCGAGCGCAACCGCAAGGAATAA
>Rh_FV6G04950.m.1:1-597(+)	type:5prime_partial len:199 6240 (probable)
TCGTGGACAGAGATCAACGCTGGTCATTTAGAAACTGAAACCACCAACTTGTATCCTGAATTTTTCCAAATGTACTTCAAGGGGATTTGGTATTGGACCGGAAGTGAGCAACAAAAGGAATTCATGGTTGTTTATGATAGTATGGATGAGGAATGGGTGAGGCAGCTGATCATTGTGTTTAATATGAATGATGAAGTATTTGAAGACATACTATTTCCATATAGTTTATACCACCCGATGATTCCTTATTTAGAAATGCGGGTTATTGTGTGGAATGAATCCGTCGCTCTTTTTGGTCAGTACCGTTTTGGTTATGCTGATGATGCTTTTGGATTATGGGTAATGGATGATATTGTCAAGGGTTCTTGGACAAAACAATTAACCCTAAAGGTCATAGTT…
>Rh_FV6G25340.m.5:1-1569(+)	type:complete len:523	Disease resistance RPP13-like protein 4 (probable)
ATGGCAAATTCGGTGGTGGCGTTGATTTCCGAGGTGGAGTTGGCTGATCCACGTGAGGAAAGGTCACAAGATCAGCGGAAACTGAGCGCGGAGGCAATTTTCGATAAAAGTGAGGCCATGGCCAACATAAGGAGGAGTTATGGAGATCTTCGGGGCACGGAATTGAAGGTCTGTCTACTTTCTTTCTCAATCTTCCCTGAGGGTTCTGAGATAAGAAAGAGGCCTCTAATTTACTGGTGGATCGGCGAGGGCTTCATCACGGCTACCAAAGAGAAGACAGCAGAGGAGATAGGAGAAGACATCTTTGCAAAACTCTTGAGAAAGGACTTGATTCAACCAGTTCCAGGTCAGTCTAACTGTGAATTACTTGTCAAAAATTGTATGGTTCACCCTTGGATT…
>Rh_FV3G38320.m.1:1-729(+)	type:5prime_partial len:243	Prolactin receptor (PRL-R), Precursor (probable)
CCCATGCCTCCCCGGGAGCTCCACCGGCCGTTCAAGGTCGGCGATGACGTGGACGCGTTCAGGGCAAAAGGGTGGTATCGTGGGACGGTGAGGGAGATTTTGGAGAATTCAAAGTACTTGGTGGTGTTGGATGGTAAAGCTGACCTGGAATTTGAGCGTGACCATTTTGATTTGAGGGTTCATAGAGAGTGGGATGATGGCTCTTGGGTCCCTCCTCTTCCACAAGAGCAAAAATCATCTAGGGTGGTGAAATGCAGAAAGATAAGATTCAAATTAAAGGCCAAGAAGGAAACTGTGAGGAGAAACTTTGAAAACGGGACTCTGGTGGAGGTCAGCAGTGATGAGGAGGGTTACAAGGATGCTTGGTACACTGCTAGAATAGTTGACTACATTGGAAAA…
>Rh_FV5G03250.Contig2:1-795(+)	type:5prime_partial len:265	Lipid-A-disaccharide synthase (probable)
AATCCCTCTCTCTCTCTCTCTGAGCTCGGATCGGCGGCCATGGCGGCGTCTCAGGCGAACATGGAGAAGATGCAGGTCCGCCAGAATTACCGCAATCTCTGGCACTCTGACCTCATGGGAACCATTCAGGCCGATACTCGCTATTGCTGCTTCTCGTTTTTTTGTGCACCGTGTGCATCGTACTTGCTCCGGAAAAGAGCTCTTTACAATGACATGTCAAGATATGTATGCTGTGCTGGTTATATGCCCTGCAGTGGTAGATGTGGGGAAAGTAAATGCCCTGAATTTTGCCTGGCCACTGAGGTGTTTTTGTGCTTTGGGAATTCCGTGGCTTCAACTCGCTTTCTGTTGCAAGATGAATTTAATATTCAGACCACGCAGTGTGATAATTGCATCATT…
>Rh_FV3G27040.m.1:1-789(+)	type:3prime_partial len:264	Zinc finger CCCH domain-containing protein 18 (AtC3H18) (probable)
ATGATGGATTTTTCGGACTCTACGAAACTTGTTTTTGGTAGAATACAGGAGGTAGACCCAGAAAATGTTACAAAGATTATAGGTTATCTTCTTTTACAAGGTCATGGGGAACACGAAATGGCTCGCTTGGCCCTGGCTCCAGACCATCTGTTTCACCAAGTGGTGCTGAAAGCCAAGGCTGAACTTCAGCGGTTGGCTAACAAATCAGTGTCATCCCCAATCTCACCTTCCATAAATCCACCGTCCGCTGCTTTCGCCCCATTTTCGCCTGTTTCTTCTAGGCCTCCTGCAGCCTTTCGGCTCCCAACCCCCTGTTGGGATCCCCAACTTGTTTCTAAGCAGAACATGGATTTCATGCCATTCGGATTCTCCGATTCTACTGAGGAACTGCAAAACCAG…
>Rh_FV7G08270.m.2:1-411(+)	type:internal len:138 8040, Precursor (probable)
GGAACTATACCTAAATACCTCAATAATTTGACTTCTTTAACTCAAGGAGGAAATTCAAGTCTAACCATAAGACATTCTTTTTATCCATCTGATTATTATCCACAAGCACCTATGATGCCATCTGATTATTATGAGGACGATGCAACCTTCATGTGGAAAGGAAGAATGCATGCATACAAAAGTACTTTGGGACTTGTCAAGAGAATTGATCTCTCAAGCAACAAAATAACAGGGGAAATTCCAAATGAGATCACTCATCTTGTTGGTTTGGTTTCTTTGAACCTTTCAAGAAACCATCTAACAGGACATATTCCTTCACAGATTGGAAAGTTGCAGTCATTAGATTCTCTTGATTTGTCAAGAAACCAGATATCTGGTAAAATTCCGACAAGTTTTGCG…
>Rh_FV6G10020.m.1:1-768(+)	type:complete len:256	Transcription factor bHLH140 (bHLH 140) (similar to)
ATGACGACATCTCATTCACTCATTCAAAATCATCCAAATAAAAATACAAAATTAATACAAAATCTATATCCGTTTGCATTCTTCATCTCCCTCTATATATATCATAGGACTGTCCCCATAACAGTTAACCCCTATCAAGTTGAGCCAAATAAGCTAGGTTTGTTTGCAAAGATGGAGTACTATTTCCCAGCTAGCTCAGATGGTTCCAATTTCTCTTCTTCCTCAGTGATCACCAACACCAACACCAACAACATCAACATCAATGGCGGGCGCAACAAAGACAAAATGAAGAAGGGTACTAGTGGTAATGATCAGAAGAGCAAGAACAAAGTGAAGCTGTCGACAGACCCACAAAGCGTGGCGGCGAGGGAGAGGAGGCACCGCATCAGCGAAAGGTTC…
>Rh_FV2G13810.m.1:1-441(+)	type:complete len:147	FK506-binding protein 2-1 (PPIase), Precursor (putative)
ATGAGGATGAAGGCCGCTACCATACTCTTGATTCTGCCTCTTCTTTCGGCCTTGGCTTTTGCCGGGAAGGTCGCCGATGTCAAAACCTTGCAGATTGGTGTCAAGTACAAGCCAGAAACTTGTGAACTTAAGGCTCGCAAAGGTGATAAAGTCAGGGTACACTACCGGGGAAAACTCACAGATGGAACTGTCTTTGATTCTAGTTTTGAAAGGGGTGATCCAATCTCTTTTGAGCTTGGGGTTGGTCAAGTTATCAAAGGATGGGACCAAGGAATTGCGGGAATGTGCGTAGGCGAGAAGCGCAAGTTGAAAATACCTTCACATATGGGCTATGGGGATCAGGGTTCTCCACCAACTATTCCAGGTGGTGCCACACTGATATTCGACACTGAGCTCGTT…
>Rh_FV4G01800.m.1:1-831(+)	type:complete len:277	Mitochondrial outer membrane protein porin of 36 kDa (VDAC) (probable)
ATGGGAAGCAGTCCGGCGCCATTTTCAGATATCGGCAAGAAAGCAAAAGACCTTCTGACCAAGGATTACAACTTTGACCAAAAGTTTACCCTGTCGGTGGTGGGCTCTACTGGGCTGGGACTTACAGCTAATGGTTTGAAGAAGGACCAGATTTTTGTTGGTGATATAAATACCCTGTACAAGAGCGGAAACATCACTGTGGATGTTAAAGTTGATACCTATTCAAATGTGTCTACAAAAGTGACTAAGACTGATATCTTGCCAAATACCAAGATAGCATGTAGCTTCAAAATTCCAGATCACAAATCTGGCAAGCTGGATGTGCAGTACCTTCATCCTCATGCAGCTATTGATTCCAGCATAGGCCTTAACCCAGCCCCTCTTTTAGAGTTGTCAGCA…
>Rh_FV0G38130.m.3:1-426(+)	type:5prime_partial len:142 6900
AAAGATCTTTCAAAAGAGATAGTAAAGCATTGCAATGGATTTCCACTGGCAATTATAGTTACAGGAAGATCACTTTGCGCAAAACCTATAGAAATATGGCGAAGTAGAGTACATGAACGGTTGAAAGGTTTTTCCATTCTTGATTTTGAGATGAATCTGCTTCTTTGCCTCAAAAGCAGCTTAGATGCCTTGGATGATGAAATGCCTATGGTCAAGGAATGTTTCTTAGACCTAGGTGCATTTCCAGAAGATGCTACAATCCAAGTTACAACTCTCATTGATATGTGGGCAGAGTTGTATGATTTAGATGAAGAGACGTCATGCATTGCGAAACTCTATGAACTCAACAATCGCAATCTAGCTCGTTTACAAGGAAGTGGTAGACGAGGAAACATGTTA…
>Rh_FV6G01030.m.1:1-1089(+)	type:complete len:363	Transcription factor TGA1 (AtbZIP47) (putative)
ATGAACTCTTCTTCCACCCAGTTTGTCACCTCTAGAAGGATGAGTGCCTATGAGCCAATACACCAGATGAGCATGTGGGGAGAAAGCTTTATGAGTAATGGTAATTTGAATGCCTCAGCATCCATGATCATGGATGCAGACACACAGCTAGATAATCAGTCAGAGGATGCCTCTCAAGGAATCCTGGGACCTTCGAGCAAGTATGACCAAGAAGCAACCAAACCTACGGACAAGGTCCAAAGGCGTCTTGCTCAAAATCGGGAGGCTGCTCGTAAAAGCCGGCTGAGAAAGAAGGCCTATGTTCAGCAGTTGGAAACAAGTCGTTTAAAGCTTGTTCAATTAGAGCAAGAGCTTGATAGAGCAAGACAACAGGGTCTTTATATTGGAAGTGGACTGGAT…
>Rh_FV5G31120.Contig1:1-13014(+)	type:complete len:4338	Putative vacuolar protein sorting-associated protein 13A (probable)
ATGTTGGAGGATCAGGTGGCGAACCTCTTGCAGAGGTACCTGGGGAACTACGTGAAGGGACTCAATAAAGAGGCCCTCAAGATCAGTGTCTGGCAAGGTGATGTGGAGCTAACAAATATGCAGTTGAAGCCAGAGGCACTGAATGCCTTAAAATTACCTGTGAAGGTCAAGGCAGGATTTCTTGGATCAGTGAAACTTAAGGTTCCATGGAGCAGGCTTGGCCAGGATCCAGTGTTAGTTTCTTTGGATCGCATTTTTCTATTAGCTGAGCCTGAAACGCAAGTTGAGGGAAGTAGTGAGGATGCTGTACAGGAAACTAAGAAAAACCGAGTGCAGGAAATGGAAATGAAGTTGTTGGAGAAGGCGCAACAACTGAAGTCAGATGTGAATAAATCATGG…
>Rh_FV5G09440.Contig1:1-1290(+)	type:complete len:430 0280, chloroplastic, Precursor (similar to)
ATGGAAGCAAATAATACCCTTCCGGATCATGTGACGTGTTCGATAATGATTACTATCATGAGGAAAATTGGTCGCAGTGCAAAAGATGCATGGGACTTCTTTGAAAAAATGAACAGGAAAGGTGTCAAATGGAGTCAGGAAGTTTTGGGTGCTCTTATAAAATCATTCTGTGATGAGGGGCTGAAGAGTGAAGCCCTTATCATTCAAATTGAAATGGAGAAGAAAGGGATCTCATCAAACGCCATTGTGTATAATACTTTAATGAACGCGTTTTGTAATTCTAACCAAGTTGAAGAAGCTGAAGGTCTTTTTGCTGAGATGAAATCAAAGGGGATTAAACCCACATCTCCCACCTTTAATATTCTGATGGATGCATACAGTAGAAGAATGCAGCCTGAG…
>Rh_FV5G29390.m.3:1-786(+)	type:complete len:262	Formin-like protein 14 (AtFH14) (similar to)
ATGAGTAAAGAAGAGTTCATGAAGATCCAGAAATGTACTCTCAAAGTTAACATTCACTGTGATGGATGCAAGCACAAGGTGAAGAAAATCTTGCAGAGAATTGAAGGGGTTTGTACAACCGACATAGATTCCGAGCAGGGGAAGGTGATCGTTTCCGGCAATGTTGACCCCTCCGTTCTGATCAAGAAGCTCGCGAAATCAGGGAAACGTGCAGAGCTCTGGGGCGCTCCGAAGGCCAACAACAACAATCAGAACCAGAACAACATGGCCAATCAGAAGAACATGCAACTTGACAATGGCAAAGGTGGGAATAACAAAGGCCAAAACAACCAGAAGGGCGGTGGCGGTGGCGGAGCCGGAGCCGGAGGAGGAGGAGGCAACAACAATCAGCCTAAGGGT…
>Rh_FV1G13870.m.2:1-1539(+)	type:complete len:513	Zinc finger CCCH domain-containing protein 6 (AtC3H6) (probable)
ATGAGAATGAATATGAAGCGATCGAGGAAATCAATTTCTTGGGCTCCTGGAGTTAAACTTTGTCAGGTAAAGCTGTTCTCTTCTTTGGATTGTCCTGTGGAAGTTGGCATGAAATATCAAGGTCATTTTCAACCGAAGACATCAAGTATGTTGCATTCCAGTTCTTTTGAACCCAATGATAGCCCGCCTGGGTTTGAAGTAGGTATCTCTGTGAAGCAATCTAAGCTGCAACATTTCCCCATCCCTCAGATTAGGTGGCAATGCCCTTCCAAGCTTATTATGCATGACGGCTGGCGTGTAGCAGCTGGTGAGGAAAGTGAAGAAGCCAAGGCTCAAAAACTAAGAGAGATGAGAGTGCTTGAGGCAGTATATCCTCGTTTTTCTGCAATTCCACCTAGC…
>Rh_FV7G22450.Contig1:200-1360(+)	type:complete len:387	Probable inactive purple acid phosphatase 29, Precursor (similar to)
ATGGGTCGTTTGTTCACGGCGGCGGCGTTGGTGGTGTTGCTTCCGATCTGGGTTTTGGCGGCGGCGAAGCACCATGAAGAGAAACCCATGAGGCTGAGGTTTGGGGGTGATGGGCAGTTTAAGATACTGCAAGTGGCGGACATGCACTATGCCGATGGGAAAACGACGCCGTGTGAGGATGTGCTGCCGTCACAGGTGGCGGGTTGCTCTGACTTGAATACGACGGCGTTTGTTCAGCGGATGATTCAGGCTGAGAAGCCCAATTTCATTGTTTTCACCGGAGATAACATCTTTGGGTTTGATGCTACGGATGCTGCTAAATCAATGGATGCAGCATTTGCCCCAGCAATCGCGTCCAACATTCCGTGGGCAGCTGTTTTGGGGAACCATGATCAGGAG…
>Rh_FV6G48520.m.4:1-333(+)	type:3prime_partial len:112	E3 ubiquitin-protein ligase Arkadia (probable)
ATGAACCTTTGCTGCTGTATGTGCGTGCCAGCTAAATCTTCAGTTGCAATTGATGCGATTCAGACGTTGCTTTCCTGCAACACCACCCTTAAATATCTCCACATTTCAAACTTACAAGGGTCGATGCCAGAAAGTCTTCTCAGATATTACAATAATGAATCAACATTTTGTTTGGCAACAAATCATGTGTCATATTCAGTTGTAACGTGCTGTGTCAAGTGTACTGTATTTTCAGATTTTATTTCTTTGAGCAAATGTACCTCGATGTTGGATATCCTTGAACATATTTTTAGTTTCTCCTGCCTTACAAGGGGAATCACTGATACAGTAATA
>Rh_FV3G14650.m.1:1-3480(+)	type:complete len:1160	DNA polymerase III subunit gamma/tau (probable)
ATGACCAGGGCTGTCCGAGATAGGATTCTCAAGGATGCAAATGGTGACATTAGTGATCATCTGCGCAACCACATTCATTTGACAAATTGCATTCACTTGAAGAACCATATGCACAAGCACAGCCCCATATTGGCCGATAGGTCACTTATGAGGGACTTGGTTGTCCTTCAGAGGTCTCGATCTCTCAGGGACCCTTCTGCGAGCCCTCCTTCATGGCAGTCTCCTTCCATTGTTGAAATGCTTTCCAAGAAAGGTGAAAATGCTCCCCTGGTGCGGGAGGGGAGAAGGTCGGTAGGAAGTGAGCATCGAAGAGAAGGTAGGAGGTTGTTGGCAAGTTCTCCACCTATAGCAAGTTTCGGAACATCAAGAGTTGCTCCAGATGAAGCTAATGGGGAGAAT…
>Rh_FV3G31800.Contig1:1-930(+)	type:5prime_partial len:310	Putative tRNA pseudouridine synthase
TTAACCCGCACTGAAAAATGGCAACCCGTTCGAAAGAAGAAAGTGGTTCTCCGGGTCGGGTATGTGGGCACCGATTACCGAGGTCTGCAAATGCAAAGAGATGACCCTTCAATATCTACTATTGAAAAGGAACTGGAAACTGCCATATTCAAGGCCGGTGGTATTCGCGAGAGTAATTTCGGGAACCTGAACAAGATTGCGTGGGCCAGAAGCAGCAGAACCGATAAGGGAGTTCACTCCTTGGCGACAATGATATCATTGAAAATGGAAATCCCTGAAAATGCGTGGGACGGAGACCCGTATGGCATTGCTCTTGTGAATCACATCAACTGTTACCTTCCTCATAATATCAAAATTTTTAGTGTTTTACCTGCACAGAGGAGCTTTGATCCCAGAAAG…
>Rh_FV0G23610.m.2:1-894(+)	type:internal len:299	Putative AC9 transposase (probable)
CATGATATTGTTACTATTGAAGCAGAGCTTGAAGATCTCAGTTATATTGGGGTAGGGCCTGATTCAAGTGAAGCAGACAAAGTCTTGTACAACATGGCAGTCAAGATGAAGGCCAAGTATTCTAAGTATTTTGGGAATTTAGATGACATAAACCAACTCTTCCTAGTTGCTTTGGTCTTAGATCCTAGGTATAAATTGAGAAACATTAGTTGGTTGTGTGAAACAATGTTGAATTTGTGTGATTGGGAGATCAAGAAGAAATGTTATGAAGTAAAGCAGCTTGTGGTAGACTTGTGTGACTTGTATGGGCTGTCTAATGGTTCACATGGTGGACCATCCAAGGCTAAGGGTAAAGGTCCAAGTATTTGTGACACAGCTACTAGTAGGACTAGAAGTAGA…
>Rh_FV2G50630.m.1:1-2007(+)	type:internal len:670	UBA domain-containing protein 7 (probable)
GTGAGAGAAGTTGCTGAAACTTCGATTCAACTCGAAGAGAATGAGCACCAGACAGAACTGGTTGAAGAGGAGAATGGCATGGCAGAGAAAGAGATATGTGAAACAGATGGCTTGACTCCAAGTGTCAAACTTCCTGAGAGGCCGAAGAAAATGGAAGATGCAACAGAGATCCATTCTTTTGACAAAAATGGAATAAGCGCAAGTGAAAGTGACATGAGCTTTGTGCAAAAGCAAGATGACAAGCTTGCTGGAGAGTCCAATGTAGACTACAGTGTAGGAAGGCAGGTTGAAGAATGTGAAGAATTGGGAGATATCAATAGTGATATGATGGGAGCTGAAGTTGCTGTGAATCAGGAAAGGAACAAGAATGGTCCCAAATCTAGGAAAAGATGGTTTGGT…
>Rh_FV2G47830.Contig1:1-381(+)	type:complete len:127	Protein SMG7 (probable)
ATGATAAATATCAAAAGCAATATATGCTTCAACAGTTCACTAGTGAGTCAGTACACCATTTTTATTACTCCACGAATTGCTGGAGGCAAAAAGCCCCAAAACCAACAGATGATCTTATTAACACGTTCTATCCACCCCCAAGTAACCAGACAAGGCATTTACTTAGGAATTTCGCACCATGAAACATATATCCATATTTGTCATCCCCCGGGCTGGAGAGCTTGGCAAAACCTGGGTATTTGTAAGCGCCAGCAAGAAGCCAAACCACCAATGCTCCAACAGAAAATTAACATTGACAAAGCTTCAAAGTTGGAGTTTGAATTTGGTAGCAAAAGGCAATGCGGACATTCACCAAATCATCCTCAAGAACCATCACATTGA
>Rh_FV5G38110.m.2:1-651(+)	type:complete len:217 7200 (probable)
ATGTCCTTTTCTATTGTTTGCGGTGGAGCGTTTCAATCCTTACAAGATTTTCTTTCCCTAACTCTATCCAACTCTGAAGAGCATCGAGTCCTGTCAATCCAGTCTACCACACAACTGAGACCCTCTGGGGTCAAGTTTAAGCCACACAAAGCAGACAACTTCTTAGAGATCAATTTCACAAATAGGGTTCTACAAATCCCACCTATTACCATCAATGACCTCACCATTACCGTCTTCATCAACTGCCTAGCCTATGAACACTCGCACGATCGCGACCTCACCGATGGTAGCTTCACCCATTATATTGCCTTCTTGAGCTGTCTGATCAATTCACCTAGAGACGTCGCATTCCTTTGTGCTGAAGGGATTATTGCTAGTTACTCTCACAACGATCTTTAT…
>Rh_FV6G38290.m.1:1-1530(+)	type:5prime_partial len:510	Anthocyanin 3'-O-beta-glucosyltransferase (3'GT) (putative)
CCTAAAGCCATTATCATTTCTTGTTCAACATCAGTGTCATCATCTTCAACTCTCGATCTGCTGTCTATCGATCACTCCATGGAAACTAAATCTTGTGAGCAGCTTAATATCTTGTTCTTCCCATACATGGCTCAAGGCCACATTATACCCCTCACAGATATAGCCAAATTATTTTCGTCTCGTGGTGTGAAATCGACCATAATAACCACTCCGCTCAATGCACCATTCATTACCAAAGCAACCCAAAGAAGCAAAAGTACTTTGGGATTTGATCAGAAAATTGAACTTATTCTCATAAAGTTCCCATCTGCTGAAGTTGGGTTGCCTGAGGAATGCGAGAGGGCTGATTTGATCACAAAACCAGAGATGGAAGGAAAATTCTTCACAGCCACGCGTTTG…
>Rh_FV6G14150.Contig2:283-3243(+)	type:complete len:987	Calcium-transporting ATPase 4, endoplasmic reticulum-type (putative)
ATGGATCAGCTCAGCGACACGCTCGTCAGGGTTCTGTTGTTCGCGGCGGTTATCTCCTTCGTTCTCGCGTGGTACGAAGGCGAGGAGACCGGCGAGATGGACATCACCGCGTTCGTGGAGCCGTTGGTGATCTTTCTGATCCTGATCGTGAATGCGATCGTCGGAATCTGGCAGGAGAGCAACGCCGAGAAGGCGCTGGAGGCCTTGAAGGAGATTCAGTCGGAGCAGGCGACTGTGATTCGGAATGGGAGTAAGGTTCCGAATTTGCCGGCAAAGGAGCTTGTTCCCGGAGATATTGTGGAGCTTAAGGTTGGGGATAAGGTTCCGGCTGATATGCGTGTAGTGCAGTTGATTAGCTCGACCTTGAGGGTTGAGCAGGGTTCGTTGACTGGAGAGAGT…
>Rh_FV6G03800.m.3:828-1208(-)	type:complete len:127	Serine/threonine-protein kinase haspin (probable)
ATGAATAAAAATCCAACTTGGTTTCTTCATAGACTCCCAGAAGCCCCTCACACAACAATGGCCAAATCAGCTTCAAAATGCCTCTTCTTATTCTTTCTGTCTTTCCTCTTTAGCTGTTCATCAGGAACTCTGGTAGGTTTCTCCTACCATGTTAGCGGAAACACTACAACTTCATCACCAAGTAGAACAATATCATTTCTGAAGCGAAACAAGATTGCCCCATCTCAGATTCGCGTCTTTGTTGAAGATCATAGAATTTTAAGAACTCTGTCCAACACTGGTGTAGCTGTTGATCTCTACTTGAATGAGGCCCTTGTTCAAAATATCATAAATTCCAAATCTTCTTCAATCTCAGGGCTGAAATCCTATATAATGCCCTTTCTCTCACAAGTAAAGATC…
>Rh_FV3G21390.m.2:1-636(+)	type:internal len:213	Trypsin inhibitor DE-3 (probable)
AACAATTTGTATGCAAGTGTTGAGAATCTTGATGTGCAGCATTTCCGGACTGAAGCTTGTAAGGACATGCTGCTATGCCCCCGCAGTCGAGCAGGAGCGACTTTGAAGAACCTCAAATTCAACATTGAGGACCATGAGACCACGCGGTACTTTAGGTGCTCTAATGTGTCTTGCCAAAGCTCCCCAACCAAGATTAGCTATTACAGTAGTGTTTGTTGTCATTGTGGATATCTAATGGACAGAGAGATCAACCTTTCAGTTAAAGTTGGTGATGAGGTGTTTGTAAAAGGACTATCCAGACTTATTATCAGTGATCATTTACAAGTCATGGCCCCAGGAACTCCAGCAATTTCTGTTTTCTTTGAGAAGCTTGGAAGCATGGATTCGAATTCTATTGAG…
>Rh_FV3G36580.m.1:1-549(+)	type:5prime_partial len:183	Tyrosine-sulfated glycopeptide receptor 1 (probable)
TCTCTCTTCTTCTCCTATAGCTCATCATCAATGGCCTCATTCATCACCCGAATCTCTCTCTACCTTCTACTCCTATCCCTCTTCTCAGAAACCCAATTATCTCAATCCCTCAGAGACCTCAAACCCAACCCCAACCGCCCATCCACCTCGCTCCAATCAATCACAGACGTCCATGACCTCCTCCCCAAGTACGGCCTCCCAAGGGGTCTGTTACCCGACAACGTAAGATCCTATACTCTCTCTGACGATGGAACCTTCGAGATCCATCTCGAAAACCCATGTTATGTTCACTTTGATCAGTTGGTGTACTACAACAAGAACATCAAAGGGAAGCTGAGTTTCGGCTCTGTTTCCGATGTGTCGGGGATTCAAGCCAAGAAGCTATTTATTTGGGTTTCC…
>Rh_FV7G11430.Contig2:1-1041(+)	type:complete len:347	Transketolase, chloroplastic (TK), Precursor (similar to)
ATGGAAGTGGGAAGGTTACCGCTCTCAGCATCACAAAGAGGCAAGCTCATATCAGCGGGCTATACTACTCTAGCTTCGCTCTCATCCATCTCTCCCTCCGACCTCGCTCGAGATTTACAAGTTCCAGAGAGTGAAGCTTTCGAAATGCTCAAGGTTGCAAAACTTGGTTGTGGGTTGGAACAGCCAGATAAACATACGGCTATTGTCAATGGTGCACAAACTGCTTGGGATATCCTCAATGAGGAGAAGTTGTTACCACGCATTACTACATCTTGTGCCGATCTAGACAAAATTCTCGGTGGGGGAATTAATTGTAAAGAAGTTACTGAAATTGGTGGAGTTCCAGGCATTGGTAAAACACAGCTTGGGATTCAACTTGCAGTGAATGTGCAAATTCCT…
>Rh_FV0G48920.m.1:1-1167(+)	type:internal len:390	Cytochrome P450 71A26 (putative)
AGTACCAAAAACTCACCACCTTCTCCACCAAAACTCCCCATCATCGGAAACCTTCACCAACTAGTCTCACCACGGTGTCCGCCACATCGCTTACTTGGAGCCTTGTCTCAGGTCCATGGCCCTCTCATGCTCCTCCACTTCGGAAGCGTCCCCGTCCTCATCATCTCATCGGCCAAGGGTGCTCAGGCGATCATGAAAACACATGACCTCAATTTCTGCAGCAGGCCCAAGTCCACCGTCTTCGCAAAGCTTCTCTACAACTCAAACGATGTGGCAACCGCGCCTTGCGGCCAGTATTGGAGGCAGACTAAGAGCATATGCGTGTTGAATCTGTTGAGCACCAAAAGGGTTCGGTCTTACCGCGGCGTTAGGGAAGAGGAAACCAAAGCCATGATCAAG…
>Rh_FV0G02550.Contig1:70-2733(+)	type:complete len:888	Putative nuclear matrix constituent protein 1-like protein (NMCP1-like) (probable)
ATGTTCACGCCGCTGAGGAAGGAGCCGGCGACGCCGAGGACCACCGACAAGGGCAAGGCCGTGGCGTACGTCGACGGTCCTCCGCCGCCACTTGGTTCTCTGAGCGAAATCAGAAGCGGCGGCGGCGGGGCCAAAACGTCGCCGGATTTGGACAATGCCGATTGGAGGCGGTTTAAGGAGGTTGGGCTGCTAGATGAGGCAGCCATGGAGCGCCGGGACCGCCAAGAACTCGCCAATAAGGTCGCTAGGCTTGAGTCTGAGCTTCATGATTACCAACATAGCATGGGGCTTCTCCTCATTGAGAAGAAAGAATGGGCATTGGAGCATGAGGAGTTGACCCAAGCATTGGCTGAAACCCATGAGATTCTACACCGGGAGCAGAGGGCTCATCTGATTGCA…
>Rh_FV6G31050.m.1:1-372(-)	type:3prime_partial len:125	UPF0554 protein C2orf43 homolog (probable)
AAGCTCTTCCACATATTCCGTCCCAAGGCAAAGCTCATCACCACCAAGTTCGGTGGCCGCAAACAAAACCACCACCACTACTCTTCTTCGAGCTCCTACAACAAAGACTCCACCACCACCACATTCTCCCCGAACACCGACGACTACGCTTCGTTTTCCGACTACGGGACCGTCGCCAAGAGCGCCACGCCCGTCAAGGGGTTCGGCAGGGTTGGCGGCGAGAGCGTGGCGGTGGAGAAAGACTCCGGCGACCCTTACTTGGACTTTAGGCATTCCATGCTTCAGATGATTTTGGAGAACGAGATATACTCGAAAGATGATCTCCGGGAGCTTCTCAACTGCTTCTTGCAGCTCAACGCGCCTTGCAACCATGGCATCATCATCAGGGCTTTCACTGAC…
>Rh_FV0G25740.m.2:1-1053(+)	type:complete len:351	Probable WRKY transcription factor 74
ATGGAGGAAGTTGAAGAAGCTAACAAAGCTGCTGTTGCAAGCTGCCATAGAGTTTTGAATCTGTTGTCTCAGCCACAAGATCAAGTTCAGTTTAGGAATTTAAAGGCGGAAACTGGGGAGGCTGTGTTTAGGTTCAAGAAAGTTGCTTCTCTTCTCAATACTGGTTTGGGTCATGCTAGAGTTAGAAAGCTCAAGAAACTTCAAATCCCTTTTCCTGAAAGTGTCCTCTTAGATAATCCTAATTGTACAACAGACCATCACTCTAAAAATCCTCATTTTCTTCAATCTAGATTTGCTGAGAACCCAACTCAAGATTTGAGTTTAAATGTTAGAAATTCCTTAAGTTTGGGAAACCCCTCTTTGGAATTGAGCACTAATGGGAAAACCCCAATTCAACTA…
>Rh_FV7G14570.Contig1:2-370(+)	type:5prime_partial len:123 9030, Precursor (similar to)
ATGGTTTTGATTGGGAATTTGACTGGGATTGGCAGCTCAAGAATGGTTTCCTTGTTTTCATTGCAGGATACAAGAAACCCAGGATACCCACAATTTTCTGGGTGGCTACCTTTGAGGCTAAAAGGGAATCTGATAGCTGGGCCATGTTCCCCACACTTCAATTCTCTGCAGGTGTTTTGGTTTTCACCAAGGACTTTGGATGAGAAAGCCAGGAAGATGAAGCAAAAGAAAGAGATGAGAGTTTGCTGCATTTCTGAGGTAATAATACTAATGCCCAGTGTTTCTTCTGGACAGAGTAAAATGGTATCTGAT
>Rh_FV3G30200.m.4:1-1452(+)	type:complete len:484	Ethylene-responsive transcription factor RAP2-7 (probable)
ATGTTGGATCTTAATCTCAGCGTGGTGGGATCGTCGTCGGAACAAAACGACGTCTTCGTCGTCGGCTCGGTTCACGGTATGTTTCCGGAAGGCTCCGGCAGCGCGACGCAAATGGATGAGTCCGGGACGTCGAACTCGTCCGTCGTCAATGCCGACGCCTCCAGCACCAACGACGACTCGTCCTCCGCACGCGCCGCCGTGACGACGTTCAACTTCGATATTCTCAAGGTCGGTGGAGGAGAAGAAGACGACGTCGCTGTGACGAAGGAGCTGTTTCCGGTGAACAGTTGGCCGGGGAAGGGGCAGGGGCAGCAGTACTCGCCGGCATCATCGTCGGCGAGGCACAACTTGATCGAGCTTGGTGGGCCCGCGGAGGTTCAGCAGAAACAGCCACAACCA…
>Rh_FV0G35090.m.1:1-936(+)	type:complete len:312	Auxin-responsive protein IAA27 (similar to)
ATGTCTATGTCCTTGGAGCATGATTACATAGGCTTATCTGAGTCTGTTCCTTCAATGGAAGCCTCTGACAGGTCTAACAAGGGAGCTGCTTTGAACCTCAAAGCCACTGAGCTCAGGCTGGGCTTGCCTGGGTCTGAGTCCCCAGAGAGAGATAGTGGTGGTGTGGAGGACAAAACTGGGTTTTCACTGCCTGTGCCTAAACCCTCTGTGTCTGGAGCCAAGAGGGTGTTCTCTGACGCCATTGATGGAGCTTCTGGGAAGTGGGTTTTCTCTGGGAGTGGTGGATCTGAGGCTGATTTGGGTAAAGGTGGTAACTTGGTTTCTCCTAGAGGTGTTAATGGTGGAAAAGGTCTTGCTGGGCCTGAGTGTAAAAGTCAACCAATCTCTGCAGTGAAAGAT…
>Rh_FV7G24180.m.2:1-735(+)	type:complete len:245	MLO-like protein 6 (AtMlo6) (similar to)
ATGGTTAATCTGAAGGTTCTAATAGTCACAAATCATGGTTTCATACCTGCTGAATTGAGTAATTTTCACCTACTGGACTCTTTACCAAATCTGAAGAGAATCAGACTAGAGCGTGTTTCAATTCCTTCTATAACCAAGCATCCCATACAGTTGAAGAGTTTAAAGAAGATCTCTTTATTCATGTGCAGTATTGGTGAAGCTTTCAGCAATTGCTCCTTCCAAATTTCAAATGCATTGCCAAATTTAGAGGAACTGAATATTGACTATTGCAATGATTTGGTGAAATTGCCTGAGGAGCTCTGCAAGCTGGTTCGCCTAAAGAAGCTGAGTATCACCAACTGTCATAAGCTATCTGCCTTGCCTCAAGATATTGGGAAACTGGTGAAGGTAGAAGTTTTG…
>Rh_FV1G19630.m.1:1-3549(+)	type:complete len:1183	Systemin receptor SR160, Precursor (putative)
ATGAAACCCCACAAACCCATTTCACACCACTTCTTTCTTCTCCTCCTCTTCTTGCTCTCTGCAACTCCCTCTTCTTCCTCTTCAGCTTACAAAGACGCCCAGCAACTCCTGAGCTTCAAAAACTCTCTTCCGAAACCTACCCTTCTCTCCGATTGGCTCCCTGACCAAAACCCATGTCTGTTTTCCGGCGTTTTCTGCAAACAAACCCGGGTTTCCTCCATAGACCTGAGCTTCGTCACCTTGTCCACAAACCTCACAATTATCTCCACTTTCTTGATGACCATTGATTCTCTACAATCACTCACTCTGAAATCTACCGGCCTCACCGGCCCCATTTCTTTTCCGGCTAAATCCAAGTGCAGCCCTCTCCTCACTTACATAGATCTAGCTCAGAACAGC…
>Rh_FV5G29570.m.1:1-1458(+)	type:5prime_partial len:486	Ubiquitin carboxyl-terminal hydrolase 21 (AtUBP21) (similar to)
TTCTCATCTTATTTCCGAAGATACCAGCAAGAAGATGCCCATGAGTTCTTGCAATGTTTTTTAGATAAACTAGAGAGATCTTGGTTGGATTCTGATAAAAAGAATGAGACTTCAACTTGCAAAGATAAAAACCTTGTGAACAGGGTGTTTGGTGGCAGTCTCATTAGCAAACTCCGATGTTGTAGCTGTGGTCACTGTTCTGACACTCGTGAACCTCTGATTGATCTAAGTTTGGAAATTGAAGATGTTGACTCTCTTCCGAGGGCCTTGGAATCCTTCACTAAGATAGAAAAGATAAATGACGTGGAGACAAAGTTTACGTGCGAGAATTGCAAGGAAGAAGTGTCGGTGGAGAAGCAGCTTGTGGTGGATGAGGCACCTCCAGTTGCTGCATTTCAT…
>Rh_FV2G21210.m.2:1-1299(+)	type:complete len:433 4630 (similar to)
ATGGCAAAGCGCGTCTACCAAGTCTGGAAAGGAAGTAATAAGTTCATCCTTGGCGGAAGGTTGATATTTGGGCCAGATGCCAGGTCACTGCTTGTCACATTGCTGTTGATCATTGCTCCAGTTATCATCTTTTGCGTATTTGTCGCGTGGCATCTTCGGCATGAATTTCCATCGTATAATGCAGGATACGCCATTCTGGTGGTAGCGATTGTATTTACTATATACGTGTTGGTGCTTCTTTTTCTTACTTCAGCCCGGGACCCTGGGATTATTCCACGAAATTCACATCCACCCGAGGAAGATTTCCGGTATGACTCTTCAGTGTCTATTGATGTTGCTGGAAGACCAGGGGGTGGTAATGTCGGTGGAAGACAAACTCCAAGCCTTCAATTCCCTAGA…
>Rh_FV6G35250.m.1:1-1740(+)	type:5prime_partial len:580	Putative methyltransferase NSUN6 (probable)
TTTTTCAGAAGAAGCATCAGCACCTTCTTCACCCGCCCCAAAATAACAATGGAGACTTCACACCAACAGCGTTACAGTTACAACCCAACTCTGCGTTGGAATCCCGAGGTCGAATCCTACTTGTCCAACGCTTATGGACCCGCCCATTTCTCTCGCATCTCCAAAGCCCTAACGCGGCCGTCTTGTTATTCTTGTATAAGAGTGAACACATTGAAGTCCACACCAGACTCTGTCATTGAAAAGTTGAGAGGGATTCTGAAAGGGGTTTCAATTTCCAAATGTGAAGTTCCAGGTTTGGAGTACTTGGTGTTTGTGAAGGGCTCAGGTCCTCACTCAGTTGATTACGGGTGTGATGAGGATGGGAATGTGAAGCATCCTCCTAAGGAGGTGCTTGTGAGC…
>Rh_FV5G08640.m.1:1-738(+)	type:complete len:246	50S ribosomal protein L19, chloroplastic, Precursor (similar to)
ATGCAATCTTTAAGTGCGGGACTGCGGTTTCTCCATAGGCAAAGCTCAAAGATGGCTCATTTCAGTCCAATCGGAGCAAACCCATTTCGCGGCGGTGCTGGGTTTAGCGGCTCCATAGCTTCCAATGGAGTTGGGTCTCTCTCCAAGTGTTCTTATCATTCATGGGCTGCATTCGCTAAAACAGGCTCTCAAACTGAGACATTGACATGCTCGAGTAGTGCCATGCTACTTAGGAGTCCTCAACTAGGCTTGTTTCGATGGACAGCAGTTTCACCACCTTTCCCCAGCAGGTGCATGACAACAGTGGGTAATACGGTTGAATCATCAACCCAAAATTCAACGACTGAGCTTGATGCACCTCCCCACATCAAATTTAAGAGGCTTGATAAAACTGCCAAG…
>Rh_FV4G18460.Contig1:181-2190(-)	type:complete len:670	DEAD-box ATP-dependent RNA helicase 50 (similar to)
ATGCTGGGCAAAGCTCCTGCTCCAGTAGTAAACCACCTATGGCCAAAACGCATTGACCCAGAATGGATGGTGGCTCAGCACCACTGCAGGTGTACTGTCCACCCCCATCAGATTAGAAAATGGGGAATAAGTTGCAGTTTGGGTCAGAAAGCCATGGATAACTCTGCTGCTGCTTATGACCTTATGGATGATTTCATTGTATTGGGAGCAACCAAGAATGACTCTTCTGTAGTCCGTGACTCTCCCAAAACCAATACCAGAGATAATGACCGTCAACAGGCGGCAACTACTAGGAGAGTTGCCAAAGTTGGCGGAAGTTTTGGGAGATTGAAAGTGCAAAGAGTGAAATCTGTAGTGGATAAAGCTTCTCGGGTGAAGCGAGACATGGATGAAAGTGAA…
>Rh_FV1G03270.m.1:1-1128(+)	type:complete len:376	Chitotriosidase-1, Precursor (probable)
ATGTCTTCCAAAACTAAAACTCTTCCATTTCTCTTCTCCGCCATCCTCTTCCTTATCCACCTCAATGTCTCCGCCGCCCAAACCACCGTCGTTAAAGCCGCCTACTGGTTTCCGGACAGCGGCCAAGCAGTCTCCTCCATAAACTCCACCCTCTTCACCCATCTCTTCTGCGCATTCGCCGATCTCAACCCCACAACTTATCAAGTCACCATTTCCTCCGCAAACTCACCCCAATTCTCCACCTTCACGCAAACAGTCCAACAGAAAAACCCTAATGTCAAAACCCTCCTCTCCATCGGCGGAGGAAACTCCAGCCCCTCCACCTTCGCCGCCATGGCCAGCCAGGCCACTCGGCGCAAAGCATTCATAGACTCATCCATCAAATTAGCGAGGAACTAC…
>Rh_FV7G21400.Contig1:1-489(+)	type:5prime_partial len:163	Protein FAR1-RELATED SEQUENCE 12 (probable)
TCGTCAGTGGTCACTCTTACACAATACAGTAAACAGCATAGGAAGTGGAACGTTACATATCGCAACAACAATAGTGTCTCCACGCTCAGTTGCACGTGCAAGTTGTTTGAGGCTGATGGAATTCCTTGCTGCCATATATTTACTGTGATGAAAGTGAAGCAGATAACAGTGTTTCCTGAGTCTTTGGTGACAAAGAGGTGGACTAAAGATGCGACGACTATCAATGAAGAAACCCGACCTAGCAATGGAGTGATTTCCGACAATTCACTTCGCCTGGCAAGGTACGGTGAGATGATGGCAGAATGTACGCAGACTTGTTTCAGGGCGTCATTTTCCGACGACGCTTACTATGAAACAATTGAATCCATGAGGCGTATGTCTATTAGGGCGAGGAGATAT…
>Rh_FV3G28000.Contig1:1-1155(-)	type:5prime_partial len:385	Lysine-specific histone demethylase 1 homolog 2 (putative)
GAAGGAGTTCCTATTTTCTATGGAAAGACTGTGAATACCATTCGTTATGCAGATGGAGGGGTTGAAGTGATTGCAGGCGACCAAGTGTTTCGAGGGGATATGGTCCTGTGCACTGTTCCTCTTGGAGTTCTGAAAAAAGGGGCTATTAAATTTGAACCCGAGTTGCCCCAAGAAAAACTTGCAGCGATTCAAAGGTTGGGGTTTGGGCTGCTGAACAAAGTAGCTATGGTTTTTCCTCATGTTTTCTGGGGAGAAGATCTGGATACTTTTGGATGTCTCAATGAACACAGCCAGAAACGTGGAGAATTCTTTCTGTTCTACAGTTACCATACTGTTTCTGGAGGTCCAGTTCTCATTGCACTGGTGGCTGGAGAAGCTGCACAAACATTTGAATGCACA…
>Rh_FV4G01050.m.1:1-348(+)	type:internal len:117	Cyclic nucleotide-gated ion channel 1 (AtCNGC1) (probable)
CCCAAGCCGGTACAGAGAGGCAACTCAAAACTCTTCAAGTGGTTTGGACACGCTAAGGCAATAGCTAAGAAGTTGTCATGGAGCTCTTTCCTAACTGACATTTTCGCTATTATTCCAATTCCACACGTGCTAATATTAGCTCTGTTTTATGCTCCCAATCATGGATTTTCACAGAACAAAATGACTTTGAATTACATGCTTCTCGCGCAATATGTTCCAAGGATGTACCGGATCTTCATCTCGTCTAGGCTGTTTAGAAAAAATAGTAGTGTGTGGCTCAAAGCTGCATTCTATTTTTTCATGTACATCCTCTCAAGTCATATAATTGGAGGATTTTGGTACTTCAGT
>Rh_FV0G11490.m.1:1-984(+)	type:complete len:328	Inactive hydroxysteroid dehydrogenase-like protein 1 (probable)
ATGGTACATAAATCTACAGCTGCATGCGATATTCATGGGTACCCAACAACCCAACAACCCATCTGGCTTCTCCTTCTCTCTTCTCTTGGTTTCTTCATCTTCCTCAAACACTCCATCTCTTTAGCCCGATGGATCATCATAACTTTTCTCCGACCCGCTAAAGATCTGAAAAGATCGTACGGCTCTTGGGGTTTGATCACTGGTGCCACTGATGGCATAGGCAAGGCCTTTGCCTACCAACTAGCCAAGAAAGGCCTAAACCTTGTTCTAGTCAGCCGCAGCTCCAAAAGGCTCGAATCAGTCTCCGAAGAAATTCGATCCCATTTCCCCGATGTGCAGATCAAAACTCTTGCCTTCGACTTCTCACGCGACCAGGGTTTGGTTAAGTTGGTAGAAGAG…
>Rh_FV5G00140.Contig1:1-399(+)	type:complete len:133 5, Precursor (similar to)
ATGGATTCCAAGAGATGTTCCACCATTGCTCTCTTCCTCTCCATCAACCTTCTCTTTTGTGCCCTAGCAAGTGGTTGTTACACTTGCTCTCAGCCTCATCCCATCACAACGCCTAAGCCAATCAAAACCCCTATTCCCAGTGCCGGTTCTGCTGCCACAAAGAGCTGCCCTAGGGATACCCTAAAGTTGGGGGTATGTGCCAAGTTGCTGAATGGGGCGGTTGGGGCAGTTGTCGGAAGCCCTCCGGATACACCTTGCTGTGCTGTCCTTGATGGACTTCTGGATCTTGAAGTTGCTGTGTGCCTTTGCACTGCCATTAAGGCCAACATTCTGGGTATCAACCTTAACATCCCTATTTCGTTGAGCTTGCTCCTTGACGGCTGCGCAAAGAAGTTCCCT…
>Rh_FV2G18430.m.3:1-483(+)	type:complete len:161	MLP-like protein 43 (putative)
ATGTCGTCAGCTAGGTTCGGTAAGCTGGAGGTGGATATTGAAATCAAGGCTCCTGCTGAAAGATTCTTTGAATTCCATACGCGGAAAACATACATGTTATCAAATACCAGTCCTGATAAAGTTGTGAGTTGTGAATTACTTGAAGGTGACTGGGGAAAAGAAGGGTCTGTCATCTCCTGGAATTATGTTCTAGATGGGAATGCTAGAGCTGGCAAGGAGTTGCTTGAAGCCGTAGACATCGAAAGAAATTCGGTAACTTATAGAGTTATCGATGGATACTTGCTGCAGTATTACAAGAGCTTCAAGAGAAGTTGTGAAGCCACCCCAAAAGGAAAAGGAGAAGAAGAGGGAACCCGTGTTCACTGGACTCTGGAATATGAGAAGCTGCATGACAAAGTT…
>Rh_FV4G09040.m.4:1-1527(+)	type:complete len:509	hypothetical protein
ATGGAGAGGGAATGTGAAACAATATCTGCTGCTCCACCTGAGATTCTAGTATTCCCATTTCCTGGTCAGGGCCATATGTGCCCAATGGTTCAGTTATCCAAGCGACTTGCCTCTAAAGGTCTTAGAGTCACAGTCGTCTCAACCATCTCTGCTGCCAAGTCTATTCAGCAAAGTCCGGCCCATGCCCAAGCTTTCCAAGTAGAATTCATTTCGGATGGTTCCAAAGAAGAAAACAAGTCTGAAACTTTGGACGAAGCTATTGAGCGTTTCAAAAAGGCAACTACACAAACTCTAACCGAACTTATCATCAACATCCAGAACAAGAACACCACTACTACTATCTGTACTAGCAATGGTGATCATGCCTCCTCGGGGGAACAGGTTCCACCCAAGCTCAAG…
>Rh_FV0G14350.m.1:1-1077(+)	type:complete len:359	Putative oxidoreductase GLYR1 (probable)
ATGAGCATGTCCTTCTTGGTCAAGCCTAGTAACTGTCACCACTTATCTTTAACTGCCATGGCAATGTCCTCGAGCTTCTGCCCTCATATTCCTAACCACTTGAGAAGTAGACCCATTTGCTCATTCCCTACAAAACCTCTTTCTCTCTCTCTCAAGGCCTTCTCTTCCCAACCATCCAATGCTTCATTCACAGATGAATTGCCAGCACGTGTGGGTTTCCTTGGTCTTGGAATTATGGGTTCTCCAATGGCACAGAACCTTATAAAATCTGGGTGTGACGTGACTGTTTGGAATAGGACGAAGAGCAAATGTGATCCACTCATCAGCTTAGGTGCAAAATATAAACCCTCTCCTGCAGAAGTAGCTGCATCTTGTGATGTCACATTTGCTATGCTTGCC…
>Rh_FV0G06510.m.1:1-5298(+)	type:5prime_partial len:1766	1-phosphatidylinositol-3-phosphate 5-kinase FAB1 (Phosphatidylinositol-3-phosphate 5-kinase) (probable)
ATAAAGAATTTAGATTCGAGGAAGCTGGAAAAAGAAGGTAGAGCTGCTTCTAATTCTTGTTGGTGGATTGTTACAATTCTATGGGAATATCTTTCTATGGGAATACCTGATCGTTCCCTACCAGATCTAATAGACAAAGTGAGGTCCTGGAATTCTAGGGGAACAAGTGAGTTAAGGTCTTTGTCTGGAGAGTTGGATATGCCCGGTAACGGTAGCGGTTGCAAGATGTGTTGTGATTGCCAGACAGACACCAGTGGAGTTGGTCATAGATATCACTGCCAAAGCTGTGGGCGGTGGATTTGTGGCAAGTGTATTCAGGGTGGTGAGTGGGATGGTTTGACGAGCAGTGATGAGGTTGGAGAGAAGTTCTGCAAGTTTTGTTCTGAGGTTAGATTAAGG…
>Rh_FV6G44990.m.1:1-813(+)	type:5prime_partial len:271 8300, Precursor
CTGAGCGAGGGTGATGCCACGTGGCGGTTGAAGGAGTTCGAGTCTGAGGTGGAGGCTATTGGGAAGGTGGTCCACCCGAATATCGTGCGGTTGAGAGCTTATTACTATGCAGATGACGAGAAGCTCTTGATTTCTGATTTCATTCGCAATGGAAGCTTGTACACTGCGCTACACGGGGGACCAACCAATTCTTCTACACCGTTACCATGGGCAGCTAGGTTAAAAATTGCTCAGGGGAGCGCAAGAGGTTTGACGTACATACACGAACACAGCCCTAGAAAGTATGTTCACGGCAACATTAAATCAACAAAAATCCTTCTCAATGAGGACCTCCAGCCTTACGTATCTGGTTTCGGACTGGCACGTCTTATCTTGGGGTCCTCAAAGCTTACTTCTTCA…
>Rh_FV4G16010.m.1:1-408(+)	type:internal len:137	Endonuclease (probable)
ATCTATCCAATCTCTGATAGCAAGTGGGTGAGCCCTGTTCAAGTGGTACCAAAGAGATCCGGCATCACCGTAGTCCAGAATGCGGATAATGAGTTGGTACCTACAAGAGTGCAAACCGGGTGGAGAGTTTGCATTGATTACCGTAAGCTCAACACCGCTACACGTAAGGATCACTTCCCTCTCCCATTCATTGACCAAATGTTGGAGCGACTCGCAGGACATGCCTACTATTGTTTCTTGGACGGATACTCAGGATACAATCAGATCGCAATCGATCCCGTGGACCAAGAGAAGACTACATTTACGTGTCCCTTTGGCACGTTTGCTTACCGTAGGATGCCGTTTGGTTTGTGTAATGCACCGGCGACTTTTCAACGTTGCATGATGGCAATATTTTCT…
>Rh_FV4G04420.m.2:1-312(+)	type:internal len:105 7250, mitochondrial, Precursor (probable)
TTTTTTGAGAATGCCCTAAAGTCTGGAGCTTTGCAGCCTAATATTGTGGTTTATACAGCACTTGTGGGTGCTCTTTGTAAATTAGGAAGAGTTAGTGAGGTTTGTGATTTAGTTTGTAAAATTGCGAAGGAAGGATTGGCATTCGATGTTGTTTTCTATAGTAGTTGGATTTGTGGTTATATTTCGGAAGGGAGTCTAATGGAGGTGTTTCGGAAGAAGAGAAAGATGGTAGATAAAGGCATAAGACCAGATACAGTTAGCTATACTATACTTGTAGATGGGTTTTCAAAGCTTGGAGATGTGGAAAAGGCA
>Rh_FV0G29480.Contig2:1-309(-)	type:complete len:103	Chaperone protein dnaJ 49 (AtJ49) (probable)
ATGGAAGAAGCATTACAGCTAAAATGCGCGGCAGAAGCCAAATACAAAGAGTCCAACTTCAAGTCAGCCCTGAAATACGCCAAGCGAGCGCATCGCCTGAGCCCGAACCTGGACGGCGTCTCCTCCATGGTCACCGCCTTCGAGATCCTCCGCACCGCCCACAAGAACGCCGCCCCAAATCCTCCCAACTGGTACAAGATCCTCCAGGTAGAGCCCTTTGCCCACATCAACACCATTAAGACCAGATACAAGAAGCTCGCTTTTCTTCTCCACCCTGATAAGAACCCCCATTTGGGCTCCGACGAGGCCTTCAAGCTTGTAGGGGAGGCCTTTCGGTTCCTTTCGGATAGGATTAGGAGGAAGGAGTATGATATGAAGCTTAGGATTAAGATTCAGGAT…
>Rh_FV2G00880.m.1:1-1035(+)	type:complete len:345	Chaperone protein dnaJ 10 (AtJ10) (probable)
ATGGTGAGGGATAGTGCCTTTTATGATATATTGGATATCAATATATCCAATGTTGACGCCTCTGATATTCAGATAAAAAAGGCTTATTATCAGAAGGCAACAGAAGTTCACCCTGATAAAAATCATGGAGATCCAAAGGCTGCCGAAGATTTCATAGCACTTGGTGAAGCTTATCAGGTCTTAATTGATCCTGAGAAGCGTGGATGGTATAACAAGCATGGAAAGCTATGCATACCACAGGACTTCTGGTTACACAGTTACTGTGTGTACGGGATGGTTTATGGGAGTGAATGCTTTAAAGATTACATTGGCGAATTTGCTTCGACTACTTTCTTATCATGTCTTGAAATGGAAGAAGAGGCAGAGGATCCTGAAGTCCGAAAGAAGAGAGCTTGGGAG…
>Rh_FV6G27930.m.1:1-1227(+)	type:5prime_partial len:409	Digeranylgeranylglyceryl phosphate synthase (DGGGP synthase) (probable)
CCAAGTTTCTCGGCGCAAACAGAGCGAGTGTGTCGTATTAGCATTAGAATGGAGCTCTCATTCGCTCCTTCCCCCTCCTCCTCTCCGCTTCGGATTCGATTCTCTCATTGCACCACCACCAAACCCTCTTCTTTCCCTTCTTCAATTGTCACTACTACTTCCAAATCCCACTCCCTTTCTTCTCTCTCACAATGCACTCACAGCTCCAACTCATTTCGGCTCTACACATGCTCCACATCATCCCTCAACTTCCACAGGAGGCCAAATTCCATCTGGGCCTGCAGTCAAGCTGAAGCTGCTGGACCTGATCCGGTGCTGGCCAAAGTTTCGGATTTTAAAGATGCTTGTTGGAGATTCCTGAGGCCCCATACCATACGAGGAACAGCTCTTGGGTCAACT…
>Rh_FV5G06700.Contig1:1-3336(+)	type:complete len:1112	LRR receptor-like serine/threonine-protein kinase RCH1, Precursor (probable)
ATGCCTGTAAATCCATGGACCTTCCTCTTCTTCTTAACCCTCTCTTCTATTCTCCTGGTTCACTTTCCTGCTCTGGCCTTGAACCAACAAGGCCAGGCTCTTGTTTCATGGAAGCAGAGTCTCAATGGCTCCCCTGAGGGGCTGAGCAATTGGGACCCAAGTGATGAAACTCCATGCGGGTGGTCCGGGGTCACCTGCAACTTCAACAACCAAGTTGCGGAGCTGAATTTGAAGTATATTGATCTTCTAGGTAAGGTGCCCTGGAATTTCACTTCGTTGCTGACCCTAAACAAGCTCATCTTGTCCGGCACAAACCTCACCGGCTCAATCCCACGAGAAATCTCTACTCTTAAACAACTGACCTCACTGGACCTGAGCGACAATGCACTGAGCGGCGAA…
>Rh_FV3G32170.Contig1:2-658(+)	type:internal len:220	K(+)/H(+) antiporter 13 (AtCHX13) (probable)
ATTGTCTCGGAAATCATTGGTGGTATATTCATCGGACCGTCGATATTAGGCCGGAGCAAGAAGTTTACCGCCGTTGTGTTCCCGGAAAATTCCCAATTTATACTTCGAAATATCGGATTAATGGGGTTCATGTATTTCGTTTTTCTCTCCGGAGTGAAAATGGATTTCTCCGTGGTAGCAAAAACAAAGAAGAAACAGATTGCCATATCCATTCTTGGAGTGCTGGTCCCTATAATAATGGTAACAATTGTTGGATTGATTTTTCGCAAGTCAATGGACAAAGAGCTAGCAAAACTCTCAACAATCGGTGGGATTGCTGCGACTTTGGCCCTGCCATTGTTCCCTGTCCTCTACCCCATCCTAAAAGAGCTCAATCTCCTTAGCTCGGATATCGGACGG…
>Rh_FV2G20210.m.1:1-1533(+)	type:5prime_partial len:511	Xyloglucan galactosyltransferase KATAMARI1 homolog (probable)
ACTCTCTTGGTTGGGTTGGTTGTGTTTCCATGGCATCATCGCTGTACATGTTGGCTAATATGTAGAGAGCGGTGTCACCACCGTGTATCGATAGAGCAACAAAGCACCATGGCACTGAAGACCACATCGATAACACTATGCTCCGTTCCCGCTCTCTTCTTCGCATTCACTCTCCTCTGCGCTCTCTCTCTTTCTCTCTTCTTCCTCTACAATCCCCCACCTCCTCCTTCTCCTTATTCCTCATCCATCTTTTCCCAACATAATTCCATCAAAGTCTTCGTGGCAGACCTCCCCAGATCCCTCAACTACGGCCTCCTCCACAAGTACTGGGCTTCCGGGCCCGATTCCCGCCTCGCTAGCGACGCTGACCACGATTTCCAGAAGACCCATCTGCCCAGA…
>Rh_FV0G38870.Contig2:1-996(+)	type:5prime_partial len:332	Carbonic anhydrase, 25 kDa isoform, Precursor (similar to)
GACCAAGGTCATTTGCTCACAATGTCTGCGACTTCGATTATCAACAGCGTTCGCCTCACCACCTCCGCCTCCACCTCTTCCGGCCTCTCTCCATCTTCTCAACCTAACTCATTCAACCCCAGGAAACCTACATTGTTGCGCGTTGCCTCTTCCAGATCCCCCCCAAACCTCATTCAAAACAAGCCCGTTTTCACCGTTCCGTCCCCTGTTCCGGCTGAAGATATGGGGAAGAACTACGAGGAGGCCATTGCAGCTCTTCAGAAACTACTCAGTGAGAAGGGTGACCTGAAAACAGTTGCAGCTTCGAAAGTGGAGCAGATTACTGCTCAGTTGGCAACAGCCGATGCCGGCACCAAGCCCTTTGATCCCGTGGAGAGAATCAAAAGCGGCTTCATTCAC…
>Rh_FV0G50940.Contig3:1-504(+)	type:complete len:168	Transcription elongation factor SPT6 (hSPT6) (probable)
ATGTGTAGGAGGGAGGATTGCCTGAGTTTATTCAAAGATCCTGATCAACTTGAAGATTATCCTCCAGATCAGGATAAAAGTGAGATAAACTGGCACAAGATACTTTGGGCCATTCAAGATTTGGACCTCGAATGGCTCATGCTCCAGAAGCGGAAGCGGGAATTGAAAGATCGTTGTCAGAAGTGCTTTGACGAATCACGAAGGCCACATGATAAGATGAGACAGTCACTATATAAGAAGATTTTTCAATCTTCTATGAAGTTCCTTGAGAGTGCTAACTCAGAGAGAGAGGTTGAGGACGTTGAAACAAAATTCATATTCCATTTCAATCAAGATGTGTTACCTCTTGAGCTACATAATGTCGCTGAGGAAGATATTTGGAAACAAGTGTGGGAAGCA…
>Rh_FV5G03920.m.4:1-390(+)	type:complete len:130	Transmembrane protein 106A (probable)
ATGGCTGAGAAGATCAACCAGGCTTATCCTTTGGCACCAGCAAATGGTTACACAAGAAGTGACGGAGAATCTTTGGTCTCTGAAGATGAACTCAAACGCAGGAAGAGAATCAAATTGTTTACCTATATTGGTATTTTCGTTGTTTTTCAGATCATTGTCATGACCGTGTTTGGTCTCACTGTGATGAAAGTCAAGACCCCAAAGGTGAGGTTGGGCGAAATCAGCATCACAGACTTTAACTCAGCCGCTGCAACTCCTTCATTTGACACAACCTTCAACACCCAAATCAGGGTCAAGAACACCAACTGGGGTCCTTACAAATTTGATGCAGGCACTGTAACATTCACGTACCAAGGCACGCCTAGGGTCGGGACGAGTAATGTTCCTTAG
>Rh_FV0G23050.m.1:1-1464(+)	type:complete len:488	Xyloglucan galactosyltransferase KATAMARI1 (probable)
ATGCTTTCGAGAAAGCAAACACCTCCGGATTCTCCATGGAAGGAGAAGGAAGAGAAATTGCTGCACTACTCCAAAAGCAAAGAACCCAACTTGTTGATGACCATCCTCAATAATCCCCACCTCAGGTTTGGTGCTTTCGTCTTTGTCTTTCTGTCTGCTTGGCTTCTACTACTCCTCTTTTGGTTCCCTCCTAAAATCACCATAACACCAACAACCACACCCAATGTCGTTGAGGCCCTTCTTGTTCCAGATCAAGATACCCAAGAACAACCAAAGTCTAAGTGCGAGGATCCAAGCGTGTCGGTTTATGTATACCCTTTGCCGGCGAAGTTCAACATTGCACTCCTTGACCGCTGCGAAACCCTAAACGTCTACACCGACATGTGTCCTCACGTGGCG…
>Rh_FV0G22230.Contig1:1-801(+)	type:5prime_partial len:267	Ras-related protein Rab11D (similar to)
TCACATATAATTGTTTCTTACAAAGGTAAAGGTGGAGTCTTTGAATCTCTCTCCCAGTTCGATAAATTTCAATCCTTTAAAGACTTGGGGAGCTTCATTCATCTGGTTTTGGCTTCTGGGTTTGGAGTAGAAATGGCGAGTTATGGAGATTCGAGCCAGAAGATAGACTATGTGTTCAAGATTGTGCTGATTGGGGACTCTGCGGTGGGTAAGTCTCAGATACTCGCCAGGTTTGCAAGGAACGAGTTCAGCCTGGACTCCAAGGCCACTATTGGAGTTGAGTTTCAGACCAGGACTCTGGTTATTGAGCACAAGAGTGTTAAAGCTCAGATCTGGGACACTGCTGGCCAAGAAAGATATAGAGCGGTTACAAGTGCATACTACAGGGGTGCTGTTGGG…
>Rh_FV7G12310.m.1:1-7389(+)	type:5prime_partial len:2463	CCR4-NOT transcription complex subunit 1 (NOT1H) (probable)
ATCAACCCAAAGTCTCTCTCTCACCATTGCGCTTGTCGACGATTCTCGAAAATCCCAGAAATACCCTTCCGTTCTCTCCAAAATTTCGCTCCCTCCCCGGCACCCGTAACCTCTGCTCTCTCCCCAATCTCGCTCGCTCTCTCAGCAAACCCTATCTCCCTCTGCCGAGCCTTCGTCGTCTCCGCGATGCTCAAGTTTTCGCAGACCACTGCGAACCAGATTCGGTTCCTCCTGCAAAGCCTCAATGACGCCAACTCGGACTCTGTTCACCGAGAGCTTACTCAGTTTATTGAATATGGAGTTGAGGGAAGCGTTTTGCTGCTCCAAACCTGCCTGGATCATCTGAATCATTACAGAACAGATACAAAGAATGTGGCACTGGAACGGGTTCTTGCCTCA…
>Rh_FV5G34460.m.2:1-633(+)	type:5prime_partial len:211 5750 (probable)
AATAATGTTCTGCATGGTAAGAATGCTACTGATCCATCAGTAATAATTACAAAATGTGTGGATTGGCAGGTGGAACTCGAGAAGGTTATGGTCTCCAAGCAGGGAGGTCAAGTGAACTTGGGAGCTAATAGTTTGGAGGACGAGATTCAATTAGAAAATGGTAGAATGGAAAACTTGAGTAGGCTGGCTTTTGATGGAGTGTGCGATCAGACCAATGGTAAAGTGGGTTTTGGAGTGGCAATCCATGACGGCAATAAGAACTTAATAGGGGCTGCTGCAATTCCGTGGAATGCTCCTTTAAAGCCGCATGCAACAGAGGCTCTTGCTCTTTGGCATGGCTTGCACTATTGTAAGCAACTTGGAGTGCAGCAAGTAGAAATTGTTGGAGATGCTTTCAGG…
>Rh_FV6G15410.Contig1:93-2756(-)	type:complete len:888	Cell division protease ftsH homolog 4 (probable)
ATGGCCTGCCAATGCCTTCTGGGCTCTTATTCATCTTCCTCCCTACCCCCAAACCCCAGGCCCAAAACCCCTAAAACCCCACCCAAATCCAGAATCCCCTCCTCCATTTCCTCCCACCTTTCTCCCACTTCCGATAACGAAGAAAACGATAAAACCAAGAGCCCCAATTTCGATTTCCTCAAGCTCTCCGTAACTCTAACCGTCATCTCCGCCTCTCTCCCCCAGACCCCAACCTCACGCGCCGCCGTCAAGGAGAAAAAGCCACGCGCCCCCAGGAAATCCTCCGCTTCTAGAAAGTCCGAAGCTTTATCTCCTCAAGAGCTCAAATCCTGGTCCCAAGGTCTCCCCGTCGTCTCGAACCGTATCCCCTACACCCAGCTCCTCGAATTGAACGGGGAA…
>Rh_FV5G00650.Contig1:1-1017(+)	type:5prime_partial len:339	Ribosomal protein S12, mitochondrial (similar to)
TTCCCAGTCACCCTTGATCTCTTTGAGCCAGCCTCACTCTCTCTGCAACTTGCGGCCATGTATCGCATAGCTTCATCCTTCGCCTCTTCAACTCCTAAGAAGCTGGTCCACAGTAGGGTTTTATGCAATAGGAGCTATGTGGCGCAAGATCTCACCTTCCAGATTGGGCCTCGCGCCGCCTTGTTTGAGGTTGCGGAGGCTGCCAAGTTTACCATGGCCGCTCTGCTGCAACGTGTCTCTCAGCTCGGGGAGGCCTTCAGAGTTACGATGGGATCAAAGGATGGTGTTACTGTTGCCAAGGGCATTAGTTATGAGGACAAGTACAAGAATGTGAGCGAGACAGTTACTGCTGGAGGAGATGGTACAACTTTTGCAGCTGTCTTGACCCAGGCAACACTC…
>Rh_FV6G35290.m.3:1-675(+)	type:5prime_partial len:225	Transcription factor WER (AtMYB66) (similar to)
AAGCAATTGACTGCAACTGAGAAAGCTAATGCCTTCAAGTCTGATAAACCTTCTTTTAGGATTGTCATGCAGCCCTCTTCTATCCATTATGATATGATGTCTTTACCAAATGAATTTTCCAAGAGATATCTTATGAAGCTGCCTGCTGGCATTGCCATCCTTCAAGTTTCGGATGGAAGAACTTGGTCTGTTAAATTCAAGTATGATCATGCAAACTCAAGGGCTCGACTCCTGAAGGGTTGGTCAGCTTTTGTGAGGGACAATAATTTGAAAGTTGGTGATGTGTGTGTCTTTACCCTAATTAACTGCATCGAACTTTTATTTGAAGTTGCCTTTTTCCCCACAGAAAAGTCCAAAAAATTCCCATCGCCAACAGGTCATGGCAGAGGAGGAATTGTT…
>Rh_FV0G13500.Contig1:24-1439(-)	type:complete len:472	Serine/threonine-protein kinase PBS1 (putative)
ATGGGGTGTTTTCCGTGTTTTGATTCCAAAGAGGAGGAGAAGCTGAATCCGGAGAAAGAAAGCGATGATCGGAAGCAGGGTCAACCGACGGTGTCTTCTAACATTACGAGATTGCCTTCCGGAGTTGACAGACTAAGGTCAAGAAGCAATGGGGGGTCAAGAAGGGTGGATGTAGGGTCCAAAATGCCTGATCCCAAGGATGTAGTACCTGGGGGTCAAATTGCTGCCCAAACTTTCACTTTTCGTGAGCTTGCCGCTGCAACAAAAAATTTTAGGCCAGAATCTTTCATAGGAGAAGGGGGTTTTGGGCGTGTATACAAGGGGCGACTCGAGAGCACCGGTCAAATTGTTGCTGTTAAGCAATTGGATAGGAATGGACTTCAGGGTAATAGAGAGTTT…
>Rh_FV2G05810.m.1:1-360(+)	type:3prime_partial len:121	60S ribosomal protein L38 (similar to)
ATGGGTCTTATTAGACTTGCTTTATTATTTAGCGGATATATAATATTCAATGCTGTTTGGATTTGTTGGGAAAGGTTAATGGATCTGTTGAAACTAGGCTTTTCCTTTCAGAGCTTTAGCATCTTGATGTCTTGTGGTTTCATGACATGGTGTCATGGTTGGTCATTTATAGTATGTAATAGTAGCACTCTGTTGCAGTACCGGCATCAATCTGATTACCTTGGGCTCCGGATACCCCAAGGTCTATACAAAACAGATTCCAAACAGAAGCTGTCTCTGTTTTTGCACGCCCCTTCCCAGTATTTCATATTGCGCATGTATGTATGTAGTCTAGCAACCACAAATGTATACCCTTGTAAG
>Rh_FV4G14610.m.3:1-444(+)	type:3prime_partial len:149	Sugar transport protein 13 (putative)
ATGGCGGGGGGATTTGGGGTTACGACATCAGGAGGCGAAGACTTTGAAGCAAGAATCACGCCTCTCGTCATCATTTCTTGCATACTGGCCTCTAGCGGAGGCCTCATGTTTGGTTATGATATTGGTATTTCAGGGGGCGTTACATCCATGGCCGACTTCCTGAAGAAATTCTTCCCAGCAGTCTATAAGAGGCAGCAAATTCCAGGACTTGAGAGCAACTACTGCAAATACGACAACCAATACCTGCAATTATTCACATCTTCATTGTACCTTGCTGCTTTAACGGCATCATTCTTTGCTTCTTACACTACAAGAAAGCTAGGCCGAAAGTTGACAATGTTGGTTGCTGGGATTTTCTTTTGCGTTGGAACGGTTTTTAATGCTGCAGCTAAGAACCTT…
>Rh_FV7G30580.m.1:1-1302(+)	type:complete len:434	Probable sodium-coupled neutral amino acid transporter 6
ATGTCGCCGGCGGCCGGAGTTCACGCGCCACTGCTGCCGGAGAACAAGAAAGTAAGGCATGGAGGCTCGGTTTCCGGGGCGGTGTTCAATGTTTCGACTAGCATTATTGGTGCTGGGATTATGTCCATACCTGCCACTCTTAAGGTGTTGGGGGTCATACCAGCCTTTGTGCTCATTGTGATCATTGCTTTCTTGGCCGACGTTTCGGTAGAGTTTCTGATGAGGTTTACGCATTCCGGCGAGTCGAGGACGTACGCCGGTGTCATGAGGGAGTCGTTTGGGGAGGTCGGATCGGTTGCAGCACAAGTATGTGTTATGATCACTAATCTAGGGTGCTTGATCATGTACCAGATTATAATAGGGGATGTCCTTTCTGGAAATAAAACGGGGCATTTGGGT…
>Rh_FV3G01370.m.3:1-1188(+)	type:5prime_partial len:396	Aspartic proteinase, Precursor (putative)
CCGCAGAACACAATGACCGTGACTGCCCCTCGGTGGGCCCTGCTGGGGTTCGTCCTCGTCTCCCTCTCGCTCGTTGCTGGAGACTTTGTCAGGGTTCCTCTGTATCGTGTACAGTCAGCTAGGCGACAGCTTCAAGAAGTAGGCACTGCAGTTCAGCAATTGCGCCTGCGCTATGGGGGACCTACTCCTGAGCCGCTTTCTAACTACCTGGATGCTCAGTACTATGGCCCAATTAGCATTGGAAACCCACCTCAGAACTTTAAGGTAGTCTTTGACACAGGTTCATCAAACCTTTGGGTTCCTTCCAAGAAATGCCATTATACTAGCATTGCCTGCTTGTTGCACAACAAGTATGACAGTACCCACTCCAGTACCTATGCCTCAAATGGCACCAAATTT…
>Rh_FV6G05900.Contig1:1328-1741(+)	type:complete len:138	Natterin-like protein (probable)
ATGGCGCTAGTAACTTTACCAGTATCCATGACACTCCGTCCATTCGGCAACAAGTTATTGCAGTACGTACATGAAGATGTGGAGGCACATGGCTTGCTCATAGCAGACGGAGACGACGTTATGAGTCCGTTAAGTAAGCTGGAGGTGTTGCAGGCACGGTCGGGTAACGGACGAGTGCATATAAGATGCAGTTATAACAACAAGTTCTTGGCCGTCCGGAGAGAAGGCGATTCCGTGGTGGCAGCGGTGGCCGAGGAACCTGTGGAGGACGAATCAGCATGGTCATGCACCATGTTCTTGCCTGCAAATATCCCTGGGTACAGTAATAACAACATTCAGTTGTTGCATGTGCAACTCGGACGCAACCTGTTCATCGATCGACAAAATCCTGTTCTTGCA…
>Rh_FV0G38420.m.3:1-357(+)	type:internal len:120	Auxin-induced protein 5NG4 (probable)
TATGCTCAGAAGGATTTAATTCTGCCATTCACCGCCATGGTTACAATGGAGTGCATCTATGTTGGATTGAACATCTTCTTTAAAGCAGCCACCTCAAGAGGGTTAAGCAACTATGTCTTCATTGTCTACTCTTATGCAGTTGCCACTCTTCTTCTCCTTCCTCTACCTTTCATCTTTCGCAGAACAGGGCTTCCTCCATTCAAGCTCTCACTCCTCTTTAAACTCTTCCTCCTTGGACTGACAAGGTTTTTGGGTAATTTATGTCTATATAAAGGTATTGAATACAGTTCACCAACTCTTGCTTCGGCTATTGGCAACCTCTCTCCAGCTTTTATCTTCATACTTGCTGTAATCTTC
>Rh_FV5G15190.m.6:1-885(+)	type:3prime_partial len:296	Type I inositol-1,4,5-trisphosphate 5-phosphatase 12 (At5PTase12) (similar to)
ATGTCCTTCTCATTGTGGGATGCTCGTACACGAGAGCTTGTGAAAGTCTTTAATGTAGATGGTCAGATTGAGAATAGAGTTGACATGTCGTCTGTGCAGCAAGATCAAGCATCAGTAGAAGATGAGATGAAGGTGAAATTTGTTTCGACGACGAAAAAGGAGAAATCGCAGGGCTTTTTGCAACGGTCCCGCAATGCTATAATGGGAGCTGCAGATGCTGTTCGCCGAGTTGCGACCAGAGGGGCAGGGGCATTTGTAGAAGATGCCAAGAAAACGGAAGCACTAGTGCTAACTGCAGATGGCATGATATGGAGCGGATGTACAAATGGTTTATTGGTACAGTGGGATGGGAATGGAAACCGTGTTCAAGATTTTAATCACCATCCTTCTGCTGTCCAG…
>Rh_FV6G44700.m.1:1-474(+)	type:complete len:158	E3 ubiquitin-protein ligase RNF181 (probable)
ATGTGTGTAGCAAACCCTAACATCAAGCCGGGGAGTGATTTTCAAAATGAGATTTTGAATAAAATTGTCAGAGTTGTAAACCGCTACTCTGACTCCGAGAACACTGACTGGATCAAGCTATTGAAGGAGAAAGTTGTAATAACCGAACACGTATTTGATCGCTGCGAGTGCAAGGAGTGTAGAGCTATAAGGGAATCGATTTTGATCGCAGAGAGGGAAGCAGAAAAGTTAATAGTACCAGCGAGTGAGTCATCGATCAAGAAGCTACTGAAGAGGGGTAGAGTAGTGGCCGCAGACTCAGAGGAGGGTCATGAGGTTCGTCAAAGAAAAAGGAGAAGCAGCAGCACTAAGAGTGATAACAATGCATATGCAAGGCCAAGTGATAGCGATGACTGTATT…
>Rh_FV6G04420.m.1:1-3318(+)	type:complete len:1106	Pleiotropic drug resistance protein 3 (putative)
ATGCTAACAGGTATATCTGGTGGTCAAAAGAAGAGGTTGACAACAGCGGAGATGATCATTGGTCCCACAAAAGCTTTGTTCATGGATGAGATAACAAATGGTCTAGACAGTTCCACTGCATTCCAAATTGTTGCTTGTCTTCAGCAGCTGGTGCATATAACAGATTCTACTTTACTAGTTTCTCTTCTTCAGCCAGCACCGGAGACGTTTGAGCTCTTTGATGACCTTATTTTAATGTCAGAAGGGAAGATTGTTTATCATGGTCCACGGGATCATGTCTTGGAGTTTTTTGAGGATTGTGGGTTCAAGTGTCCTGAGAGGAAAGGGGTTGCTGATTTCATCCAAGAGGTAATCTCTAAGAAAGATCAAGCACACTATTGGTACCGCACGGAACCTCAC…
>Rh_FV6G18180.m.1:1-1164(+)	type:complete len:388	Syntaxin-6 (probable)
ATGGCGTCGGGTTTGCACCAATGGGAATCAGACCCTCTTTTTTCAGCTGCTGAAGTTGTTCAAGATTCCGCTGACCGGATGGAATCGACTTTCCGCTTTCTGCTTCATGAGCTCAGTCTTGTTCAAAATGACTTTCCGGACCCAAAGTTGCACGCGTCGATAGATTATCATAAACGTGATCTTGCAACGACACTTGAAACAGCAAAGTGGCAGTTGGAAGATTTTGAAAGAGCAGTCAGCTTTTCAGCTATGACAGGCAAGTCCCAGATACAAGGGGATGTAATTTTAAGGCACAAGCAGTTTATCAGAGCCATCAGGGAACAAATAGCTTATGTGGAGAAGAGCTTGGAGGGGACATCAATAGGAGATCCAATGAGAAATACGGAATGGGTCAAGTTG…
>Rh_FV5G35360.m.1:1-903(+)	type:complete len:301 ) (similar to)
ATGGACACTGCTCAATGGCCACAGGGAATTGTGGTGAAACCAATAGAAGAGATAGTGACAAACACATGCCCTAAGCCTTCTTCTGCTAATAATCTAGAGAGGAAACTTGCAAGGCCTCAGAAAGAATCAGCCCTAAACTGTCCAAGGTGCAACTCCACCAACACCAAGTTCTGTTACTACAACAACTACAGCCTCACACAACCCAGATACTTCTGCAAGACCTGTAGAAGGTACTGGACTGAAGGTGGGTCCCTCAGGAACATCCCAGTTGGTGGAGGCTCAAGGAAGAACAAGAGATCATCATCTTCTTCCTCATCAACAACAACTTCTAATATTTCGAACAACTCATCAAAGAGGCTTCCTGATCTGATACAACCCCAAGGCAACCAAGGTAACCAA…
>Rh_FV0G21350.m.1:1-1563(+)	type:5prime_partial len:521	Protein CPR-5 (Protein constitutive expression of PR genes 5) (probable)
TCCTCCTCCTCCTCCTCTTCTGCTTCCACTTCTTCGGGCTTCTCTGTAAGAGGAGCCGCGCGCGTGACGGGCAAGCGCCGAGCGCAGAAGCTGGTTGTCAATGCCGCGCGGCTGAGCCCTAATTCCGAGGATATAGGGTTTCGGTTGGGGATGTCAATGGCGGTGTTTGTAAACCAGATTCTGGAAAGGAATGGTGAGCTAGGTGGAGGGATGTCTTCTGATCATCTGGCTAAGATATGTGCTTCAGCTGTCAGAGGATCGTTTGCTAATGATTTCGGGAACACATTTGATTGTTTTATCCAGAACTTTGAACAATCATTTGGGAGCACCTTAAGAACTCTAAAGTTGATCAAAGAATCATCCGAAGATAACACAGGATATCTCTCCAGCAAGCAAAAC…
>Rh_FV2G07290.m.1:1-777(+)	type:complete len:259	Myb-related protein 308 (similar to)
ATGGGGAGATCTCCTTGCTGTGAAAAGGCTCACACGAACAAAGGAGCTTGGACCAAAGAAGAAGATGATCGCCTCATTGCTTATATCCGAGCTCACGGCGAAGGCTGCTGGCGCTCTCTGCCTAAAGCAGCCGGCCTTCTTCGCTGCGGCAAGAGCTGTAGGCTGCGGTGGATCAACTACCTCAGACCGGACCTCAAGCGCGGAAATTTCACTGAAGAAGAAGATGAGCTCATCATCAAGCTCCATAGCCTCCTCGGGAACAAATGGTCTTTGATTGCTGGGAGACTACCGGGAAGAACAGACAATGAGATAAAGAACTACTGGAATACTCATATAAGAAGGAAGCTTTTGACAAGAGGTATTGACCCTGCAACTCACAGACCACTCAATGAAACACCT…
>Rh_FV1G17520.Contig2:1-2367(+)	type:complete len:789 7250, Precursor
ATGACCTCCCTAAACCCCACTCCTCTTCTTCTTCTTCTTCTTCTTCTACTTCTCACTCTTCTAGCTCAATGCTCTTCTGGGCTCGACACAGACGGTCTTCTTCTCCTCTCCTTCAAACTCTCTATCCTCCAAGACCCTCAGCGAGTTCTTCAAACTTGGAACCCCTACGATACAACACCATGTTCATGGCGAGGTGTGACCTGCGCCACAATTCTCACTCCTCCTGAAAATATCTTCTACCCTAGAGTCATAGGCCTAGCTCTGCCCAGCTCTGCGCTTGTGGGTTCGATCCCTGCCAATCTTGGCATGATCGAACACCTTCAAAGCCTCAATCTTTCCGACAATTCCCTCAATGGGTCTCTTCCACAGTCTCTGTTCAACGCAACCCAGCTTCAAGTT…
>Rh_FV1G09290.Contig1:1-579(+)	type:complete len:193	Neurofilament heavy polypeptide (NF-H) (probable)
ATGGCGGAATCCAAACCCAGTCCGACACATACTTCATCAGATAAAGAAGTAAAGGCACCAAATTTGATTGAAAGAGCAAAGGAAGAGGTTGGAGCAATGTTGCATCACAAAGACGAATCAAATCACCATCACGAGGAAACTCATGGTTTGCGTAAAGACATTGATGAGAAGACCCCATTAGAGGAAGTTAAAGCTCCAAATGTGTTTGAGCGAGCAAAGGAGGAGTTCGAGGCTATAGTTGAAGCAATTCATTCCAAGAAGGAATCTGATTCGAGTGTTGAAATTAAAAAGGAGTCAAAGCAGGACAAAGCTGAATCAAAATCAGAAAATAATGGCAACTCACCTAGATTTTTAGATTATGCCAAGGGAAAGATTAAAACAATCATGCACCATGACAAG…
>Rh_FV6G39840.m.3:1-474(+)	type:complete len:158	Nucleobase-ascorbate transporter 1 (AtNAT1) (similar to)
ATGATATTCTTCTCAACCTTAGGTAAATTTGGAGCTGTATTTGCATCTATACCTGCCCCTATATATGCTGCACTATACTGCATTCTCTTCGGCCTCGTGGCTTCAGTGGGATTATCATTTCTTCAATTCACAAATATGAATTCCATGAGAAACCTCATAATTACCGGGCTTTCGCTGTTCCTTGGGATATCAGTCCCCCACTTCTTCAATGAATATTGGAATCCTGTTCATCATGGTCTTGTCCATACCAATGCCGGATGGTTCAATGCATTTTTGAATACGATATTCTCATCTCCTGCTACTGTGGGGTTGATAGTGGCAGTGTTTCTTGATAACACAATAGAGGTAGAAAAAGCAAAGAAAGACAGAGGGATGCCATGGTGGGTTAAGTTCAGAACA…
>Rh_FV3G03130.Contig1:1-2628(+)	type:5prime_partial len:876	Probable galactinol--sucrose galactosyltransferase 2
GTAAAATGTGGTGAGCAATCAAAGGAAGAGGCATTGGAGCCCATCCCACCACCTCTCTATCAATCAATCATCTTTGTGGGATTGGGAACCAACCAACTTAAACCAACCACAGGGATTGCCCTGCCCTGCCATGCCCTTCTCCTCTCCTCCCGCTTTCATATAACGGTCAAAAAGCTGTTGCCTTGCCAATTGCCAATTGCCATGCTTCACAGCACCGTCGTTTCCCCCAAGGCCCTTCAACTCAATCTCGGCTTCTCTTCATTTCTAGCCACAAACCAGAACCAGAGCAGGAGGAGGAGGAGGAGGATCATCTTTTGTTCACAAACCAGAGATGGTTCTGTGCGTGGTGGAGTTAAGACTAGCACTACCAGTAGTAATGGATGGAGACAATCTATGTTT…
>Rh_FV3G13330.m.1:1-513(+)	type:complete len:171	OPA3-like protein (probable)
ATGGTACTCCCGCTTGTAAAGCTCGGAACTTTGCTCTTAAAAACTATGAGCAAACCTGTAGCCGCCAGGCTTAAACAGGCAGCTGGGAAGCACCCCAGGTTCCGCCAAATCATCGTCAACATGGCTCAGGCAAACCATCAAATCACGACGAAAATGCAAAGACGCCTCTATAGTCACGCAACTGATGTCGAGATTCGTCCCTTGAATGAGGAGAAGGCTGTGCAGGCTGCTGTGGACCTCATCGGGGAGCTCTTTGTCTTCACGGTTGCAGGAGTTGCTCTGATCTTTGAAGTTCAAAGAAGTGCCAGATCAGAAGCCAGAAAGGAGGAAGCACGAAAGCAAGAACTGGAGACAATGAAGCAAAGAGATGAAGAGTTATCTAGAGAAGTGGAGCTTCTA…
>Rh_FV6G29900.m.1:124-594(-)	type:complete len:157	Latrophilin receptor-like protein A (probable)
ATGAAACATTGCCTCCAAATCTTCCACATCAGTTTTGTGCTTAACAACAGTACGGTGAAGAGTAAAAGCAATTGTCGTAGTCCACAGGAACGACGCAACACAGAAGAAATGAGTGCTGTAGCCATGCGAGTAACAGAAAAATCCTCTGGATGGATCCCCAACCATGCTGAAGAAGCTACAAAGCATGTCGGAGAGAGCGAGGTAGAAGACGAGCTTGAAGGAGAACTTGCGGAGCTCTTTGAAGAGGACGTAGCAGAGGACGATGAAGCCGGAGCCGACGAAGGAGAGGCTGGCCGCTCCGGCATTGACCGCAGTCAAAACTTGGCGATCGTACGACGTCAGGCCTCCGGCGACTTGCCCCGTCGACGCCATTTTCTCTTGTCCGCTGCAATTATGATC…
>Rh_FV3G03770.m.1:1-882(+)	type:5prime_partial len:294	Scarecrow-like transcription factor PAT1 (AtGRAS-29) (putative)
AACACTAGCACGGCTGACAGCATGTCTGCAAATGGAGCCATTGCAGAAGCCATGAAGGATGAAAATAGAGTCCACATCATTGATTTTCAAATTGGTCAGGGGAGTCAGTGGTTGACTCTAATCCAGGCTTTTGCAGCAAGACCTGGAGGACCACCCCATATTCGAATAACTGGTATTGATGATTCGATGTCAGCTTATGCCCGAGGTGGAGGACTCAGCATTGTGGGGAAGAGGCTATCTAAGCTTGCAGAGATGTTTAAGGTGCCATTTGAGTTCCATGCCGCTGCTATCTCCGGTTGTGATGTTCAGCTTGAGAATCTTGGGGTTAAACCTGGGGAGGAGGCTTTGGCTATGAACTTTGCATTCATGCTGCATCACATGCCAGATGAGAGCGTCAGC…
>Rh_FV1G09550.m.1:1-324(+)	type:complete len:108	60S ribosomal protein L18a-1 (probable)
ATGGATCAGAGGCTCTCAACAGATGCAATGAACCATACGAATGGCAACTATGTTCGTATCGATGGTCCAGAGGACCCAGAGTTGGGAATGTTTGACAAACCCCTTCCTTTTTGTGGTTGTGGAATTGGATGGTTTTCACTTCTGCTTGGATTTGTATTCCCAGTGATGTGGTACTATGCTGCATTTCTCTACTTTTATAAATATTATGATAAAGACCCAAGGGAACGATCTGGGCTTGGTGCTTCGGCAGTAGCTGCTTCGGTTTGTACAGTTGGTGTTTTGATAGCCGTGATAGTCATTGTTATCAAATCCTTGCATCCATAA
>Rh_FV6G51290.m.3:1-390(+)	type:5prime_partial len:130	Probable metal-nicotianamine transporter YSL6 (AtYSL6) (putative)
TGTGGGTTTGACAACTTTCCTAGCTTTGGACTAACGCTATTTAAGAACACGTTTTATTTTGACTTCGGTTTAACCTATGTTGGATGTGGTCTTATCTGTCCTCGCATAGTCGTTTGTTCAGTTCTTCTTGGGGGTATCATATCATGGGGTTTACTCTGGCCCTTCATATCCCAACAGGCAGGGGACTGGTATCCAGCAGACCTCGGTAGTAATGATTTTAAAGGTCTTTATGGATACAAGGTCTTTATTGCTATTGCCCTCATTCTTGGGGATGGTCTCTACAATTTAATCAAGATTATAGGCATGACTCTTAAAGAAATTTACAATAATATTAGCAAACGGAGCAACCTTCCTGTTGTTAAAGAGATGGTGAGAGTTCTGAAGAATTGA
>Rh_FV7G18820.Contig1:1-438(+)	type:complete len:146 386900 (probable)
ATGGAAGACTCGGCACAATCCAGAGCAACTCCCACAATTGAATTGCATGGCGATGAATTCTGGCCACTTTCAGGGAAACCTTTCTTTGATATCATACTCACAAAATCCCATGTCAAACCCCTTTACCAAATGGAGATCCCAGCCAAACTGAATCCAGTATTACCCGCTGGTGCTTCAGTCCCCATGGTTCTCAGCTTTGGGGACAAGAGCTGGGAGATGACATATAATGAAACAAAACGTCTTAAATTAGTGGATCGACAATCGTGGAGAGCATTTGTCGATGACAACAGTCTGAAGGCAGGAGATGGATGTATTTTCGAACTAACGAGGTGTGACAGTACAAAAGTAGTATTCAAGGTCCAAATCCTCAGAGGTGACATCCCAGCTGAGCTAGTAGAG…
>Rh_FV6G05180.Contig1:1-363(+)	type:complete len:121 , Precursor (probable)
ATGGAACATTTAAATTTTGATGAGACCCAGTTGGTGCCATTGGTAACCATTCAGGATTATCATAACGCACTCTCTAGAGGAAATAAGAATAGAGTTGCTGCCATTTTAGATGAAGTCCCTTACCTCAAGTTGATCCTTAAAAAGAACTGTTCCAAGTACACCATGGTTGGACCAACCTACAAAACTGATGGATTTGGCTTTGCTTTCCAATCAGGGTCCTCGCTGGTATCCTACATGTCAAGCGCAATCTTGAACGTGACTCAAGATAAAAATCAGATGGATAAACTTCAGTCGACTTACTTTGATTACTTTGATAACCAACCTGCCTGTGAGGATCAAAGTGCCAAAATTTCTTCAGAGGGTCCAAGTCTTGGTGTCTACAGCTTCGGAGGCCTCTTC…
>Rh_FV7G02280.Contig1:1-315(+)	type:complete len:105	ADP,ATP carrier protein 1, mitochondrial (ANT 1), Precursor (similar to)
ATGGTTGATCAGGTTCAACACCCTACTGTCATGCAAAAGGTAGCTGGCCAGCTCCTTCAGCAATCCATTCAGGGATATGATACTGGCTTCCAAAGACAGGGGATGTACCAGAGACGTCCTGCATATGGAAATTACTCCAATGCTGCATTGCAATATCCCATGATGCCAGCTTGCAGAGCTACCACTGATCTGTCCATGATTCCATCAACTGCATCCCCAGTTTTTGTGCAAGCCCCCGCAGAGAAAAGCCACTTTGCCATTGATTTCCTTATGGGTGGTGTTTCTGCTGCTGTATCTAAGACCGCTGCTGCTCCCATTGAGCGTGTCAAGCTTTTGATTCAGAACCAGGATGAAATGATCAAGTCTGGTCGGTTGTCTCAACCCTACAAGGGCATTGGT…
>Rh_FV2G31260.m.1:1-1020(+)	type:complete len:340	Syntaxin-61 (AtSYP61) (probable)
ATGGCGTCGAGTTTTGATCGGTGGGAGAAGGATCCATATTTCTCGGCGGCCGAGCAAGTTCAAGAATCTGCCGACAGGATGGAATCTACATATAGAACATGGATTCACGCCAAGAAAGACAGTTCCAGTATGTGGAATCCGGAGGAACTCTGCAGGGATCTCCGCACTACTCTTGGAACTACCAAATGGCAGTTAGATGAGTTTGCACGAGCAGTCAGGGCAAGTTATGCTAGAGGCCCAAGTGAAGACGCAAGAGACAGGCACCGCGAATTCATTGTTGCTATGGAGGACCAGATTTCTAAAGTTGAAAATGCATTACGGGAATCTGCCTTTTCTGAGGGCAAGACTTCTCTGCCTTGGGTGCGTTTGGACGAAGGAGAGTGTAACGAACTAGCTTCT…
>Rh_FV0G36030.m.1:1-1266(+)	type:complete len:422	Cathepsin O, Precursor (similar to)
ATGGATCCGTGTCCCTTTGTTCGGGTCATGGTCGACTCTTTAGCCCTGAAGCTTCCACACGCCACCAAGCCGGCAGGTTCCGGAGTTCACTCCTCCACCACTCCCTGTTTCTGCGAGCTGAGGATCAAGAACTTTCCTCCCCAAACTGCCCTTCTCAGTCTCTCCAGCTCTACTAACGACTCCCCTCCCGACTCGTTTACCTCAGCGCATGGGTTCAACCTGGACCCGACTGCGCTGAGGCGGTTGTCGGGAAAGCCCATCACGCTCCGTGTGTCTGTATACACGGGGCGGATGGGCAGGACATGTGGAGTCACCAGCGGGAAGTTGCTGGGCCGGGTCAACCTCAGCATTGATCTCGACGCGGCCAAGTCCAGCCCGCGAGTGATCCACAACGGGTGG…
>Rh_FV2G36370.Contig1:2-520(+)	type:5prime_partial len:173	hypothetical protein
ATTGTCTCGCCACTTCGTTTCACTCCCTCCCTTTCTCATCTCTCAAGCACCCGAGTTCGATTCGGGCCAAAACCTTCACCCACCGCCCCGAGTCGACTCGGATTCAACTCAATGTCTCAACCGGCCTCGGAAGCCAATCCGGACACCTCGAAACCCGAGACCCCCGACGTCCTCGTTCAGTACGTGGTGCTCCGGCGAGACCTAATCGACACGTGGCCGCTGGGCAGTGTGGTAACACAGGGCTGCCATGCCTCCGTCTCCGCCATCTGGTCCCACAAAGACGACCCACACACGCTCCAGTATTGTAGCCCTGAAAATATCGATTCTATGCATAAGGTTACTCTTGAGGTGAAGGGAGAACCTCAAATATTGAACTTGTCTGAGAAGCTCAAAGCTGGT…
>Rh_FV6G14960.m.1:1-585(+)	type:5prime_partial len:195	Protein IQ-DOMAIN 14 (probable)
TTTGATGAAGCAAGAAGTGAATTTTATAGCAAGAGGCTTTCTGCAACTTATGAACCTTCTCTTAATGGCTTGGATGAAAGCCCAAAGATTGTTGAAATCGATACTTTCAGAACCAGATCCAGGTCTCGCCGATACAACACTGTCTTATCTGAATATGGCGAAGACGTGCCGCCTTACACCTCTTCGCCACTGCCATGTCCAATTCCAACTCGCATTACTGTACCGGGGGGCCAGCAGCTTCAGGATTGTGAATGGTACTTCACTGCTGATGAATGCAAGTTCACTACAGCCCATAGTACCCCCCGTTTGGCCAGCTCTTTTCGGTCTAATGCACCCAGTACACCTGCCAAGAGTGTTTGTGGAGACAGCTTCTTTCAGCCTTACTCAAACTGCCCAAAC…
>Rh_FV4G21210.m.1:1-1914(+)	type:complete len:638	NADP-specific glutamate dehydrogenase (NADP-GDH) (probable)
ATGTTGCTTCCGGTCAGCGGATCAGTGATGAATACCATGATGGATGATATGAACTTGATCCAGCAAGCACAGAGACATCATTTAGTGGTTAGGGAGCTTGGAGAAGAAATTGATTTAGAAATTGGACCGGGGGATGATGATCCTTCATTTGCAAACACCCCCCTCATTGGTGGTCCAACACGAGAGCCTTCTGTTGAGGACAATGATGAGAGCAAAAATATGGTAATGATTTCTCAACTCCGCGGTCACGATCAAGATATGTCAAAGGCACAACCGGCAAAAAGGAAGAAAAAGGTTGTGAAAAGATGGAGAGAGGAATGGGCTGATACCTACAAATGGGCTTATGTTGATGTCAAGGAAGGGACAGCTAGGATATTTTGCTCTATATGTAGAGAGTAC…
>Rh_FV3G21780.m.4:1-420(+)	type:internal len:141 7190 (probable)
CATCTCCGAGTAGACGATGATGATATTATTGCTTTCGAGGTGGGCATGGTGGACATGAAAGAGTTGATGAACACAACAACATGGATTCGAAATGAACCTGTGTTTCAGAATTTGGAAGAGTTGCATCTCGATAAAGTGAATTGTCTGGAGAAATTATGTGTTGGTGAGTTACCAACCGGGTCTCTACACAATCTTAGGTTGCTGAAGGTGAGACGTTGTCATAAATTGATGAATGCTCTTTTACAATCTAATTTGCTGCAGAGGCTACGAAATTTGGAAAATCTAAGTTGTGAAGTGATGGATGAACTGGAATATGTGTTTTCATCTGAAGGGTCTGAGCTAAAACAAAGTACTCTGACAAAGCTGATAGAGATGAGGTTGGAGAATATAGGGAAGCTA…
>Rh_FV1G12280.m.2:1-1260(+)	type:complete len:420	Probable serine/threonine-protein kinase Cx32, chloroplastic, Precursor (similar to)
ATGGGTATCTGCTTTGGATCTCCTGCTACTCTCCCTAACACCATCACAACATCAACTACAGGGACAATTGAAATTCACAGCAGGAATAGAGTTTCACAGACAAGCAGCAGCACAATGAGAAGTCAATTTTCTCATTTTTCAGAAGCAACAACATCAACACTAAGCCCAAGATTTGATGATGATCAGGAGTCAACGGATGGCGAAATTTTGGAGACATCAACTTTGAGAGTCTTCAGTTTTGCAGATATGAAATCTGCTACCAAGAACTTCAAGTCAGATCAAATTCTGGGTGAGGGAGGATTTGGTAGAGTTTTCAAAGGTTGGGTGGATGAGAAAACTCTTCAACCATGTAAGGCTGGCACTGGAATGATGGTTGCTGTCAAGAAATTAAACCCTGAA…
>Rh_FV6G09520.m.1:1-1389(+)	type:complete len:463	B2 protein (probable)
ATGGGAGCGGGAAGGAAAACTGAGACCTATACTCTGCCTTCTAATCAAGACCTGGTACCCTATGCTGTGTCTGCAAGAAATTTGATGAAGAATCACCTAGGTGCAGTCATCTTTGGGTGCACGCACAGCACAATGAATGAATGTCTATCAAAACAACTCTTTGGTTTACCGGCTCCACACCTTATATATGTGAAGAAAGTTACACCTGGCTTACCACTATTTCTGTTCAACTATAGTGACAGGAAGCTATATGGTATCTTTGAGGCTACTGGTCATGGCCAAATGAATATTGACCCATACGGATGGACCGCTGATGGGTCAGGGAGGACCCAATTTCCTGCACAGGTTCGGATGCGTGTTCGGCAGCAGTGCCGACCACTGCTTGAAAGCCAGTTTAAA…
>Rh_FV1G11740.Contig1:2-1903(+)	type:5prime_partial len:634	3-hydroxy-3-methylglutaryl-coenzyme A reductase 1 (HMG-CoA reductase 1) (putative)
CCTCCCCCCTCCTCGTCTATAAAACAACGCGTCCAAAACCCTCGCTTTTCCATCGAAGCCACTCTAACAAACCCCCCAAATTATGTATACACATTCACTCTCAACCTAACCCCTTCACCCTTTCCCTTTGTTTTCTCATCCCATTTCTCTATCTTCATGGACGTTCGCCGGCGACCCCCACTACCTCCCCGCGCCTTCGGCGGCGAACCCATGAAGCAGCACCAGAGAAATCACCCCAAGGCCTCCGACGCGCTGCCATTGCCGTTGTACTTGACCAACGGCTTGTTCTTCACGCTCTTCTTCACCGTCGCTTACTTCCTCCTCCACCGCTGGCGCGAGAAGATCCGCACCTCCATTCCCCTCCACGTCGTCACGCTCTCCGAGATCGCCGCCCTCTTC…
>Rh_FV6G39290.m.1:1-327(+)	type:5prime_partial len:109	Brain protein 44 (probable)
GCAATGACAATGATCAGGAGGAGTACTGCTGCTGGTTTCTGGGTAGGCACGGCCGTCGTCATTATTCTGTTTGCCGTTTGGGTTGAAGAAGTAGAGGGATGGACAGACCTTGGGCCCTGTGGACGTAGAACAAGAGGTGGCATGAATGATCCAACCTGCTTCTGGGGGAAGTCCGGCAAGGGCAGCCGAAAGATTGTGAAGAAGCTTGCAGTGTTTGGAAGAACTGAAGTCAGTGTCGATCCAGAAGTCGACGAGAAGCCGGATGGGCCTGCCGATGAATTAGATGATGAGAACATAAATAATAATGTGGTCATAGTTGGACACTGA
>Rh_FV2G17550.m.1:1-2220(+)	type:5prime_partial len:740	tRNA-dihydrouridine synthase 3-like (AtC3H50) (putative)
CACCTGTTTGTTTTTAAACCCTCGTACGCTGCTCACTCTCACTCCCAATGCGCCAGAGCCCTCCAGCCACAACTACATAGCACCATGGGCGACGACACTCCTGCCGCAACTGGAACGGGCCCAGAGGTCTCCAACGGCGTGGCGGCGGCGGCGGCTGAGAGGACGCCGGAGGAGCTCGTAGCCAAGTCCATCGCTCCGGTGAAGAAACAGTACCTTCGCCCTCCTCCCGTCAGACCTTGCTCTAAGGATCAAAACGACGCCGTCTGTGAGGGCAACGCGAAGCCTGCACAGTCGAACGTAGTGAAGGAGAAGAAGTCCAAGCGGCAGCTTAAGCGTGAACGCCGCGAGGTACAGAAATCGCCCCTCGGTATCTGTCCAGAGGTAGCAAAGAAAGGAGAT…
>Rh_FV1G20850.Contig1:20-805(-)	type:5prime_partial len:262	Protein MKS1 (probable)
CTAGAAGTCCAAGAAATTGTTGAAGAGGTCCCACGAAGAAGGGCTCGGAGAAACCAGAGGAGCCGAAAACAGAGCCGAATTCGAGGAAGGGCTCGGCATGAAACTATTGAAGCCGCTGTTGATGTTGTTGGCGCCTTGCCAGTTGAAGTTTTGCGGGTCTTCGGCGGCCGGAGAGAAGAACCCAGCTGGGATCGGCGGCATGGTGGCCGGCGCCGGCGACAGAATCCCCGGGAACTGACCCATCAAGTCAATACCCTCCAGAATACTATCCATAAAGTCGTCGTCAATGGCGGCGGTGGCTGTGGTGGTATTTACGGGCGGGAAGTGCTTCTGATCGGAAGAGGGGCTGGTTTTCTCAATGGAGGCGAGGCGGGCGGCGGGGGAGAGGTCGCCGGGGGG…
>Rh_FV3G37900.Contig1:2-2257(+)	type:5prime_partial len:752	4-hydroxy-3-methylbut-2-en-1-yl diphosphate synthase (probable)
CAACACCAAGGTAAAAGCTTTGGTGTTGCAGAAATGGCTACTGGAGCTGTACCGGCTTCCTTTACGGGCCTAAAAGGCAGGGAGACGAGGTTGGGGTTCACTAAAAGCATGGATTTTGTGAGGATTTCTGATTTGAAGCGGTTTAAGTCTGGCAGAACTAGGATTTCAGTGATAAGGAACTCGAATCCTGGATCGGATATTGCTGAACTCAAGCCTGCATCTGAAGGCAGCCCTTTGTTAGTTCCTAGACAAAAGTATTGTGAATCCATACACAAAACTGTCAGAAGAAAGACAAGGACAGTGATGGTTGGAAATGTGGCTATTGGCAGTGAGCATCCCATAAGGATTCAAACAATGACAACAAGTGACACAAAGGATGTATCTGCTACAGTTGAAGAG…
>Rh_FV3G17120.m.1:1-510(+)	type:5prime_partial len:170	Indole-3-acetic acid-induced protein ARG7 (probable)
TTTCTCTCTCTAAAAACCAAACCGCCTCTCTCTCTCTCTTCTCTCTCTGCAAACACCATGAAGCAATTGATCCGACGTCTCTCCCGCGTCGCCGACTCGTCGCAGTACTGCCTCCTCCGCAGCTCGGATTCCACCGCCGCGTCCGGTGCCTCCTCGAATTCCCGGCCTCGCCGGAGCGAGTCGTTCAGAGTCCTGAAGCTCCGGCGACGCAGGAGCAACACGGAGACCGGAGTCCCCGAGGGACACGTGCCGGTGTACGTCGGCGACGAGATGGAGCGGTTCGTCGTCTCCGCCGAGCTCCTCAACCACCCGGTGTTCGTCGAGCTCCTGAACAAGTCGGCGCAGGAGTACGGCTACGAGCAGCGCGGCGTGCTCCGGATTCCCTGCCACGTGGTGGTG…
>Rh_FV0G19580.Contig1:164-745(-)	type:5prime_partial len:194	Translation initiation factor IF-2 (probable)
CTAGCTAGCTTGGGATCTCGGACTGGTCGTGTTTGTGGCGAAATGGGCAACTGTCAGGCGGCGGAGGCGGCGACGGTGATTATTCACCACCCGGCCAACAACAAGGTCGAGAGGATTTACTGGTCGGTGAGCGCTCACGAGATCATGACGTCGAATCCGGGGAACTACGTGGCGCTTGTGGTGACGTCGCCGACGTTGAAGGCCGAGAATGGCGCGCCGGTTAAGCAGCTCAAGCTTCTCAGGCCGGACGACACTTTGCTTATCGGACAGGTTTACCGGCTCATCAGTTTCGAAGATGTGTTGAAGGAGTTTGCTGCTAAAAAGTCTGTGAAGCTGGGGAGGTTGCTGAGGGATAGCGGTGGCCTTGGCCTGGAACTGAAGAAAAAAGACTTGCATGGT…
>Rh_FV7G33390.m.1:1-1974(+)	type:complete len:658	Cryptochrome DASH, chloroplastic/mitochondrial, Precursor (probable)
ATGGCTTCACTCTTCACTCTCCAACACTCTCCCTCGCTTTCCTTCTCCCCAAGAACCCACCTTTACTCGCCGAAACGGTGCCGTTTCCGAGCTCAAATTTCAGTCAACGGCGGAGCGAAGACCGGCGCCGCCGTCGTTTGGCTGAAGCACGACCTCCGAATCGACGATCATCCAGCTCTTCTCGCCGCCGCTAATCACTCCGGAGCTATTCCTCTCTATGTCTTCGACCACCGTATTCTCTCCCGTTTTGAAGACGAAATGCTGGAAATGGTTGCGGTTGCTTTAGAAGATTTGAGAAACTCGTTGAGAGATAAAGGTACGAACTTGATGGTGAGGTTTGGGAATGCAGAGAATGTGATACAAGAGATTGTAGAAAAGGTTCGGGTTGTGAGCACCGTG…
>Rh_FV3G15680.m.1:1-2055(+)	type:complete len:685 , Precursor (probable)
ATGAAAACCCTTCTCATCTTTCTTCTCCTCCTCTCCCTCCGACCCCTCTCCGCCTTCGATTTCATCTTCAACGGCTTTAACTCCTCCTCCAACCTCCTCCTCTTCGGCAACGCCACCGTCTCATCTCAAATCCTCACTATCACAAACGCCACCAGCTACTCCATCGGCCGAGCTCTCTACAAGTCCAAAATCCCAACCAAAGCTCCGAACTCTTCATACATCTACCCTTTCTCGACCTCCTTCGTCTTCTCCATCGCTCCTGACAAGAACACTCTCCCCGGCCACGGCATGGTCTTCATCTTCACGCCCGCCGAGGGCATAAACGGAACCAGCGCCAGCGAGCATTTAGGGTTGCTCAACTTCACAAACAGAGGCCAGTCGACGAACCACGTTTTTGGG…
>Rh_FV0G10720.Contig1:1-924(+)	type:complete len:308	Protein tex (probable)
ATGCCCTGTTTCATTTCTCAGCGTGATTGTGGAAGACCTCCTGTGCCCAGGAAGGATCCAAAAGATAAGCCCGTAGAGGAACCTTTATTGTCAAATCACCCTTATGTTGATAAGTTGTGGCAGATACATGTTGCTGAACAGATGATTTTGGATGATGTGGAGGCTAATCCTGGGAAATATAAAGACAAAAAACTATCAGAGTTAACTGATACCGAAGATTTGAATGAAGAAAATAGTATTGAATATTCAAAAGCTTATTATAAGAAAACCTTAGTACCAAAAGTGATTCTGAAAACAAGCGTTAAAGAACTAGACCTGGAGGCTGCCTTTGCTGAGCGTCAGCTACGTAACACACTAAGAAGGGAGACAGAAGAGAGAGGAGAGGAATACAAAGTTACC…
>Rh_FV6G52020.m.2:1-813(+)	type:complete len:271	Transcription-repair-coupling factor (TRCF) (probable)
ATGAGCTTTCAAGATGTGCAGAATGGCGGAGGAGGAAAGGGAAAGAAGGCATCCGCATCTCCGTCGCAGGCGGTGGCTGCCGGCATATTCCAGATCAACACTGCCGTTGCCACTTTCCGTCGACTGGTTGATGCCATCGGAACTGTCAAGGACACTCCCGATCACCGCCAAAAGCTGCACAGTACGAGGCAACGGATACTGGAGGTTGTCAAAGATACTTCTGCTAAACTCAAATCCCTAAGCGAATCTGATCGCCACAGCAATGTCAATCCCCGTAAGCAGATTGAAGATGCCAAGCTTGCAAGAGATTTTCAAACCACATTGCAAGAATTCCAGAAAGTTCAACAGCTTGCCTCTGAGCGCGAGTCTACTTACATGCCTTCCTTACCAGCAACAGCA…
>Rh_FV7G13210.m.2:1-456(+)	type:internal len:153 ) (putative)
CTGGTGTTACTGTCATGTATTCCCGCTATTGTCTTTGCTGGTGGAATCATGGCCATTATTGTTTCCAAAATGTCAACACGTGGACAGCGTGCTTACGCGGAAGCTGGCAGTATAGTAGAACAAACAGTTGGAGCCATTCGAACAGTTGCATCTTTTACCGGAGAGAAGCAAGCGATAGAAAAATATAACAAGAAGCTAAAGGTTGCCTACAATAGTACAGTTCAACAAGGACTTGCCACAGGAGTTGGACTTGGTACGTTCATACTTATTGTCTTTGGCACTTATGGACTTGCCATATGGTATGGATCCAAAATGATCATCGAAAAAGGATATAATGGAGGCCAAGTCATCAATGTTATATTTGCAATAATGACGGGTGGAATGTGCCTGGGGCAGACA…
>Rh_FV6G46630.m.2:1-681(+)	type:5prime_partial len:227	Villin-3 (putative)
TCAGCCTCTCCAGTCGCCGAAGTACTGCTTGAAGCCAGCGGGTTCAGCTGCCTCGACAACTCGCTGAATCTTCGTCCAGCTGGGGTACTTGTTATCCGCCAAGTACTTCTCTCCCTTCTTCATGGACTCCAACTTCTCGTCCTTGGTGGACTTGCGGCCCACCCACACGTAGATGCCGGACGCTCCCGCATCAAGGATGAAAGCGTCGTTGGTGTTGAGTTCACTCTGACTCAGGGGCTTCTGCGCCAACTTGTCCACCTTGAGGCTGCCGGTGGCGTCGCTCACTTTGTACAAGACGACGGTGTTATCGATCTGCTTTTCGAAGTCGGCGTCGTCGCCTCCGGCAGAATCGTCAGGGATCTTGTTGGGGGCGCCGGAGCCCAGGATCTTGAAGAAGTT…
>Rh_FV7G38510.m.1:1-711(+)	type:5prime_partial len:237	Repressor protein C (probable)
GCCTATAGGTCAAGTACAGAGCTTCTGCCATTACCAGAAACCCTAGCTTTCTCTTCTGTGATTGCATCATTGGATCAGCTAGCTGCGGTTATGGCTTCTAACTTCTGCTTCACGACCCTTGCAATCCTCGCTCTTGCCCTTGCTGTTTGCGTGCAAGGCACTCTAGGGGGAGTAACATGTGAGAATCTAGACGAAAGCACTTGTGCGTTCGCAGTGTCATCATCGGCCAAACGCTGTGTGCTTGAGAAGCACGTAAAGAGGAGCGGAGAGGAAGCATACACATGCCGCACATCAGAGATTGAAGCAGATAAACTGAAGGACTGGATCGAGAGCGAGCAGTGCATTAAATCTTGCGGCCTGGACCGCAAGTCTTATGGAATCTCATCCGACTCTCTCCTC…
>Rh_FV1G01470.m.1:1-435(+)	type:complete len:145	40S ribosomal protein S12 (similar to)
ATGTCAGGAGATGAAGTTGAGGTTCCCGTTCCTGCTGAGCCTGTAGCTGCTGCTCCAGCTCTAGGTGAGCCCATGGACCTCATGACAGCATTGCAACTTGTGCTTAGGAAGTCATTGGCTCATGGTGGGCTTACACGGGGCCTGCATGAAGCTGCCAAGGTCATTGAGAAGCATGCTGCACAGCTTTGCGTTTTGGCTGAGGACTGCGACCAGGCTGATTATGTTAAGCTGGTGAAGTCACTGTGTGCAGAGCATAATGTTAACCTAATGACAATTCCTAGTGCTAAAACTCTTGGAGAATGGTCTGGGCTTTGCAAGATTGATTCTGAAGGGAAGGCAAGAAAGGTCGTTGGTTGCTCTTGCGTTGTTGTCAAGGATTTTGGTGAAGATACAGAAGGC…
>Rh_FV3G05380.m.2:1-1779(+)	type:complete len:593	9-cis-epoxycarotenoid dioxygenase NCED1, chloroplastic, Precursor (similar to)
ATGGAGCAGCTTGTCAACTTCATCATTCGGCCCCCTAGGGCTGAATACGACCCAAAAAATGATTTATTGGACGAGGAGTTCATACTCAAGGGGAAATGGTATCAAAGGAAGGATGTGGAGGTTAAAAACAGTCGGGGAGATGTCCTCAAGTGTAGTCATTACATCCCCATTGTTAGTCCTGAAGGAAAGCCTTTGCCCTGTGTCATATATTGTCATGGAAACAGTGGGTGCAGGGCTGATGCAAGTGAAGCGGCCATTATTTTGCTGCCCTCAAATATTACAGTTTTCGCTCTTGATTTCTCAGGATCTGGGCTCTCTGGTGGAGACCACGTCACATTGGGGTGGAATGAAAAGGATGACTTGAAGACTGTAGTTGATTATTTGCGAGCAGATGGAAAT…
>Rh_FV1G27370.m.2:1-423(+)	type:complete len:141	SWR1-complex protein 4 (probable)
ATGCGAGCCCTCATTGGCACTGCTCCAGGCTCTATCTTTCTTCACAATTTCCCTAACAATGCCCAATGCAAACAAACTTTACTTACTAGGCGTAGGCCCTCCTGCTGCATCAGAAAGCAAAGCACACCAACAACCAGAAGCAGCAGCAGCAGCCTCAAAACCACCTGGCCATCCCTCTCATTTTCACTTTTCGGTTCCGGTTTCGTCCTCGGTCCTCTGATTGATGGAATCCATTCAAGGGTAGAACTTGTGGTGTACCAAAATGGCTCAATCAATATTGGTCCTCTTCACACAAACGTCTGGGTTCCCGTCTTACTTGGTCTGTTCTACTGCACTGTCGGGTTGCTTCAACTCTTCTTGGATGAAAGGGCCTCCTTAAAGATTCAAGAGGGAAACCAA…
>Rh_FV2G08510.m.1:1-435(+)	type:5prime_partial len:145	Transcriptional regulator SUPERMAN (similar to)
CCTAACCCTAACCCTAACCCTAAGTCTTACTTCTCTCCGTCGCCATCATCATCTCTTTCAGGAGCTAATAAGTACTTACCGCACTTGCTCTCTCCTCGGAGCACTTATGTGTCCACACCTTCCTCAGGTACTTCAGATCATGAAAACAAGAAACTGATGATATTCGACAGCGGCTCTCATCAACATCATGTTCCTGCTTTCCTTAATCCTAAGAAAAGGGTCAAGGGAGGCAGTGGTCTTGATTATGAGTTTGGAGATTTACTCAATGGTTTTGCTGGGAATGCACAAAAACATCATCTTAATGATGATTTCAAGGTTGTGAGGAAAGATGAGAAGCATATCAACATGATTAGGGTGGATTTGGACATGGGGTTGCTGATTAAAGATCCAAATAAGGAG…
>Rh_FV2G43730.m.6:1-1848(+)	type:complete len:616 2620 (probable)
ATGTCTAGCCCACAAGCACACAATTCTGTACCGCCTGGAATTCAATTGATGGCTACTGGAAATGGAGATCCAATAGCAACAGCACATTACGTCATCAACATTCGCTCAACACCTTCGGATCTTTTTCTAGAGAACGACAATAGAGAGCTATACCTTAATACATGTGTGCCACTCAATAAGTATGCACTAAAAGGCAATTGGGAAGCTGCTGAACGAATCTTGAGGAACGATCCGAGGCTTTTGACTTATAGCATAACAAGAGGATGGGACACTGTCCTTCACATTGCAGCAGGGGCAAGACATGTTCACTTTGTGGAGAAGCTGGTAGAAATGATGGAAGAATTGAATGGAAAGGAGAAATGTTCACAAGACTTGGCACTGCAAGACATGAATGGAAAC…
>Rh_FV6G18720.Contig1:34-483(-)	type:5prime_partial len:150	60S acidic ribosomal protein P2 (similar to)
GCAGCTCAACATAAAAGCTTTATATCCGGCCTCCGTTGCTTCATTTCGCACCCGTCTGCTTACACCCTTCTTCATACTCCGCAGATTCACAGCCTCTCTCTCTCAAAGATGAAGGTGATCGCTGCTTATTTGCTGGCTGTGTTGGGCGGCAAGACCAGCCCTACTGCCGAAGACATCAAGAGCATCCTTGGCGCTGTTGGTGCTGAAGCAGATGATGACAGGCTTCAGTTTCTTCTCAAGGAAGTTCAGGGTAAGGACATAACAGAGCTTATTGCCTCTGGAAGGGAGAAGTTGGCTTCTGTTCCATCTGGTGGTGGAGGTGCTGTTGCAGTGGCTGCCCCTGCTGGTGGCGGTGGTGCTGCTCCTGCTGCAGCTGAGGCAAAGAAGGAAGAAAAGGTT…
>Rh_FV7G01470.m.1:1-1323(+)	type:complete len:441	RING finger protein 185 (probable)
ATGGAGAATAGTAATAATATGATGACGGAACCAGTGATGATTTTGGATTTAAACCAACAACCTGTAGAGCAACCTCATGATTCGGTCACTGGCTTACACTCCATACTGAATGAGCTAGAATCCGCCCAAGGACGCATTGAAGAGCGTATCAGACAGCTCGAAGCAGTCACCGCTAGGCAGCGTCAGAGGTGGAGGCAAGCTCTTGTTTCCCCTCAAGTTGTGAATATCACTCCGCCGCCTGCTGATACGCCAAATGAACGACACATTCACAGTCGGGATGATGATGCTCTTGCCAATGCCGCGAGAGAAAGAGAGACAACAATAGAGACTGGGAAAACCAACACAACTGAGAGTACCCATTTGATAGCCAAGGCACTCGCGATGGATACAAATCCTAAG…
>Rh_FV6G28280.m.2:1-924(+)	type:5prime_partial len:308	Protein downstream neighbor of son homolog (probable)
AAACGACATGTAGCATGGGAGGACTCATTTCGGAGTCTATACTACATGCTTCGAAATGGTGCCTGTAATATATTTTATGTGTGTACTCCATATTTTGTGGTAATGTTTACTGGTCGGGATGTTGCTGTGGGTACCAAACGCCTCACCAATGCTTGTATCTCCCAGTCAACAAGAGTCTTGCAATCATTGTTAAGAGAGAATGATGTTGCCTTCTCTATGCCCCTTTGCCGTTCTAAAGTGGAGCAAGTCACTACAGAAGTCCTTGATGAACTCTCAGAGATGCAAGAATTGGGCCAGACTCGACGCACACGATCATTGGTTGATTTAGATAATACCCCGGAATCTTTGCTGGTCATTAGTGGGAATAAGAATGTACATGGCCTGTTTGATATTTTATTA…
>Rh_FV4G08420.m.1:1-336(+)	type:complete len:112	Proton-coupled amino acid transporter 1 (Proton/amino acid transporter 1) (probable)
ATGAGATACACTGCGTCTAGGGACAAGCATGTGCTCCAGCTAGAAGAGCAACACACTGATATGCGAAGTAGAATCAAGCATTTGGAGAGCTTAGTCCATAAATTAATTGGACATCATGAGACAATGCAAAATGAGGAAGATAAAAATGAGCAAAATGGGTCTCAAGTTGACAAGACTTCTCCAGTGAGTATGAGCCCCAAATCTCTAGACAAGTGCAAGCTTTTAGATTGGTGTGGAATGGATGAGATTGTAGCCGAAGGACGTTGGTGTTCCAGTGATCCGAATGAGCTTGTCAATCATACTCCTCTTGGACAGTTTTGGTCATGCCATATCTAA
>Rh_FV7G34510.m.1:220-732(-)	type:5prime_partial len:171	NADH-ubiquinone oxidoreductase chain 6 (probable)
TTACACCCCTTGTTCTTCATCCTTGGTGATGATGCTATGTTCCTCATCGTCAACCCCAACAACCCACCCAAATTGGAAAGTGACGTCAAGGAAATAGAGCATGACAACCAAAACAAAGCAGGACAAGAACATCGGTATGGGACCAAAGATCCACAAGAACAGAGGGAACGAAAAGTAGAAGGCTCGGAGACCCAAAGACCAGAAGTAGCTGCCTCTGTTCACAGTGTTTGCCACATACTCTGTTGTCAAATTGTGATGCTTCAGATGCGGAGACATCTTCTTGAACGGCGCGTTGATCAGAATGCTTGCATGACTGTAGTACCTTATGGACTGCACATTGAACAAGAAAGCCACCAAGAAACAGACCAAAATGGAAAAGTATTTGATGGAGTATCCCTT…
>Rh_FV6G43690.m.1:1-537(+)	type:complete len:179	Lamin-like protein, Precursor (similar to)
ATGGAGAGGGTGAGAAGAGGGTTTGGGTCTGGTTCAGCTATGGCGGCTGTGGTGCTTTTGGCCTTGGTTTTTATCATGGTTCCAGAAGCCTCAGCTACTCGTTTTATTGTGGGAGGTAATAAGGGCTGGACTACCAATGTTAACTACACAATCTGGGCCCAGGGCATGCACTTCTACAATGGAGATTGGCTCTTTTTTGTGTACGATAGGAACCAGCAGAATATTCTAGAGGTGAACAAGACAGACTATGAGGCATGCAATTCAGATCATCCACTTCACAATTGGACTACAGGAGCTGGAAGAGATGTGGTTCCACTAAATGTGACCAGGCGCTACTATTTCTTGAGCGGCAAGGGCTTCTGCTACAGTGGCATGAAGTTGGCTATTCAGGTTGAAAAC…
>Rh_FV6G22530.m.1:1-549(+)	type:5prime_partial len:183 8590 (similar to)
AATCTTGCTTTGGGAAGTTCTCTTCATGCTTATATCATTAAGACTGATTTCAGTTCTTGTGACACATTTGCATGCAACGTTTTACTTGACATGTATGGGAAATGTGGTAGCATTGGAAACTCAGTGAAAATCTTTGACGAAATGAGATACAAAAACTTAATTACCTGGACAGCTTTGATTTCTGCTCTTGGAGTTAATGGTTATGTTCACGAGGCATTAGAAAGATTTAGAGAAATGATCTTCTTGGGCTTTAAGCCTGATGGAGTAGCTTTTACTGCTGTTCTTACAGCTTGCAGGCATGGTGGGTTAGTTAGGGATGGATTGGAGTTATTTGGGCAAATGATAAATAATTATGGGGTTGAACCAAAAATGGATCATTACCAGTGTGTGGTGGACTTA…
>Rh_FV6G51940.Contig1:1-2598(+)	type:complete len:866	Nuclear factor related to kappa-B-binding protein (probable)
ATGGCGGCTGATCAACGCAGAAAAAGATTAAATGGTGCTACCCTTGTCGGTTGCAATTCTAGGGAGCAACATAGAGCAAAAAAGAAAAATATGGGAGTAAATGAAGATGATTCAAACATTAATCCTCACATTTCTCTTGAGTGGGATGGAAGTCAGAAAATGGTGGTTGCCAAAAGGGATCAAATTGGCATAAGTTGGAATGATCTGAAGCCGTATATTGATTCTACTACCACTAGCCACAATATTCCGGCAGATGTTTTTGTTGTTCCTCATGGCATTTATGAATTGAAAAATTTGGAAGATGTGCTTTCATATGAGGTTTGGCAGACACATCTTTCAGAGAACGAGAGAAGTCATCTTATGCAGTTTCTTCCTAGGGGATCAGAGGCACAGCAAGTT…
>Rh_FV6G35370.Contig1:1-645(+)	type:complete len:215	Glutathione S-transferase ERD13 (similar to)
ATGGTGGTAAAGGTGTATGGCCCCTCCTATGCTTCTCCTAAACGTGTGTTAGTGTGCCTCGTTGAGAAGGAGGTTGAGTTTGAAACCATCCCCATTGATCTCTTCAAGCGAGAACATAAAGATCCTGAATTCCTCAAATTACAACCCTTTGGAGCAGTTCCTGTTATTCAAGATGGGGATTATACTTTATATGAATCACGTGCAATCATAAGATACTATGCAGAAAAGTACAAGTCGCAAGGGACTGATTTGCTGGGAAAGACAATCGAGGAAAGAGGTCTTGTGGAACAGTGGCTAGAGGTTGAAGCACAAAACTACCACCCATCAATTGTTAACTTGGTCATTCACATCTTGTTTGCCCCGGCCCAGGGTTTGCCTTCAGACCCAAAGATCATTCAA…
>Rh_FV0G27020.m.1:1-1332(+)	type:complete len:444	Aspartic proteinase sxa1, Precursor (probable)
ATGAAAATGGATAGTCTTCTTCTTCTACTTTTAGGCTTCCTTCTCACCCTCTTTTCCCAAAGATTTTCGCTTCCAGTAGTGGTGGCCTTGGACCTGAAAAACACCACAAGGTACAATAAGCAAGTCAGCACCTTGAGACTTGAGAGAATTGAGAAGCACTTGGACAAGATCAACAAGCCTCCTGTCATGACTATACAGAGCCCAGATGGAGATATGATTGATTGTGTTCATAAAAGAAAGCAGCCAGCTTTGGATCACCCTCTGTTAAAAAACCACAAGATCCAGAAAGTGGCACCAGAAAGGCCAAAAGTGATGAAGACGATGAAGCCATCATCATCTTCTCGAAGTGAGAATGATACAGTGAAAGCGAAGACCGGTGGGATTGCATGGGGGCACCAA…
>Rh_FV6G40130.m.1:1-501(+)	type:internal len:168 2360 (probable)
AGGGATATTCGAAGCTGGCTCCTTGCGATCACTAATGAACATGACAAGACCATATTTCAGTTTGCTGCTGAGCATCGTCAAGAACAAATATTTGACATGATAAATTTTTTTGGTAAAAAAGAAAGAAAAGAAATTGTAGGTAGAAAAGATAAGTTTGGGAATAACTTGCTGCATGTGGTAGGAAAGTTGCCCCCGTTAACAAACATTGATCATATTCGAGGTGCAGCTTTGCAAATGCAGTATGAACTACAATGGTTCAAGAAGGTGGAGCACATGGCAAGTCCCAAAGATCTTAATTGTATAAATTCGGATGGTCGCACACCCCGTGAGGAATTTGCTATGAACCACAGAAATTTGGTAGAGGCAGGAGAAAAGTCAATGAAAGAAACTGCAACTTCT…
>Rh_FV7G19140.m.1:1-1614(+)	type:5prime_partial len:538 3680 (similar to)
GTGTTTGATGAAATGCTTGAGAGGAATTCGGTTACTTGGGCTACTATGATTTCTGGGTATGCAATGCAACAGTTGGGTGCAAATGCGTTAGAGGTTTTTATGCTGCTGCGTAGGAGTGAGGAGAGGGAAGAAGAGAATGAGTTTGTTTTGACCGCGGTTCTTAGTGGTTTGGGGGTTCCTGAATTTGTTGATACGGGCAAGCAGATTCATTGTCTTGCGGTGAAAAATGGGCTGATGTGTAATGTTTCTGTTGGGAATGCGCTTGTCACGATGTATGCGAAATGTGGGAGTTTAGATGATGCGCTTAGAACTTTTGAGCTGTCTGGCGATAAGAATTCTATCACATGGTCTGCGATGATATCTGGTTTTGCGCAGAGTGGGGATTCACAAAAGGCTTTG…
>Rh_FV6G30840.m.3:1-330(+)	type:3prime_partial len:111	Heat shock protein 101 (probable)
ATGAGAGCAGGAGGTTGCACGCTCCAACAGGGTCTAACTACAGAGGCTGCGAACATAGTAAAGCTAGCACTAACCCTAGCAAGGCACCGAGGCCATGCCCAAGTCACTCCTCTCCATGTTGCAAACACCATGCTCTCTTCTTCAACCGGCCTATTGCGAACTGCTTGCCTTCAATCACACTCTCACCCACTTCAATGCAAAGCACTTGAGCTTTGCTTCAATGTTGCCCTCAACCGCCTCCCGGCCTCCAATTCCAGCCCCATGTTGGGTGGCGGTCACCACCCACAAAACCCTTCCATCTCCAACGCCTTGGTCGCTGCTTTCAAGCGC
>Rh_FV3G09600.m.1:1-2112(+)	type:complete len:704	DNA primase/helicase (probable)
ATGCGTCTTCTTCTTCTTCATCGACCTCTTCATAAGCTTTCAGCCTTATCTTCAAGCACTGCTCTTCTCATGGGTTCCAAGCAGCTACTAAAGTCCACACCTTTCACAAACCCATCTCCTCCTTCTTCACAAACACACTCCTTTCACTCTCACAGACTCGTTTTCTCTGCATTTCCGCCTACACCCAGGTCCAAAGCTCGTCCCTTTTGCCTCAGGACTAATGGGTATTCTTATGTCTCACATGCCAATGTCAAAACCCCAAAACTAGCTGATTTGGAGATAACAGATGAGCAGAGATATGAGGCTTTGACGAAAAAGTTGAAGGAGATTGGCATTGATGATGAAATATGTGAACCGGCGCAGTACGGCCACTTAATTTGTCCAATGTGCAAAGGCGGC…
>Rh_FV0G10790.m.1:1-318(-)	type:3prime_partial len:107	Protein MAK16 homolog B (probable)
ATGCAGCACGACGAGGTCATATGGCAGGTCATCAGGCACAAGCACTGCAGCTTCATGTCCAAAATCGAAACCGGGATTTTCTGTAGAAACCCTTATAACGTCACCGGGATTTGTAATCGGAGCTCTTGCCCTCTGGCCAATAGTCGCTACGCCACCATTCGCGACCACGATGGAGTCTTCTATCTTTATATGAAAACTATAGAAAGAGCTCATATGCCAAACAAATTGTGGGAAAGAGTTAAGTTGCCCAGGAATTATGAGAAAGCACTTGAAATCATCGACAAACATCTGATGTATTGGCCTAAGTTTCTTGTACATAAAACAAAGCAACGGCTCACTAAAATGACTCAGATGCGGATACGCATGAGGAAGCTTGCTTTGAAAACAAGGGAGAAAATA…
>Rh_FV2G32670.m.1:1-1218(+)	type:5prime_partial len:406	Histone deacetylase 2 (similar to)
CTCTTCCTTTTCCCCAACGCGAATACGAGCAACCGAGTCATTTCGATGTGGACCGGTTCGACTCGGAGCCGAGTCATAGTCATAGTCCTCACCTTCGCCGCCACCGTCAAACTCTCTCACTCTCTCTACCGCAAACTCCGCCGCTCAAGAACTCGCTCCGGAACGATGTCGTTTGCTGCTCCACCGGAAAACGACACCGAATCTCTCAGACGCAGCCGTATTCTCTCCAGCAAGCTCTACCTCGACGTCCCGAGCTCCAAGGTGCCGTTGATTTACTCTTCGACGTATGATATCGCATTTCTCGGCATTGAGAAGCTGCACCCGTTCGATTCGGCTAAATGGGGTCGGATATGTAGATTCCTGTCCATGGATGATGTTGTGGACAAAAATTGCATTGTA…
>Rh_FV1G18460.Contig1:1-579(+)	type:complete len:193	Calmodulin-like protein 1 (probable)
ATGTCACATTTCAGCTTTCTAGGGTTTCAGTATGGCTCATTCACACTGAGAAAGTCTCGCAATAAACCAGCGCCCAAATTGAGTACTAATGTCTCCAAAGAGAGACAGAGTTCTAGCGTGTCAAGGTCTTCATCCCAGCCAAAAATGGAGGAGATAAGATGGGTGTTTGATAAATTTGACACCAACAAAGACGGGAAGATAAGTCGGGAGGAGTACAAGTCGGCGTTGAAAACCCTCGACAAAGAAATGACAGAAGCTGAGATTGCCAAGACATTCAAGGCCCTTGATTCTGACGGAGACGGGTCCATAGGCTGGACGGAGTTTGTGGAGATGTTCAACATGGGAGCTGATGAGGCCAAGAAAGCTGACATTGAAGGCGCTTTTCGGGTGTTTGATTTG…
>Rh_FV5G27730.Contig1:1-3288(+)	type:5prime_partial len:1096	Probable cellulose synthase A catalytic subunit 5 [UDP-forming] (putative)
TCAATGGACTCCAACGCTGGTCTGGTGGCCGGCTCTCACAACCGGAATGAGCTCGTCGTCATCCGCCGCGAGCGCGACGGAGATTCTGCTCCGAAAGGGTTGAAGGGGCAGATTTGCCAGATTTGTGGAGACGACGTGGGGCTCAACGCCGACGGGGAATTGTTCGTCGCCTGTAACGAGTGTGCCTTCCCAGTTTGCCGGACTTGCTACGAGTATGAGCGCCGAGAAGGAAGCCAAGTCTGTCCTCAGTGCAAGACCCGATTCAAACGTCTCAAAGGGTGTGCGAGGGTGGCCGGTGATGAAGAAGAAGACGGGGTGGATGATTTGGAGAACGAATTCAGTTTCGATGGGAGGAACCGACACGATTTGCAGCACGCGCTTTCCGCCGATGCAATGCTC…
>Rh_FV4G00730.m.2:1-510(+)	type:complete len:170	60S ribosomal protein L14-2 (similar to)
ATGCCTTTCCAGCGGTTTGTGGAAACCGGGCGCGTTGCCTACGTCGCCGATGGCAGCAACCGCGGCAAACTCGTCGCGATTGTGGATGTGATCGACCAGACTCGGGCTCTTGTTGATGGACCAGAGTCCGGTGTTCCCCGTCAAGAGCTCAGATTAAACCAGCTCCATCTTACAAAGTTCAGAATTCCATTTGCTCACTCTGCAAGAACCAAAGTTGTGCGCAAGGCATGGAAGGATGCCGAAATTAGCAAGAAGTGGGAGGAAAGCTCCTGGTGCAAGAGGGTCCAGAATGTCGCTAAGAGGAGGGAAATGAACGACTTTGACCGTTTCAAGCTCCGCAGAGTCCGCAAGCACCGCAACCACTTGCGCACCATTGCTTACAGGCGACTTACCAACAAG…
>Rh_FV0G44250.m.1:1-3312(+)	type:5prime_partial len:1104	Probable serine/threonine-protein kinase GCN2 (putative)
AATTTGGTCGAGGCAGCTCAGGAATTTCTATCTGAAATTGTGCCAGTGGGTCAATCACAGGGTCCAGTAATATGTTCAACTATGGATAACAGTGCTCAGTTGTTTCAAAATGACACTGCAATTTCTAGTAACAAGAAGGGGCCTTTTGTTTATGGTTTCATAGACCTCTTCAGTGGCTCTGGAAAGTCTTGGAGTTGGAGTTTTGGAGTTGACGAGACTAAAGGGATAAATTCTACTGTCCCATTGCCTAGGGTGGATGGGTCCAAACTCATGCATGAGATTCAGGAAAAGAAACATGATAAGCAAGCAGAACCTTTAAAATCACAAGATATAAAGCAAGGGCCAATACTTTCCCCTAATGTCAAGTTAGAAACGCTTGAAGAAGAGAGTGAAGGCAGG…
>Rh_FV5G13080.Contig1:1-312(+)	type:5prime_partial len:104	40S ribosomal protein S28 (similar to)
TCTCTCTCCGATTTTCTCTCTCAAGTACCCAGCCTACTTGGTTGGCCTCTTGTCTCCTTCAACCTCCAAGCCAAGCCGCCTCCTCTCCTCCAGACCCTCGTCTCGAATCTCAGCATGGAATCGACTGTGAAGCACGCCCTGGTGGTGAAGGTGATGGGCCGGACCGGATCCAGAGGTCAGGTGACCCAAGTCCGAGTCAAGTTTCTCGACGACCAGAACCGGTTCATCATGAGGAACGTCAAGGGACCGGTCCGGGAGGGCGACATCCTCACCCTGCTCGAGTCCGAGAGAGAAGCAAGAAGGTTGCGTTGA
>Rh_FV2G24740.m.4:1-303(+)	type:complete len:101	Peptidyl-prolyl cis-trans isomerase slr1251 (PPIase) (similar to)
ATGGGAAGAGAAGCAAATGATAATATGATATATCCAGTTCATGCATCTGTACACAGAATGGATAATAGGTATCTCATTGGACTTGGTTTTGCATGGGCAATAGAATGTGATGTAATGGAGTCCTCATTTCAGAGGACGTGCGGGCTTGTCTTTTTTCATCCAATAGTTCTGAGACTTTTGCATCAGGGTTTAGAGCAAAGAAACAGCTTATGTTTGATTATGCTTTTTTCTTTTTTAAAATTTTTGCTGAAATTGAAGATGCATTGGATGTCCCAGATTCTTGCAGATTTTGTAGCTCCCTAA
>Rh_FV6G42300.Contig1:235-1338(-)	type:complete len:368	hypothetical protein
ATGATTAGGCATACTAGTTCCTTCTCCATGACCAAGGGTGAAGTGCAAGTTAACCTCTTGGCAAATTCAGCACCCCGTCCGTCCTTTGTTAAAATTCCGGAGACAGGTATGGACACTGCCAAAAATATTTCAGAATCAAGTCAAGTGTTGAAAAAGAGAACAAGAAGGAGACATAGGAGGAAACCGAATCTAATGCAAAATACTGGCGTAGTTCATAATTTGCCTCAGGAACATGGGCAGGTTGACACTAAATATATAAAAAGATTGTCAACTTTAAGTTTATCAGATGAAAGAGGTAGCGATGTATTAGTTATTTCATCTGGAGCGGTTAAAACTAATTGTGAAGAGGACATCAGATCAGGAATTTCACATGGCTCAATTGTGAGAAAACCGTTTAGG…
>Rh_FV1G22300.Contig1:281-1141(+)	type:complete len:287	THO complex subunit 4 (Tho4) (probable)
ATGACTACTACTTTGGATATGTCCCTTGATGATATGATTAAGAGCAAAAGGGGTAATCGTGATAGAAACAGAGAACGTGGCAGGGCTCCTCGCGGTGGTCGTGGCCGTGGCGGCCGTGGGTCCCGTGGGTCTTTTATGGGTGGAAGAATGACAGGGGCAGTTCGGAGAGGTCCTCCCCCCGCAATAAATACTCGACCATCTGCCCACACCATTGCCAAGTCCTTCCGCAGAACCAAGCGTTTTCCGTGGCAGCCAGATTTGTTTGAAGAAAGCCTTAGAGCTGCAGGGATTTCAGGGATTGAAATCGGCACAAAATTATATGTGTCGAACTTGCACTATGGAGTGACAAATGAGGATATAAGGGAACTCTTCTCTGAGATCGGAGAGCTGAAGCGATAT…
>Rh_FV5G05450.m.1:1-1833(+)	type:complete len:611	Dynamin-related protein 5A (SDL5A) (putative)
ATGGAGAATCTGATCTCGCTAGTCAACAAAATCCAAAGAGCCTGCACGGCTCTCGGTGACCACGGCGAAGCCAGCGCATTACCGACTCTCTGGGACGCGCTCCCCTCCATCGCCGTCGTCGGTGGCCAGAGTTCAGGGAAGTCTTCTGTCTTGGAGAGCATTGTGGGGAAGGACTTCTTACCCCGTGGTTCTGGAATTGTTACTCGTCGTCCTCTTGTGTTGCAGCTTCATAAGATTGATGAAGGCAGCAGAGAATATGCGGAGTTTCTCCACCTTCCAAGGAAAAGGTTCACAGATTTTGCTGCCGTAAGAAAGGAAATTGCAGATGAGACAGATCGTGAAACTGGTCGCAGCAAAATGATCTCCAGCGTTCCAATTCATCTTAGCATATATTCTCCT…
>Rh_FV5G37420.m.1:1-2073(+)	type:complete len:691	Wall-associated receptor kinase-like 14, Precursor (probable)
ATGAATCATTTCCTCATGAGCAGAAACCTTGTGATTCTGCTCCTCATAGCCTCCATAGCCAAAGCCCAGAAGTACTGCAAAACCACATGCGGATCTGCCAAGCCGGTTCCGTACCCGTTCGGGTTCTCAGACGGGTGCAAAATCCAATTGAACTGCTCTAACAGCGCCATCTCGATCAGCAATTTCACAGTCCAGAACATAACCTCAACCAGCATCTTCCTCGATCTCCCGGCAAAATGTGACAGACGGGTCGAATCTATAGAGCACCTTTTCGGCCAAAACTTCGGCCCAACTTGGAACAACAGCTTGCTTCTTCAGAGCTGCCCAAACTCTCAAAACGGCTGCTACATTCCGGTGGACTTCGTTCAAAAACAGTTCGGTTTGAAAAACTGTACAGCT…
>Rh_FV4G24240.m.1:1-2235(+)	type:complete len:745	DEAD-box ATP-dependent RNA helicase 32 (similar to)
ATGAGAAAACCCATATCAAAAACAACGCGGAAGCAAAAGCTACTCTCGGAGGTCGAAGAAATCAACCTCCTCAATTCATGGATCGAATCCCAGAAACCCGACTGCGGCTCCAACCCCATGTCTCTCCCGCCTCTTCCCTCCAAGGCCCCCATTGGGCGCGTGGACCCCACCTCCTTCTCCCGCTACGCTGGCGCCACCAGGTTCGCCGACCTCCCCATCTCCAAGAAGACCAAGGACGCCTTGCGCCAGTCCAAGTACACCGACATGACCGATATCCAGAGGGCGTGTTTGCCCCACGCGCTCTGCGGCAGGGATATTCTCGGCGCCGCCAAGACCGGCTCCGGCAAGACTCTGGCTTTTGTGATTCCGCTTCTGGAAAAATTGTATAAAGAGAGATGG…
>Rh_FV3G08700.Contig1:1-1407(+)	type:complete len:469	CTD small phosphatase-like protein 2 (CTDSP-like 2) (probable)
ATGCCATCTTTAAAAATGAAGGCTCAATCAAGCACAGGATGTTTAAAAGAGAAAAATGCTCTTCGTGTATGTCAAAAGTCATGTGTTATTTCCAAGCAAGCATGTTCTTATGTGAAGAGATCTGAACATACGACAGATTTCAACTCTTGTAAATGTCAGGCGGTTTCCTCGAGCACCGAAGTTTCTATGAAGGAAAATGGAAGTGGTGAAGCAATTGACGAGCTTGATGAAGAAGATTATAAAATTCTGATTCAGTCATGCGATTCTCCAACCAAAAGAGCGGAATCCTTCCCCACCTGCCCGTCAAACTTGGAGACAATTTTCTCTCCTTCTTTTGACCCTATTGAAGTACGTAGCGAAGCAAATAGTGAACCAAATGCGGAGAATGATGCAGGGTTG…
>Rh_FV5G29210.m.2:1-339(+)	type:5prime_partial len:113	Fanconi anemia group J protein homolog (Protein FACJ) (probable)
GTTTTCGGTACCATCTTGTGCCCCTTTTGCCGTCACCACAAGAGTAGCCACGATAATTTCCTTGGCGTACAGGTCATGGCAACTAATGCATCAAATGTTCATTTACTCAACAAGATCATGTTTTACTTAGATCAGTTGGAAATTACAAATTTTGAGGCATCTTCTGACAGGGCTACAAAAGACAAAGATTTCTTGCCTGTTAATGGTTCCAACGTCGACAAAGTTGCCATTCTCAATCCCTTTGATAAATTCTCGTACTCTCCAGTACAGCAGGACCAAGGAGGATGGAGGACTACAAAATCAAAGCTTAAACTACCCAAAAGACCCTCACGTTCCTGA
>Rh_FV5G15420.m.2:1-1548(+)	type:complete len:516	hypothetical protein
ATGCTTCCCGATGCGAGATTAGGGTCTTGTAGTTTGGATTGCATTGGATCTGCATATCTAATCTCAGAGGGAAGTTCAAATTCTCCTGAAGCACCTGCTAGTATAGGAACTCAAGATGCAACAAATTCAGAAATTTCAAACAGAAAACCTAGAGGTAAGGCAAAGGCATTGGACAAAGGAAAAGTAATAGAACCTGTTGAAGTCGAATTCAATGAAAGAAGTCAGCCTTACGGGAAACATGCAGCTAGATTTGCTACTTTCCTTGGTGTCACAGCAAGAGAACTAGTGCCATTAACAATTCCCTCCTGGACTGGGAAAGCACTCTCAGATGAATTCAAAACTGAAATCTGGAAACACATCACTACTTATTACATTGTGGACGAGTGTCACAAGAAAGTA…
>Rh_FV6G01280.m.2:1-342(+)	type:3prime_partial len:115	Acyl-[acyl-carrier-protein]--UDP-N-acetylglucosamine O-acyltransferase (UDP-N-acetylglucosamine acyltransferase) (probable)
ATGGTGTGCATTGATGATATGCTATATGAAGAGTTGAAGACTCTAAGCAGCTTTGGTTTTCTTTGTAGTGAAGATTTATACTGCAACAGTTCTCGCTATTTGATGAAAGAATCGGTGACAGGATGCATTACAGAGAGAAGATTCAAATCCATACATACTGTAGAAGAATTAACTTTGATCAGCTTGCCAAAGGTTTCTTGTAACATAGTGCAATTTCATTCAAGTTATCAAAATGAACAGTTTTTGGTATTATGCTGCCTTGTAACATTGACCTTGAAGCACATATTTGTAGAAGCAAATTGGTCTCTCCAATTCAGAGAAATTCCTAGAAATGTGATTTGT
>Rh_FV2G32950.m.1:1-1671(+)	type:5prime_partial len:557	Thromboxane-A synthase (TXA synthase) (probable)
GTCGGTCAGTCCGCACTCTCGCGCCGCGCTGCGGGGTTATTCTATATCGCGCTGATAAACAGGCCTCGAGAATTGTCAAACGCCGAATGTCCACTGAAGATGACGACTGTCCAGCGCACCCTGAGCCGCGTCTTATCTCAGACTTCTTCGCGCTACCGCTCGACCTCGGCGGCAGTCACAACGCCCTCAAATGAACCAACAAGCCAGGCTGCAAGCTGGGACAGCGGCAAGCCCTACGTTGAGATCCCCGGACCGAAGCCTCTGCCTGTTATTGGAAATGTGTGGCGCTTCGTGCCTGGAATTGGAGATTTAGCTAACCTTCAGTTCGACCAGTTGTTTACGGTTCTACTGAAGAAGTATGGCCCTATCTGCAAGTTAGGTGGAATGCCAGGCCGACCT…
>Rh_FV2G23450.m.4:1-300(+)	type:complete len:100	Cell division cycle protein 123 homolog (Protein D123) (probable)
ATGCGTCAGCGAGGTGTTCTACCCGATAACTTCACCTTCCCATTTCTTCTCAAGGCTTGTGCTCACCTCCAACTGGGTCAAGATGTCCATGCACTTATTCTTAAGCTTGGCTTCCATTCAGACATATATGTTCAGAATGCATTAGTTAGTTTTTACGGGGGTTGTGGGTCGGTTGAGCTTGCATTGAATGTGTTCCATGCAATGCATCAGAAAGACTTGGTTTCTTGGTCATCCATGACAACGGCTTTTCCAATGAGGCCCTTGCATTATTTCGGCAAATGCAGCTTGCCAAGAATGTAA
>Rh_FV0G26490.m.1:1-636(+)	type:complete len:212	UvrABC system protein C (Protein uvrC) (probable)
ATGGACTTGGTTTCATCAGCTCCAACCAACACTCCCAGCAGCGCCTTTGAAACCCCATCTGCCTTGGCCATTAGTACTAGTAATGGTACAGGGGCAAACAACAGTAACAGTACCAGTACTACTGCTCTCATTACTTCTCCTAGCCGATATGAGAACCAGAAGAGGCGAGACTGGAACACCTTCTGCCAGTATCTCCGTAACCATCGGCCTCCGCTGTCCCTTCCCATGTGTAGCGGGGCCCACGTCCTGGAGTTCCTCCGGTACTTGGATCAGTTCGGAAAGACCAAGATCCACAACCACAGCTGCCCCTTCTTCGGGCTGCCAAACCCACCCGCGCCCTGCCCCTGCCCGCTTCGACAGGCCTGGGGCAGCTTGGACGCTCTCATTGGGCGCCTCCGG…
>Rh_FV1G02660.Contig1:1-300(-)	type:complete len:100	p6-gag (probable)
ATGGGCCATACTTCTAGGTTTTGCACGAAGCCGAAGAACATTGTATGCTTTAGATGTGGCCAGGCAGGACATTACTCCAGGGATTGTACCCAAGCACAAGGCAAGGGACAAGGGAATCAACAGAGGCAACTACCTCACGGAAATACGAGGGTGTTTACTGTTGGTCAGCAGGGTGCTAGAGAAGAAGGTACCTTATCTATTTCTGCTTGTGTTGCTGGAATGATGTGTGATATTAGTGAACTTCTTTTCATGTTTTGTGTTGTGTTGGGTTTTGCCTGTTGTCTATTGTTAGACTTTTGA
>Rh_FV6G45100.Contig1:1-1194(+)	type:5prime_partial len:398	Transcription factor bHLH48 (bHLH 48) (probable)
TCACTCCTCCCCCCATTTCGCCCACATTTGCTTTCTATTTGCCTCTCCCAAATTACACTGTGTTGGGTTTTGGAGTGGGAATTTAGCACCGGAATTGAGCTCAATTTTGCCGCTCACATGGACCCAACCGCCGGAAACGTACCCGGATCCGCTGTACCCGGACCCGACCACGAAGAACCCGGACTCGAGACTCTCCAATTCCGCGAGGAAATCCAGCGGCTGATGACGGTGCCGCCGGACAACGCCAGCTCCTTCACGGCGCTTCTGGAACTTCCGCCGACCCAAGCCATGGAGCTCCTCCACCTCTCGCCGGAGTCCGAACCTAATCCGGCTCCGGCCGCGGTTTCCGGCAAGCCGCCGCTGCTCGAGCCCTGCGCGCATCCTTTCAATTCCAGCCTC…
>Rh_FV1G17310.m.1:1-1287(+)	type:5prime_partial len:429	Cytochrome P450 81D1 (similar to)
TTCGGCTCCCGCCGCGTGGTCATAGTCTCCTCCCCCTCCGCCGTCGAAGAATGCTTCACCAAAAACGACGTCGTCCTAGCCAACCGCCCCCGCCTCCTCCTTGGCAAGTACATGGGCTACAACTGGTCCACCGTCGCCCTCTCCCCGTACGGCGACCATTGGCGCAACCTCCGCCGCATCGGCGCCATCGAGATCTTCTCATCTCAGCGTCTCAACATGTTCTCCACCATCAGAAAAGACGAGGTCAAGCACTTGGTCCGTAAGCTGGCTCAGAACTCGAGTTCCGGAGACTTCACCAAGGTGGAAATGAAGTCCATGTTTAACGAGCTCACCTTCAACATCATAATGACGATGGTGGCGGGGAAGAGGTACTACGGCGATGACGTTGACGTCTCGGAC…
>Rh_FV5G16390.Contig3:1-489(-)	type:3prime_partial len:164	Chaperone protein dnaJ (probable)
CTTCTTCTTCTTCTTCTTCTCAGTCTTCTCCATCTCCACGCCGCCGTAGCCATGGTGAACGTTCCGAAGACAAAGAAGACCTACTGCAAGAGCAAGGAGTGCAAAAAGCACACCTTGCACAAAGTCACACAATACAAGAAAGGAAAGGACAGCCTTGCTGCTCAGGGGAAGCGTCGTTATGATCGTAAGCAATCGGGTTATGGAGGTCAGACCAAGCCGGTGTTTCACAAGAAGGCCAAAACCACCAAGAAGATTGTGCTGAGGCTCCAATGCCAGGGTTGCAAGCATGTGTCGCAGCACCCAATAAAGAGGTGCAAGCATTTTGAGATTGGAGGAGACAAGAAGGGCAAGGGAACCTCTCTTTTCTAG
>Rh_FV3G11710.m.2:1-1254(+)	type:internal len:419 7380, chloroplastic, Precursor (probable)
ATCCGAAGCGCTTCTTCTCCACACCAAGATTTACTTATTTACTGTAAGATGCACCGTGAATCAATTCCAATCGACACCTTCTCCATTAAAGGAGCGCTCAAATCATGCGTGAAACTAAAGAACCATGCCCACATTCAGCAACTCCATTCCCATATCGTTAAACTCGGGTTTCGTTCCGATCCGTATGTTGCGTCTTTTCTTCTCAAAACCTACTTCGTCGTCTCGTTTGCTGAACATGCCCACCAACTGTTCGACGAAATGCCTAGGAAGAACACGGCCGCGTGGAACGAAATGCTTTCGGGGTATAAGAGTTTGGGGGATGTAGAGAAAGCACGCTCAGTGTTTGATCAAATGAAGCCGCGAGGTGTTAAGTCATGGAGTTGCATGATCGACGCGTAT…
>Rh_FV6G43310.Contig1:1-1251(+)	type:complete len:417	Phosphatidylinositol-3,4,5-trisphosphate 3-phosphatase and dual-specificity protein phosphatase PTEN (similar to)
ATGGGAATGAAGTTAACAAAGGAAGAAGCCATGCCGGCGCCAGGAAAGCTTGAAAGCCTAACCTTACAACACCAACTGATCAGATGCCTAAGTAACAGCTTTTACATCCGTAACTTGGTGTCTAAGCAACGGAGGCGAATGCTTGTTGCTGGCTATGATCTTGACATGTCTTACATCACCGACCGCATATTGGCAATGTCGTTCCCTGCAGAGCGAATGCGTGCAATGTATCGAAATCCTCTCTGGCAGGTTAAGTCTGTGCTTGATATGAGGCATCCAGAACATTACAAGATCTATAACCTCTGCATTGAAGAGCATTATGCTCCATCTCATTTCTATGGCCGTGTGGAGAGGTATCCTTTTGATGATAACCATGTTCCACCTCTTGAAATGGTCAAG…
>Rh_FV5G04260.m.1:1-558(+)	type:complete len:186	Disease resistance response protein 206 (similar to)
ATGGGAGTTAGAAATTCTATTGTTCTTGTTTCCTTCATGTTGCTCCTTGCTTTATCTTCAGCCTTCCCTAAACATAAAAAACAGTACAAACCATGCAAAAACCTAGTGCTCTACTTCCATGACATTATTTACAATGGCAAGAACGCTGCCAATGCCACATCTGCAATTGTAGCAGCACCTCAAGGAGCCAACCTAACCATCTTGGCTCCCCAATTCCACTTCGGGAACATTGCTGTTTTCGATGACCCCATCACCCTTGACAACAATCTGCACTCAAAGCCTGTGGGCAGGGCACAAGGCATGTACATCTATGATACAAAGAACACTTACACCGCGTGGCTTGGGTTTACGTTTTCTTTGAACACCACAGCCTACCAGGGTACCATAAACTTCATCGGA…
>Rh_FV0G38980.m.1:1-531(+)	type:complete len:177	Universal stress protein A-like protein (putative)
ATGGCGGGTGCAGCACCGACTCGGGTACTGATGGGAGTGAACGAGTCGACGATCAAGGGCTACCCGCACGCCTCCATAAGTAGCCGCAAAGCCTTCGAGTGGACTCTCGATAAGATCGTCCGCTCCAACACCTCCGGCTTCAAGCTTCTCTTCCTCCATGTCCAAGTTCCTGACGAAGACGGTTTTGACGACATGGACAGTATCTATGCGTCACCAGAGGATTTTAAAAGCTTGAAGCGTAGAGACCAGGCAAGAGGGGCTCATCTGCTGGAGTTCTTTGTTGAGAGATGTCATGCAATTGGGGTTGCTTGTGAAGCATGGATCAAGAAAGGTGATCCAAAGGAAGTAATCTGCCATGAGGTGAAACGATTGCAGCCAGATCTTCTAGTTGTTGGCTGC…
>Rh_FV5G38530.Contig1:1-1416(+)	type:complete len:472	Acidic leucine-rich nuclear phosphoprotein 32-related protein (similar to)
ATGGATGAGATCTGGGAGCGAGCCATTGAGACAGCGCTGGACGGCGAGACAGACCACGCTTCGGCTCGAACCCTGACTCTAGATGGTGCGGTGAAGTGCGTCCAGGGCCGGCTACCCCCTCCGGGTCTTCTAGAGAAGTTCCAGAACCTTCAGCATCTCTCGATTGCAAACGTCGGCGTTTCGTCCCTGGAGCAGTTCCCGAGGCTCCGAAGCCTCCACTCCCTGATTCTCTCCGACAATCGAATCGCAGGAGGGCTTGAATTTCTGGTAGAGGCCGGGCTGGACTCGCTGAGAGACCTGGACCTGTCCAACAACCGGATTCAGTATATTGAAGATCTTGCCCCGCTGGCGCAGCTGAAGCTGACCTCGCTTGATCTGTATGAGTGTCCGGTGACGCGT…
>Rh_FV0G07370.Contig1:1-363(+)	type:complete len:121	Probable receptor protein kinase TMK1, Precursor (putative)
ATGCCGAGTTTGACAGACTTGGATTTGGATTCGAACAAGCTGCAAGGCGGGTTGCCTTCGAGTTTCGCGGGTTCGAATATCAACAAACTTAGGTTGGAGAACAATAAGAACCTTAATGGCACTCTTGATGTGTTACAGAACATGACCGAGCTGAATGAAGTTCATTTAAATAGGAATAAGTTCACAGGTCCTTTGCCAGATTTTTCGAATATCAAGAACTTAACATTCTTTGACGTGAGGGATAATCAGCTCACTGGTGTTATTCCTTCTTCATTGGTGAATCAACCCTCCCTAGCTAATGTTACGTTGAGCAACAATTTGTTTCAGGGCCCCAAGCCCAAGTTCAAGAGTGGTGTTGGGTTGGATATGGATATAGGGAATATGTTTTGCAATCCTAAT…
>Rh_FV2G16020.m.2:1-408(+)	type:internal len:137 1170 (probable)
CTAAATGACAATCAAGGCTGCAGTAACATAGCATTTGAAATGCTGAAGACATTCATGTATCAGGGAATCTCTAATAAGAGTGAAACTTTTCAAATTGTAATTCCTGGAAGTAAAATTCCTGAGTGGTTCGATCATCAAAGTTTTGGGAGTTCATTAAGTGTACAGTTACCTCCATTTTGGAGTAACAGTAAGTTTATGGGGTTTGCTTTTTGTGCTGTTTTTGTACTCGATGAGCACCGTGGAGTTGATGTACTTGGCCAGCATCAATTCAAGACTTTCAATGCTACACACCATCTTGTATGTTGCATGTCCCTAAATGGGTTCGAGTTAAAACAAATATATGGCAAACAGCCTGCATTTCGCTTTAGTGAACAATTTTGCCAGGTTAAGTCAGATCAC…
>Rh_FV3G41680.m.3:1-534(+)	type:internal len:179 7220
TTCCCAGAAGACTATGATATCCCATTCGAAGACTTGCTCAAGTATGCAATCGGGAAAGGGTTGCTTCAAGATGCCAACACAATCCAAGAAGCCAGAGCAACAGCAAATTTGGTGATCAATTCCCTCAAAGCTTTCAGCCTACTTTTGGAAGGTACAAAGGAGGGATGTGTAAGGATGCATGATGTAGTGCGGGATGTAGCCCTGTCGATTTCGTTTTCTGAAGATGGTCATAAATTTTTGGTAAAAGCTGGTTGTGAATTACAGCATTGGCCAAGGATTAAAGCGCATGGAGGCTATTCTGCAATCTCACTAATGAGGAACAAAATTTGCAAGCTTCCCAAAGAGTTGGTAAGCTCAAAACTCCAGATTTTATTACTACAAAATAATGCTGCTATATGT…
>Rh_FV7G13960.m.1:1-1818(+)	type:complete len:606	Intracellular protein transport protein USO1 (Int-1) (probable)
ATGTATCAGTACAATTCCTCAGGAATGGACAGTGGAAAAATGGAACAGGCTGCATATGTAGACTATATAAAATCAAAGAAAATGCTTGCGAGCTGTGAGACCCACAAGAAAGAACTCATGAAGGCGCTTGAACAGAGTGAAGTTGAAAAGGAAGACCTGAAGAGGCAGATTGAGAAAAGCAAAACAGAAAAAGAAGAGCTTAAGAAAGATCTTGAGTGGAGCGAGGCTCTGAAGCATGATCTCAAGAAAGAGCTTGTGAAGAGTGAATCTCATAAGAAAGAACTCAAGAATAAAGTGTCTGAGTTGCAGGGTGAGGCTGAGAAATATTTTACGAAGAAAATAGAGTTTATGAGGATTAATCTTCAACAACATAGTAGAGATCTTGAGGAAAAACTCAAT…
>Rh_FV2G44350.m.2:1-318(+)	type:complete len:106	Protein HIRA (similar to)
ATGTCGAAGAGGAATGCATGTCGAGTCGGAAGAACAACAATAGGTGATCCAGATCTTGATAGTTTTGCTGATTTAACTTTGATTATGCCTGCATCTTTTGCAGATGGGTTCGGGTTTGAAGTAACTAGAGATGCCAAGGAATCATTAAGGAGACAGTTCCGTGCAGATAGATCTCACAGATACAAGGATCCTTTTCTTGTGACCAAAAAACAACTTCTAGCACTCGTCACAATCTATAAATATTGCAGCAGATCCTACCATCATTGTTGGCATAGCAAGTCTCCCACATTTTGTGTAAACCTGCATCTTAATTTTTGA
>Rh_FV1G14170.m.1:1-618(+)	type:internal len:207 5710, Precursor
GAACTAGGCCTATCAGGAAACAGATTTTCTGGTCCAATCCCAAATTCAATCGGGAGGCTGGTGCTGCTAACTAAGCTTGAACTCCAAGGAAACAAATTCTCTGGTAGAATTCCTACTAGTATTGGCAAGCTGAAGAGCCTCACGTATCTTGATTTGTCACAAAATCGGATAAGCGGAAGACTACCTCAGTCCATAGGTGGACTTTCCCGGTTAGTCTTGCTCTATCTCAATCATAACAAGATAACTGGAGCCATTCCTTCTTCAATTTCCGGGCTTAGTTCTCTCCGGTTTTGTCAGTTATCCGAAAACAAGCTCAGAGGCACTTTGCCTCCATCACTAGGCCAGCTCCCAAAAATCGAAAGGCTCCTTTTGGAAAACAACAAACTTTCGGGGAAACTA…
>Rh_FV3G10750.m.1:1-501(+)	type:internal len:168	Gibberellin 20 oxidase 1 (AtGA20ox) (probable)
GAGTTGAAAGATATGATTAACTTGATGATTCTTGATAGCTATGGTTTGGAAGAGACATCAAATTTGATCATGGTGTCCAAGACACTGCTACGGTTACAGAAGTACACGGCACCTCCTTCAAGGGAGTACACCATGGGATCCCCGGCTCACACTGACAAGAATTTTGGCACAATCCTTTTCGATGATCAAGTTTCAGGTCTTGAAGTTCAAACCAAGGATGAACAATGGGTCAAGTTGTCTATATCTCCTCGCTCTTTCGTCTTTGTTGTTGGAGACTCCCTCATGGCATGGAGCAATGGCAGAATGCATTCTGTGAATCATCGGGTGATGATGTGTGGGGAAAAAGAACGACATTCTTTAGCAGCATTTGCACTTCCAATAGAGGGTTCCATCATCAAG…
>Rh_FV5G41690.m.2:1-981(+)	type:internal len:328 (putative)
CTTGCCTTCACTGCTACCTTCTTTGCAGGAGTTACACAGTTCACTTTAGGGTTTTTAAGATTGGGTTTCTTGATTGATTTCCTCTCTCACGCTGCCATTATTGGGTTTATGGGTGGAGCTGCCATTACAATTTCCCTTCAACAACTTAAAGGATTGCTTGGCATCAAAGTATTTACCAAGAAGAGTGACATCGTTTCAGTCCTGCGTTCAGTCTTTTCCGCAGCACATCATGGGTGGAACTGGGAGACTATACTAATAGGAGTCTCATTCTTGACCTTTCTTATCATCGCCAAGTACATCGGAAAAGTAAAGAACAAGAAATACTTTTGGGTGCCTGCAATTGCACCTTTGATCTCTGTCATAGTTTCCACTTTTTTTGTGTTTATTACCCGTGCAGAT…
>Rh_FV3G20750.Contig1:153-809(-)	type:complete len:219	Probable glutathione S-transferase (putative)
ATGGCAGATGAGGTTGTCTTGTTGGACTTCTGGCCTAGCCCATTTGGGATGAGGCTGAGGATAGCTCTGGCCGAGAAAGGCGTCAAGTACGAGTACAAGGAAGAGGACCTGAGGAACAAGAGCCCACTGTTGCTCCAGTCGAACCCGGTTCACAAGAAGATCCCGGTTCTCATTCACAATGGCAAAGCCGTCTGCGAGTCCATCATTGCTCTTCAGTACATTGACGAGGTTTGGACTAATAAGCCACTCTTGCCCTCCGATCCTTACCTCAGATCCCAAGCCAAGTTCTGGGCTGACTTTGTGGACAAGAAGATATATGATCTAGGGAGAAAGACATGGACAAGTAAAGGAGATGACCAGGAGGCAGCTAAGAAGGAATTCATTGACTGCGTTAAGTTG…
>Rh_FV0G06650.m.1:1-1275(+)	type:3prime_partial len:426	Serine carboxypeptidase-like 50, Precursor (similar to)
ATGACAGTCTTCACCTACTGTAAATCTCCAATGGAGTCAACGTCGACACCCAAGCTTCTTCTGAAGCTCACCTTCTTCATCTTCATCTCTGTTTTCATATTGCTTCAATTGCTTCAACTCTTTCCCATCTCCTATCTTCATCGAGCTCCATCCTTATGGCCACCCTCCAAGTTCTCATTGTTCACTGCTCCAATCTCTCTGTTTCCCAAGGAAGCTTTGCCCACCAAGTCAGGCTACCTCACAGTCAACTCCACCACAGGCTCTTCTATTTTCTACACCTATTATGAAGCTCAGAGCCTCACTTTCCCTGACCTCTCGCAAACCCCACTTATCATTTGGCTCCAGGGTGGGCCCGGATGCTCCTCCTTGTTTGGTAACTTCATGGAGATCGGGCCTTGG…
>Rh_FV5G02090.Contig1:1-1059(+)	type:complete len:353	UDP-glucose 4-epimerase (putative)
ATGGGGTCGATCGAGCAGACGATTCTGGTGACCGGCGGCGCGGGGTTCATCGGCAGCCACACGGCGGTGCAGCTACTCAACGAGGGCTTCAGGGTTGTCATCTTTGATAATCTTGATAACTCGTCTGTTGAAGCTGTTCATAGGGTCAGGGACTTGGTCGGGCCCAAGCTCTCTCAGAAGCTTCAATTTCACTTGGGTGATCTCAGAAATAAGGAGGAGTTGGACAAGCTGTTTTCTCAAACTAAGTTTGATGCTGTGATCCATTTTGCTGGGCTGAAAGCTGTAGGGGAGAGTGTTGCGCACCCACGCCGCTATTTTGATAACAATTTGATTGGAACTCTGAATCTTTATAATATCATGGCAAAATACAATTGCAAAAAGATGGTTTTCTCTTCATCT…
>Rh_FV4G13390.m.3:158-658(+)	type:3prime_partial len:168	UDP-glucuronic acid decarboxylase 1 (UXS-1) (similar to)
ATGGGCTCGGAGCTGATATTCCGGGGCGGGCACGACGAGGCCCAGCCCGCTTCCGACACCTACTCGCCGAAACGCCCGAAGCCGTGGGCCTCGGTGACCCGCCCGATTGGGTACCTGCTCCGGGAACAGCGCCTGATTTTCATCCTCGTCGGCATTGCCATCGCCACCGTCTGCTTCACCCTCCTGCCGTCGTCTCGATCCCCCTCCTACCACGGCCACAACCCGATCCCCAACGACTTCGTCAAGTTCGACTTCGAGTCCACCCACCTCTCCCACAAACCCACCTACGAGCGCCGGTTCGGGCTGACCAATTACAATTCCGGCGGGAAGGTCCCGCTGGGCCTGAAGCGCAAGGGCCTCCGGATCGTCGTCACCGGCGGCGCTGGGTTCGTCGGGTCC…
>Rh_FV2G32010.m.1:1-1305(+)	type:5prime_partial len:435	Serine-rich adhesin for platelets, Precursor (probable)
TTCACTCCTTCACAATGGATGGAGCTAGAACACCAGGCCTTGATCTACAAATACATCACTGCAAATGTACCTATACCATCTAATCTGCTCATCCCAATAAAAAAGGCCTTGGATTCTGCTGGGTTATTTTCACCAGGACTCAGATCCAATACATTGGGATGGGGTTCTATCCATTTGGGATACTCCAACAGTACCGATCCTGAGCCAGGGAGGTGCCGTAGGACAGATGGGAAGAAATGGCGGTGTTGGAGAGACGCTGTACCTGACCAAAAATATTGTGAGCGGCACATCAACAGAGGCCGCCATCGTTCAAGAAAGCCTGTGGAAGGTCAAACCGGCCAGTCCGTTACCGGTACCGCCACCCCCACCCCCACTGCCTCAAAGCAGCTTATGCCTGGT…
>Rh_FV5G37440.m.1:1-789(+)	type:complete len:263	Thiol:disulfide interchange protein txlA homolog (probable)
ATGGCTCGCTTGGCTTCAAACCCCGTCGGACTCCATAGATTCCGGCCATGCTTCCGAACTGCTCAACTTCCCCAACAACTCAGAGCCTTCATTCCCTCCCGAACCAACGACCACCGCAGATTTCAGACCGTTGCTTGCCAGAAAACCCCAAATCCCAGTGAGCCTTCCACCTCGGAAAAGTCGCCGCCTGTTGAGCCAGTTTCTGGTAATGAAGTGAGTAGCACGGTTATGAGTAGTTCCTCGACAGACCCAGCTGGCATTCCGGAATTTCCAAACAAAAATACCAACAGGCAAGTAGCAGTGGTTTCTACTCTTGCGGCATTAGCACTTTTCTTATCAGGACGGCTCGATTTTGGTGTTTCTTTAAAGGACCTAACTGTTGCTGCATTACCTTACGAA…
>Rh_FV5G39420.m.4:1-654(+)	type:internal len:219 2360 (probable)
GATAATGGTCGTACAGCTTTAGATGCTGTTGTAGTTGCATCTGCATCTGCATCTGCATCGTGTGCAGAAGAACACTGGATCCAAATAGCTACAGACATGCTTATAAAGAACCCGAACATAGTTAAAATCCGTAGTTGGCCCGGCAGGTATATTCCAGTTGTGAGGGCCTGTAGTCGAAACAATTGGGAAATGGCACGTTGTCTCTATAAACACACTCCCCTTGAGGCTCTACTGACAGAAAATGGAAGATCGGGCGCTCAAATTATTACTATGTCTATATGGCGACCCAAAGGACTTGATGTTGCATGGGACTTGCTGAAAAAACATCTAAAGTTTGCCCTGGCTGACGACGGACTTGAACAGCAGTCTATGCTTGTATTGGCTGGCAACCGCAGGGCA…
>Rh_FV0G34940.Contig1:2-3100(+)	type:5prime_partial len:1033	Bark storage protein A, Precursor (probable)
CAAAGAGTTGCACTTGATAATATCTTACCCTCATGGAGTCTGGGAGCAACGCCAAATGTAAATTCAGATTCTGAGCTGGAAGAATCTTCTTTGGAGGACCATTCTCTTGATTCCTTTTTGGATTCCGAAGCTGAAATTGAGGAAAACAACACAAGAATGGAATTATTTGATTCTAGGCGGAACCAAATCCAAAAGCTAAAGCAACCCATTTCCGCAGAATCAAGTCGTTCATCTCCAAATCCGCTCATGGCAGATTCTGAAAACCAATCTGGCGGTGGAAAATTTACACCTCCTAAGGACTTTGTGTGTCCCATAACTAGTACCCTTTTTGATGATCCAGTGACACTTGAGACTGGTCAGACATATGAGCGAAAAGCCATCCAAGAATGGCTTGATAGA…
>Rh_FV1G17630.Contig1:1-414(+)	type:complete len:138	TMV resistance protein N (probable)
ATGTCGGGTATTAACGCATTGTTTAGATCTACTGACCCAGAAATGAAGGTTCAAGTGTGTGGGAGCCGTTTACTCTTTAAGCGCGATTTGCAAGACTTGATTCATTCATTAGTTGCTGTTGCGGGCACGTTGGGGGAACCTGTCCGCGCTCAACCTTGTTCCCGGGCATATATATGCGTGGTTGAAGGTCCTATCTCTGAAGCTCAAGCTGTCGATTGGCATAGAAACAAAAACAGAAAAACAGAGAAAAAGAAGGAAGATGCCGAAACTGTTGACCAGGGCAACAAAGTGGAAGGAGCAAATCCCATTTCTTCCAGTTGCAGGTTTGAAAGAAGAATTGTGCAAGTAATACCAGAAGAAGTTCCTACTTCCTCAATAACGCGGCTACAGAATTATAGT…
>Rh_FV6G49120.m.3:1-1344(+)	type:complete len:448	Ribosome-recycling factor (RRF) (probable)
ATGGATTGCTGGATGAAGTTCAAGAAGTGGAGGATATTCATGCAACAAATAGGTCTTGCAAGTCCATGTGATGATTTTCTTCTAGATATTGGATTTACGGGGAAGGTTTCTGAACTGGAATTTGGTCCTTGTGAAAGATCACATCTTGGAAACTCTGAAAGTCGGTCTCCAGGGTTAAGTGGCAGTAGTAATAGTGCAGTAGGGGTTTCAGAATCGTCTACAGTGACAATTCAAGAATTTGAGTGCAAAAATCATTCTTGTCCCAACGAATCACCTCATAAGTTGCCTGGTGACTTCAGGCGGAAAAAAAGACGTCAGGCACCAGTTGAAGGAAGTACCTGCCCTAGTTCATTCAGTTTACAAAATCTTGAAGAGTTAGATAATAATCAGAAACCTGTA…
>Rh_FV5G23640.m.1:1-1479(+)	type:internal len:494	Peptide transporter PTR1 (probable)
ATAGGGGTGGGATTTGCGGAGAGGTTTGCGTTCTATGGAGTCAGCTCGAACCTCATAACGTTCCTGAGTGGGCCATTGGGGGAGTCGACGGCGACGGCGGCGGTGAACGTGAACACGTGGTCAGGAACGGCGGCTTTACTTCCTATGTTGGGAGCCATTGTCGCCGATTCATATCTCGGTCGCTACCGTACCATCCTGCTTTCTACTCTGCTCTACATCTTGGGGCTAGGCTTGTTGACATTTTCAGCCATGCTTCCTTCCCTCAGTGGTTCTGCATGCGAAAAGACCGATGAATTCACTCCCTGTTACTCTCAGCTCCAAGTAATGTTCTTCTACTTCTCTCTGTATCTGGTAGCAGTAGGGCAAGGTGGAAACAAACCTTGCATACAGGCTTTCGGA…
>Rh_FV1G15140.m.1:1-1371(+)	type:complete len:457	UBA domain-containing protein 7 (probable)
ATGCCGACTTTCTCTGTCATAGCTTTAGATAGGTTATTAGAACCTGGAGCTTCTTCCAAATCTGCCGACATGTCTGTTCCTAATTCCAAGCCTGTTTCGCATTCGATGCCTGTTCCTGAGGGCCCCTCGAAGCTGGAGAGGAGGAATAGTACCTCAGTTATGGAGAGGAAGCCTCATCGACCTCCAATAAGGCCAGCGCTCTACGCCACTCCCGAGACAACTCCACTACCTGATTCACCCACTTCTTTCCCTCCCTCACCTTACATCGTCAACCACAAGCGCCGTGGCCCGCGCCTTCTCAAGAGTTACTCGGAGCAGGATGTATCCTTACACCAGAAATCTGGAGATGAAGAGAAACTGAATGGCATTGCCAACAATGCAGAGGCCAAGGTGGAAACT…
>Rh_FV0G31070.Contig1:61-1410(+)	type:complete len:450	Serine/threonine-protein phosphatase 6 regulatory ankyrin repeat subunit A (Serine/threonine-protein phosphatase 6 regulatory subunit ARS-A) (probable)
ATGGGTCAGGGACTGAGTTGCGGAGCGAGTGACGAGCATGGGCTCTTCAGCGCCGTGCAACTTGGGGACCTGGAGACGGTGGAGGCTTTGGTAGAGAGAGACTCGGCTATCTTGCGTCACACCACCGTGTATGATCGTCACTCTGCTCTTCATATTGCTGCCGCTAATGGCCAGATCGAGATTCTTTCTCTGCTGTTGGAACGATCTGTAAATCCTGATGCGTTGAATCGTCACAAGCAGACTCCGCTTATGTTGGCTGCAATGCATGGCAAGATCTCATGCGTGCGAAAGCTTCTTGAAGTAGGAGCAAATGTATTAATGTTCGATTCCCTTCACGGAAGAACCTGTTTGCATTATGCTGCTTACTATGGCCATGCCGATTGCCTCCAGGCCATTGTT…
>Rh_FV3G08730.Contig1:2828-3364(-)	type:complete len:179	Pre-mRNA-processing factor 39 (probable)
ATGGATGCTGTTGTTGTAATTGCAATTGCGGATTGTATTGTTGTTGCGACGGAAATTGTTGTTGTTGTTGCACAGGAAGTTGTTGCTGCAGTTGTTGAAATTGCTGAAGTTGTTGCTGTAGTTGCTGAAATTGCTGCTGCTCTTGCAAAGGAAGCTGCTTTAGTACTTGAGATTGCTGTTGTTGTTGCAAAGGAAGTTGTTGCTGTGTTGGTTGAAATTGCTGCTGTTGTTGGAAAAGAAGTTGTTGCTGTTGCATCTGAACGTAATATTGTTGAAGTTGCTGCTGCTGCTGATACTGTTGCAATAACAACTGCTGCTGCTGCTGCTGCTGGGGATGATGCTGCTGTGGTTGCAGAAGGGATTGCTGCTGCTGGTAGTAATAATATTGCCACATCTGAT…
>Rh_FV3G21290.m.2:1-387(+)	type:3prime_partial len:130 5750 (probable)
ATGGGGAGATGTTTAGGTGGTTATTATGCCTCAGTATCTCATGTTTCCTCTTCAGAACAGGTAGAAGCATTGGCAGGGAGGGAGGCAGTCTCACTTGCTATTCAGCGTGGCCTCTCTCCAGTTATTTTTGAGACCGATTCTCTTACTCTTTTTCATGCTACTAAGCAGAGAGTCATTCCCCATACTTCCTTCATTGGTCGTGTGTATGATGACATTACCTTTCATCTTCAGCAGATGCGGGGTTCTTATTTTACTCATGCTTATCGTCAAGCCAATCTTGTGGCTCACACTTTAGCTCGTTTTGCTTGTTCTTCTTCTAGTTCTTTATTTTGGGGTCTAGAGCCTCCAGCTTGTATTGTTGATGTACTATCCAAGGAGTTTACCTCC
>Rh_FV1G03750.m.1:1-1299(+)	type:complete len:433	Homeobox protein knotted-1-like 3 (similar to)
ATGGCGTACCACAACCACCTCTCTGGAGACTTACCTCTCCACCACTTCACAGACCAAGCCCAACAGCAGCAGCAACAGAGCCAGTCCTTCATGACAGACCAACCCGACCCAAATTCCAAGTCCACGGAGCCCCACCACCACCCGTTTCAGACCGCTCCGAATTGGCTGAACAGCGCCCTCCTCCGCACCCAGTACGCCGCCACCACCTCCGGCGCAGACGCCAGCAACGCCGGAGGAGGAAGCACTAATTTTCTCAACCTCCACACGGCCTCCGACTCCACCGCCGCCTCTCAGGCCTCCAACCAATGGCTCTCCCGCCCGATCCTCCAGCGCAACCACAGCGACGTCATCGACGACGTCGCTGCCGGCGCCGGCGACTCCATGATGGCCGGCGCCATG…
>Rh_FV0G13380.m.1:1-5013(+)	type:5prime_partial len:1671	PERQ amino acid-rich with GYF domain-containing protein 1 (probable)
CCTTCTCTCTCTCTCTCTCTGCTCAGTGTTGTTGTACAAACTATTTTCCGAAACCCTAGATTCTCTGAAATTTCACAACCAATCCAAACCCTAACCCTCTCGCTCTCTCTCTATTGGCTCTGTAGCACCGGAGCTTCAATCCGCAGCTTTCTTCTCCTTTTCTCGATCTCCGGCTTCGTCACTCTTCGACCTTTTTCTATGGCGGAACGCAAGCTCGATCTCCCCGACGATCTCCTCTCCTCCAAACCCTCCGATCAGTCCTGGACCTCCAAAGTTGAAGTTTCTGGAGGAAATGATGAGGAAAAGGTGCTTATGGGGTCATCTGATGAGTTGAAAGATCCAGCAGCCTTGGATAGCAGCATACCTTTGTCACCCCAGTGGCTTTATGCCAAGCCGATT…
>Rh_FV6G24520.m.2:1-486(+)	type:internal len:163	Putative cyclic nucleotide-gated ion channel 8 (similar to)
ACCTATTATCTGGAGAATGTATTTTCCATATGGATAGGCATATTTGGCCTCATCCTGTTTGCACTTCTGATTGGAAATATACAGACCTATCTTCAGTCTCTCACAATTCGTCTTGAGGAGATGAGGATTAAAAGGCGTGACTCTGAGCAGTGGATGCACCATCGCTGGCTTCCACAGGATCTTAGAGAAAGGGTTCGGCGCTACGATCAATATAAATGGTTGGAGACTCGAGGTGTAGATGAGGAGAGCATTGTCCAGACTCTCCCAAAAGATCTCAGGAGGGACATTAAACGGCATCTTTGCTTGAATTTGGTCAGAAGGGTGCCTCTTTTCGCCAATATGGATGAGCGGTTGCTTGATGCGATCTGTGAGCGTCTGAAACCAAGTTTATGCACAGAG…
>Rh_FV6G42160.Contig2:1-1440(-)	type:complete len:480	Cytochrome P450 85A (similar to)
ATGCTCTCTCTCCTTTCTTCTCTCTTCAGAGCATCAATGGCTGTGTTTGTGGTGGTACTACTCTGCGTGCTCTTTGTGCTCTGTTTCTGCTCTGCTTTGCTAAGATGGAATGAGGTGAGGTACAGGAAGAAGGGTCTTCCTCCAGGCACAATGGGCTGGCCAGTCTTTGGAGAAACCACAGAGTTCCTCAAGCAAGGACCAAGCTTCATGAAAAACCAGAGAGCTAGGTATGGTAGTTTTTTCAAATCCCACATACTGGGGTGTCCTACCGTAGTTTCCATGGATCCAGAGGTGAACAGATACATCCTAATGAACGAAGCTAAAGGCCTCGTTCCCGGGTACCCTCAATCGATGCTGGATATCTTGGGCAAGTGTAACATTGCAGCTGTTCATGGCTCC…
>Rh_FV7G14670.m.2:1-465(+)	type:3prime_partial len:156 8390, Precursor
ATGGTGTCGGCCTTTGATTTTGTTGACGCGAAGCCGGGGAAGCGTGGGTGTGTTCCTTCTTCCTGTGGCCATATCCACAACATAAGCTACCCTTTTCGACTGAAAGATGATCCACAACACTGTGGCGAGTCTTTGTATACTCTATATTGTGAGAATAACGTTACAATATTACAACTGCAGAGGCTACACTTACCATCTGCTAAATTCTACGTTCAGGCAATCAACTACAATAACCGTACAATCCGGGCAGTAGATCCTGGCATTCAGAAAGACAATTGCTCCTCTATTCCTAGTTATTCTATTTCCCGTACTGTGATCTACGTAAATCCATATTTATATAATGTACCCAAGAACATTCCTCTATATTTCTTGAAGTGTAGGAATTCAGTCAATTCTTTC…
>Rh_FV5G20950.m.1:1-984(+)	type:complete len:328	Probable mitochondrial 2-oxoglutarate/malate carrier protein (OGCP)
ATGGGTGTCAAAGGTTTCGTTGAGGGAGGCATAGCTTCCATCGTCGCCGGCTGCTCCACCCACCCTTTGGATCTCATCAAGGTCCGAATGCAGCTCCAGGGCGAAAAGGGCCTACCCGCCCCGGCCCAGCAGCCCATCCACGCTCTTCGCCCAGCTTTCGCCTTCCATTCCCATTCCGGATCCGCAACCATGATGGCTCCTCCGCCGCACGTGGTGGCCGCTCCGCCGCGTGCCGGCCCGATCTCCGTCGGGGTCAAGATCTTCCAGACCGAAGGCGTCAAAGCCTTGTTCTCCGGCGTCTCCGCCACCGTGCTCCGCCAGACTCTCTACTCCACCACCCGGATGGGTCTCTACGACATCCTCAAGACCAAGTGGTCCGACCCGGAATCCGGGAACCTT…
>Rh_FV1G03500.m.1:1-2436(+)	type:5prime_partial len:812 1480, Precursor
CCAGCTGGCATCTCCGGTCTTACCAATCTGGTTGTGTTTGATGCATTCAGCAACAGCTTTTCTGGGTCACTGCCTGCTGAGGTGTCTCAACTTCGGAATCTCAAGGTCCTGAATCTAGCTGGGAGCTACTTCAAGGGTCCAATCCCACTAGAATATGGTAATTTTCAAAGCCTTGAGTTTATTCATCTTGCAGGGAATATGCTCAGTGGGAACATACCACCTGAATTGGGCAAGCTCAAAACAGTGACTCATATGGAGATTGGCTACAATTCTTACCAGGGAGGCATCCCTTGGCAATTGGGCAACATGAGTCAGCTTCAGTATCTTGATATTGCTTATGCAAATCTCTCTGAGTCTATTCCAAGAGAGCTTGGGAATCTCACCAAGCTTGAGTCTCTC…
>Rh_FV1G25580.m.1:1-696(+)	type:complete len:232	Nudix hydrolase 26, chloroplastic (AtNUDT26), Precursor (similar to)
ATGGATATATGCCGATTTGCCTTGCATAGTTACCCGCTTTTTCTTCCCTCTTTATCAGTTCTCATCAAGCCTACAATTGTATTGCCATCGTCCTCAAGCTGCCGTCCTAAACTAGCTAAGTTCGCACAGCTGTCAATCATTTACTCGAAACCAACTATTTATACTAAAGTGCGCTGTGCCTCCTCCTATTCTTCATCAGCATCATCGTCAATGGAAGCCCCTCCCGAAGGTTACAGAAGGAATGTTGGTATCTGCCTCATCAATGATTCAAAGAAGATTTTTGCTGCTTCAAGGTTAGATGTACCTGATTCTTGGCAAATGCCGCAAGGTGGCATTGATGAGGGTGAAGATCCAAGAACTGCAGCCATCAGGGAATTAAGAGAAGAGACAGGAGTTCAG…
>Rh_FV3G22790.m.3:1-339(+)	type:5prime_partial len:113	Aspartate aminotransferase, cytoplasmic (probable)
AACACCGGTGCAAGATTTTTAAAAGTTAAACAGTGTCTCATAAAACCAACAAAATTATCCAATGGGACAAAAATCAAATCAGTGCAAATCGGTATCCATAAAATTGCCAAAGTTAAAACAACTTTTAATGAATTGACAAACTTCCAACTATATTTGAGTTGTACAACTGTTCTTGTTGTGTCCTATAGCCTTTCCACACTTGCTGCACTTGATAACCCCAGTTGTTTCGCTCCTCTTCTTGAACCTATTAGTTCTTGGCCTCCCGGGTGGCTTTCCTGTCAAAGGGGGCTTCAAAATCACAACACCATTAGAAAAATCATCCAGTGGCTTGGCAATTAA
>Rh_FV6G01880.m.1:1-444(+)	type:5prime_partial len:148	Cyclic phosphodiesterase (CPDase) (probable)
GGTGGGCCTGAGGTTGAGCCCCACATTACTGTTGCAGGGTCCATTCTCTTCAATCGCTCAGAGGCCATTGAAAAGTTCATCGGTGCATGTAATGAGATAAACCCCTATGTTTGTCAAGTCGATCAACTTGAGACTAGCAAATTCTATTTCCAATGTGTTTCCCTTGTCTTTCAGACAGATCATCAGTTGACACAGGAAACTGGACTCCTCGCTGGGCGTATGTATTGCAATAGTGCTAATATGCCACATTTGAGCTTGTTCTATGGGGATCTTACAGATGAAGAGAAGAAAAGAGCAGTAGAAATAGTGAAGAGTGTCGATGAGGGACTTTGTACCATTAGCTTCACCATATATCGGATGCAATTGTACAGGGTTAACTTCGAAGATAAAACTCAAAAA…
>Rh_FV6G21950.m.1:1-4836(+)	type:5prime_partial len:1612	Paired box protein Pax-6 (probable)
GTTGCTTTTGTGGAGGCGCAGCTGGGAGAGCCATTCAGGGAGGACGGGCCGATACTGGGCTTGGAGTTTGATCCGTTGCCACCGGGCGCATTTGGTTCCTCCGTAGGAGTGGCAACTGTTGGGCAGCAGAAGCAATCGGGATGGCCATATTCTGCAAATATATATGAGCAGTCTAATGCTAAACCAATTAAGGGTGCTTCAAGGACTGTCCATGAATACCAGTTTCTTCCAGAAAAGCCAACTGTTAGGACAGACACTTATGAAAGGGCTGCCCCATCTCACCACTATGGTTCACCCACTGAATCTCGCCATGCAAGGATTCCATTATCTACTGTGTCCTCGTTCATTCATGGTAATGAACAAGTGCCCACTGTATATCGATTTCAAAGCCAGATGGCT…
>Rh_FV0G27310.m.4:1-588(+)	type:internal len:197	Putative disease resistance protein RGA1 (probable)
ATTGAGTTGTGGATGTCACAAGACTATTTGTACAAGAAGCAAAAGAAAGAAGAAGAGGTTGGTCAAACATATTTTGAGGAGTTAGCAATGAGGTCTTTCTTCCAAGATTTTGAGAGAGATGATGATGGGAATGTTACAAAATGCAAAATGCATGATATTATGCATGACCTTTTGCAGTTCTTGACCAAGGAAGAATGTTTTAGTATGGAGGTGAAGGGTGCTGATGAGATGATGGAGCTTCCCAACAGTAATAGTTTTCGTCACTTCACCCTGATGTTTGCATCTCAGGGTTTATTTAGCATCCTTTCTTCTCAAACTTGTGGAAATTTGCGTACCTTGACTACTTTTGCTTCAACAATTTCTAGTATTGAGCCAGAGTTTATAACTTCACAACTGAAA…
>Rh_FV4G21950.m.1:1-750(+)	type:internal len:251	Battenin (probable)
AGCAACCATATCATCATGTTGAAGCAAAAGCTTGGAGTCTTTGATATACTCAAAGAAGCTCTTTATTTAATCTGCAAGAACCACAGCTTTATTGTACTCACCTTTCTCACCTCTCTACCCTTTTTCTGTTTCTCAATTTACTATGAATCACACCTGAAAAGAACCCTGGTTCAAATCTCAGAGTTTCTAAACCAAAATTCTGGTTTTTTCAACTACAATTGGCAAACACAGCTGCATACTGCAACAAGTATGGCCCAGATGTTTTCCAACAACTTGATACAACTGGGACTTCTTTATCTGATACCTCTCCATCTCCTAGAGCTTTGCAGTGCTTTTGTGATTGTCGATTTGGCCTCAAAGTTAGGAGGAAAAGGGAAGTTCGGGGAGGTATCTGGTGGT…
>Rh_FV3G11510.m.1:1-1782(+)	type:complete len:594	hypothetical protein
ATGAGTTCCGAGGGAGAAATTGGTGAAGAAGTCCAGCCAAGAACCTACTGGAGATGGAGCAAACAAGATTTCCTGCCAGAAGAGTCCTTTCAAAATTGGAGCGCATATCGAACTGCCTTGTCACAGACGCGCCACAGGTTCAAGGACCGACTCATAAGCAGATCAAATGATGAAAATGAGACTAGGGAGCTCCCGAAACAAAGTGAGAATAACATGAAACGTTGCCTCACATGGTGGGATCTCATCTGGTTTGGTTTCGGTTCAGTAATTGGTGCAGGCATCTTTGTGCTTACTGGGCAAGAAACGCATAGACATGCTGGACCAGCTATTGTCTTGTCCTATGTTGCTTCAGGTATCTCGGCAATGCTCTCTGTCTTCTGCTACACTGAATTTTCAGTC…
>Rh_FV7G39720.m.3:1-747(+)	type:internal len:250	Cytochrome P450 704C1 (probable)
AGGATACAAGCTGTCATGGATTTTGCTTCCACTGCCGTAGCATTAAGTTTCATATTAGTTTTAGCCATATATCTGGTTAGACTCCATGGCGGAAGATTACGTGATAAAAAAAAGAGATACCATCCTGTTGCTGGAACTGTAGTGCACCAACTGATCAACTTCCCTAGGCTGCACCATTACTTGACTGAGCTTGCATGCAAATACAAAACTTACAGGATGCTCGACTTATTCAAAGGTGTGGTTTACACAGCAGATCCTGCAAATGTGGAATATGTGCTCAAAACAAACTTCGCTAATTATGGCAAGGGGTCGTACCTGTACGACATTTTGTCAGATGGACTGGGCGATGGCATCTTTGCAGTGGATGGGCAAAAATGGCGGCATCAGAGGAAGGTGGCA…
>Rh_FV7G20760.m.1:1-2088(+)	type:complete len:696	Wall-associated receptor kinase-like 14, Precursor (probable)
ATGAATCATTTCCTCATGAGCAAAAACCTTGTGATTCTGCTCCTCATAGCCTCCGTATCCAAAGCCCAGAAGCAGAACTGCACAACCACATGCGGATCCGGAAACTCTGCCAAGCCGGTTCCGTACCCGTTCGGGTTCTCAGACGGGTGCAAAATCCAATTGAACTGCTCTGACAGCACCATCTCGATCAGCAATTTCACAGTCCAGAACATAACCTCAACCAGCATCTTCCTCGATCTCCGGGCAAAATGTCACAGACGGGTCAAATCTATAGAGCCCCTTTTCGGCCCAAACTTCGGCCCAACTTGGAACAACAGCTTGCTTCTCCAGAGCTGCCCACACCCCCAAAACGACTGCTACATTCCGGCGGATTTCGTTGAAAAGCAGTTTGGTTTGGAC…
>Rh_FV3G06070.m.3:1-456(+)	type:internal len:153	Epoxide hydrolase 2 (SEH) (probable)
TTCAAGGAAATACTCGGCTATTTTCCTCCCACTCACTCTCTTGCGCCGAGCATGGATCAAATCCAGCACAAGTACATAACCGTACAAGGCCTGAAGCTACACGTGGCCGACATCGGAACAGGTCCCAATGTGGTCGTGTTCCTCCATGGATTCCCAGAAATATGGTACACGTGGCGCCACCAGATGATCGCTGCCGCCAACGCAGGTTTCCGGGCCATCGCGCCTGACTACCGTGGACACGGTCTTTCCGACCAGCCGCCCGAACCCGACAAGGCCTCCTACCGTGACCTCGTCAACGACATCCTTGCTATTCTTGAAGCTCTTGCTATTACCAAGGTTTTCGTTGTCGCAAAAGATTTTGGAGCTTGGCCAGCGTACATACTTGCCCTTCTTTACCCG…
>Rh_FV7G29520.Contig1:1-1863(+)	type:complete len:621	Dual specificity protein kinase pom1 (probable)
ATGGCGGTCTCGGACGTCGAGGCAGTGCTCGAGTTCTTGAAGAAAAACGGGTTCTCCGAGGCAGAGTCTGCACTGAAAGAGGACATGATTGAAAAGGGCGATCTGGGTTCTTTTGATTATGAGAAATTCTTGTTTCCGATGGTGCCTGCGCCGCCTCCGGTGAGAATTCCGGCGAGTTTTCAGAGATCGAAGGTTCCGGGTCTGGTTGAAGTCTCGAGCTCGCGATCGAGCTCCGGGGATGATGAGTTTGTGAGCGTCGGGTCTTCTAGTACTAATAGGTGCTCTTCAGAATTTACAAATCCATATGGAATTCGATCTACATCTCCAGGCAGTTCCAAGGCTTCATCTGATAGATTCTCACAATTTGGCACCGCACGCGATTACCATGATTTTGATATG…
>Rh_FV7G27370.Contig1:1-369(-)	type:3prime_partial len:124	Aquaporin TIP1-3 (AtTIP1) (putative)
ATGGCCCTCAAAAGTGTTATGTTCCCACCAAGGAATGCACCAAATGTCACAGCAGGGTTTACATGGCCTCCAGAAATGTTTGCACCAACTGAGACCGCCACGAATAGCGCAAACGCATGTGACAATGATGCAGCTACCAGACCAGACGGTGTGGCTGATCCATTGTTAGTAAGCTTACTGAAAGCCATGCCAGAACCTTCCCCGGCAAAAACAAAAATAAGCATAGAGAAAAACTCAGCAAAGGCAGCCCTTATTGCATCAGGGTGGCTTGCCTCTCCTGGTGTCCCAACTGCAATTCTAGAGATCGCCATTTTCTCTTTTCTTCAAGCTCAACACCTTCAAAACTCAAAGACTCTCTATATTAATCTG
>Rh_FV0G07330.m.1:1-822(+)	type:complete len:274	Zinc finger protein 4 (probable)
ATGATAACAGTGCCAAACTTGAACTTGGAATTTGAGAGTGATAATTTAGAAGTCACAAGCCAAGTAACTTCCAACAACATAGCTCAGCAAGACGAAACCCCTGATCCCTCCAAGGACAGCACCACTACTTCTTCCTGTCTCACAAATCAGACAAACCTTGAACAAAATCCTGGGCCTATGTTCCTTGACTTATCACTCCAATTTAGCTCCAATGACCTCGAATTGAAGGGCATGGCAGGGGAGACTAACAGTGAAATAGAAGCAGCGCCTGATTCAGAAGCAGCAATTCCAAGGGTATTCTCGTGCAACTACTGTAAGCGCAAGTTCTTTAGCTCTCAAGCATTGGGCGGACATCAGAATGCTCATAAGAGGGAGAGGACAATGGCAAAGCGTGCATTG…
>Rh_FV4G21770.m.1:1-1173(+)	type:complete len:391 3740, chloroplastic, Precursor (similar to)
ATGCTAACCACCACTGCCACTCTCAGCTCCTCCTCTGCTTCCCAACTCGCACCACTCTTCCACTCTCTATCCCCAAACCCAATCTCCCTCAGATTCTCCTCCACGTTACAAGTAACCAACAACAGAGCCAGACGAACTCTCACAAGCTTCACTCGCCAAAAATGCCAGCTCCCTGCTCTGAGAGTGTCTGCTAGTTACGAAGCTGCCCCTGCTACGGCTGAGGCCTCCACGGTGCCGTCGGAAATGAAGGCGTGGGTGTATGACAAATATGGGGGTGTTGATGTCTTGAAGTTTGATACCAAAGTTGCAGTGCCTAAATTGCTGGACGATCAAGTCTTGATTAAGGTTATGGCTGCTGCGCTTAACCCGGTTGACTTCAAGAGGAGGCAGGGGAAGTTC…
>Rh_FV0G01100.m.1:1-1182(+)	type:5prime_partial len:394 8390, Precursor
GGTATCGGACTTGGAGTACCAACACTTCTTGCAGCATGCTTCTTTATTCTGTGGTGTTACAGACAAAAATGTGCTTCTTTAAACTTGGTATCATCAAGGAACATTTCAAATTCAGACCCAGAAGGGCGCAGTGTCTCCTTTGGTGTTTCAGTCTTCACCTACGAGGAACTTGAAGAAGCCACTAATCATTTTGACAGTGAAAAAGAGCTTGGAGATGGAGGTTTTGGAACTGTCTACTATGGCAAACTCAAAGATGGCCGGGAAGTTGCAGTCAAGCGTTTGTACGAGCACAATTACAAACGTGTGGAACAGTTTATGAATGAAATTGAAATTCTCACCCGTCTGCGCCACAAAAACTTAGTCTCCCTCTATGGTTGCACTTCACGCCGCAGCCGTGAA…
>Rh_FV2G14840.m.1:1-1803(+)	type:complete len:601	Sec14 cytosolic factor (PI/PC TP) (probable)
ATGCCAGGTGAAGTAGTTTCATTTCAAGAGGATGACAAGTCTAGGACTTTTGACATTGAAACCTCCGAGGACGAGAGGCGGAGGACTCGTAGCAGATCTCTTAAGAAAAGGACTGCCAATGCTTCTACGAGGTTAACAAATACTCTTAGAAGGCGCAGCAGCAAACGTGTCGCCAATTGTCGATATGCATTGATATCAGTTGATGATGTAAGGGATGCCGAGGAGGAAGAAGCTGTCATCGCATTTCGCGAGGCATTGGTTGCTAGGAATATGCTACCTGTAAACTATGATGATTATCATACAATGCTGAGATTCTTAAAGGCAAGGAAGTTTGACATGGATAAAACCCTTCACATGTGGGCAGAAATGCTCAACTGGAGAAAAGAGTTTGGAGTAGAA…
>Rh_FV4G18680.Contig1:141-1625(-)	type:5prime_partial len:495	Zinc finger Ran-binding domain-containing protein 3 (probable)
GACTCATGGCCTGTTCTTATACTCACACCATCTTCATTGCGTCTGCAATGGGCCTCTATGATTCAACAATGGATGAACATTCCTCCATCAGATATTAGTGTTGTTTTGTCTCAATGTGGGGGTTCAAACAGAGCTGGATATACATTAGTATCCTCAAGTTCCAAAGGGACCATTCATCTTGATGGCGTATTTAACATAATCTCTTATGACATAGTCCCTAAATTACAGAATCTGCTGATGGCATCAGATTTTAAGATTGTGATTGCAGATGAGTCGCACTTTTTGAAAAATGCTCAAGCAAAAAGGACAACTGCTTCCCTGCCTGTCATCAAGAAGGCTCAATATGCAATACTGTTAAGTGGAACTCCTGCATTGTCCCGACCGATCGAACTATTTACG…
>Rh_FV1G03800.m.1:1-705(+)	type:internal len:236	Uveal autoantigen with coiled-coil domains and ankyrin repeats (probable)
TCGAACCCTTTCGGCAATTCTTCAAATTTAGATCCGAGAGTTTCAAGAATGGTGTACTCATACGCACCCACATACTACTCCTCTCTACATGAGTCCGTCACCTCTTTATGCAAGACCATCCTTCCCTTCAGCTTCAAGAAACGCCGCTTGCCAGCCGCGGAACACAAGCTGTCGAAGCTTCAGTCTGATAATCTCAAATGGCAGCAGGACTCTTTCCACCAGATTCTCAACTTGATGGGTCTTCACAAAGAAGGCATTTTGGCCGAGACTGAGGTCTCAGCTTTTCGATCCCATTTGCTCGACACTCTAATTGCAGCTCCGGCCGAACATGAGCAGCCAGTGATCTTGAGAGATAAGCTGCTTTTCTTGCAGGAACTTTTGTATGCAAAATGCATATCT…
>Rh_FV0G05640.m.2:1-1014(+)	type:complete len:338	Origin recognition complex subunit 6 (similar to)
ATGGCGACGGAACTCGAAGAACTAGTGGGATTTCTATCTTCCCCATCTCCAAATTTGACAAAGGCAGCTGTTGATATTGTTCATGGATTAACCGGGTCCGAAGATGGCTTGAAGTCCCTAGCCAATCATGCAGAGATTCTGCTGCCGTCATTATCGCGGCTCTTAGCCGGAAAGAAGGAGGTCTCGGAACCTGCAGCAGTAGCTCTTGTTAATCTTTCCCAGAGGTCGGCTGTAGCAGCAAAGATGGTTGATATGGGAATGATTAACCTGGCTATGGACCTTTTATTTAAGTCAGAACCTAATATAAGCCGGTTGCTGGTAATGCTTTTAGTTAATCTCACGCAATTAGAAAGTGGGACTGCCTCTTTACTGCAGACTGGAGATGAGAAAATGCAAGGG…
>Rh_FV5G30880.m.1:1-609(+)	type:5prime_partial len:203	Putative invertase inhibitor, Precursor (probable)
CACCATATTTCTTTCTTTTCAATCTCTTTATGCTGCTGCTTATTTTTCCTCATAATTCCTCACGAAAATTTCTCACCAATTACTGCAATATCTGTTGATATAATCAACCAAACCTGCAGAAAATGTGCTGATGAATCCCACGTCTTTAGCTACGACCTATGCACAACCTCTCTTCAAGCAGTTCCGGTCAGCCATGTGGCTAATCTCCAAGGACTAGCATTGATAGCAATGGAGCTAGCACTAAACAATGCAAGCAGCACGCTTCAGATCATAAAAAATTTGTTGATGAGCAACGAAAGTCTAGATCCTTTTGTTGTGGTTTGCTTGAAGGACTGCTTGCAGCTCTATTCAGACGGGATCACAACACTGGAGGATACTGAAGGAGCATTTCTGGGTGAG…
>Rh_FV5G14880.Contig1:3-1544(+)	type:5prime_partial len:514	Zinc finger protein 385B (probable)
CTTTTTCCGTTCAAACGCCCAAACCCTCCGGCCCAGAAAACCCAAATCCCCGATCTTTCTTCCCCTACAAAAATGGACCATCACCACCTCCAACAGCTTCACCAACAGCAGCTCCTCCAAGCCCGACACCACCAACAACAACAACACTTCCAACCCCCACAACAACCACACTACCATTACAATACCAATACCCACCAATCTTACTACCCTCCTCAATATCAATACCCACAACCACAACAAAATGGTTATCACCCATCAAACTATACCAATCTCTATCCCCAGCAGGCTTATCCCCAGTCGGCAGTGCTTCGACCACCTGAGCTTCCGGTCCCGCCAGCGGTGGCTGTGATGTCTCGTTTGGTGCAATACTCAGGAGCAGTGGGGTCTCAATGGAACACT…
>Rh_FV4G09340.m.1:1-1137(+)	type:5prime_partial len:379	Transcription factor bHLH128 (bHLH 128) (probable)
TGGGACTTCACTTTTCACTCTTTCTCACAAAACCAAAAAAAGCTGAAGCTTCTGCTGCGACTCCTCGTACTCATGTACCCTTCATCCTCATCATCCTCGTCCCAAAAGCCCATGGGCCCAAGCCCAACCGGCATCACCCGCTACGGCTCCGCTCCGGGCTCCCTCCTCACCTCCGCCGTCGACTCCGTCATTGGAGCAGTCGCCGAGCGTGAATTCTCCCCCCTCCGACCTGCTTCCTTCGTCGGCCGATACTTATCCGGCGGCGGCGGCGGCGCAGATGGCGACTCCTCCTCCCTCACCTCCGAGTCAACCTTCAAAGTCAACCCATCCAACGCTGACAAGGAGGCCACGAAGCCGCTGCCCAGATCGTACGGTTTGGGCGAGATGGCGGCCGCTATT…
>Rh_FV7G17720.m.8:1-2343(+)	type:complete len:781	Lysine-specific demethylase 3A (probable)
ATGAGAATCCAGGCGACGCCGTCGAGATTGTGGCCCCGAGGCACAAAGCGGCCGAACATATGGGGAATTCAGAACGACGACGGAACAATTGGGGAAGACGTGGAGCCAGCAGCGCCGAAGCTCGTTCGCTGGGGGAGGAAGCGGCGGAGGACAGGATGCGAGGGTATTTTGGGAAATCAAAATGAAGGAGAGGCAAGGGCGGCAAATCGGTGCACAAGGGCTCCCTTGGACGTGGGGAAATGTTGCCATCAATGTAAGCGAAATTGTAAGCGAAGAGGGGTGCAGTGCACAAGGTGTCCCGAAAGAGGTAAGCGAAATAGGTATTGTCTCCCTTGCATACGGAGATGGTATCCCAACACCTCACAGGAAGCCATAGCTGAGGCTTGTCCTGTGTGCCGC…
>Rh_FV2G38790.Contig1:827-1192(+)	type:3prime_partial len:123	RING finger protein 126 (probable)
ATGAAAGCAGCCCGCCAACTACGCGTGAAAATAGCAATCAAATGGGGTATTCAGGATGGCCCTTTGACTAAGATTACAATGTTGCTATGTTGCTTGCTTTCCTTGGATCAGAATCTAAAGCTTTGCAGTTATACTGCAACAAAGTTTGGTTTTAGACTCCATTATGATGTTTTTTTTTCCTCTCACTCTCTCTCTCTCTTGTTTTTCGTTTCCAAAAGGGTGTATAATGGTCGTTTGGTGTTTAAACATACCTCTTTCCATGTGAATAACTATTTTTCTTCTACTATGTATGTGTATGCTTCTAAGATATATGATATACATATATTTTCCTCTTGTAAATGCTTGAATTTACTGTACAATTTTATT
>Rh_FV1G29840.m.1:1-2406(+)	type:complete len:802	Peptidyl-prolyl cis-trans isomerase G (Peptidyl-prolyl isomerase G) (probable)
ATGAGTGGTGCACCAAAGAGATCTCATGAAGAGAGCGGCCATTCCTCCTCTTCAAAGTACCCACATGAAGATTCAGGAACATACCCCAAGCTGCCGCCATCAGTTTCAAATGAGTATCATCAACCCTATGAGATGGGTCAAGATTCTCGACTCACGAAGATTCCCCGTACAGAATCCCGCGATGCGGATAGAAGATCTCCCCTGCATTCAATATATCGAATGCCATCAGCTTCAAATGATTTGCATGTAGATCACCCTCCTGCTTCTGAAAACAGGTTGGAATCCAGAGATTCCAAGGATACTCGAGATCTTCGGTTTGAGAACCGAGACAAAAAGACTGAGACAAGGGAACCATACAGTGAGGTAAGAAGGGATACTCCAAATGCTAAGGTTGAAAAG…
>Rh_FV6G02610.m.5:1-387(+)	type:3prime_partial len:130 6240 (probable)
ATGGCAGAGTTTTGCAAAATGCCAGAAGAGATGGTGGTGCCAATCCTATCACGGTTGCTTCCGAAATCTCTAATGCGCTTCAAGTGCATCCACAAGTCATGGCATTCTCTGATAGATAGTCCCAAGTTCATATCCAAGCATCTCCACTTTCACAACGACCTGTCTTCCTCCACTACCATCCTCTTAAAGCGTCCTGTAATGCGCAGAACTGATACTGACAATGAGGAAATTGTTTGTTCGTTCCTTAGTCTTCGCAATGCAAATGATGGTGAGGATGACCTTCATTATGATATCAAGGACCTCGAATTTCCGCCTTCAATGGGTTTAAAAACTAGGGGACAATTTATTGAGATACCTAAAGAATGTTATTATAATTGTGCATATATT
>Rh_FV0G09390.m.8:1-1341(+)	type:3prime_partial len:448	Glutamate-1-semialdehyde 2,1-aminomutase, chloroplastic (GSA), Precursor (similar to)
ATGGATCAATCAGGATCTACTATGAAAAATCATGTGGAGAAACCTGAGAAATTCAAGGGTTCGGATTTCAAACGTTGGCAACAGAAGATGTTGTTCTATTTGACAACTCTTCATGTGGCAGATGTTCTCACAACCGAGGCTCCAAAGGATCTTCCCGAAGGAGATGGAGAGAATGTTCCAACTGATGCTCAAAAGGCCGAAAATCAGAAGGCCATAGAGGCCTGGGAAAGCAATGAGTTTCTGTGCAGGAATTACATCCTCAATGCCTTAGACGATTCCTTGTACGATATTTACTCTTCATTCAAAACAACAAAGGAATTATGGGAGTCATTGGACAACAAATACAAGACTGAAGTTGCTTGTTCAAAGAAGTTTGTCATTGGCAAGTTTCTGAATTAC…
>Rh_FV1G00770.Contig1:321-2189(+)	type:complete len:623	hypothetical protein
ATGAGCCACATTGAGCTGCTCAAGGCTCACCATCCCTCCAATTGTGTCCGGCAGCGAACCCAAGAACTGATTGTAGCTGACGTCGAACACCGTCAAGTTCTTCAGCATCCCAATCTCCTCCGGCAAGCACGACCTGAACCCATTGTTCATCATAATAATCTCGTTCAGGTTGGACATGTTGCCCAGGCTGGAAGGAACGCAGCCGTGGAACTTGTTGTTGGCCAGAACGATGACGGAGACCGGCGAGTTCCCGAAATTATCCGGCAGATCGAACCTGAACCGGTTATGGTTGATGAAAATAGCATCCAGGTCCTTGTCAAACAGCTCCTTGGGCACAGTCCCCTCGAACTCATTGAACCTCAGATCCAAGAATTTCAGCTCAGGAAGCTTAAGCACAAC…
>Rh_FV0G10300.Contig1:1-423(+)	type:complete len:141	Putative calcium-binding protein CML19 (probable)
ATGCAGAGTAACAGAGGATTCGAGCGTGTGTTCAGCTACTTTGATGAAGATGGAGACGGGAAGATCTCACCCTCGGAGCTGAGAAACCGGCTAGGGTTGATGGGAGGAGAGATGCTGCAAAACGAAGCGGAGGTTGCGGTGGGGTTTCTGGACTCCGACGGGGATGGCTTGCTGGGTTTGGATGATCTTGTTGGGCTGATGGAAGGTGGAGAAGAGGAAGAGAAAATGAAGGGTTTAAGGGAGGCCTTTGAAGTGTACGATGAGGAGGGATGCGGGTTTATAACACCAAAGAGCTTGAAGAGAATGCTTAATAGATTGGGTGAGTCCAAGTCCACTGAGGAATGCAAGGTGATGATCAATCAATTTGATTTGAATGGGGATGGCCTCATCAGCTTTGAA…
>Rh_FV2G00370.m.1:1-663(+)	type:5prime_partial len:221	HVA22-like protein k (AtHVA22k) (similar to)
GACTACTACTTTTTTTTTTTTGATCTGGTGCAAAGACTCCTACTGATCGAAGCCCCAACAGTTCGTCTTCAAAGATTTAACCCTCCTTCTTCCATGGCTTTTCCGAGCGAGGTCGGATTGCGCGTGCTGCTCTGCCCTCTTGGTTCCAACGTCATCGTCCGCACTGCTTGCTGCTCTGTGGGGGTCGCTTTGCCTGTTTACTCAACTTTCAAAGCTATTGAGAGCAAAGACCGAGACGAACAGCAGCGGTGGCTTCTTTACTGGGCAGCTTATGGATCTTTCAGTATAGCAGAAGTGTTTTCAGACAAACTTATCTCCTGGGTTCCACTCTACTATCACATGAAGTTTGCATTTCTCGTTTGGTTACAACTTCCAAGTGCAAATGGGGCAAAGCATTTG…
>Rh_FV6G06390.m.1:1-1143(+)	type:complete len:381 4790, Precursor (putative)
ATGGCTTCCAATACCATTCTCCAGATTGTCACCTTACTGTCCATATTTTTGCCTAATGCAAAGTCAGTTCAGTTCAACTATCCTGCCGTTTTCAACTTTGGTGATTCAAACTCCGACACAGGTGAACTTGCTGCTGGCCTTGGTTTTGAGCTCCCACCTCCATATGGACAGACTTACCCCAAACTTTCACCAATCGGAAGGGCTTGTGATGGCCGTCTTATTGTAGACTTTCTAATGGATGCAATGAACCTGCCATTTCTAAATGCCTACTTAGATTCAGTTGGAATGCCGAGTTTCCGAAGAGGGTGTAACTTTGCTGCTGCAGGGTCTACTATACTTCCAGCTTCTCCAACATCTGTGAGCCCATTTTCATTTGCTGTCCAAGTCTCTCAGTTTCTT…
>Rh_FV0G19040.m.2:1-342(+)	type:complete len:114	Root phototropism protein 3 (probable)
ATGACCCCGGAGAAACTGGGCCAGCTCAGGAGACACAAGACATCACCAACAGACCATGCCAAACATATACAATTTTCAAAGCCAGAAAAGAAAGAAAAAATTAAAACGCCCAAGTTGCTTAAAACTGACACCACCGCCCTCCCCTCATTTGTTTATGCTCCTCGTTCTGGATATCTGCCCCTCCTCACTTCTTTGTTTTTACAACGGTCAAACACCGCCAAACCTAAACCCCTTTTCTGGCCCACAACAAAGTTTCGGAAACTCAAAACCCACAAATTCACATTCCTTTACAACAATGTTCCTTCTCTATTCCTGGCCCTCTTTGAAGTTCGAACACCTTAA
>Rh_FV7G32640.m.2:1-660(+)	type:internal len:221	Putative disease resistance RPP13-like protein 1 (probable)
CCCAAATTGGAGGGTAGTTTACCAGAGAACCTTTATTCATTAGCAAGGCTTGACATATATGGATGTGAGAAATTGGTGGTTTCAATACCCAATTATAAAGAGCTTCATGAGTCAGACATCAAAATTTGCACGTTATTTTTGCACGACACAAGTACGGTTCAGTTTGACTTACCAAGATCCTTCTGTTCTTCAAATATTTCAGAGTTGAGATTCCAAACAGAGGCATTCAAGAAAAACTTGAAAACTGTTAAAGAGTTGAAAATTACCGGTTGTGAGGAGCTGACAAGTTCATTTGAGAATGATGATAGATTAATGCAACACTTGAATTCTCTTCATCGTTTACATATCAAAGTCAACTCTGCCCTTGTTGAAAAGCTAGGGAAAGAAGTAGAGGAGTTG…
>Rh_FV0G00670.Contig1:1-1341(+)	type:5prime_partial len:447	Probable fructose-bisphosphate aldolase 3, chloroplastic, Precursor (similar to)
CGCCAGGTGCGGACTCTCCGAGAAGTACAGCGTTGCTTATATCACTCTCTCATCAAACTCCGTCACCACCAAACCGCGAAGCCCCCAATCAGTCGACCTCTCTCTTTCTCTTTCTCTCTCTCTAATCTCCGAGCAATCGTCGCCGTTGATCGAAGAGCCATGGCCTGTAAACTCAATGCGGCGTCGTCTCAGTGGATCGGGCAGCAGTCCTTCACCCAGCGCAACGGATCGTCGTCGTCCACGCGCCTCCTCTCCACTCCTCGCCGCGTCTCCTTCCCGATCCAAGCCAAGGCCTACACCGACGAGCTCATCCAAACCGCCAAAACTATTGCATCTCCTGGACGTGGTATCCTTGCCATTGATGAATCCAACGCAACTGCTGGAAAGAGGTTGGCATCT…
>Rh_FV2G00790.m.1:1-1710(+)	type:complete len:570	Sec14 cytosolic factor (PI/PC TP) (probable)
ATGTCTGCACCTGATGCTGATGGACGTCCTGCTGAAAACTCTGAGGATGAGAAGAAAACAAAGCTTGGGTCTTTTAAGAAGGCAATTTCGAATTCCTTCAATAAGGGCCGCAGGAACAGTAAGGTAATGTCTTTCCCTATGGATGACATTGATGCAGAGGAGTTAAAGTCAGCCGAAGAATTTCGGCAAGCACTTATTGCGGAAGAACTGCTGCCTTCAAAACATGATGATACTCATATGCTGCTAAGATTTTTAAGGGCCAGGAAATTTGACATTGAGAAAGCAAAGCAGATGTGGACTGATATGCTTCAGTGGAGGAAGGAATTTGGTGCTGACACTATTATGGAGGAATTTGAATACAAGGAAATTGATGAGGTTTTGAAATACTATCCCCAAGGC…
>Rh_FV0G20050.m.1:1-600(+)	type:5prime_partial len:200 9740 (putative)
TGCGGGGTTTTAGATTGGTCGGTAAGAGTGTTTGAAGCAATGAATGAAAAGGATATAGTCTCCTGGAATGCCCTGATATCAGCTTATGCACAACATGGAAAAGGAAAGGAAGCTGTTGATTGTTTTGAGGCGATGCAAGACTTGTCTTCCATCACACCAGACCAGGCGACCTTCACTGCAGTTCTTTCCGCTTGCAGTCATGCCGGTTTAGTTGATGATGGTACACGAATTTTCAATTCCATGATTAGTAATTACGGCTTTATGCCAGAAGTAGATCATTTTTCTTGTATAGTTGACCTTCTAGGTCGTGCCGGGTACCTTGATGAGGCGGAAACAGTGATAAACAGCAAGGAAATTGAAGCACATCCAAATATTTGGTGGACACTAATTAGTTCCTGT…
>Rh_FV1G12070.Contig1:1-4446(+)	type:5prime_partial len:1482	DNA (cytosine-5)-methyltransferase 1 (DNA Metase AthI) (putative)
CTTTCTGAGAAGTCTGATTTCATCGCAAGCAAGGAGGAACAGATTGTGTCAGATGAAAGTCTTGCCGTAGGCTTGACTTGTGGAAAGGATCCAGATGATGACAAGCCAAATAGAAGGCTGACTCAGTTTATCTTGCATAATGAAGATGGTATTGCACAGCCACTTGAGATGGTGCAACATGGTGATCTGTTTATTACTGGCACTCTATTGCCTCTTGATGAAAGTTCTGACAAGGGGAAGGTCAAGGACAGGGGTATCAAATGTGAAGGTTTTGGCCGAATAGAAGCATGGGACATCTCTGGTTATGATGAGGGACATCCAATAATATGGCTTACAACTGATGTTGCTGATTATTGGTGTGTTAAACCTGCAAGCAGCTACAAGAAACACTATGATAAT…
>Rh_FV1G10400.m.1:1-1557(+)	type:5prime_partial len:519	Thiol protease aleurain-like, Precursor (putative)
ACCGCGAAGGGCACACTGTACATTCCCTACGCTGAAATCAGGGAGCCCTTCTATGCCTGGTACGACGAGAGGGGACGCAACAGCAGAATCGACTACTATGGTGGTATGGTGAAGACCTATCAGCTCGGAAAGCAAACCAAGTACGGCTCAAGTATCAAAATTGCTCCAGTGACAACCGAGACTCAGCTTAATGAAGACACATGTCTTCAAGTCAATGGAACAGATGATACAATGATTGAGCCCCAGAGTATTGTTCCAGATTTAACTGGGTTCAAGTATATTGGTTCCGATATGATGAGTGGACAGACATGTGAGAAATGGCGACTGGTAGACACCAAGGGAGAAAAAGTCAATAAGTACACCATTTGGGTGAGGTACAAGAAAGGACCTGGTGGAAAG…
>Rh_FV4G09540.m.1:1-1278(+)	type:complete len:426	Myosin-I heavy chain (DdM7) (probable)
ATGGTCCCGTACATCCTATTTAGTAAGGTTGGGGTTGGCTTCATCCGTGGAACACAAGTATTTAATTACCAGCACAAGCGTACTCTGGTGAATATTAGATTGAAATGGGTTAAAGATAGGGCACTGGATGCTGTTGTGACTGCTGAGAGGGATCTCAAAGCTGCCTGTGTTCTTGTTTCCATTATCTCCTCCTCGTCTGATGGCTGCCTCCCCATATACCATCTCACTTGTCATCGTGGACAACTCGATCTTCCTTATGACCTCAAGGTCTCTACTTTTATCAGGAGATACCCATCTGTTTTTCTAGAGTCCCATGTTCTTGATAGTGGTGGCACTCGTGTCCCATGTTTTAGCTTAACTCCTGAAGCCATAAAACTCCACCAGGAAGAGTCCAATGTC…
>Rh_FV1G07550.m.3:1-2910(+)	type:5prime_partial len:970	BEACH domain-containing protein lvsC (probable)
TCGGGGGGTGGTGCATCTCCTGTCAACTCTTCTAGTAGTTCAAATGCTCCCCCCAGTGAAATATTGTTACGTTGGCATCAGAGGGCAGTTGTGTCTGTGATGGAAGCTGGTGGACTTAATTGGTTAGTAGAGCTGCTGCGTGTGATCCGAAGCTTAAGCATGAAAGAACAGTGGACAGATACATCACTTCTGTATATGTCTTTGAGAATTCTTCATTCAACATTATCTCAAAACCCTCGTGGTCAAAATCTTTTTAAAAGCATTGGAGGACTTGAAGTTCTATTGGATGGTCTTGGAATACCATCAAATAATGGGCTAATATTGAAAAACTCTGCTTGTGCTGCTGACAAGAGATCTGAGAATCCCTTGATAAAAATCTTCCAGCTGCATGTTCTCTCC…
>Rh_FV0G14010.m.3:1-1200(+)	type:3prime_partial len:401	Meiosis protein mei2 (similar to)
ATGCCATCTGAAGTAATGGACATTAAGGGCCTGTCATCTTCTTCGTTCTTCTCCGAAGATTTCCCAAACGAGAGGCAGGTTGGGTTTTGGAAGTCAGATAACATGCCAGATAAACATGCCGGTGAGAAGTCACTTGCATCATCATCTCTTGAGAAGTGTCAGACGGTGAAATCTCTGGATCACCCTGATTTTTTCTTAATGCCAGAACAAAAGGTGAAACCCAGCTTCAATAGACAAGCAGTTGGGGCAGAGAGAGCCTTAAGTCATTCGTTGAATTTATCGAGAGCCGTGAGCCTTGACTCGGGAGTAATATCTAATGTAAATGTTGAGACAGCATCTTACTATGCGGAAGGTGGCAAAGTCAATATGATGGGAACGCAGTATGAGAGTAGCCTTTTC…
>Rh_FV2G12200.m.2:1-714(+)	type:5prime_partial len:238	Proton-coupled amino acid transporter 3 (Proton/amino acid transporter 3) (probable)
GCTGATGTGGTTGATCTTGGAGCAATGGGCGTGGTGATCATTGAGGATGTGTTGATTATGATCAGAGGGGTGGATTTCTCTTCATTGAAAACTTTTGGGGATGTTTCTTTGTTCTTCTATGCCTTGGGTGTGTCTGTGTACTCATTTGAAGGGGTTGGGATGGTTTTGCCTTTGGAGTCCGAGGCCAAAGATAAGGAGAAGTTTGGGAGAGTCTTGGCTTTTACGATGGTGTTCATTGCTCTCATGTATGGGAGCTTTGGAGCTTTCGGTTACTTTGCTTTCGGGGAACACACTAAGGATTTGATCACGGCTAACCTTGGTAAAGGCGTGATTTCCACCCTGGTGAAGCTTGGTCTTGTGATCAATCTGTTCTTCACATTGCCTATAATGATGAACCCG…
>Rh_FV0G21140.m.1:1-1422(+)	type:5prime_partial len:474	K(+)/H(+) antiporter 13 (AtCHX13) (probable)
GTCCTCAATGTCGGCAAAGACCAGAAGGTTCTAGACGATGAGGCCTTTGCAATTATGGTGATTGTAGCTGTTGTTATGACTGGAATCATTACACCAATAGTAACAACAGTGTACAAGCCGGCAAGAAGGTCTATACCTTACAAACGAAGAACGATTCAAAGGTCGAAACCCGATGCGGAGTTACGAGTACTTGTTTGTGTCCACACACCTCGAAATGTGCCTACAATGATCAACCTTTTAGAAGCCTCTTACCCCACAAAGAGATCTCCTTTGTGCGTCTACGTACTCCATTTAGTTGAGCTCAGTGGCCGTGCATCTGCAATGCTCATTGTTCATAACACTAGGAAATCTGGCAGGCCGGCGCTCAATCGAACCCAAGCTCAGTCTGACCACATCATA…
>Rh_FV0G37760.m.1:1-621(+)	type:5prime_partial len:207	3-methyl-2-oxobutanoate hydroxymethyltransferase (KPHMT) (probable)
TGTCAGCGCCCTGGATGGAAGCTGACAGTGGTAATGGAGAGCAGTGTCCTGGTCCTCACACACCCTCATCCATGGCGACCCAGATATTCCCTTCACTCTCTTTTTCAAAACCCACGTCCTCCTTCCTCTCATCTACTTCGCTCTTATACTACTAAGTACCGCCGCTGGGATTCCAATGCCGAAACCATTCGCTCTAAAACATTCGGTTTTAGTTTCAGAGACAGACGAAACGGAGATGAAGAAGATGACGATGACTATGAGGAAGAAGATGATTATGGTTACAATACAAGTAAAGGGAAGAAGAAGAAGAAGAATAAGAGGCGGTGGTGGTCAGATGGGCCCTCTGAGATGGAGGAAAAACCTGTTGGAGTCTTGGAGGAAGCCATTGACAGTGTCTGG…
>Rh_FV2G10560.Contig1:1-1794(-)	type:5prime_partial len:598	Multiple C2 and transmembrane domain-containing protein 1 (probable)
AAGTCCAAGGTTTACTTGACACCAAGGCTTTGGTACCTGAGGGTTACAGTGATTGAAGCTCAAGACATTGTTCCTGGGGAGAAAGGGTCTGCAATGATGAGGTTTCCTGAGCTTTCGGCGAAAATCCAGGTGGGGAATCAGGTCTTGAGGACTAGGATTGCGCAGCCTAGCAGTGTGAGGAGCCTCTCGAATCCTTTGTGGAATGAGGAGATGATGTTTGTGGTGGCTGAGCCTATTGAGGACTACTTGCTGGTCTGTGTCGAGGATAGGGTTGGGCCGGGACGTGATGAGGTGGCAGGGAGAGTGGTTATTCCGGTGGCAGCAATTGAAAGGCGAACAGATGATAAGCCTGTCATTTCGAGGTGGTTCAACCTTGACAACGGCAACCGTTTCACCAAT…
>Rh_FV1G29730.m.1:1-564(+)	type:complete len:188	Amphinase-2 (probable)
ATGGAGACGATGGAAATGGGAGGTGATTGCAAACCCTTGACTACATTTGTTCATGCAGACACGAGCACGTTTCGAGAAGTAGTGCAGCGTTTAACAGGGGCAGGACCTAATCAAACTCAAACTCAAACTCAACATGCAAAGAGTAACGCGGCCAACAGCATAAGCTCAAGGAAAACGACGACGGCCTCATCAACGAGCAAGCTTCATGAGAGAAGGCAATACATCAAACCCAAGCTTGATATAGTTAAACCTACCATCACCAACAGCCAATTCAAATCACCAACTCCCTTGGTCAGCCCTTCTACAATTTTCTCAAAGCTCTCGATAGTCGAACAAGAAAACAGAGGAGGATCACCAGCAGCTGCAGCAAAGTCGACGGTTGGAACATATGAACATGAA…
>Rh_FV3G19610.m.3:1-1296(+)	type:complete len:432 8930 (probable)
ATGTCAAAGAGTAAAGCAAGAGTTAAAGATAGGATTAGTGCATTACCTGATGAAGTTCTTTGTAAAGTTCTTTCCTGCCTTGATATACGATATGCTGTGAGGACCACCGTTTTGTCCCCGAGATGGAACAACCTATGGACCTCTCTTCCCAACTTATGCTTTTGCAATGATTATTTCATTGATGATGATGCTTTCATGACGTTTGTGGATCGTGTTCTTTTCTTTCGCGACTCCTCAGACCTTCAAAAATTCTATCTTGACTTCGACGAACCCAAGGAGGAAAATTTCTGTCGTATTGAAAGTTGGATATGTACAGCCATTAGGCGGAATGTTGTTGAACTTGATCTTTCTGTCAATTTATATCCAGACTATAAGACTTTTGAATTGCCTCGAAGCCTT…
>Rh_FV0G02030.m.1:1-879(+)	type:5prime_partial len:293	Aspartic proteinase nepenthesin-1, Precursor (probable)
GACTGTTACCAGCAAGCCGACCCCATTTTCGAGCCGGATTCCTCGGCTTCGTTCGCGCCGCTGTCGTGCGAGACCCGGCAGTGCAAGTCCCTCGACGTGTTCGAGTGCCGCAACAACACGTGTCTCTACGAGGTGGCCTACGGCGACGGCTCCTACACCGTCGGCGACTTCGTGACGGAGACGATCAGCATCGGCGGCGAGTCGGTGAAAAACGTTGCCATTGGATGTGGGCATAACAACGAAGGACTGTTTGTCGGTGCGGCTGGCTTGCTCGGGCTCGGCGGGGGGCCGTTGTCGTTTCCTTCCCAGCTCAACGCCACGTCGTTTTCGTACTGCCTCGTCGACCGTGACTCTGACTCGGCCTCGACTCTGGAATTCAACTCGGCAATCCCTCGCAAC…
>Rh_FV2G25310.m.3:1-576(+)	type:internal len:193 7310 (probable)
GGAGGTGTTTGTGACGTGTTTGATGGGGATTGGGTGTGGGATGAGTCATACCCTTTGTATCAGTCCAATGGATGCCCCTTTTTGGATGATGGCTTTAGGTGTAGTGAGAATGGCCGTCCTGATTTGTTTTACACAAAGTGGAGATGGCAGCCCAGAAATTGCAACTTGCCCAGATTTGATGCAGGGATGATGTTGGAAAAGCTTCGAAACCGACGTCTTGTATTTGCTGGTGACTCGATTGGAAGGAACCAGTGGGAGTCTCTTCTCTGCATGCTCTCTTCTGTAATTCCTAACAAGACTTCAATCTATGAGGTGAATGGGACGCCAATCACGAAGCACTCAGGGTTTTTGGTCTTTAAGTTTGAGGACTTCAACTGCACAGTGGAATACTACAGGTCA…
>Rh_FV7G33540.m.7:1-2136(+)	type:5prime_partial len:712	Serine/threonine-protein kinase ppk15 (probable)
GATTCATCAACCCCGGACAGCACCCAAAGCCACCTCCAGCATAGTTTCCTTCTCCACAAAGCATCTGATAAATTAATTTCAAGTGGCAAAGCCCGGAGGAGGAGGAGGAGTATTGATCTGTCCCCCACAAAGACCGACGACGACGACGACGACAAGAAGCAATCCGATGATGAACGCTGGTTGAGAATGGAAGCTTTTCAGTTAGTTTGGTCAAGAATTGAATCCACTATCAACCATGTTCTGCGGAATATCAATGCTCGGGTTTTCGATCACATACGCCGCTGGGTCTGGGATTCCTTCAATGCTATCAAACCGCTTGCCACCATTTCTCCTGGCCCTTTTCCTATTGTCAGCCAAGTTACCTGTACACAGCTCTTCACTGGGCTCCTTCTCACCAAT…
>Rh_FV6G20460.m.1:1-1368(+)	type:complete len:456	Protein IQ-DOMAIN 14 (probable)
ATGGCAAAGAAGAGCTGGTTCAGTATAGTTAAAAGCTTCTTTGTTTCAGACACACAGACAAAGCAAAATAATAAGGAGAAGAGAAGAAGATGGGTTTTCGGAAGGCTTAAGATTAAAAGGTTACCCTCAATAACAGCACCAGCACCACCATCACCATTAAAGGAAAGGACACTCAATGAGGCAGAGGAAGAACAAAGCAAGCATGCTCTGAATGTGGCCATTGCGAGCACTGCTGCTGCAGAAGCTGCTGTTGCAGCTGCTCATGCTGCTGCTGAGGTCGTGTGGCTCACTGGTCTTAAAGCTCGAAATGAGGCCACTGAATTGGAACATCAATGTGAGAAGGAAACACAAGAACTTGCTGCTGTTAAAATTCAAACCGCCTTCCGCGGTTACCTTGCA…
>Rh_FV2G37500.Contig1:290-1837(+)	type:complete len:516	Cell division protease ftsH homolog, chloroplastic, Precursor (similar to)
ATGGGCTGCTGCGAGTCCTCGTTTTTACCACGACGGCTGCGGCGGCAAACGAAAGAAGAGAAGAACAACCGACAGCAGCAGCAGAACAAGAGCGCGGCCTCGGCGTTTAACGCCACGTCGTTTGCGAACGGTCCGCCGGAATTGTCCAATGGAAACGACGCCGTCGCGGCGCCGGGATTCTCGGAGTTCTCGCTGGCGGAGCTGAAAACGGCGACGAACAACTTCAGCTCCGACTTCATCGTCTCCGAGAGCGGCGAGAAAGCCCCCAATGTCGTCTACAAGGGCCGCCTCCAGAATAACAACAACCGCCGCTGGATCGCCGTCAAGAAATTTACCAAACTGGCCTGGCCTGACCCCAAACAATTCGCCGATGAAGCTTGGGGAGTAGGGAAGCTGAGG…
>Rh_FV6G31080.m.2:1-363(+)	type:5prime_partial len:121	Probable CCR4-associated factor 1 homolog 11 (similar to)
ATACTTGGAATTAATCCAACCTTCTTTAATAATTCAATTATCTTAAAGACCGAAACAACTGGCGTCTACCTTTATTCCAATGATAATGACCTGGAGAAGATTTCTAACAAGTGTGTGTATTTATGTTCATACAAGATAATCCAACTTCAAAAACCCCTCAATCTTCAATATATTCATCTAATTCCCATGACCATAATCTGGAGCCATGAATCATATGTATATAGTTATGTCGAAGAGATCCAACCTGAAGAACCTCAACCAACAAAATACACTATTAATACTTTGTTTTCATATACCACGAGAATCCAACTGGAAGAACCCTTTCAACCCATCAATATCCCTTCTGATCATCCATTAGCATAA
>Rh_FV4G23940.m.1:1-591(+)	type:internal len:198 6730, Precursor
TTAAGCCTGAAATCGACACTGGATCCGACGAACTCGCTGCCGTGGCGGCAAGGAAGCAATGTGTGTGAGTGGGAAGGTGTTAAAGACTGTATGAAAGGAAGAGTCACGAAGTTGGTGTTGGAGTACTTAAATTTGACCGGCACTCTCGACCAGAAAATCCTGAACCAGCTGGATCAGCTCCGAGTTCTGAGCTTCAAGGGCAACTCAATTTCCGGCCAAATCCCCGACCTCTCCGGCCTCGTCAATCTCAAGTCCCTCTTCTTGAACGACAACAATTTCTCCGGCGTTTTCCCCGCGTCCGTTTCGTCCCTCCACCGCTTGAAAGTCCTCGTCCTCGCCGGCAACCACATCTCCGGCGACATTCCGGCGTCGCTGCTCAATCTCCGCCGGCTATATGTT…
>Rh_FV7G08660.m.2:3-332(+)	type:internal len:111	DEAD-box ATP-dependent RNA helicase 8 (putative)
GAACAACAACAGAGGGAGGTACCCGCCGGGGATCGGAGCCGGTCGCGGCGGCGGCATGAATGCGAACCCTCCGTTCCAGTCTCGGCCGCCGCATCAGCAGCAATATGTACAGAGGAATCTTTTGCCGAACCACCAGCAGCAGCAACAGTACTTTCAGCAACAACAGCACCATCAACAGCAACAGCAGCAGCACCACCACAGCAGCAACAGTGGCTCAGGAGAGGCCAGTTGGGTGGTAGCACCAGTGCCGATTCCGCCGTCGACGAGGTTGAGAAGACTGTGCAGTCCGAGGCCGTCGATCCAAGTTCGCAAGATTGGAAGGCAAGGTTA
>Rh_FV1G29430.Contig1:128-1381(+)	type:complete len:418	Probable E3 ubiquitin-protein ligase HERC4
ATGACGATGATGGCGAACTTGAATTCGAAATTAGGGTTGTTCCGATTAGGGACACGGTGGCTGAGCAGTACTGGGAGTGGGCCAGGGAAGAGGGTCGCGGCGGTTTGGGGCAATGGAGACTACGGGAGGCTCGGATTAGGGAGCTTGGACTCTCAGTGGAGCCCTACCCCTCTGCTCTGCTCTGCATTTCAGGACCAAAGCCTTGAAGCCGTTGCTTGCGGCGGAGCTCACACTCTGTTCTTGACCCAAGCTGGCCGGGTTTTCGCCACCGGCCTAAATGATTTCGGACAGCTTGGGGCCTCCACTGATGTGCCTTATGCTACTGAGCCGGTGGAGGTATCGGGAATCAACAAGCCAGTTGTGCAAATTTCCGCTGGATATTATCATTCTTGTGCTGTT…
>Rh_FV3G10970.Contig1:1-2385(+)	type:complete len:795	Putative potassium transporter 10 (AtPOT10)
ATGGATTTAGGAGGGGAGATTGGTGAAGACAGTGATACCAACAAAGGCAGTATGTGGGTTTTGGATCAGAAGCTTGACCAACCCATGGATGAGGAGGCTGGCAGGCTTAGAACTATGTACAGGGAAAAAAAATTCTCCTCGCTATTGCTTCTACGGTTTGCATTCCAAAGTCTTGGAGTGGTTTTTGGAGATTTAGGCACTTCCCCCTTGTATGTTTTCTACAATACATTTCCTCATGGAATTGCAGATCCTGAGGATGTGGTTGGAGCTCTTTCATTGATTATATACTCTCTTACTCTTATCCCACTCATCAAGTACGTATTTGTTGTCTGTCGGGCGAATGACAGCGGGCAAGGTGGAACATTTGCTCTTTATTCATTGCTCTGTCGGCATGCAAAA…
>Rh_FV3G10330.m.2:1-660(+)	type:5prime_partial len:220	mTERF domain-containing protein 1, mitochondrial, Precursor (probable)
GAATTTCTGAGTTCGTCTCGTCTGAAAAGACCCAATACTGTATGTAGAGAATTAAAGGTTGGGAGAGATGGCCTGCTGCAAATTATTAGAGAAGACCCAAGCAAGGTGTTGAGATTGGCTTCAAAATCTAAAGCTTCAGCTAGCAAGCAAGTAGTATCTCGAGTTCCTTGTAATCACCTCGAGAAAACATCATTCTTGTTGAGATTGGGTTATGCCGAAAACTCAGAGGAGATGATGAAAGCTTTAAAGAAGTTTAGAGGTAGAGGCGACCAGTTACAGGAGAGGTTCGATTGTCTGGTAGAAGCTGGCTTAGACTGCAATGTTGTGATGAACATTATCAAACAAGCACCAATGGTTCTTAACCAGAGTAAAGACGTGATTGTGAAGAAGATAAGTTGC…
>Rh_FV0G14010.m.4:1-552(+)	type:complete len:184	Meiosis protein mei2 (similar to)
ATGGGGGCGTTCATATCGAGGTTTTGGTTCATGTTGTTTCCTGCAAAAGAGTATAAGATTGTGGTTGTTGGGTTGGACAATGCTGGGAAGACAACTACCCTTTACAAATTGCACTTGGGAGAGGTTGTCACTACGAACCCGACTGTAGGCAGCAATGTCGAAGAGCTTGTCTACAAGAACATTCGCTTTGAGGTGTGGGATCTGGGTGGACAAGATAGACTGAGGACTTCATGGGCAACATACTACCGTGGAACTCATGCTATCATTGTGGTAATAGACAGCACAGACAGGGCCAGAATTTCCATTATGAAGGACGAACTCTTCAGGTTGCTTGGACATGAGGATCTTCAACATTCAGTTGTACTGGTTTTTGCTAATAAACAAGATCTCAAGGATGCC…
>Rh_FV0G28970.m.5:1-348(+)	type:5prime_partial len:116	Structural protein ORF567 (probable)
CTCCTCCCTGACTTGAAGATTCAGTGGAACAATATGTGCCGTGGAGGTCGCACCATGAGACGTGGTAGTAGCAGCAACCCTCCTAGGGAATATCCACAACGTGGACAAACTGCACCTCCAATGAAAGGAGGCAACCATAATGACGTATGTCATCGGTGCGGATCAATCGAGCATTGGTTCAAGCAATGCAATGCAAGTACTCAACTAGCTGCAAGCTACAAAGAGTATAGGCAATTCAGGGAGCAAGAAGCCAACCTTGCCGAAGATGAAGAGTGTGAAGATGTCAATCTCACCATAGAAGACTTCAAAGCTAAACAAGTGCACGAGGATGCAGCAGACTTTGATTAG
>Rh_FV3G23680.m.3:1-630(+)	type:complete len:210	Ubiquitin (similar to)
ATGTCAAGGCAAAGATTCAGGATAAGGAGGGCATTCCTCCCAGACCAGCAGAGGCTCATCTTTGCAGGGAAACAGTTAGAGGATGGTCGCACTCTCGCGGATTACAACATCCAGAAAGAATCAACTCTTCACTTGGTGTTGCGTCTTCGTGGTGGCATGCAAATCTTTGTCAAGACCCTCACCGGCAAAACCATCACTCTGGAAGTGGAAAGCTCTGACACGATTGATAATGTGAAAGCTAAAATTCAGGACAAAGAGGGTATTCCCCCAGACCAGCAGAGATTGATTTTTGCAGGTAAGCAGCTTGAGGATGGAAGGACACTTGCCGACTATAATATTCAGAAGGAGTCCACTCTGCACTTGGTGCTTCGTCTGCGTGGTGGTATGCAGATCTTTGTT…
>Rh_FV4G22180.Contig1:1-1353(+)	type:complete len:451	CAS1 domain-containing protein 1, Precursor (probable)
ATGGTTAGTCCATTCAAAGACCACCAATCTCACTCTCCATCTTACACTCACTCCTTCATCAAGAAAATCTTACCTTATTTCATCTATGTCATACTTCCCATTGCTGTAATCCGCCTCTACCTTTACTCCCCCACTCTCCCCCAATCCTCCACAGTTCACTATCACCTCCCTCAACCCTCCACAGTTCATCACCTCCCTCACTCCACCACCCCCATTTCCATAACCACTCCATCTTCTTCTTCCTCTTCACATGAAGAAGAAGAGAAGAAACCAGAAGCTAAAGAAACTCAATGTGACTACACAGATGGAAACTGGGTCCCTGACAAAATGGGTCCTTTGTACAATGGCACAACCTGTGGGACAATTAAGGAAGGCCAGAATTGCATCACCCATGGGAGA…
>Rh_FV2G03540.m.1:1-1164(+)	type:complete len:388	hypothetical protein
ATGAGTTGGTGGTGGGCAGGAGCCATAGGAGCTGCAAAGAAAAAGTTTGATCCAGACGATGCACCTGCCAAGTACCAGAGCGTGGCCCTGGTACTTGGGGTCACCGGAATCGTCGGAAACAGCCTTGCTGAGATTCTTCCACTATCCGACACTCCCGGCGGGCCGTGGAAGGTCTACGGAGTGGCCCGGCGGCCCCGGCCGCAGTGGAACGCTGACCACCCGATTCAGTACATCCAGTGTGACCTCTTAGACTCCAAACAGACAGAGGCAGAGCTCTCCCAGCTCACTGATGTCACTCACATTTTTTATGTCACATGGGCGAGCAAGCCAACTGAAGCTGAGAACTGTGAGGCTAATGGCAAGATGTTAAGCAATGTGTTGAATGCTGTGATCCCAAAC…
>Rh_FV5G28160.m.1:1-411(+)	type:complete len:137	Mitochondrial intermembrane space import and assembly protein 40, Precursor (probable)
ATGGGAGGCGCTTCCATCACAACCGAACCTAACTCTTCCAACTCCACACTTCCGCTGCCTTCTCAGAAAAATGATGGCCAATCAGAAGAAGAAGAAGAAGAAGAAGATGCAGAGGAAGAGAAAGGTGAGTGTGGGTTTTGCTTATTCATGAAAGCAGGTCCGTGTGGAGAGAGATTCACAGCTTGGGAACAGTGCGTTAAAGAGTCTGAGAAGAACAAGGATTATGCTGCTGCAAAGTGTGTTGAGGTCTTCAAAACTTTGGATGAGTGTATGAAAGAGAATCAAGCTTACTATGATTTTTTCTTGAGGGCCGAGAAAGCAGAATTGGAGAAGGAAGAGGATTTGATGAGAGAGAGCTCAGAGCACAAAGCCAGTTCAATTGGGGATTCTACTGACAAG…
>Rh_FV0G31420.Contig1:140-1432(+)	type:complete len:431	Sec14 cytosolic factor (PI/PC TP) (probable)
ATGGTGTGGTCAGCCAGGCAGCAGTGTTTCTGCTCAAAGTGGCTGCATTGGAGGCAGCGCGGAGGCTCTCCAGGGCCAAGTGCCCCTGGCCTGTGGCGCGGCTTCCAGGCTTTGCAATTTCTGTGTTATCCACCGTTTAAGTGGCTTCGGAGATTCGCTCCCTTCAAGGCTCTGGTCGACAACTTGCAGACGGTATCGAAGCCATTACTAGCCCTCTCCATTGCAACGGCTTTTACTGATGAATTAGAATTCGGTCCTAGAACTTCAGATGATGTCAACAATTCTGATGCGCGTCCAGAAGTACACCCAGAAGTATCCTCTGCAGAGTCTGCTTTGGATACAAGCGTTTCTGAAGAAGTGCCTCAAAATGTAGCATCTGAAAGATGGTTGATACAACTT…
>Rh_FV1G27200.m.2:3-311(+)	type:internal len:104	Flowering time control protein FCA (probable)
GGGACTTGCTCTTCCTCTTCTGCTTGGCCACCCCTCGATCCCCACCACAACCCTCATAACATTCCCCACCATCCTATTCCTCCTCACCAGCTCGACTACCATCCCCACCACCACGATCCCAACCACGCCACTGGCTTCGCCAATCCGGTGCCGTTTTCTGTACGCAAAAGGGCTTGGCAACACTCTAATCAAGGACTTCCTAGAGATAGCTTTGAAAACCCCAATCATGCTAAGCTTTATGTTGCACAAATTTCAAGAACAGCCACGGAGGACGTTATTCGCTCCTTGTTTGGACAATTTGGAGACATA
>Rh_FV5G05810.m.1:1-666(+)	type:5prime_partial len:222	hypothetical protein
GGAAATTGCTCTTCTCTCAAAGGAACCTGTGGGGAGTGTCCTAACTCTATCAGGGTCCTTACAGATTCTGGGGGTGTCCTACATTTTAAAGGTCCTAAGTTAGCTTCGGAAATCCTCGCTGGTTTTCCAGGCTATGGCATTTTTCAGCAGGGCAAGGCCTCGGTGCCATTGCCTGAGGAAGAGGCCTTAACTAGTGGCCAGTTCTACCTTCTTCCACTGAGGACTAAAGAGGAAGTGCCTGCTGATTATGGGGTCTCTGTAGAAGTTCAAGAAATGGGTGCTGATGAAGATTTGGAGGGTGCAGAAGAAGCTGAGCAGGTGAAGAAGTCGTTTGGGGGTGCATCGGATTATGTGGAGAATTTGGCAAATGGGTCAGGAGGAGGTCTGGAAGTAATGCCG…
>Rh_FV5G05150.m.1:1-1992(+)	type:complete len:664	Fatty acyl-CoA synthetase A (LC-FACS 1) (probable)
ATGGCGGAGACTAAGTACAAGTACCTGATTGAGGTCGAGAAGGGAAAGGCGGCCAAGGACGGCCGGCCGTCCCTCGGTCCCGTTTACCGGAGCCTCTTCGCCAAAGACGGCTTTCCGCAGCCGATTGCCGGAATGGACAGTTGCTGGGATGTTTTCCGCATGTCGGTGGAGAAAAATCCCGGAAACCGAATGCTTGGTCGTCGTGAGACTGTGAATGGGAAGGGTGGTAGATACGTGTGGTTAACTTACAAACAAGTCTATGATGTGGTAGTAAAAGTTGGAAATTCCATGCGCACTCTTGGTTTGGCACAAGGAGACAAATGTGGTATATTTGGTGCCAATTGCCCAGAATGGATTATGAGCATGGAGGCTTGCAATGCTCATGGGCTCTATTGTGTT…
>Rh_FV3G10980.m.2:1-600(+)	type:internal len:201	Potassium transporter 11 (AtPOT11) (similar to)
AAAAGAAGGCAAGGAAATACAACTGATGTGAAAGCTATCTGTATTGACAGGACTGGGAAATGGGAGAGGTCAGCAAAGAGTACTTCTGTTCCTGTTATGGTAAGCATAATACCTCCTAGAGATGTCCAACCGTCTTTTCCTCCCCTCTTAAAAAATCGATATACATACATAGGTGAAAAAGCTTTTAGAACGGTACTATCATATTTCCAAATGTTGAACAAGCCAATCCCTCCTATTAAGAGAAACCAAAGGAGCACTATTGGTGCAAACAACCAAACAACTTTGTCTGTACCATGGTGTTGCACTGTAAACAGTAGTACCAGTATAACAACAGCAACAAACACAACTACATCTTGA
>Rh_FV1G11280.m.1:1-1794(+)	type:complete len:598	Pectinesterase 12 (PE 12), Precursor (putative)
ATGGCATTCCAGGATTTCGACCAGATAACTGAGCGCCGAAAGACCGAGAATGCCCGTAAGCTCAAGAGGAGGATTATCATCGCAGTTGTTGCGGTCATCCTCCTTGTTGGAATTATCGTTGCAGCCATAGTGATTGTGAACAAAATGAAGACGGACAAGGCAACCAAAAAAGCTAGCAAACCTGCTCCAGCACCACCAAAGCCCACGGAAGATCCACCCACCCAAGATCCAACCAAGAATGAGACATCAACTTCTAGCAAGATTGTACAGCAGATGTGCGGGTCAACTGATTACAAGGACAGGTGCAAGGAAGTCTTCAAAAATACAAAGGACCCCATCTCTAAACCCAAAGAAGTCATCAAGACCGCCATCTCTGGAGCCTCGGATGAGGCCAAGAGT…
>Rh_FV3G17000.Contig1:1-1593(+)	type:complete len:531	Secologanin synthase (SLS) (probable)
ATGTTTAAGAGCCAGAGACAAACAGTTAAATCGATCTCTGAAAATATGAGTACTACTGCATTCCCAGTATTCATTGCTTCAAGCTTTGTGTTTCTGTTCCTTCTGATATTCAAGATCTATCACACACAATGGCAGACTCCAACTCGCCTACAGAAACTGATGGCTCTGCAGGGAATCAAAGGCCCTTCTTACAGACCTGTCGATGGAAACGCCAAAGAAATCTGGAACATGAAGAAGGAAGCCATGAGCAGAACCAAAAGTTTATCACACGACATACTTCCTGTAGTTCAACCTCAGTATCACTCGTGGCTCAAGACATATGGGAAGATTTTTCTTCAGTGGTTAGGTACCGAAGCTCAGTTGGTAGTTATGGAACCAAAGTTGTGCAAAGAGATACTG…
>Rh_FV1G09470.m.1:1-1623(+)	type:5prime_partial len:541	Putative nuclease HARBI1 (probable)
CCAATTCACACCCCTTTCATTTCCTCAAACACTTTCACACCCAACAAACCCAGTTTCTCTGATTCGCTCATGGAAGTCACCCCTTTCACATTTCTTAATCAAGAAGAGGACTTGAACTTCTTCAGCTTATATCCCGAGATGCAAGACTTCGGGATGAATGATACTACTACTGCTATTGGGTTGAAGAAGCGGAGGAAGGTCGATGAGGACGATACCAATGGCGCCGAGGAAGAAATGAAGAAGAAGATTCCTTTCACTGACATTCTCACATCGTTGATGATATTGGACGAGGAAGAGAAGCAGGAGCAACAACACTACTTTGCGCAATCCCACCTACAAAAGGAGACTCTTGACGCGAATTACAGGAAGAAATCCGAAGTGATGAATCAGTATTATTCT…
>Rh_FV0G00680.Contig2:1523-2029(+)	type:3prime_partial len:170	DNA double-strand break repair rad50 ATPase (probable)
ATGATGGTGTGCAGATTGGACAAGGTGCAGGGCAAAATTTTGTACCAGGGACTGAGTAAACAAGGGTTATATCCAATACCATTTGATCTGCCAAAATCTGCAGCAACCTCCTCAACAAGTTTCAATAATGTTCAATCACAGAATAAGGTCTCATCTGCACCTCCAGCTTCAGCTTATCTTGGTCAGAAAATCAAGCAGTTTTTATGGCACCAGAGGCTTGGTCATCCCACTAATGAAGTGATAAAGGTCATGCTTGAGAAGTGTAGTATAGCACAGTCTATTGATACTGATAGTGTAGTATGTGAGCCATGCTTGTTAGGCAAGTTTCACAAGCTTCCTTTTTCTAGCTCTCAATCTAGCAGTAGTTCACCCTTTGAACTTGTACATTCTGATGTTTGG…
>Rh_FV4G18920.Contig1:1-1110(+)	type:complete len:370	[Pyruvate dehydrogenase [lipoamide]] kinase, mitochondrial (Pyruvate dehydrogenase kinase), Precursor (probable)
ATGGCGGTGAAGAAGGCGTGCGAGTCCTTCTCGAAGAGCTTGATTGACGAGGTGCAGAGATGGGGGTGTATGAAGCAGACGGGGGTGAGTTTGAGGTACATGATGGAGTTTGGGTCGGAGCCGACGTTGAGGAATTTGCTGATTTCGGCCCAGTTTCTGCACAAGGAGTTGCCTATCAGGATTGCCAGGAGGGCTAATGAGCTCGAGACTCTGCCTTATGGCTTGTCCGAGAAACCTGCTGTCTTGAAGGTACGAGACTGGTATTTGGATTCATTCCGCGACCTGAGATCCTTTCCTGACATCAAGGATGAAAATGATGAGAAGGATTTTACACAAATGATCAAGGCGATCAAGGTGAGACACAACAATGTCGTTCCCACGATGGCTTTAGGTGTTCAA…
>Rh_FV1G18740.Contig1:256-2088(+)	type:complete len:611	CDPK-related protein kinase (similar to)
ATGCCCGGTCAAAGCTTTCAATATCTTGACTTCCCTTCTCACATCCTCAATGGCAATTGCAGTAGTCATCTTGACTTTGGGGATGACTTTGACAGCAACCTGCTGGCCCTTGAGCTCTCCCTTCTTGAAGGTAGCTTTGCAAGTATACCCAAAATGCCCTCGGCCAACCTCTTCACCGAGCTCATACTTGTTACTCAAATGCTTAGAGAACCCAAAGCTCTTGTCAAGCCCAGTCACACCTCCCTCAACCTCACTCCCCTCCGGAATCGCCTCGTTCGGCTTCACCGTCCCGTGCCGCCGCGCCAGCAGCGCCCTTATGTGCTTCGCCGGCGACGGCGGCGGGAACGGCCGCTTGAAGAACCGGCTCGGCGTCGACTTCGCGCTGGCATTCGCCGGAGA…
>Rh_FV0G36240.m.1:1-339(+)	type:complete len:113	Protein sprint (probable)
ATGAAGGTCTTATCTTCGTTATCAGTTGCTTTTGGTTTGAGGCTTTTAGTTATTTGTAGTTTTTGGATCTATGTTCAGATCTCAAATAAGTCCTTTCTCTTTCGAGTTAGGGTTGTGGTCATGGATTCCGACGAGTGGCTAGAGTTGGGTAGCTGGTTCGTTGTTAATAGAAACCAATCTTCTGCTGGCTTAAGGTCGTGCATCTCATTATCAGCCTGTGTTGAAGTTTCCGAGAGATCCTGGGATGGCCCACCCAATAGTAATCTATTGTGGTCAGATCCTGTCCCAGTTATTGCTACCTACTTTGGTCAATTTAGCTCAATTAGCTATCCAGTTTAG
>Rh_FV4G13390.Contig2:1-1032(+)	type:complete len:344	UDP-glucuronic acid decarboxylase 1 (UXS-1) (similar to)
ATGGATGGTGAATATCAAGAAGCTTACATAAGGAATTCCAGAGGAGTGCAGCTTTTCACTTGCAGATGGTTGCCTTTCTCTTCCCCAAAGGCCCTTGTTTTCCTTTGCCACGGTTACGGCATGGAGTGCAGCGGTTTCATGAAAGAATGCGGGGTCCGGCTAGCTAATGCCGGGTATGCGGTGTTCGGGATCGATTACGAGGGCCACGGACGTTCTCGGGGGGCAAGGTGTTACATTAAGAAGTTCGAAAACATCGTTAACGATTGCAATGACTTCTTCAAGTCGATTTGTGCGGAGGAAGAGTACAGGGACAAGTGTAGGTTCTTGTATGGAGAATCCATGGGAGGGGCAGTGGCCTTATTGCTTCATAAGAAGGACCCTAAATTTTGGAATGGTGCT…
>Rh_FV7G38940.Contig1:214-669(-)	type:complete len:152	60S ribosomal protein L24 (similar to)
ATGGTGATTAAGACCGAGACGTGCTCGTTCAGCGAGAGCCGCATCTACCCTGGCCATGGCTCACGCTACATCCGTCGCGATGGCTCGGCTTATGTGTTCATCAACTCAAAGAGCAAATCGCTCTTCATGCAGCGCAAGAAGGCCACTAAAATCGTGTGGACACTTGGCTGGCGTCGTATGAACAAGAAGCTCAAGGTCGAGGAGGTCACCCGCCGTCGTGCTCGAAAGACCACTAAGATCCAGCGCGCCATTGTTGGTATCTCAGCTGATGACATCCGCAAGAAGCGCAACCAGAAGCCGGAGGTCCGTGCTGCTGCCCGTGCTGCCCTGAAGGAGGCTAAGGACCGCAGCAAGGCCAAGAAGTCGGTGACTAAGTCCGACTACGCCAGCAAGGGCGCC…
>Rh_FV2G22410.m.1:1-441(+)	type:internal len:148	tRNA-splicing endonuclease subunit Sen2-2 (AtSen2) (probable)
CATAGTGATGGAAATAAGCGACTGACGGAGTGGTTAGATATTCATTGTACCACTCGTCTTTGTGGAGGTGTTGCAAAGACATTGTTAGTTCTTTATATCAGCAGAAATGGTCATAGTGTGGACTCCCCATCAAGTGTGGAGAGATTTACTGTTGAAGAGCGTACGATAACAAGATGGAAGCCAGAACAGTGCCGTGTGGACGATAGATTAGTTCAAAGTGAAAAGGGAACCGAATCGGAGCAACTCGCTGCTGATATATTCTCCCGCTGTTCTCACTCTACCGATGATTCTGAACAGAAGTTGAATCATGATGAGCTCTCTCTCAACACTATGGCAGAAGATGGAAGGGATGAGGAGGTAGCTGAAAAATTAACGATTATGCATGAAGAATGTTTAGAT…
>Rh_FV7G29050.m.1:1-1590(+)	type:complete len:530	Adenosine monophosphate-protein transferase FICD homolog (probable)
ATGGGATCGGGGATTGTTGCTTCTGGGACTTGGCAAAGCATACAGATTCCAGTTTCTCGTTCAGTTTATTGTGCTTCTTCTAGTTCAAAGCCATCGTTTTCGATTTCTTTTTCTTCATTGGCAAAGCCTAGTGGAAGCAATGGAGGTTTGGGGCATGGGTTAGTTCATAGTTTGGTGTTTTCAGGGTCGAGTAAGTTAAAAGGTTGTAGCTTGAAGCAAACTTGTAGAGCTAGTTTTGAGGATTTCTCCTATGATGAAATGTCGGATCAGATGGAGGAATTGGATCAGAAGTTGGAAATTTGTAGTGATAACGACGAAAATGAAGAGGAGGATACATCTTGGGTTATGTCAAAAGTTTCGAGGTCTAGGTACCCGGAAGGGAAAAAGAGGAGAGACAAT…
>Rh_FV5G14810.m.9:1-1299(+)	type:5prime_partial len:433 1190
CCTGATCAGTTCTTCCCAAAGCTAACATGTTTGGAATTTACAAGTCTGTTCCAACTTGAGAGATTCTATCTAAAGATGCCTGCCATCAACTGGCCACTAAAAACATTAGTGTTGTCTGATTGTCAGAAAGTGGATATCTTTGCCGCGGAATCTTCAGGCCGTCAGAAAATACATGACTTGGGGAATCTGCGGGTTAAACAATATTATGTTCTATTTGAGAAGAGTTTATTTCCCAAACTGGAAGATTTGACCTTCAGCCCCGTGGACATCTGGTACGGTCGACCTGCCCATGAAAAAGCTCTTTTTCCTGCGACCAGTACAGATGGGTCCCTTCCACATTTGAGAACGTTGAGGCTACATGGAATGGAGAAGTTTATGCGTCTCTGGGAGAACACCGAA…
>Rh_FV4G24360.Contig1:3-425(+)	type:internal len:142	Probable methionyl-tRNA synthetase (MetRS) (similar to)
TCAGAATGCGGTTCAAATCACAAATGCCTGGCTCAAAGAGGGCTTAAACAACGTTGCATTACAAGGGATCTCAAGTGGGGTGTTCCGGTTCCACACGATGGCTTCAGGGACAAGGTATTCTACGTGTGGTTCGATGCTCCTATTGGATACATCTCCATTACTAAGTGTCACACTCCTGATCACTGGGAGAAGTGGTGGAAGAATCCTGAGGATGTCGAATTGTATCAGTTTATGGGCAAGGACAATGTGCCATTTCACACGGTCATGTTTCCTTCCGCGCTTCTTGGAACCGGAGAAAATTGGACACTCATGAAGAACATTAGTGTCACTGAATACTTGAACTATGAAGAAGGCAAGTTTTCCAAGAGTAGAGGCATTGGAGTTTTGGAAACGATGCAA…
>Rh_FV0G60670.m.3:1-309(+)	type:complete len:103	Integrase p49 (probable)
ATGGACTTTGTGTTGGGATTACCCCGTACCCAAAGGGGTGTGGATTCTGTGTTTGTGGTAATTGATAGGTTCTCCAAGATGGCGCACTTTATAGCTTGCAAGAAGACTGCTGATGAATCCAATATAGCCAAACTGTTTTTCAGGGAGGTGGTTCGTTTACATGGAGTGCCCAAGTCCATTACTTCTGATAGAGACACGAAGTTTCTTAGTAATTTCTGGATTACAATGTGGAGAATGTTTGGAACGGCTTTGAATCGTAGCAGCACAGCTCATCCTCTAACTAATGGGCAGACAGAAGTTACTAACTGA
>Rh_FV0G06260.Contig1:57-1262(+)	type:complete len:402	Probable E3 ubiquitin-protein ligase HERC1
ATGGAAGAGAATGAAGAAGGCAGGGTAAAAAACGAAGAAGAAGAAGAAGAGCAACAAGTATGGAGTTGGGGGGCAGGAACGGACGGGCAGCTGGGCACGGGCAGGCTACAAGATGAGCTCCTCCCTCAGTTGCTTCGTCTACCTTCTCTCTCCGCCGTGGGACCCATCTCTCTCCTCGCCTGCGGCGGCGCTCACGTTCTCGCCTTAACATCAGGTGGGAAGGTGCTGACATGGGGAAGAGGCACATCTGGTCAGCTTGGTCATTCTGATAGGGTTAATAGCCCACATCCCAAGCTTGTAATGTCTTTGGACACCTACTTCATTACGCATGCTTCTGCTGGCTGGAACCACTCGGGTTTCGTTTCAGATGCGGGGGATGTTTTCACATGTGGAGATGGC…
>Rh_FV5G22630.m.1:1-1434(+)	type:complete len:478	Serine carboxypeptidase-like 18, Precursor (probable)
ATGTTGCCCAAAATGAATATGTTCATGGGTTTGCATCTACTTGTGACATTATTGGGTTTAATCACTTCAACTTCAGCTTCAAACATCACTACGAAAATCGTTACCACTCTACCCGGTTACTCTGGAGATCTTCCTTTCACATTAGAAACCGGATATATCGGCGTAGGTGACAATGAAGAAGTGCAGCTATTTTACGTTTTTGTCGAGTCTGAGAGAAGCCCTGCACAAGATCCACTTGTGTTACGATTTGGTGCAGGTCCGGGTTGCTCTGGTCTCCACGGCTTTTTCTTTGAGAGTGGTCCATTATCCTTCAATTCTGCACATTACAACGGGAGCCTACCAACACTTGAGGACAACCCTTATTCATGGACAAAGGGACTCAACATCATATTCTTGGAT…
>Rh_FV2G39860.m.5:1-1074(+)	type:complete len:358	ATP synthase subunit b', chloroplastic, Precursor (probable)
ATGCCTGTGAGGGCGTCGAGTTCCGGCAAGAATTTGATGCTGCCTGTATCGGATCCTCCGCGGGACCAAGAGCTAGGCCGGCTCATCGGAGACGACGACGATGAGGATGAGGAGAAGCTCTTTAAAGGATCCGCCATGACCAGACGTGGAGCCTACGCTGCAATTTCTTACATGGCCTGTGCAGTGTTGTTGGTGATGTTCAACAAAGCAGCACTCTCTTCTTATCGATTCCCTAGTGCAAATGTCATCACACTCTTTCAGATGATATGTTCATGTTTCTTTCTATATACCTTGAGACGCTGGAAGATGATTACTTTCACAGCTGGGGAATCCTCAGCCTTTTCTGATATCAACACCACAACACTTGTACCGTTGAAGACTTTGAAGAAAACATTTCCT…
>Rh_FV5G33590.m.1:1-2574(+)	type:complete len:858	Probable disease resistance RPP8-like protein 2
ATGGCGGAATATGCTGTTTCGACTGCTGTCACAAGGCTCACAACTTGGTTGATCGACGAAGCAGTTCTGTTGAAAGGTGTGAGTGAGAAAGTTCAGCTTCTCAGAGACAAACTGAGATGGATGCAAGGTTTCCTCCAGGATGCTGATGCCGTGCAAGAGAGATCAGTAAGATTTCAGACTTTGGTGTCACAAATAAGAGAAGTGGCATTCGATGCTGAAGTGGCAATAGAAAGTTACATCAGCAAGGCAGCAGCACGAAGGTCATGGAGAAAAGTCCTGAAGCCAATTTATCGTTGCAGAATCCGAACAGAAATCGAAAAGATTCAGGCCAGGATGGAGGAAATCTCCAAAGATAAGGAAATTTTCGGCACAGCTAGCATGAACAATCAGCAAGGAGGT…
>Rh_FV0G07120.m.1:1-345(+)	type:internal len:116	Myb-like protein Z (probable)
GAGGATGAAGCCTGGAGGACATCTTTCAAAGTAATTCATCCCGCTTGGCTTCTTGCGTACAGAATAGCTGCTTTCGTTGTGCTTCTGGCCTTGATAATTACCAATTTTATTCTTGATGGAGCTGTCATAGTTTTCTTCTATACTCAGTGGACATTTTGTTTGGTCACAATCTATTTTGCGATTGGAATTTCACTCTCCATTCATGGATGCTACAAATACCGCAATAGAGTTGGCGAGGATGCAGCTGATTATGTGAGAGATGAAGAGGAAGGTACATATATTGCTCCAACACTCGGCGAAAATGAAGATACATTCAACACGTCTAAAAGTTTTACTGATGAAGAA
>Rh_FV7G26550.m.1:1-561(+)	type:internal len:188	Heat shock protein 101 (similar to)
CTAATCGTAAGAATAGACATGTCTGAGTACATGGAACGACACTCGGTTTCCCGCTTGATTGGTTCTCCTCCTGGGTATGTTGGTTATGAGGATGGTGGGCAACTGACTGAGGCCGTAAGACGGAGACCTTATAGTGTTGTCTTATTTGATGAAGCGGAAAAGGCACACAGCTCTGTGTTTAATGTTCTCCTACAAGTTTTAGATGATGGAAGGTTAACTGATGGACAAGGTGTTGTCGTGGACTTCAGAAATACTTTGATTATTCTGACCTCTAACCTTGGAGCAAAGCATCTCCTTTCTGGTTTAACAGGAGAGTGTACAATGAAAGATGCTTGCGACCTAGTTATGCCAGAGGTGAGAAGTCACTTTAGTCCTGAATTACTAAATAGGCTTGATGAG…
>Rh_FV5G19030.m.1:1-2415(+)	type:5prime_partial len:805	Probable beta-D-xylosidase 7 (AtBXL7), Precursor (putative)
CCATCCCCAGCTGCTATATTACTCTCACACTCTCTGTCTGCTTTAATTTCTGCATCTCAAACAAAAACCCCACACTCGAAAATGAAGCTCCGAGCTCTCATTCTCATCCCTGTTATCTTCTTCTCCACCCTCATCTTCCTCATTGATCTCACAGAGTCAACTCAGCCCCCATATTCATGTGACTCGTCCAACCCATCAACCGAGTCCTACCCTTTTTGCAAAACAACCCTCCCAATCCACGAAAGAGTCCATGACCTCGTCTCGCGTCTCACATTGGACGAGAAGATCTCCCAACTCGTCAACTCGGCCCCTCCGATTCCCCGACTCGGTATCCCGAGTTACGAGTGGTGGTCGGAGGCTCTTCACGGCCTCGCCGACGTCGGCAAAGGCGTTCGTCTC…
>Rh_FV7G35010.m.1:1-318(+)	type:internal len:107	Protein IQ-DOMAIN 14 (probable)
TTCGTTAGAGATTACGCGGCCATTGCTATTCAGACTGCCTTCAGAGGATATCTGGCGAGGAGAGCTCTCCGGGCGTTGAAGGCGCTGGTGAAGCTTCAAGCATTAGTGAGAGGCCACAATGTTAGAAAGCGAGCAAAGACGACTCTACAATGCATGCAAGCACTGGTTCGAGTCCAAGCTCGGGTTCTTGACCAACGAACTAAGAGGCTTTCGCATCAAGGAAGCCTAGATTCCATGTTCAGTACAGATCATCCCAATTCTAGCTTATGGGGGTCACATTTCTCAGACAGGAAGTCCATTTCAAGAGAAGAAGAAAGT
>Rh_FV1G15380.m.3:1-1254(+)	type:complete len:418	Tubby-like F-box protein 5 (OsTLP5) (similar to)
ATGTCGTTCAAACACATTGTTCGTGAGCTGAGAGAGATGAGAGATGGAATTGGGAGCATGTCGAGGAGAGTGGGTGAAAGGAGGCTTTGGCACAGTCGAACCATGTCGCATATTGCTCCTGATCTGGCTTCGACACCTCCAACTCCTTTGATTCAACAGGGTCAGTGGGCGAATTTACCTCCGGAGTTGCTTTCGGACATAATAGAGAGGGTTGAAGAGAGTGAAACATCGTGGCCTGCTCGGTCTGCCGTTGTCTTTTGTGCTTCAGTTTGCAAGTCATGGAGGGATGTTACGAGGGAGATTGTCAAAACTCCTGAAGAATGCGGAAGGCTCACATTTCCTATCTCATTGAAGCAGCCCGGGCCTCGTGAGTCTCCAATACAGTGCTTCATCAAAAGG…
>Rh_FV2G16690.m.2:1-306(+)	type:complete len:102	Growth factor receptor-bound protein 14 (probable)
ATGTTTGAGCTTACCCATGTCCACGATAATGAAAACCCTGATGAACCGAATTCTAAACAAGCTATTGCCTTGATGAAGGACAAGATTGACAAGATGAAGACTACAAAGAGGGCATCCCAACTTCCAGAGGTTCTTAATGATTTTGAAATAAATAAAGTATATGCATTCGTGCTTGGAAAAGAGACACGTGGAGGGGTGCGAGGATTTGGCATTGGAGCCATACCTGAACAAGTTCCTGGTGTACTAGTGCAGAAGAGATGTGTTCATTTAGAGGTACAAGCAATGAGAGAACAACATGAGGCTTGA
>Rh_FV5G31320.m.4:1-906(+)	type:5prime_partial len:302	Inositol oxygenase 2 (MI oxygenase 2) (putative)
TCACCACTCCAACTCCCCGGGGATATACTTGTCGATGAGGGCCTGGTAGTAGCTGGTCAGCTCCTTCATGTCGGGGAGATCATCGTCGGTCTTGGTGTACAGGTCGTATTTGTTGAACTCGAGCACCCACTGCATCATGTCCTTGTCCTTCTGGCTGCAGAGGTGCATGTAGTCGCCGCCGGCGTGCCAGGGGTAGAAGGAGTGGAACCTGATCATGCACAGGGCCTCCTCGGGAAGGGTGCACTTGTTGTGCTTGAGCACCTGGTAGAGGTACTCGTCGTGGCCCCAGGACATGGTGACGTTCTCCAAGCCGCACTCGGGCTTGTAGATACCGTACTTGGTGCTGTAGACGGGGTGCTTGCCGTCGGGGTTGTTCTGGAAGCTCGTGTCGCGGTACAC…
>Rh_FV3G27990.m.5:1-888(+)	type:complete len:296	hypothetical protein
ATGGATTTGAGTACAATGGATCGCGGGCAGTTGACCCTGCTAGGATCGGCTGGTTGTGTGATGCTCACAATGCATTTCACAGTCCAGTTATTGTCGCAACATCTCTTTTACTGGAAGAACCCAAAGGAACAGAAAGCTATAATAATTATCATTCTTATGGCTCCACTATATGCAATTGACTCATTTGTGGGTTTATTGGATATTCAAGGAAGCAAAGCAGTTTTCATGCTCTTAGACTCTATTAAGGAGTGTTACGAGGCTCTGGTGATTGCTAAGTTCTTGGCTCTAATGTATAGTTACCTGAACATATCTATAAGCAAAAATATTGTGCCAGACGAAATCAAAGGAAGAGAAATCCACCACTCTTTTCCAATGACTCTTTTTCAGCCTCACACTGTT…
>Rh_FV0G02330.m.1:1-396(+)	type:5prime_partial len:132	Protein TRANSPARENT TESTA 1 (similar to)
TCTTTGTCATCCAACAAACACCTAGCTACCATGCATCACCAAAAAGATGAAGACGACTCGGTTTTTCTCACTCTCGGCCCTCCCGGACAGCCAGTTCACCGCCACATCCAACAATCATCCTCCTCCTCATCTACCCAGCCTCACCATCAAAACCCTAATTATAGCACAAACCATGAGGATGGTGTCACAGTAGCCCTTCACATTGGGCAGCCCTTTACCACTTCTGGACCTTCAAGCAACAACAACAACAACAATGTTCACATTGGTGCTCCTATGGAAGGCCAGTACTGGATCCCTTCTCCAGCGCAAATCCTCGTCGGCCCAACTCAGTTCTCCTGCCCCGTCTGCGGCAAAACCTTCAACAGATACAACAACATGCAGGTGAGATCACGCTAA
>Rh_FV3G10980.m.6:1-2361(+)	type:complete len:787	Potassium transporter 11 (AtPOT11) (similar to)
ATGGCTACTAATGAAGAAACTGGTGGCAAAGGTGGAGTGTGGGTTTTGGATCAGCAGTTTGATCAGCCTATGGATGAGGAGGCCAAGAGGCTTAGAAATATGTACCAAGAAAAGAAAATTTCAACAGCAATTCTTCTGCAGCTTGCATTTCAAAGCCTTGGTGTGGTCTATGGAGATTTAGGCACATCTCCTTTGTATGTCTTCTACAATACATTTCCCAGGGGAATTGACGATCCCGAGGATTTAATTGGAGCTTTGTCTGTCATTATATATTCCCTCACTCTTATTCCCCTTGTGAAGTATGTTTTTATCGTCTGTAGAGCAAATGACAATGGTCAAGGTGGAACATTTGCTCTTTATTCGTTACTCTGTCGACATGCCAAACTTAAAGCTATTCCT…
>Rh_FV0G14200.m.1:1-1464(+)	type:complete len:488	Obtusifoliol 14-alpha demethylase (putative)
ATGGATGTGGATACCAAGCTTCTAGATGGGGCTCTGCCGATTGTGGCAACTCTGGTATTAGCTGTCCTAATCGGAGTGATTATAATCCGGCGCAGATCTGGACACCGGCTTCCTCCGACTGTGAAGGCCTTGCCTTTGATTGGGGGATTGCTTCGGTTCTTGAAAGGCCCCATTGTGATGATTCGTGAGGAGTACCCAAAGCTTGGGAGTGTGTTCACATTGAATCTGTTTCACAAGAAGATTACGTTCTTGATTGGTCCTGAGGTTTCCGCGCACTTTTTCAAGGCGCCGGAGTCTGATCTTAGCCAGCAGGAGGTGTACCAGTTCAATGTGCCCACTTTCGGACCCGGAGTTGTGTTTGATGTGGATTATACGGTGAGGCAGGAACAGTTTAGGTTC…
>Rh_FV3G25630.m.1:1-1407(+)	type:5prime_partial len:469	Mitogen-activated protein kinase kinase kinase ANP1 (probable)
CTACACCAACAAAACCCAAAGAAAAACCTCTCTCTATATGCCATGGTGATGGAGTGGACTAGAGGACCAACGATCGGCCGCGGCTCCACCGCCACCGTCTCTCTAGCCACATCAGCCCTCTCCGGTGAGGTCTTCGCGGTGAAGTCGGCCGAGCTTTCGCAGTCGTCGTTCTTGCAAAAGGAGCAGTGTTTTCTATCTAAGCTGAGCTCTCCTCATGTGGTCAAGTACTTGGGTTGTGATGTTAGCACTGAACACAATGACCCTATGTACAATCTTTTCATGGAGTACGTGCCCGGCGGCACGCTTTCCGATGCGATTCGAAGACATGGAAAGGAGATCGAGGAGTGTATGATTGGATCATACACGCATCAGATTGTGCAGGGTTTGGAATATCTTCAT…
>Rh_FV7G37450.m.1:1-537(+)	type:complete len:179	Putative endo-1,4-beta-xylanase (Xylanase) (probable)
TCACTTGCAACTCAAAACTTGTACCGCTTTGGCCTTGGTATCCACATGTATTGTGCAGTTCAACTCGGAAGATTTCTTCTTCTTGATAATGTTCAGAAGATGAACCTTACCATCCAACTTAGCGTACGCCGTCAACGTCACACTCCCGGAGCTAATATCACTCGATGTGATCTTGTTCGAGTTCAACGACACCGTCACATTGATCTTCTTGGTCTTCTTCGCCTTGGCTTTGTCCTTGGATATGGTGCCCTCTCCTATATCAGTGCCTTTGTAGCTGAAAGTCGCCTTGGCGCTGTCGAACTTGTAGTGGCCAAAGTTCTTGTTCTTGACTGTGACAAGCGCGTTGAGATCGGCTTTGAAGGAAGAGTTGCTTGTGGTGAGAGTGGTGACGTCGACGGA…
>Rh_FV4G22870.m.2:1-1062(+)	type:complete len:354	Probable ATP-dependent helicase PF08_0048
ATGGGCGAGTCGAGTGACTCAGTTTCTATTGACATTGATGTGATACCTTTAGGAGGGAAGGAATGTGTGGTGAAAACAAGCAGAGGTTCAGTGTCTGTGTTTGTTTGTGGGGATCAAGGAAAGCCTGCTTTGATAACGTACCCAGATGTTGCTCTTAATTACACGTCTTGCTTCCAAGGCCTCTTCTTTTGCTCAGATGCAGCTTCTTTGCTACTTCATAACTTTTGCATTTACCATATTGATGCGCCAGGACATGAGTTGGGAGCTGATGTGATATCTTCAGATGTTCCTCTTCTTAGTGTGGATGACCTCGCAGACCAGCTAGTTGAAGTGCTTGATTTCTTTGGGTTGAAAGAGGTCCTGTGCTTGGGTGTGACAGCTGGTGCTTATATCCTTACA…
>Rh_FV3G37710.m.1:1-528(+)	type:5prime_partial len:176 2030 (MBP) (probable)
TATCCGGACGAATATTTAACTGCAGTTCATGGACGGTATTGTGACAACTTGTTGGGCGCCGTATGCGTCGTCAACTCACTTACTTTTAAGACCAATAGAAATACTTACGGACCCTTTGGTTGGACGTCTCAAAATGAAAAACTGATCAACTTATTCCCTTGTTTCTCAATTCATATGCCTGGAAGTGAGATTGTTGGCTTTCATGGCAGATCAAGCAGGAGTAAGTGGTTGGGTGGTATTTATTCAATAGGAGCCTATGTAAAGCCTTATCATCAACAAATTGAATACCCTCCGTCAAAAGCTCTGATGCTTTATCCATCAGAACCTCCACGTCTACCTGAATTTCATTCTCAAACCAAGCTCAATAAAGATGACAGACCTCAAAACCATAAACATTAT…
>Rh_FV6G05950.m.1:1-573(+)	type:5prime_partial len:191	hypothetical protein
CTGAGCTTATTGTTTGCCTTTGTGCTTGTTCACGCCTTCCTCCTCCATTCTTCTCCAGTATATTGTAATGAAGAAGAAGACGATCTTTTCGAGGAACTCAACAGTTTCAGGGGATCCCTAAACCTTACAGCCTTCACAGAGAACGAAAAGGCCGATTGTATAGCCGACGAAATCTCGGATGAGCTAGAGGATGAGCAATGCTCTAGAGCAGCTGAATACCAGATTAAACCAGGAAATGGTCCTCAGTTCCCCTCCTTCACCAAGTCCTTAACCAAGTGTGACATAGACAACAGCACCACAACTGGTGGGATCATTTTGCCTGTTTGTGTGCACAATTTGGACCCAGATCTGGTGCGTAAAAATTATACTGAAACCAAATTTGCTCAGTTTCTGAATGAT…
>Rh_FV5G00790.m.1:1-2067(+)	type:complete len:689	LRR receptor-like serine/threonine-protein kinase GSO2, Precursor (probable)
ATGGGTTCGATTCGTTTTCTCATTTCTCTGTTTCTTGTGCTCGGGGTTTTTACCCCTCCACCGCGAGTTTGTGGAAATGCAGAGCTCGGAGCACTGCTGCAGCTGAAGGCCTCTCTTGACCCAGAAGGCAAGTACTTGAGTTCATGGACTGAACATGGTGATCCGTGTAGTGGAACATTTGAAGGTGTGGCGTGTAATGAGAAGAGCAAAGTGGCTAATGTTTCTTTGCAGGGGAAGGGTCTTTCGGGTCGGCTTTCGCCGGCGGTGGCCGAGCTCCGGTGCTTGTCCGGTCTGTACTTGCATTATAATAACTTGTCAGGGGAGATTCCGAAAGAGATTGGAGCTCTAACTGGGCTTACTGATCTGTATCTCAATGTGAATAATCTCTCTGGGGGTATA…
>Rh_FV6G19150.Contig1:1-2544(+)	type:complete len:848	Serine/threonine-protein kinase CTR1 (putative)
TGGAAATGCCCGGTAGGAGATCGAACTACACGCTTCTCAGCCAAGTCCCCGACGATCACTTCGCTGCGGCGACGGCGACGTCGTTTTACGAGTCGGAGGGGAAGAACAACAATAATAAGGCGAAGGGGGATAGCAGAGGGTTTGATTGGGAAACGGGAGGCGGCGATTACCGGGCGGCGCCGGCGAATCGGATCGGAAACGTGTACTCGTCGGTCGGATTGCAGCGGCAGTCGAGCGGGAGCAGCTTCGGAGAGAGCTCGCTGTCCGGCGAGTACTACGCGCCGACTCTGTCGACCACGGCGGCGAATGAGATTGACGGATTCGGGTACGTCAACGACGACGGGTTTAAAACCGGCGGAGGAGGCGGTGAGTTCAGAGGGAAAGGAGGAGGGATGGATG…
>Rh_FV7G39420.m.1:1-2091(+)	type:5prime_partial len:697	Rho GTPase-activating protein gacO (probable)
AGATTTAGCATTAAATCTAGGAACATCTTTCTTGTTCAAAAGGAGTGGTTTGCAACTTTGCATAGCTTAGCGTTTGTTATGGGTTGGGGTGGAAGAGCCTCGAAGAGAGGTGGTGGAGATGGTGGAGGAGGGGAGAGAGACACCACCACTTCTGGTTGCATGTGTGCTCTTTTTCAGCTCTTCGATTTCCATCAACTTCAGTTCCCTAATTTACACCACCAACAACACTCTCTACGCCCAGAAGATCTCTCTCTCCCCAAAGGTGTTGAAGCACCAAGGAATAGCTTGGATTCATCTGAGGAAGGGACTTCATTGTCATCTATCACAAAAGAAGAAGAAAGTTTAAACAGTCCTATTCTGAAAATCCAACAAATCAAAACAAGTGGAGGCACAGTATCA…
>Rh_FV5G23410.Contig1:1-495(+)	type:complete len:165	Retinol dehydrogenase 11 (RalR1) (probable)
ATGCACGATTGGGACCTCTGCATGTTCTTATCAACAATGCTGGGATATTTTCTATTGGAGAGCCCACAAAAATTTTCAAAAGATGGGTATGAAGAGCACTTGCAAGTGAATCATCTGGCTCCAGCACTGCTATCAGTATTGCTACTGCCATCCCTTATTAGAGGCTCTCCAAGTCGAATTGTTAATGTCAATTCCGTTATGCATTATGTTGGGTTCGTTGACACAGACGACATGAACGTTGTTTCTGGGAAAAGAAAATATACAAGCTTAGTGGGTTATTCGAGCAGCAAGCTCGCACAGATTATGTTTAGTAGTGTCTTACATAAGCGGCTGCCTGCTGAAGCTGGTATCTGTGTAACATGTGTTTCTCCTGGTGTTGTCCAAAAAAATAGTAACGAG…
>Rh_FV5G10590.m.2:1-585(+)	type:5prime_partial len:195	ATP-dependent Clp protease adapter protein clpS (similar to)
AGGCGCTGGCCCCCGAGCCACAAAACCAGTACATGCCACACATTCCCTTCCCAGCTATTCTGGCTCACGAGCTCAGAGTCTCAGAGACACAGAGAGAGTGAGACGCCCATGGCTGCCCTATGCGGTCGAGTCCCTCTTTCACCCACCCAAGTTTTCAATCTCACTAAATCAGGAGGCGATAAACCCTATTTTCATAAACAATGCCCAAATCGGAGCGCCGTGATGACTGCAACAACCACTGTGCTTGGAAAAGGAGGTGGGTTGTTGGAGAAGCCAACCATAGAGAAGACCACACCTGGTCGTGATTCTGAGTTTGACTTGAGGAAATCAAAGAAAATGTCCCCGCCTTATCGTGTGATGCTGCATAATGATAACTTTAACAAGCGGGAGTATGTTGTC…
>Rh_FV3G34530.Contig1:2069-2497(+)	type:3prime_partial len:144	hypothetical protein
ATGCACGCGCGCCACCGCAATCCCGGAAATGGGTACCGGTCTAATTCCATGGGTATGGACCGTATCGGAATGGGTCGGATCTCGCCGGAGGGCTCACTCCGCGGCCATGGCTATTACAACAACAACAGCTCCAACAACACCAACAACAACTTCAATCGCGGCTACGGCCGGTCGAAATCGTTCCAGCCGCCGCCAGCTCCGCCGCGAAAGGGGGACGTCTTTATGGACGCGGGCCGGATGGCGGCGGAGTATCTGGTGGCGCAGGGGCTGCTGCCGGCGAGCGTGCTGTCGGCAAAGTGGCAGAAGAAGCAGCAGGTAGAGTTTGAGGGTGATCACATGAGAGAGGAGGGGAGGACGTCGGCGCTTTCCCGATTAGGAAATGTTTCGGAGGGAGGAGGG…
>Rh_FV0G12310.Contig1:1-2277(+)	type:complete len:759	Cyclin-dependent kinase G-2 (probable)
ATGGCGGCTGGAAGACATGGGGGTTATCGCGAAAACGAGTTCAGGGAGCGAGAGTCCAGTTTCGAATTGCCGCGGAGGGATTTAGCTTCTGCTAAGGAGGACTTGGAGCGGATGGGGAATGGGAATCGTGATGTTCACAAGGGCCGCGTTCGGGATTTGAGAGATAGAATCAGGGCTAGGTCCAAGGAGAGGGCAGTGGCTAATGGTGGATACCGATCCTCTTCGAGTAGGAGTGATTCCGGCAGCAGTGGCGGTGGTGGGGGGCTAGTAGTAGCCGGTCGCGGGCCTAAGCCGTGTGGGTTTTCTGCCAAGGCATTGGATAGGGAACCTGGTGAATTGTCAAGTGAGAGCGGGTCTGATGATGCTATTGAATCCGGGTCGCAGGGCAGAGATGTAGAG…
>Rh_FV2G09210.m.2:1-510(+)	type:internal len:171	12S seed storage protein CRA1 beta chain, Precursor (probable)
ACCATTGAAAGAAATGGCCTTCACTTGCCTTCTTACACCCACGCTCCACAACTCATTTACATAGTCCAAGGAAGTGGTTATCTATCTACTGTATTTCCTGGCTGTCCTGAGACTTTCGAAGAATCTGAACAATCTGATGAAGAACAGCAATGGCAAGGGCAGCAGGGGCGCCATGGACAGCAAGGCCGTGGACAACGGGGTCAACAAGAACAAGAAGAGGAAGAACAACAACAACGCCAACGCCAACAGGGACAACAAGGCCATGGACAGCATGATAGACAACAAGGGCAGCAAGGCCAACGGGGACAAGAGAGCTTCGAACAGCTAGACAGACACCAGAAGGTTCGACGCATCAGAGAAGGTGATGTGATTGCTATTCCTGCTGGAGTCACTTACTGG…
>Rh_FV7G23850.m.1:1-561(+)	type:5prime_partial len:187	Putative ripening-related protein 1, Precursor (similar to)
CGAGAGAAAATGAAGAGCTTCTTCTCAACAGGGTCTATTATAGCCATTCTTCTTTTGGCAATTTTCTTGGTTAGTGAAGCTCAGCAATGTAGTTCAAGTGGTGAAATCACAGGAACTCCTGGACAATGTAACCAGGAGAATGGCGCCGAGTGCTGCGAAGACGGAAAACCGTACCCAACATACACGTGCTCGCCACCTGTGTCTGGCAACACCCAGGCCAAACTCACTCTTAACAGCTTTGAAGCAGGCGGTGATGGAGGAGGCCCATCCAAATGTGACAGCCAGTACCATGATGACAACACTCGAGTTGTGGCATTATCCACCGGATGGTATGACAATAACTCAAGGTGCTCTAAGTACATCACAATTAACGGTAATGGGGTGAGTGTGGACGCCATG…
>Rh_FV7G06340.m.1:1-663(+)	type:complete len:221	Mitochondrial substrate carrier family protein H (probable)
ATGGGTTTTGCATATGGTAGGCTCATCAGCAATGAGATTGGAGACACAAACAGTAGCAGCAGGTTCTGTAATTTCTGTTCAGAACATGGTGGTGGTTACTGTGATATTGCCGCAGAGGCCCCATTTGAGGAGAGGAAGAGATTGGTGGCCATTAGAAATTCATTGAAGGAAGTTGAGAACATGGTCTTGTTCTTGGAGAGATTAGATTCTAGGCAGATGATGGATATGAATGCAGCATTCAACAGTTTGGAAGAAAGCAGACTAAATCTATTAGCAAATGTGACAGAATATAAAGGAAGGGCACTTGATGTTCTGACAGAACTGAATGCACGTTTCGGACTCCAAAATGGTGCGCCTTTTGATTGGGATTTGAGAGAGGGATTGAAGAAAAATGTTGAA…
>Rh_FV5G14940.m.2:1-435(-)	type:internal len:146	Small nuclear ribonucleoprotein Sm D2 (similar to)
TCATTTGGGATTCCTGAGAACGATGATTACAGAATCTCCACGGATAAACATCTTGCTGATGAACCTGTCTTTGTTTACCGCTTGGGCTTTCTTCTTGCCTTTTCCGGTCCTTGGAACCTCAGTCCACATCTCCTTGACATTTTCCAGAACCATGTTGCAGTGCCGATCAAATGCTCTCACAGTGCCAAAAAGCTTTCTGTTGTTGCGGCAATTGATGAGGACCTGTGTATGATTCTTGACACTCATCATGAGAATCGAGAGTGGTCCTGTATTGAACTCCTCTTCTTCATTCCTGGCACCATCTTCTTCCATTGGCCTGCTGGACATCCTGAGCTGAAGGTAAGGTCTTCTAGACTTGATCCAGGAACTGCACGTCAAAACCTTTGCTGTGAGAGGAAG…
>Rh_FV2G29820.Contig1:1-657(+)	type:5prime_partial len:219 1170 (probable)
AAAACTCTAAATCTCAGATACTGCAGTGTATCAGAAATCCCTGATAGTCTCAATTGCTTATCCACATTACAAGATATAGATCTAAGTGGAACCATGATTGAGAAAATACCTGCAAGCATCAAATATGTTTCCGGGCTGCGCAGGCTAAGCTTGTACGTATGCAAAAAGCTTCGATATTTACCAGAGCTCCCATCGCAGCTAGAAGAATTGGACGTGGGTGAGTGCCACTCATTGAAAAGCGTGGCAAGTTCAAGGAGTACACTCATGCAACCTCGGGAACAATATAGAGTTCCGCGTTATGATGAAGAGAGTGGAGAGGAAATCTCGTTTCCTAATTGCTTCGAATTGGATGAGAGTGCAAAGAACAACATAATGGGTGATGCAGAGCTTAGAATTACG…
>Rh_FV7G00400.m.3:1-309(+)	type:3prime_partial len:104	Ethylene-responsive transcription factor WRI1 (similar to)
ATGAAGAGGTCTCCTAGTTATTCTTGCTCTTCTTCCTCTTCTTCTTCATCTTCCTCATGTGCTGGCCCTGAAATTCCAACCACCCTGAAACAATCAGACAACCCCAAACCCAAACGCAGTAGAAAAACCCACAAGAACTCTGCAGAGAAATGCCCAGACTCAGGCGGAAGAAGCTCAATTTACAGAGGGGTCACCAGGCATAGATGGACTGGAAGGTATGAAGCTCATCTCTGGGATAAGACTTCATGGAATGACATTCAGAAAAAGAAAGGACGGCAAGTTTATTTGGGGGCCTATGATAGTGAGGAT
>Rh_FV0G39070.m.2:1-384(+)	type:complete len:128	Shaggy-related protein kinase epsilon (similar to)
ATGAAGGCTCTCAAAGACCATGACAAAGATGAAACGCCACCTGAAAGTGTCCATCGCTATGTTCTTTATGAATGCCGCAGGTGGAATCTTGTTTGGGTAGGAAAGAAAAAGGTGGCCCCACTTGAGCCCGATGAAGTAGAAATGCTTTTGGGTTTCTCTAGAGACCACACAAGGGGAATAAGCAGGACAGATAGACACAAGTCACTGGGAAATTCATTCCAGATTCAGACAGTGGCTTTCCACCTGTCAGTTTTGAAAGATCGATTTCCCAATGGCATCAATGTCTTCTCGCTCCTCTGGGATTGTTGGTGCAGAAATAGCTCTTTATCGGGTTGGTATCCCAATGAAGAATGTTGTGTCAGTGGAGATTTCAGATGTGAGTAG
>Rh_FV1G26040.Contig1:1-939(+)	type:complete len:313	Probable 1-deoxy-D-xylulose-5-phosphate synthase, chloroplastic (1-deoxyxylulose-5-phosphate synthase), Precursor (similar to)
ATGGGAAGTGGTACTGGACTCAACTTGTTCCAGAAACAATTCCCAGACAGATGTTTCGATGTTGGGATAGCAGAACAGCATGCTATTACCTTTGCTGCTGGCCTAGCTGCTGAAGGCCTTAAACCTTTCTGTGCTATTTACTCTTCATTTCTTCAGAGGGGTTATGATCAGGTGGCTCATGATGTAGACTTACAAAAGCTCCCGGTGAGATTTGCTATAGATAGGGCTGGTCTTGTAGGTGCAGATGGTCCAACACATTGCGGAGCCTTTGATACAACTTTCATGGCTTGTTTACCTAACATGGTGGTCATGGCCCCTTCTTCTGAGACTGAACTTATGCACATGGTTGCCACGGCTTCTGCCATAGATGATAGGCCTAGTTGCTTCCGATACCCCAGA…
>Rh_FV6G42490.Contig1:1-390(+)	type:complete len:130	UPF0737 protein AFP3 (ABI5-binding protein 3) (probable)
ATGAGTTTTGTTTCAATGGCGAAAACAGAGGAAGGTGGAAACAGAGCAACCCGGCAGCTTTTCTCAATGCCAGTGAGTAATTTTCAGGGAGATCTATTGAGGAGAATTGTTTCCGGCGACGATTTATCTCAAAAAGTCGTCGTTGACGAGCCGGTGCAAGATTCCGACGACGTTGAGCTCAGCCTGGGGCTGTCGTTGAACGGTCGGTTTGGGATGGACCCCAGAGCCAAGGCGGGGCTGCAACTCAAAACGATCGTCTTCAGTCTCCGACTTCTCGCCTGCCACGAGGACTCCGGTGAGAGAGGACGAAGCAACGACGTGTCGTGCACCCCGGCCGTGTATGGTGCCTCTGATGAGGACTTGCTCGCTTCCGACGGAGACAGAGGATGA
>Rh_FV6G32950.m.1:1-1716(+)	type:complete len:572	hypothetical protein
ATGCTGGGTCGGTCCACATTTTCCAGAACCGGAAACTTCCGGCCTGAGAATCTGGGCCCCAATGCGGTTGCTTTGATCGGAAACCTGTGCTTCACGTTTTTCGTGTTTGGGGTACTAATCTTCACCATTATTGCCGCCACTTATGAACCTGAAGACCCTTTGTTTCACCCATCAACCAAGATCAGCAGTTTCCTCACATCCAAATCCAATGCCACTTTCAAATCCGATGACACTGAGGCCAAGACCGGCGAGAATTTCCTGGCTCCCAATCAAACCGAGTTTGAGAGCTTCATCAATGCAACTGATGTTGCTGACTTGAAGTCGGCTGCGACCGTGGCGGTGGAAGAGGCTAGAGAGGCTGAAGTGGTGCCCGGCTCCGATTGTGAGGGTCCCATTGAT…
>Rh_FV3G33310.m.14:1-393(+)	type:5prime_partial len:131	Retrotransposable element Tf2 155 kDa protein type 1 (probable)
TCCACCAAGCTGACAACTGGAGCCATTGAAGAATTGAAAAAAGAGCAAGCCAGTCTCAATCAGCAGTTGAAGGATGAAGAAATGGTAGAAGGTGCTGCCACGAACAATGGTAAGCAAGACGATTATGGAGACGAGGGTGATGAGGAAGTCGATTATGGGGAAGAAGAGGAACAAGGTGACTATGATAATGAATCTGGAATCGACTACGACATAGGAGATGACACAGCTTTTTACATAGAAACCTTATCCCCATTTTACAAGGGTGAGGCCACCTTTGGAAAAGGAGAAGGTAATACAATGGACATCAACATGGTTTATGTCCTACCTTCAGAACTCAAAGCTCAACCAGGTCAGTCAAATGAACTGATCGGCGACTTTGTTGCCGATCGATAA
>Rh_FV2G42030.m.1:1-633(+)	type:complete len:211	Large subunit GTPase 1 (probable)
ATGATTGCTTGTGGTGTATTGCCAATTGATCGAATGACTGAAAAGAGGGAGGCTGTGCAGGTAGTGGCTGATCGAGTTCCAAGACATGTTATTGAAAAAGTGTACAATATTGATCTGCCAAATCCCAAATCCTATGAATTGCAATCGCGGCCACCTCTTGCAGCTGAACTTATGAGAGCCTACTGTGCCTCTCGTGGGTATGTTGCCTCAAGTGGGCTGCCTGATGAAACTAGAGCTGCCCGTCAATTGTTGAGGGACTACATTGATGGGAAGCTGCCCCATTATGAAATGCCCCCTAGAATGACAGATGAAGAAGATGACGTGGGACACATCTTGTCTGAACAGCATGAATCAGATTCATCTGATATGGAAACCCCTCCAGATTCTGATGGTGAAAAT…
>Rh_FV3G31770.Contig1:1-729(+)	type:5prime_partial len:243	Putative ATP-dependent RNA helicase rha-2 (probable)
AATCCAAATGGTGTTTCTGGCGGTGTGAAGGAATTTTTGTGGATCTATGGTAGTCAGAAAGATGTTGAAACTGTTTGGAGGGATGATGAGAAGCTTCTCTCAGTCAATGAGGAAGAGCTCTTACGCCAAGCTATCTGTGCTGGTTGGATAGATAGGGTTGCCAAACGCATTGAAGGAAGTGCATATCAGGCCTGCATGGTCAAAGAGACTGTGTTCCTCCACTGGCAGTCACCTGTTTCTAAAATTGCTCCTGAGTTTTTGGTGTACAGTGAGTTGATCCAGACAAAGAAACCTTTCATGTACGGCATTACTTGTGTCAGTCCAGATTGGCTCGTCAAGTATGGTCTGCTTGCTATGTATGATCAGCGCTTGTGCACTTTTTCAAAAGAAACTCCGCCT…
>Rh_FV2G23970.m.1:1-564(+)	type:complete len:188	Putative AC transposase (probable)
ATGCGGTTGCGGTTTTCAATATTGAACAACCGAATGAAGCGGTTTGGTTGCGGTTTTGGCACAACACCGATCCGCACCGAACCGCGCCCACCCCTAGTTAACATGGCACCCAAGAAGAAGGTGAACAAAATCGACGGAGGGTGGAAGAAGCAGTGGTTCGGAGCCGGAATATTCTACGAAGGGTCGGAAGACATAGAAGTGGACGTGTTCAAGAAGCTCGAGAAGCGCAAGGTATTGAGCAACGTCGAAAAAGCTGGGCTTCTGACCAAGGCCGAGGACCTTGGGCTGACACTCTCGTCCATTGAGAAATTGGGCCTGCTCTCAAAGGCCGAGGGATTGGGCCTGCTCAGCCTGCTTGAGACAGTCGCAGGCTACTCTCCCGCCGCTTTGGCCTCCGCG…
>Rh_FV5G30300.m.1:1-1488(+)	type:5prime_partial len:496	Serpin-ZX (probable)
ATATTCCGATCTTTGTGTTCAGCCCTAAAACCCCGAATCAGAAAAACCTCACCACCATCAACAATGGCAGCAACCCACTCCCTCCTCGGCCGTTCACAGGCCCTCCGTCCAAATTCTTCCGGCCACCGTCTGCCGGTTTCCTTTCTCGTTCTCTTTCTCACTTTCGTCATTGTATGTATTTCTCTCTTTTGTCCTCTCTCTGATCTGCGTTACCAGAGCCCAAACTCCGATCCTAACACTTTCAACGCCGATGACCATATCAATCCGATCCCGTGGAGTTCAATGAACCAGACCCAGAAAGCCAGAGTTCAAACGTACCTCAGCAACCAGACTGAGGTGGCTTTTACTATCATGAAGCAGCTGTTTTTGAGTACTGAAGCCAAGAACAAAAATATGGTG…
>Rh_FV7G31640.m.2:1-381(+)	type:5prime_partial len:127	SET and MYND domain-containing protein 4 (probable)
CTGAAGGCTTTGCCCCATTGGCTTGAACAGTGCACACACTTTGCAAGATCTAGATATCTGGGTTGTGATAGTCTCAAGCTATTTCCAGAGTGGTTGCAAAACTCAAAGTCGCTCTACAGACTAAGGATTGTAAACTGCTCCAGAATGTCGGCTTTGCCCCGAGGAATGTGTCAACTCACTGCTTTGACAGACAGTGGGGCTATCCTTTGGAATTCAACACTGTGGCCTAAGAAAGTTATGCATCCTGAAATTTTATCAGACCCACCATACATGTATTACTCGCAACAGTATTTAGGTTGCAAACCATTGAACAAAGTTAGCAAAGGATTACAATCACTGTCTATGAAGAAGAAAAGATCAGAACAGGAGAGACTATGCTGA
>Rh_FV2G03470.Contig1:32-451(-)	type:5prime_partial len:140	Probable voltage-gated potassium channel subunit beta (similar to)
GTTGACATTATCCGAACCGCCTTTGAAAATGGTATCAACATGATCGACACTGCCGAAGCCTACGCTAAGGGAGAATCGGAAAAACAAATTGCTCGGTCTGCGTCGCACAGACCTCATCATCACGACAAAAACTCTTCTGGGGTCTTCGCGAGGGTCCTAATGATGGTGGTCTCTCGAGAAAAACACATAATTGAGGGCACAAAAAGAGGCGTTGGAGCGTCTGCAAGTCGACTATGTCGACGTTATTTTCGCCCACAGAGCAGATCCTACTGTTCCCATGGAAGAAGTTGTCCGTGCATTCAACTGGGTTATCGAGAAGGGCTGGGCCTTTTACTGGGCTACGTCCGAATGGAGCGCGCGCGAAATGGAAGAAGCGCACAGTGTTGCCGCACAGCTGAA…
>Rh_FV7G29350.Contig4:1-492(-)	type:complete len:164	Protein yippee-like (putative)
ATGCAGTCCTGTTATCATGATCCGCTCTTCTTTCTCTCCATCTGTGACATTTACAACATTATCGAAAAGATAAGCCTTTCCATGCCTGCAGTGAAAAGACCGAGAGAGAATGTCATCAGCAAGAGCAAGATGGGTTCTGCAGTACTTGCAGCTATAGACGTGTCCTTCAAGAGTCAGCAGAAACAGCCTTCCCATGTTTTCGTTCCTCTACAGTTCTTGATTTTCTTCTCCCTACAGAACCACCAAGATCGACCACCGTGTTACACAAATTGGGAAAGCCAAAATGAAACCCAGAAATCACGTAGGATCAAAATTCAAGGAAATGAACCTGAAACAAAAAAAGAGAGAGAGAGAAGAGAAATGTGGGTGTACAATGCAGGTAAAAAAAATGTGAAGAGG…
>Rh_FV7G14150.m.1:1-1584(+)	type:complete len:528	Pyruvate kinase, cytosolic isozyme (PK) (probable)
ATGCTTCCGAATCACTTGCTCCTCGAAGAGCCTATCAGAATGGCCTCCATCCTCGAGCCTTCTAAGCCTACATTCTTTCCTGCATTGACAAAGATAGTTGGAACACTTGGTCCAAATTCCCGATCCGTTGAGATAATCTCCGATTGCCTGGAGGCAGGAATGTCTGTGGCACGGTTTGACTTCTCATGGGGCGATACTGATTTTCACCAAGAGACATTGGAAAATCTGAGGATTGCCATCAAGAGTACCAAGAAGCTGTGTGCAGTTATGCTAGACACAGTGGGTCCAGAGTTGCAGGTAGTGAATAAAACTCAGTGCCCCATTTCTCTTGAGGCAGAGAACGTGGTTGTCCTAACACCTGATCAAGATAAAGATGCCACTCCAAAACTCTTACCCATA…
>Rh_FV3G26460.m.2:1-699(+)	type:complete len:233	Transcription initiation factor TFIID subunit 6 (TAFII-50) (probable)
ATGGCATCTTCTTCGGACTCATGGATGAAGGAGTATAATGAAGCAGTAAAACTTGCTGATGATATCGGTGGTATGATATCTGAACGGAGTTCATTTCCCGCATCAGGTCCAGAAACTCAGCGTCATGTCTCTGCTATTCGGAGGAAAATTACAATATTGGGGACTAGACTTGATAGCTTACAGTCCGAATTGTCAACACTTCCTGGAAAGCAGCCCATAACAGCCAAAGAGATGAATCGTCGGAAGGACATGGTTGCAAATTTGAGATCAAAAGTTAACCAGATGTCTTCAACGTTGACATCAAACTCTGGTAACAGAGACAGCTTGCTTGGACCTGAAATAAGTAAAGCTGATGCCATGGGCCGAGCAGCTGGCCTGGACAACTATGGCCTTGTTGGT…
>Rh_FV3G41270.m.2:1-513(+)	type:5prime_partial len:171	TMV resistance protein N (similar to)
ACAGGTTTTCAACGTAAAATGTCTTGGATCTGCACATCACCACAGATTGTGCAAAATTTGAAATCACTCGATTTGGGAAATTGCGATGCTGTAACAACTTTGTCCGACTTCTCTAGATTCCCAAACTTAGAGGAGTTAAAAATAAGAGGTAGCAGAAAAATTGATAAGTTTGAAATTGTGGAAGAGATGAAATCCTTAAAAAGGCTGGATCTAAGCGGTACTGCAATCAAAGAATTACCTTCATCAGCAATCAGATATCTCATTAATCTGGAACAATTAACTTTATCAGGTTGCAAGAAACTTGAACATGTGCCGTGCAACATTTTTGAGTTACAACATTTACGGCTTCTTGATCTCTCGGGTTGTGAAAAGCTGGTTACATTTCCAACAAAGTCAAAG…
>Rh_FV6G16430.m.6:1-333(+)	type:complete len:111	ADP-ribosyl cyclase (ADRC), Precursor (probable)
ATGGTGGAGCAGAAGTGTAAGGATAGTTGGATATGGTTTCTGGAGTTGTTGGCTGATGACTTAGACATTAGGAGTGATGGAGCTCGGTGGACGTTTATATCTGATAAACAAAAGGGTCTTTTACTAACATTTGAGGTGGTTTTTCCAAGTACGGAGCACAGGTTCTGTGTAAGACATTTATGGACGAATTTCAACAAGAAGTTTTCAGGGAAAGCTTTGAAGGACCAATTATGGGCCATCGCAAAGTCAACCACAATGGCTTACTTTACTAAGGAGATGGTCCTAATGAACCAGATGGAGCCAGGGGCTTATAACTATCTCATAGGTTTGTAA
>Rh_FV3G14630.Contig1:206-1555(+)	type:complete len:450	Intracellular protein transport protein USO1 (Int-1) (probable)
ATGGATACTATCAGACCCAAATCGGCTCCGATCAAGCGGAGCAAGCTGGTCAGGACTTTCCACAAGGTCATCAGCCTCCGAGCCGCCACCAAAATCGCTTCCAACAATGGCATTTGCAAGCTCAAACCGAATACCAAAGCCACCAAAGAGGAGTACGATTTCGAAAAGATGGAGGATCTCAAAGCCAAGAACAGAGCAGTCATGGAGGCTTTACTGGCCAAGCTCTTCGCCGGAATCACTTCCATTAAAGCAGCCTATGCCGAGCTCCAAATGGCACAAGACCCTTACAACAACGAAGCCATTCAGGTGGCTGACCAGGCCGTAGTGGACGAGCTGAAAGCCATTTCAGAACTCAAACGCAGCTTCTTGAAGAAAGAGCTCGATCTCTCGCCGCAAGTG…
>Rh_FV3G12350.m.1:1-1608(+)	type:complete len:536	Protein kinase G11A (similar to)
ATGTCTTCAAATCCAGGATCTGATTCAGAAGAAATACCATCTGGACGGCAGATGATGGTATCTAATGGCCGGAGTGGTACCAATTCCTCCAATAGCAAGGATTATGACCCCAAAAAAGTGGATAGCGTAGCAAAATCTAGTGGTAGTTCAACTCAGGATCCAAGTTCAAAACAAATGGACCTTGGTAGTAAGACTATAGCTGAATCAACCACCACCAGTAGTCGTCCTTCTCCAAGCCCAATGCTACCTGCAAAATCTGAATTTCTAACCAATTCTATCCCCAGCCCTGGCCAACGAAGTCGCAATAACTCTCGTTCTGATAGCTTAGACAGTATCACCGCACCCATAAGGCCTCATACTGGTGGTGACATTCGGTGGGATGCAATCAACATGGTCTCT…
>Rh_FV2G25930.m.9:1-1074(+)	type:complete len:358	Endonuclease (probable)
ATGGTCAATGACGATGATATCAATGTTTCCAACAAAGGTGATTCATCTGCAACTCAGCTTCCACAAATTGTCACAGTACAAAGTGACAATTCCAATTCCTCTCATATTGGCATGAAACTTGACGATACCAATTATTCACTCTGGTCACAAGTTGTGGAGATGCATGTTGCTGGGCGAGAAAAGTTTGGATATTTGACTGGTGAAATCCCACAACCTTCACCAAAAGATCCAACCTACAACAAATGGAGGGCTGACAACGCTCTAGTCAAAGGCTGGCTGATCAATTCAATGTCTTCCACTTTGATGGGCAACTTCATTCGTCTTCCTACAGCTAAGGCGGTTTGGGATGCTGTTGCTAAAACCTTCTATGATGGCTCAGATATGTCTCAAGTTTATGAG…
>Rh_FV0G02560.m.1:1-684(+)	type:5prime_partial len:228	Piriformospora indica-insensitive protein 2, Precursor (similar to)
TTAGGAGGGTCAATTTCTCAAGTGGGTGATCTGAAAAACCTGACCCTTTTGGACCTGAGGAACAACAACTTCTCAGGTGGGTTGACCAAGTCAATTCAAGAGATGCATTCCTTGGAAGAGATGGCCTTGTCCAACAACCCAATTGGTGGAGACCTCAATACCATAGAATGGCAAAACATGGATAAATTGGTCATTTTGGATCTCTCTAAAACAGGGTTAACAGGGGAGATTCCAGAGTCCATATCAGAGTTAAAGAGGTTGAGGTTTTTGGGTCTAAATGACAACAAGCTCAGAGGTAACCTCTCACCAAAGCTTGCAACTTTGCCTTGCGTTAGTGCACTTTACCTACATGGGAACAACCTGACAGGGGAGCTTAAATTCTCCGAGCCGTTTTACGCC…
>Rh_FV1G21830.m.1:1-1962(+)	type:complete len:654	Limkain-b1 (probable)
ATGCGTGGAGATGCGAACGGAGTGACGGCGAACATGGCGGAGCAGCAGTACGTGACGGCGAAGACGTCAGTGTGGTGGGACATAGAGAATTGCCAGGTGCCCAAGGTGTGCGACGTCCACGCCATCGCCCAGAATATTAGTTCGGCGCTGGTGAAGATGAACTACTGCGGCCCCGTCTCCATCTCCGCCTACGGCGACACCAATCGCATCCCCGCCTCTGTACAGCACGCGCTCTCCAGCACCGGCATCGCCCTCAATCACGTCCCAGCAGGTGTAAAAGATGCAAGTGACAAGAAGATTCTAGTTGATATGCTTTTCTGGGCAGTAGATAACCCTGCTCCTTGCAATTATCTGCTTATTTCCGGAGACAGGGACTTCTCTAATGCTCTGCACCAGTTA…
>Rh_FV1G10660.Contig1:1-948(+)	type:5prime_partial len:316	Chlorophyll a-b binding protein, chloroplastic, Precursor (similar to)
CCAGAACACGTGGCGAGTTGCCACTGGTTCTTATTCTTCCTTCTGTGCCACTTAAGTTATTATGGAGGATTATCCATCTTCATAGGACTAGGAGTAGAAACAGTGTCACACAGTCTGGAAGTTGAAGCCTTTTCCAAAGGCTCAAAGCTATCAATTATGGCCTTGGCCATTGCCTCTTCTGCTCTCTCAAGCTTCCCAACCAGGGAAGTGCCTTGGAAATATTCCCCAGGATTAAGAGTCACAACATGTATGCTAGGGAGAAATAGTACACGTGTTGGAGCAAGCAAAGGGGTGTCAAGTGTTTGTGAACCACTCCCTCCAGATAGACCATTGTGGTTTCCTGGTAGTTCACCTCCTGAGTGGCTTGATGGCAGCCTTCCCGGTGATTTTGGCTTCGAC…
>Rh_FV0G12110.Contig2:39-1358(+)	type:complete len:440	Lysine histidine transporter 1 (putative)
ATGGCCGAGGCTACTCTGTCAGATGCTGAGCTTGCGAGACAGAAGCAGATCAACGATTGGCTTCCCATCACTTCTGCTAGGAATGCCAAATGGTGGTACTCCGCTTTCCACAATGTCACTGCTATGGTTGGGGCTGGTGTCCTTAGTCTTCCTTTTGCCCTTGCAGAGCTTGGCTGGGGTCCTGGTGTGGTTATCCTTATTTTGTCATGGGTCATCACCCTATACACACTATGGCAAATGGTTGAGATGCATGAAATGGTGCCTGGCAAGCGGTTCGATAGGTATCACGAGCTGGGTCAACATGCCTTTGGGCCGAAGCTAGGGCTCTGGGTTGTGGTGCCCCAACAGGTAGTTGTTGAGGTTGGTGTTTGCATAGTCTATATGGTGACAGGAGGAAAA…
>Rh_FV6G10420.m.3:1-3687(+)	type:5prime_partial len:1229	Symplekin (probable)
GTGGCTCGCCAAGCCATTACTAGTGGGAGTGAGTTGTTTCGCTGCGTTCTAGAGAAGGTTGCACTTCAGGGTCTACATTCTAGCGAGTTGGACAGTTTGCTTGAGTCATCGTGGTCATGGATGTTGAAGTTGAAGGAGGAAATATTCTCGATAGCTTTTCAGCCAGGAAGCGGTGGAGTGAGGTTGCTGGCATTGAAATTTGTCCAGGAAGTTATTCTTCTTTATACTCCTGATCCTAATGGCTCCCAAGAGCCCCCAGCTCATGAAGGACAATTGGTGGAATTTAATATATCTTGGCTTCGTGGCGGTCATCCCCTACTCAATGTTGGAAATTTGTCAATTGAGGCTAGTCAAAGTTTGGGCTTATTGCTTGATCAACTAAGGCTCCCAACTGTTAAG…
>Rh_FV3G11550.m.3:1-588(+)	type:internal len:197 7430, chloroplastic, Precursor (similar to)
TCCTTCTTCTCTGCCCACCTCCTCTCCCAACCTTTACACACATTCTCTTCCCTCCAAATCCAACAACCCACATCTCCCAAAAGGACCACTCCACCCCCCAACTCCTCTCTTCTCAAACCCATCTCCGATTCCCGCTCATGGATCGACACCATTCGCTCCCAAACCCGGTCCGGTCACTACAAAGAAGCCATCTCAACCTACATCGAAATGACCCGTTCCGGTATCGAACCCGACAACTTTGCCTTCCCGGCGGTCCTCAAGGCCGTCACGGCCCTTCAAGACTTGAACTTGGGGAAGCAGATACACGCCCATGTTGTCAAATTTGGATATGAGTCATCTTCTGTCACCGTGGCGAATACTCTTGTCAATGTGTATGGGAAATGTGGCGATATTGGAGAT…
>Rh_FV5G20920.m.1:1-759(+)	type:complete len:253	RING finger protein 214 (probable)
ATGGAGGTGGAGGTCCCCGGTTCGAAACCCTCGGCTGCGGCGGCGAGGCTGAGGAGAGGGGATTCCGAGGAGGATCGGCTCAGGGTGAAGAGGAAGACTCTTCAGGCCGTGCTTAACCAGTGCCAGAGAGCTCTTGAATCGCTCGGTACCACCTCCGGCGACGGTGTCGATGATGGTGATGACGATGACGATGAAGAAGAAGATAGGGACGGTGCTGGTTCTGGTGGTGACGCCTTTGACGAAGGCGGTGGCTCCACGACGACTTCTCGTGCTGACTGCGAAGCTGATGAGTTGTGCAATCTTCTTAAATCTAGAGTTGAGTGCCCAGACTTCCTGCAAAAGTTAGAATCTGCACAAGCATCAGTTCCACAAAATATTACTGAAGGCAATTCTTGGGAT…
>Rh_FV5G35530.m.1:1-2988(+)	type:5prime_partial len:996	Potassium voltage-gated channel protein Shab (probable)
CTTTCCCTTCTTCTCCCTCCATCTTCCTCCACCTCTTTTTCTTTCTTTCTACCACAACTTCTTCTCTCCTTGCCAAATTCTCGGCAACTTTTCCCGGAGGAAACAATTATGTCCGACCCCGAAGAGGACCGAGGTCCCGCCATTTTCCCCAAGTCAAAGAACCTGGACGCCATGGACTTTGATATCGACGTTTCCTGGCCCTTGGATCAGATCCAGTTCCTCTCTAATCCCACCTCCCCGCTTCTCTTCTCCCCCGCCGACGACCCCTGTTCTCCTCTCTGGGCCTTTCCCGATGTCGATCATGACAAGCTCGCCGGCGGAGGAGGCCGAGCTCTTCCCGACCCGGCCCAATTCGTTTCCGATGCTAATCCGGTTGTGGAGAAGCCAAGAGAGAATGAG…
>Rh_FV7G05000.m.2:1-651(+)	type:5prime_partial len:217 2890 (probable)
CTTCCACGTATTTCAAGTCGAATGGGAATCCAAAGGCTTTGCTTTGGCCCCTATAATTACCAGCAGCTTCAAGAGATCATTTCGAGTCGGCTTAGAGGAATTGATGCATTTGAAAAACAAGCTATAGAGTTCGCTTCAAGAAAGGTAGCAGCTATTTCAGGAGATGCTCGTCGTGCATTGGAAATATGCAGGCGTGCAGCTGAAATCAAAGATTACCGCATAAAGAAGCTAATTTCAACTCCCAACAATGCTTCTAAAGAAAAAGCACTTGTTGGTATGGCAGAGGTTGAAGCAGCCATACAAGAAATGTTCCAGGCACCTCATATCCAGGTGATGAAAACTTGTTCCAAACTGGGTAAAATCTATTTGACTGCTATGGTGTATGAACTCTATAAAACA…
>Rh_FV3G39620.m.3:1-5271(+)	type:complete len:1757	PH-interacting protein (PHIP) (probable)
ATGAATTATTCAAGAGGTTTTACAGGAGCTATGGCTCTTCAAAAGTTTCCTTGTGGTGATGCACCTTCTGTTAGTATGAAACCCTTGAGCTTTCTCAGTAAGGTGCATGACAGCACTCTACATGAGGATGTAGAGACAAATCATGCCAGGGAACAAGATGTGGATGTTGACCTCAGAGAAGTGTATTTCCTCATTATGCATTTTCTTTCAGCTGGACCATGTCATAAAACTTGTGTACAGTTCTGGAATGAACTTCTTGAACATCAACTTTTACCTAGAAGATATCACGCATGGTATTCAAGGAAAGGCATGCATAGTGGGGATGAAAATGATGATGGGCAATCATTCCCCTTAAATTACAATATGTTGGTGGCAAGGTATCCTCACATTGAGCAGGAT…
>Rh_FV2G49990.Contig1:80-1108(+)	type:complete len:343	Glutamyl-tRNA reductase 2 (GluTR 2) (probable)
ATGGGAGTTCGGATAATGTTGTCGCGGACGAAACAGAACTCCAACAGCATCAGAAACTCGAGAAGCTGTTCATATCAACTCGTGCCGGCAAGCATTACCAAAAGGGATATTGTGCGTGGTGTGGAAAGTTATATTGTAACTGGTTCAAAGCTAGTTGAAATAGGTACCAAGTTATCAGAAGATAGCAGGAAATATGGTGCTGAAAAAACTTGCACCACTGGTAACACATTATCCCGCGCTGCACTGAGTTTTGGAAGAGCTCGTGCCCAGATGGAAAAGGAGTGTGGAATTCTATTGAAAGCCCTTGGCACACAGGTTGCAGAGCCTTTAAGAGCGATGGTAGTGGGTGCACCCCTGGAAGGGATGCTCGACATCTTGCTCAACGATACAGTAGAATGC…
>Rh_FV0G30000.Contig3:1-1827(+)	type:5prime_partial len:609	Copia protease (probable)
CCAGCTCTCCCTAATGTTGAGGATTGCAATCCATCTATCAATCCTGCTGTTCCAGTTCAAGAAGTTCCAGCTGTCCTTTCTGATCCAGAGATTGATATGCAATCTGTTGATGAGCCCACGTATCCATCTGCAGTTGTTCTTCGTAGAAACCCTCCACGAGAACGAGGTCCTCCATCAAAGCTCAATGACTATGTAACCTACAATGCAAGGTATCCGATGACACACTTCATCTCTTATAATAAATTTTCATCTGCTCATTCTGCATTTCTGAGTGCCCTTGATAATACTCATGAACCTCAAAGTTTTGAGGAAGCCAATCATCTTGCTGAATGGAAGCAGGCTATGACAGATGAACTTCAAGCTCTCAATGATAATAATACTTGGAGTATTGTTCGAATT…
>Rh_FV4G05710.m.1:1-1452(+)	type:complete len:484	Protein IQ-DOMAIN 31 (similar to)
ATGGGAAAGACAGGCAAATGGCTTAGAAGCTTCTTGACAGGAAAGAAAGACAAAGATCACAAGGACAAGGAAAAATGTCCAACTACTACTACCACCACCACCACTAATCAGAATTGCTCACCTGCCACTACTCACGATCAGAATCCCACCACTCCAAATTCAACACCAAAGGAGAAGAGGAGGTGGAGTTTCAGAAGGTCATCTGCCACATCCCCAGCTTCAAAGGACTCAAATGTTGTAGAAGCATCACCAACCACACCACCACCTGTGCACACAACATTGGATTTCTCTGATAATTATGAGCAGAAAAAACATGCCTTGGCAGTGGCAGCAGCCACAGCTGCTGTTGCTGATGCAACTGCAGCAGCTGCACAAGCTGCAGCTGCTGTCATGCGGCTG…
>Rh_FV6G16430.m.12:3-365(-)	type:internal len:122	ADP-ribosyl cyclase (ADRC), Precursor (probable)
CACTTTGGCACCATCCTGAAATGTGATGTTCTTCTTAATAATTTGTGTGAAAGTTTCAATGCTTTCATTTTACATGCTAGAAGCAAGCCTGTGATTTCATGCTTTGAAGATATTAGAGTTAAGATGATGAAGAGGATTGCAATGAGAAGAGACAAGATGAGCAAAGTTGTGGACCCTATCTGTCCCATGCCTAGAGAACTCCTAGAGAAGAACAAGATTAAATATGCAATTGATTGCATACCATATGGGTCTAGCAGCCCCCAGATTGAGGTAGAAAGCTTTGGAGGATCTAAGCATGTGGTTGACCTGCCAGGAGGACATGTGCATGTAGGAGATGGGACCTCACAGGCATACCATGCAAGC
>Rh_FV3G42230.m.1:1-339(+)	type:internal len:114	Poly(A)-specific ribonuclease PARN (AtPARN) (putative)
CCCCGAGACGAGAGCTCAGACAATGCTCTTCGCACCATGAACACTCACACTCACCGCCAGGTGAGGGCGCTCTCACGTGCCCTGTCACGTGCCCTATCCCAGTCGACCTCCTCTTCCTCAGCCGCACAACCCTCCTTCCCTCTGAAAAACGTGACCAAATCGAACTTCGAGCCGGTTCTCGCCGAGCTCCGCCGCCACGTCGCCGCCGCCGACTTCGTGGCCGTCGACCTCGAAATGAGCGGAGTCACCAGCGCGCCGTGGCGGGACTCCTTGGAGTTCGACCGCTCTGACGTCAGCTACCTCAGGTCAAGGACTCGGCGGAGAGTTCGCCGTGCTTCA
>Rh_FV1G17470.m.2:1-996(+)	type:5prime_partial len:332	Probable cinnamyl alcohol dehydrogenase (CAD) (similar to)
TGCTCTCTCTGTATCTCTCTCTCTCTCTCTGCGAAAATGGGCAACTCGTCCAGGGACGACTCTGCCACCGACGGCGACGCCTCTAGCGGCGGCGACGCCAAGCCCTCCAATTCCAGCCTCTATTCCGAAGGCGAGAAGATCCTCGCCTACCACGGCCCTCGCATCTACGAAGCCAAGGTTCAGAAGGCAGAGATCAGGAAAAACGAATGGAGATACTTTGTTCACTACCTTGGCTGGAATAAAAATTGGGACGAGTGGGTAGGTGTGGATCGCATATTGAAGTACACTGAAGAGAATATATTGAAGCAGCAAGCTCTTGACAAGAAACAGGGCGTAGACAAGAATACAAAGTCAGGACGTTCCGCTCACACGAAGCCAAAAAGTTCTGCTGATGCAAAA…
>Rh_FV3G18260.Contig1:50-628(-)	type:complete len:193	Heterogeneous nuclear ribonucleoprotein A1-like protein 2 (hnRNP core protein A1-like protein 2) (probable)
ATGGACCCAACCAAGAAGCGCAAGCTCGACGAGAACGGCGTCGTTTTGGACACCGACCCCTCCATCCCCAAGCTCGATCGCGAAGACGCCCGGAAAATCATCGAGCGATTCACCCCCGATCAGCTCATCGACGTCCTCCTCGACGCCATCTCCCGCCACTCCGACGTCCTCGACGCCGTCCGATTGATCGCCGATCCCGACACCGCCCAGCGCAAGCTCTTCATCCGCGGCCTCGGCTGGGACACCACCACCGAGGGCCTCCGCAGCCTCTTCTCCGCCTACGGCGAGCTCGAGGAAGCCATCGTCATTCTCGACAAGAACACCGGCAAGAGCAAAGGCTACGGCTTCGTCACCTTCAAGCACGTCGACGCCGCCTACCTCGCCCTCAAGGAGCCCAGC…
>Rh_FV7G06240.m.1:1-2961(+)	type:complete len:987	Protein SUPPRESSOR OF PHYA-105 1 (probable)
ATGGCAGCAAATGTGGTAAGGATTGGAGAACTTAAGCAAAAGGATTGTGATCTCAAACCAGAGGGTAAAACATTGTTGGGGTTACCAGCGATGCGCACCGATAATTGTAGTACTAATATGGAGGAGAAGGATTTGAGTAAACGTGTAACCTCCTCATCTGGATACGAGTCACTCTGCAGAAGTCCTCGTTCCATAACTGGCATTGCCCCTGATGCTCAAGAGTTAAAATTGAAATATCTAAGGAATCCAAACTCAGCTGATTATAGTCAGGTAGGAATTGGGTTTAGAAGTAAGGATTCACATGGTGATTCTGTGTCAGAAGAAAATGATCAGATGTTGTTGAGAGTTAGACGCGAGCTTAGAGAAATCCATTCTGGCATCAGGAGTCCGAAGCCTTCT…
>Rh_FV2G03550.m.1:1-2418(+)	type:5prime_partial len:806 2860 (putative)
TCCTCCTCTAAACCCTTCTTCCCCAACCACCACCAAACCCAAAACCCCTCTCAGCCACCACCATTATCACCACCTCCACCACCACCCATCACCCCAATTCTCCAAGAGCTCCTCCTCCACCCAAACCCCTCAACCCCTCAATCCCAAAACCCCACTTACCGCAGAACCCGCACGCGCATCGGCCGCTCGCGTGACTCCAACCGAGGCAAGCCCTGGTCCCACCACCGACTCTCCTCCCAAGGTCAGCATATCCTAGACTCCTTTATCAACTCACCCTTTGACTCCTCTAAGCTAGACGAACAGCTTCATAGTCTAGTTGAGTTGCATAGAGTTGAGTTTGGGTTCAGCATGGACTCTTTGTCTTTGGATGTTCTGGGTATTGTCAAAGGCTTAGCCTTC…
>Rh_FV4G18130.Contig1:1-1134(+)	type:internal len:379	Pre-mRNA-splicing factor ISY1 homolog (probable)
ATGGGAGAGATCGGCCGCAAAGTCGCCGAGATCCAAAACGAAGGCCTCGGCGAGCACCGCCTCCGCGACCTCAACGACGAGATCAACAAGCTCATCCGCGAGAAGACTCACTGGGAGCGCCGCATCGTCGAGCTCGGCGGCCCCAATTACGCCAAGCATGCTCCTAAGATGACCGATCTCGACGGCAACATCGTCGACGTTCCGAACCCGAGCGGCCGCGGCGCCGGTTACCGGTACTTTGGCGCGGCGAAGAAGCTGCCGGGTGTCAGGGAGCTTTTCGAGAAGCCGCCGGAGCTGAGGAAGCGGCGGACGAGGTATGACATTTACAAGAGGATTGATGCCAGCTATTATGGGTACAGGGACGACGAGGATGGGGTTTTGGAGAAGCTGGAGCTTGTG…
>Rh_FV5G31540.Contig1:1-1188(+)	type:5prime_partial len:396	DNA repair endonuclease UVH1 (AtRAD1) (similar to)
CCAACAACTTCCGAAATGGTCCAATTCCACGAGCACATAATCGCCGACCTGCTCGACGAGCCGCCCAACGGCACCGGCCTGGTGATCCTCTCCTCCGGCCTCTCCCTCCCCAAACTCATCTCCTCCCTTCTCCTCCTCCACACTCCTTCTCAGGGCACCCTCCTCATCCTCTCTCCCCACAACCCCTCCTCCTTCAAATCCCAACTCCTCCACCACTACCACCCTAACCCCATCCCCGAAATCACCGCCGACCTCCCCGCCACCCACCGCAACTCCCTCTACTCCTCCGGCAACCCCTTCTTCATCACCCCCCGCATCCTCATCGTCGATCTCCTCACCTCCCGAATCCCGACCTCTCAGATCGCCGGACTCGTAATCCCCGCCGTCCATTCCCTCTCC…
>Rh_FV4G05660.Contig2:1-1437(+)	type:5prime_partial len:479	Uncharacterized protein all1601 (similar to)
GAGGCTGAGCATAATTCAGAGAGCCTGTTATTCACTCTCACAATGTATTCTCTTTCTTCAATTCCTCTCCCACTCTCCATCGTTTCCTCATCTTCATCATCTTCATCTTCATCTTCATCTTCATCTAAAGGAACACAAGGTAAACCCAACTCAAAGTCACTGAAGCTTAGAGAGGACTGGAGACAACGCTCCAAACCCATTCCCCCTGGTGGCACTTACCCAGCTAAAGACCATTGCAGTCGTTGCGGGTTGTGTGACACCTATTACATTGCCCATGTCAAGGAAGCCTGTGCTTTTTTGGGAGACGGGATGTCCAAGATTGAAGGTTTGGAACCTGTAGTTCATGGTAGAGGGAGAAAGCCAGATTCTTTAGATGAAATGCACTTGGGTATCTATGAG…
>Rh_FV7G30570.m.1:1-1353(+)	type:complete len:451	Sodium-coupled neutral amino acid transporter 5 (probable)
ATGACGAACCAGCAAAACAACGATGAAGCCGGAGTGGTCACTCATCCTCTTCTCCATGACTTCAAAACCCTAGAAGGTCAAACTTCTTCATCATCCTCCATACAAGGCGCTTCATTTTCCGGCGCCGTTTTCAACATCTCAACCACCATGATCGGAGCCGGAATCATGTCTATCCCGGCCACCATGAAAGTGCTGGGAATAATTCCCGGGTTCATAGCTATCTTAGTAGTGGCTGTCTTGACAGAGGTCACGGTGGAGTTCATGCTAAGGTACACGAACTCCGGCAAGTCGGAAACCTACGCCGGCATGGTGGGGGAGTCGTTTGGACCGTTGGGTTCGATTGCTGTGCAAGTCTGTATCATCATAACCAACCTGGGTTGCCTCATCATTTATTTCATC…
>Rh_FV7G27680.m.3:1-423(+)	type:internal len:142	TMV resistance protein N (probable)
GCATGTAATAGCAAGTGGATTGGGGTTGCTTTATGTGCTCTAATTGTACCTCAACACAATCCGTCTGCCATTCCTAAAGTCCGTCATTTACATCCTGATACCTCTGTCATTTGTCGTTGGAGCAGAAATTGTAGTGGTTGGAAAGGTTTCAGATCCTATGTAAAAGAAATTGTTTCAGATCACCTTTTGCTACTTGTTTTGCCCAGCAGTGTATGGAAACTTCAGAACTGTCTGGATGACACATGTAATGAGGTTGAGTTTGTCTTCGTCATCGATCAAGCTGTGGGAAATAACAGATGCCTGCAGGTAAAGAAATGTGGGGCCCGTGTATTGTACGAGCACGGCATGGAAGAGCTTATCAGTAGAATGAATCAATCCAAAAGCAGTAGCATTTCTCTT…
>Rh_FV3G12980.m.1:1-342(-)	type:internal len:115	Serine/threonine-protein kinase PLK4 (PLK-4) (probable)
TCACAGCCCTTCAGGGGTCCAACCGTAGGAGCGTTGCGAGACGGAGAGCATCGAGGTCAGCAATGCAGAGGCTGTGGCTGTGTGGTAGGGAAGCAACGTCTCCACGCAGCAGCTCAACTCCACAGGCGACCTGAAAATGGCGTGAGAGATGGGGTTTTTGTTTTGTTTGGGGATGGTGAATGGTGCGGCGGCGGGTTTGGGTCGGGCTGCGGAGGCGACCCGAGAACCCAGAGTGGTTCTGGCCGCGGCGGAGCGGAGCATGGACCTAGCGGCGAAGGAGGCCATGGCTTTTGGGGTTTTAGGATCGGCGACTGTGAGCACTTGAGAAGTGGAGAAGAGGCT
>Rh_FV3G22920.Contig3:1092-2930(+)	type:complete len:613	Clathrin heavy chain 1 (similar to)
ATGGGAGTACTCCGTACACCTGAAACTGTTGCTAAATTTCAGGGTGTTCCTGTGCAAGCTGGGCAAACACCACCATTGTTGCAGTACTTTGGAACTTTGTTAACTAAAGGGAAACTCAACGCTTTTGAATCATTGGAACTGTCACGTTTGGTTGTAAATCAAAACAAAAAGAATCTTTTGGAGAATTGGCTAGCGGAGGACAAGCTTGAATGTAGCGAAGAGCTAGGAGATCTTGTGAAGACAGTGGATAATGACCTTGCTTTGAAAATATACGTCAAAGCCAGGGCAACTCCAAAAGTTGTTGCAGCCTTTGCTGAGAGAAGGGAATTTGACAAGATTTTAATATACTCAAAACAGGTTGGATATACACCTGATTATATGTTCCTTCTGCAAACAATT…
>Rh_FV2G15330.Contig2:2-1246(+)	type:5prime_partial len:415 4760 (similar to)
GACACGAGGGTCTCCAACTACCTCCCTCTCCTCACATTTCTCACATTTCTTCACCTGCCTCCTCCTCTCTCTCTATCTCTCAAACCCATGACGGAAATCACGAACCTGAGCTCCGACGTGACGGAGCTGATCCTCTCCTACCTCCCCATCCCGAGCCTCGTCCGAGCCTCCACCGTCTGCAAGCTCTGGCAATCCATCATCTCCTCCACCACCTTCTCCGCCACCCAAACGCAATCCCAATCCCACCCCTGGTTCTTCCTCTACGGCATCCACAACACCTCCTCCAAGAACAACCAGTCCTTCGCCTTCGACCCTCTCTCCAACCGCTGGCTCCGCCTCCCCACCCCCACCTTCCCTCCCCACCACTACTCCCACTCCTGCTTCCTCGGCGCCGACGGC…
>Rh_FV6G09830.m.3:1-750(+)	type:complete len:250	Gamma-interferon-inducible lysosomal thiol reductase, Precursor (probable)
ATGGCTTCTCATAAGTTCTTCTCCATCACTGTTCTAACAGCTTTGCTCTCGCTCTGCACCAATGCTCTGTCTCGTACGGAATACAATTGCTCTTCTCAGAAAGTTAACCTAACTATATATTATGACACTCTTAGCCCGTACTGTGAGGAATTCATTGTATATGAGCTTCCAAAGGCATTTGAGCTGGAACTCATGCACATTATCAACCTCCGTCTAGTACCATCTGGAAATGCTTACATCCAAGAACCTAACAACACCATCAGTTGCCAGGATGGCCCAGCTGAATGCTACTTGAACAGTATAGAAGCTTGTGTAATCAGCATCTGGCCGGATGTGAATAAACATTTCAAATTTATTCACTGTGTTGCATGGCAAAACTTGGGACGATTACAGTTAAAA…
>Rh_FV2G02820.m.2:1-1074(+)	type:complete len:358	Malate dehydrogenase, glyoxysomal, Precursor
ATGGCGTCCAGCGTAGAAGTGAATCAACGCATTGCAAGGCTCTCAGCTCATCTCTACCCTTCAAATCTCCAGATGGAGGACAGCAGTTCTGCTGTGAGAAGAGCTGATTGCAGAGCCAAAGGAGGAGCACCTGGTTTTAAAGTGGCTATTTTGGGTGCTGCTGGAGGCATTGGACAACCTCTTGCAATGCTCATGAAAATGAATCCACTGGTCTCAGTTCTTCATCTCTATGATGTCGTCAATGCCCCTGGTGTGACAGCTGATATTAGTCACATGGACACTGGCGCTGTGGTGCGCGGGTTCTTGGGGCAGGCACAGCTTGACAATGCTCTCACAGGTATTGACCTTGTGATCATACCTGCTGGTGTTCCAAGGAAGCCTGGAATGACCAGGGATGAT…
>Rh_FV0G32700.m.1:1-1455(+)	type:5prime_partial len:485	Laccase-17, Precursor (similar to)
GGGGCAGATGGTCCAGCATACATTACCCAATGTCCAATACAATCTGGCAACGGTTATGTGTACAACTTCACCATTATAGGCCAAAGAGGCACTCTTTGGTGGCATGCTCACATTTCATGGCTAAGATCAACCATCTATGGTCCCCTAATCATTCTTCCCAAGCGTGGTGTTCCTTATCCATTTACCAAACCCTACAAGGAAGTTCCCATCATCTTTGGAGAATGGTGGAATGCAGATCCTGAAGCAGTCATAAACCAGGCCTTGCAAACTGGGGGAGGACCAAATGTTTCTGATGCTTACACCATCAATGGACTCCCAGGGCCATTGTATAACTGCTCTGCCAAAGATACTTTCAAGCTAAAGGTTCAAGCTGGGAAGACATACCTTCTGCGCCTAATC…
>Rh_FV5G22520.m.1:1-990(+)	type:complete len:330 5750 (probable)
ATGGGTTTCAGAAACCTAGGAGATTTCGACACTACACTCCTAGCCAAGCAGATATGGAGGTTACATACTGAACCTAACTCTTTTTGGGCAAAGATGATCAAAGGTATATATTATCCCCATTCAAATGTTCTACAAGCGGGGAAAGGTTCTAGAGCTTCTTGGGCCTGGAGCAGCTTACTTGAAGGAAAAACCCTTATTGAAGAAGGGGCTAGATGGATGGTTGGCAATGGCTGCTCCATTGACATCTGGAAGGACAAATGGATTTTGAACTCTGAGCTGGGTTACATTCGTCCCATTATACCCATCTCACTTGATGTGCCTACCAAAGTGTCTAACTTGATTGATTGGGATTCTTATACATGGAATCTACAACCAATTATTAGCCTAGTTATAGAGAGA…
>Rh_FV2G50480.m.11:1-1431(+)	type:complete len:477	Sec14 cytosolic factor (PI/PC TP) (probable)
ATGGAGTCTGCAAATCTCCATCACCAGCATCATCAGCTCCAAGAGAATCTTGGTCATCTCGGGTCTTCTTCTTCCTCTTCTTTAGCTACTGCCCCATCTTACTATGGAGTTGGAATCAAGCATGCTTGGACCCAGCCTACTACTACTACTACTAACACCACTAATTTGAGCAACCCATCAAATTCAAGCTTCAACAGTAGTAGTTCTATTAATATGGTACCAGATTTGGGTTTTCACTGCTGGCCTCCTAGCAGTAGTAATAATTTGAATAGAGCTGGAAGCAGTAGTAGTATTAAGGAAGAGCTCTCATCATCTTCATCAGATTCAACCTTTCCAAAATTTACACAAATGCTGACCAGCCCCTCCACCACTAGTATTAACCTTGATGATGATGACTAC…
>Rh_FV0G24310.m.1:1-2292(+)	type:complete len:764	WD repeat-containing protein 48 (probable)
ATGCACCGAGTGGGTAGTGCTGGGAACACATCCAATTCTAGTCGCCCTCGTAAAGAGAAGAGATTAACATATGTATTGAATGATGCTGATGACAAAAAGCATTGTGCAGGCATAAATTGTTTGACTGTATTGAAGGCATCAGCGTCTGGATCTGATCACCTATTTACTGGGAGCCGCGATGGAACACTAAAAAGATGGGCTGTGGCCGAAGATGCCGCTACCTGCTCAGCAACCTTTGAGTCTCATGTGGATTGGGTTAATGATGCTGTTCTTGCAGGGGATAATACACTTGTTTCCTGTTCTTCAGATACCACCCTCAAGACGTGGGATTGCTTGTCAGATGGAACTTGTACCAGAACTCTTCGTCAGCATTCTGACTATGTCACTTGTCTTGCTGCC…
>Rh_FV1G02400.m.2:1-306(+)	type:complete len:102	Thiopurine S-methyltransferase (probable)
ATGTCCTCTCAATTTTCATCATCATTGATTCGGACTAGGAGGAATCTGAATCTGAATCTGCTGCCTTTGATTCCTCCCACAAGTAGAACAAGGGTCTTCCTCCAACTGAGGATGATGATGACGAAGAAGAGAGAGCAAGGAGACCCCGAGAGTCAGAGCCGGGAGAACCACAAACCTCGTGGTGTTAACGAGCTTCAGCAACTCTTGCACAGCGACTCTACAGGTCAAATGGGTTTTCTAATTTTTTTAAATCATTCAAAATGTGTTCCTTCCTTGATCAAGATGATTGAATCAATTATCAACTAG
>Rh_FV0G59870.m.1:1-444(+)	type:internal len:149	Retrotransposable element Tf2 155 kDa protein type 2 (probable)
CTGTATGGTAGGCCATGTAGATCTCTGATCTGCTGGCCAGAGGCAGGAGATAAGGTGTTATTAGATCCTGAGATTGTGCAGGAGACCACTGGCAAAATTTCAATTATCAGGGATAGGATTCGAACATCACAGAGTAGACAGAAGAGTTATGCAGATTTGAAAAGGAGGCAGGTTGAGTTTAAAGAGGATGATCATGTGTTCTCGAAGGTCTCGCCCATGAAGGGTGTGGTGAGATTTGGCAAGAAAGGAAAGTTATCACCAAGGTTTGTCGGACCTTTTGAAATTCTGGGAAGGGTAGGAGATTTAGCTTATAGGATTGCCTTACCTCCTAGTATGTCTGGTGTGCATAATGTATTCCATGTGTCTATGTTGAGGAAGTATGTCCAGGATGAGTCACAT…
>Rh_FV3G11780.m.1:1-1836(+)	type:5prime_partial len:612	LRR receptor-like serine/threonine-protein kinase GSO1, Precursor (putative)
GGACCAATCCCAGCTGAGCTTTCATCGTGCAAGAAATTGTCTCATTTTGATTTGAATGACAACCTTCTTTCTGGCATCATTCCCATGTGGCTTGGAAGTTTGCCTCAGCTAGGAGAGTTGAAGCTCTCCTCAAATCGATTCACAGGGCCACTTCCCCAAGAGTTGTTCAATTGTTCTAAACTGCTAGTGCTTTCTTTGAATGACAATTTGCTCAATGGAACCCTCCCTGCTGAGATTGGCAACCTGGGTTCTCTCAATGTCCTAAACCTCGACCACAACCAATTCTCGGGACCAATGCCCCCAGCCATTGGTAAGCTAGGCAACCTCTATGAGCTTAGGCTCTCCCAAAACAGCTTTGATGGTGACATACCCTATGAGCTTGGACAACTCCAAAATCTT…
>Rh_FV6G41080.m.1:1-1719(+)	type:complete len:573	Zinc finger CCHC domain-containing protein 8 (probable)
ATGGAATCTGAGGATTTTATTGCTCTCCCGGATTCTGGTGACTCTATTGAGGAGGTGAACGACGAACTTAATAATGAGAGTGACTCTAAAGAGGTTGATGCTCAACCTACAAACTCTGAGGATAAAGAAGATAAACCAAACAGTGAGGATCTAGGGCGGGAGAGCATTGATCAATGTGAAGAAGGCGAATGCATACCAGAAGCAAGCCTTGCGAATGAATTGGTTGATAACAATTCAGATATGGAAATCGAGGATATAAACAACCTCCCTGCTTTGACTAGTTCTGTTCCCAAGGAGGGGGATGTTGAGAATGTAAATATTGATTTGCACTCGACATTGTATGAGAATGGTCACCTTGCAGTTCAAGATACAAGTCCCTTTGGAATCCACAATACGGAT…
>Rh_FV3G21910.Contig1:1-1839(+)	type:complete len:613	Lysosomal beta glucosidase, Precursor (probable)
ATGGAAAAAGCTGAGGACTTGAATTGCATATACAGAAACCCAAATGAGCCCATTGAAGCTCGAGTGAAGGACCTCCTTTCTCGCATGACTTTGAGAGAAAAAGTGGGCCAGATGACCCAAATAGAGCGTCGGGTTGCCACCCCTTCTGCCATTAAAGACTTCTACATAGGGAGTATATTGAATGCTGGAGGCAGTGGGCCATTTGAGAATGCTGAGTCAGCGGACTGGGCCGATATGGTGGACGGGTTTCAGAGGTCCGCTCTCGAAACCCGGCTCCAGATTCCGATGGTGTATGGGATTGATGCGGTTCATGGGAACAATAATGTGTATGGTGCCACCATTTTCCCTCACAATGTTGGTCTTGGGGCTACCAGAGACGCAGATTTGGCTGAGAGGATT…
>Rh_FV5G18830.m.1:1-837(+)	type:5prime_partial len:279	2,3-bisphosphoglycerate-dependent phosphoglycerate mutase (Phosphoglyceromutase) (similar to)
CAAGGGCACTTTGCGGAGAAGCCAAGAACGTTGTTTCGCCGTTTTCTAAGTCAAAGACAACACTCCCACACCATGAGTGCCTACAAAATTGTTATGGTGAGGCATGGTGAGAGCGAGTGGAATCAGAAGAACTTGTTCTGCGGGTGGTATGATGCAAACCTCAGCCCCAAGGGTGAAGAGGAAGCTGTCAGCGCTGGCAAAGCTCTGAAAGAGAGTGGCTACCAATTTGACATCGCTCATACATCCGTTTTAACTCGTGCCCAGAAAACATTGGCAGCCATTCTGCAGGGCATTGGCCAGTCTGATTTACCTGTCGAAAAATCATGGCGTTTGAATGAGCGTCACTATGGTGGTCTGACAGGCTTAAATAAATCTGAAACAGCTGCCAAGTATGGAGAG…
>Rh_FV2G35880.m.1:1-372(+)	type:internal len:125	Helicase POLQ-like (probable)
[truncated: 41,875 more rows]
