# Supplementary material for: Using RNA-Seq to assemble a rose transcriptome with more than 13,000 full-length expressed genes and to develop the WagRhSNP 68k Axiom SNP array for rose (Rosa L.)
Source: Front Plant Sci. 2015 Apr 21;6:249. doi: 10.3389/fpls.2015.00249 (PMC4404716; doi:10.3389/fpls.2015.00249)
Supplement: Supplementary Table ESM 4 — InterPro predictions for the orthologous transcripts of cut and garden roses. The predictions originate from the related Fragaria (Fv) transcript. (csv) [file Table4.CSV]

Transcript	Protein_signature	Protein_domain	Annotation
Rh_FV0G00010.m.1:1-2097 IPR000767 source=FPrintScan,domainId=PR00364	Putative disease resistance RPP13-like protein 1 (probable)
Rh_FV0G00010.m.1:1-2097 IPR001611 source=HMMPfam,domainId=PF00560	Putative disease resistance RPP13-like protein 1 (probable)
Rh_FV0G00010.m.1:1-2097 IPR002182 source=HMMPfam,domainId=PF00931	Putative disease resistance RPP13-like protein 1 (probable)
Rh_FV0G00010.m.3:1-1551 IPR000767 source=FPrintScan,domainId=PR00364	Putative disease resistance RPP13-like protein 1 (probable)
Rh_FV0G00010.m.3:1-1551 IPR001611 source=HMMPfam,domainId=PF00560	Putative disease resistance RPP13-like protein 1 (probable)
Rh_FV0G00010.m.3:1-1551 IPR002182 source=HMMPfam,domainId=PF00931	Putative disease resistance RPP13-like protein 1 (probable)
Rh_FV0G00020.Contig1:1-2145 IPR001932 source=Gene3D,domainId=G3DSA:3.60.40.10	Protein phosphatase 2C 16 (AtPP2C16), Precursor (similar to)
Rh_FV0G00020.Contig1:1-2145 IPR001932 source=HMMSmart,domainId=SM00332	Protein phosphatase 2C 16 (AtPP2C16), Precursor (similar to)
Rh_FV0G00020.Contig1:1-2145 IPR001932 source=superfamily,domainId=SSF81606	Protein phosphatase 2C 16 (AtPP2C16), Precursor (similar to)
Rh_FV0G00020.Contig1:1-2145 IPR002182 source=HMMPfam,domainId=PF00931	Protein phosphatase 2C 16 (AtPP2C16), Precursor (similar to)
Rh_FV0G00020.Contig1:1-2145 IPR014045 source=HMMPfam,domainId=PF00481	Protein phosphatase 2C 16 (AtPP2C16), Precursor (similar to)
Rh_FV0G00020.Contig1:1-2145 IPR015655 source=HMMPanther,domainId=PTHR13832	Protein phosphatase 2C 16 (AtPP2C16), Precursor (similar to)
Rh_FV0G00020.Contig2:1-1434 IPR001932 source=Gene3D,domainId=G3DSA:3.60.40.10	Protein phosphatase 2C 16 (AtPP2C16), Precursor (similar to)
Rh_FV0G00020.Contig2:1-1434 IPR001932 source=HMMSmart,domainId=SM00332	Protein phosphatase 2C 16 (AtPP2C16), Precursor (similar to)
Rh_FV0G00020.Contig2:1-1434 IPR001932 source=superfamily,domainId=SSF81606	Protein phosphatase 2C 16 (AtPP2C16), Precursor (similar to)
Rh_FV0G00020.Contig2:1-1434 IPR002182 source=HMMPfam,domainId=PF00931	Protein phosphatase 2C 16 (AtPP2C16), Precursor (similar to)
Rh_FV0G00020.Contig2:1-1434 IPR014045 source=HMMPfam,domainId=PF00481	Protein phosphatase 2C 16 (AtPP2C16), Precursor (similar to)
Rh_FV0G00020.Contig2:1-1434 IPR015655 source=HMMPanther,domainId=PTHR13832	Protein phosphatase 2C 16 (AtPP2C16), Precursor (similar to)
Rh_FV0G00020.m.1:1-1053 IPR001932 source=Gene3D,domainId=G3DSA:3.60.40.10	Protein phosphatase 2C 16 (AtPP2C16), Precursor (similar to)
Rh_FV0G00020.m.1:1-1053 IPR001932 source=HMMSmart,domainId=SM00332	Protein phosphatase 2C 16 (AtPP2C16), Precursor (similar to)
Rh_FV0G00020.m.1:1-1053 IPR001932 source=superfamily,domainId=SSF81606	Protein phosphatase 2C 16 (AtPP2C16), Precursor (similar to)
Rh_FV0G00020.m.1:1-1053 IPR002182 source=HMMPfam,domainId=PF00931	Protein phosphatase 2C 16 (AtPP2C16), Precursor (similar to)
Rh_FV0G00020.m.1:1-1053 IPR014045 source=HMMPfam,domainId=PF00481	Protein phosphatase 2C 16 (AtPP2C16), Precursor (similar to)
Rh_FV0G00020.m.1:1-1053 IPR015655 source=HMMPanther,domainId=PTHR13832	Protein phosphatase 2C 16 (AtPP2C16), Precursor (similar to)
Rh_FV0G00020.m.3:1-420 IPR001932 source=Gene3D,domainId=G3DSA:3.60.40.10	Protein phosphatase 2C 16 (AtPP2C16), Precursor (similar to)
Rh_FV0G00020.m.3:1-420 IPR001932 source=HMMSmart,domainId=SM00332	Protein phosphatase 2C 16 (AtPP2C16), Precursor (similar to)
Rh_FV0G00020.m.3:1-420 IPR001932 source=superfamily,domainId=SSF81606	Protein phosphatase 2C 16 (AtPP2C16), Precursor (similar to)
Rh_FV0G00020.m.3:1-420 IPR002182 source=HMMPfam,domainId=PF00931	Protein phosphatase 2C 16 (AtPP2C16), Precursor (similar to)
Rh_FV0G00020.m.3:1-420 IPR014045 source=HMMPfam,domainId=PF00481	Protein phosphatase 2C 16 (AtPP2C16), Precursor (similar to)
Rh_FV0G00020.m.3:1-420 IPR015655 source=HMMPanther,domainId=PTHR13832	Protein phosphatase 2C 16 (AtPP2C16), Precursor (similar to)
Rh_FV0G00020.m.4:1-972 IPR001932 source=Gene3D,domainId=G3DSA:3.60.40.10	Protein phosphatase 2C 16 (AtPP2C16), Precursor (similar to)
Rh_FV0G00020.m.4:1-972 IPR001932 source=HMMSmart,domainId=SM00332	Protein phosphatase 2C 16 (AtPP2C16), Precursor (similar to)
Rh_FV0G00020.m.4:1-972 IPR001932 source=superfamily,domainId=SSF81606	Protein phosphatase 2C 16 (AtPP2C16), Precursor (similar to)
Rh_FV0G00020.m.4:1-972 IPR002182 source=HMMPfam,domainId=PF00931	Protein phosphatase 2C 16 (AtPP2C16), Precursor (similar to)
Rh_FV0G00020.m.4:1-972 IPR014045 source=HMMPfam,domainId=PF00481	Protein phosphatase 2C 16 (AtPP2C16), Precursor (similar to)
Rh_FV0G00020.m.4:1-972 IPR015655 source=HMMPanther,domainId=PTHR13832	Protein phosphatase 2C 16 (AtPP2C16), Precursor (similar to)
Rh_FV0G00020.m.8:1-423 IPR001932 source=Gene3D,domainId=G3DSA:3.60.40.10	Protein phosphatase 2C 16 (AtPP2C16), Precursor (similar to)
Rh_FV0G00020.m.8:1-423 IPR001932 source=HMMSmart,domainId=SM00332	Protein phosphatase 2C 16 (AtPP2C16), Precursor (similar to)
Rh_FV0G00020.m.8:1-423 IPR001932 source=superfamily,domainId=SSF81606	Protein phosphatase 2C 16 (AtPP2C16), Precursor (similar to)
Rh_FV0G00020.m.8:1-423 IPR002182 source=HMMPfam,domainId=PF00931	Protein phosphatase 2C 16 (AtPP2C16), Precursor (similar to)
Rh_FV0G00020.m.8:1-423 IPR014045 source=HMMPfam,domainId=PF00481	Protein phosphatase 2C 16 (AtPP2C16), Precursor (similar to)
Rh_FV0G00020.m.8:1-423 IPR015655 source=HMMPanther,domainId=PTHR13832	Protein phosphatase 2C 16 (AtPP2C16), Precursor (similar to)
Rh_FV0G00050.Contig1:1-654 IPR002192 source=HMMPfam,domainId=PF01326	Alpha-glucan water dikinase 1, chloroplastic, Precursor (similar to)
Rh_FV0G00050.Contig2:1-2391 IPR002192 source=HMMPfam,domainId=PF01326	Alpha-glucan water dikinase 1, chloroplastic, Precursor (similar to)
Rh_FV0G00050.Contig2:2490-4226 IPR002192 source=HMMPfam,domainId=PF01326	Alpha-glucan water dikinase 1, chloroplastic, Precursor (similar to)
Rh_FV0G00050.m.3:1-366 IPR002192 source=HMMPfam,domainId=PF01326	Alpha-glucan water dikinase 1, chloroplastic, Precursor (similar to)
Rh_FV0G00070.m.1:1-606 IPR004314 source=HMMPfam,domainId=PF03080	LIM and UIM domain-containing At1g19270 (probable)
Rh_FV0G00070.m.2:1-426 IPR004314 source=HMMPfam,domainId=PF03080	LIM and UIM domain-containing At1g19270 (probable)
Rh_FV0G00110.m.1:1-1287 IPR000719 source=ProfileScan,domainId=PS50011	AP-1 complex subunit mu-1 (similar to)
Rh_FV0G00110.m.1:1-1287 IPR001392 source=FPrintScan,domainId=PR00314	AP-1 complex subunit mu-1 (similar to)
Rh_FV0G00110.m.1:1-1287 IPR002290 source=HMMSmart,domainId=SM00220	AP-1 complex subunit mu-1 (similar to)
Rh_FV0G00110.m.1:1-1287 IPR008968 source=HMMPfam,domainId=PF00928	AP-1 complex subunit mu-1 (similar to)
Rh_FV0G00110.m.1:1-1287 IPR008968 source=ProfileScan,domainId=PS51072	AP-1 complex subunit mu-1 (similar to)
Rh_FV0G00110.m.1:1-1287 IPR008968 source=superfamily,domainId=SSF49447	AP-1 complex subunit mu-1 (similar to)
Rh_FV0G00110.m.1:1-1287 IPR011009 source=superfamily,domainId=SSF56112	AP-1 complex subunit mu-1 (similar to)
Rh_FV0G00110.m.1:1-1287 IPR011012 source=superfamily,domainId=SSF64356	AP-1 complex subunit mu-1 (similar to)
Rh_FV0G00110.m.1:1-1287 IPR017442 source=HMMPfam,domainId=PF00069	AP-1 complex subunit mu-1 (similar to)
Rh_FV0G00110.m.1:1-1287 IPR020635 source=HMMSmart,domainId=SM00219	AP-1 complex subunit mu-1 (similar to)
Rh_FV0G00140.m.1:1-1818 IPR000312 source=Gene3D,domainId=G3DSA:3.40.1030.10	Anthranilate phosphoribosyltransferase (probable)
Rh_FV0G00140.m.1:1-1818 IPR000312 source=superfamily,domainId=SSF52418	Anthranilate phosphoribosyltransferase (probable)
Rh_FV0G00150.Contig1:3-1286 IPR000836 source=HMMPfam,domainId=PF00156	Ribose-phosphate pyrophosphokinase 3, mitochondrial, Precursor (similar to)
Rh_FV0G00150.Contig1:3-1286 IPR005946 source=HMMTigr,domainId=TIGR01251	Ribose-phosphate pyrophosphokinase 3, mitochondrial, Precursor (similar to)
Rh_FV0G00150.Contig1:9-506 IPR000836 source=HMMPfam,domainId=PF00156	Ribose-phosphate pyrophosphokinase 3, mitochondrial, Precursor (similar to)
Rh_FV0G00150.Contig1:9-506 IPR005946 source=HMMTigr,domainId=TIGR01251	Ribose-phosphate pyrophosphokinase 3, mitochondrial, Precursor (similar to)
Rh_FV0G00160.m.1:1-1704 IPR019378 source=HMMPfam,domainId=PF10250	DUF246 domain-containing protein At1g04910 (probable)
Rh_FV0G00170.m.1:1-1923 IPR000111 source=HMMPfam,domainId=PF02065	Alpha-galactosidase, Precursor (probable)
Rh_FV0G00170.m.1:1-1923 IPR002241 source=FPrintScan,domainId=PR00740	Alpha-galactosidase, Precursor (probable)
Rh_FV0G00170.m.1:1-1923 IPR013785 source=Gene3D,domainId=G3DSA:3.20.20.70	Alpha-galactosidase, Precursor (probable)
Rh_FV0G00170.m.1:1-1923 IPR017853 source=superfamily,domainId=SSF51445	Alpha-galactosidase, Precursor (probable)
Rh_FV0G00190.Contig1:1-312 IPR003808 source=HMMPfam,domainId=PF02657	SufE-like protein, chloroplastic, Precursor (probable)
Rh_FV0G00190.Contig1:68-739 IPR003808 source=HMMPfam,domainId=PF02657	SufE-like protein, chloroplastic, Precursor (probable)
Rh_FV0G00210.Contig1:1-1668 IPR001087 source=HMMPfam,domainId=PF00657	GDSL esterase/lipase At5g14450, Precursor (similar to)
Rh_FV0G00210.Contig1:1-1668 IPR010433 source=HMMPfam,domainId=PF06273	GDSL esterase/lipase At5g14450, Precursor (similar to)
Rh_FV0G00220.m.1:1-1155 IPR001087 source=HMMPfam,domainId=PF00657	GDSL esterase/lipase At3g26430, Precursor (similar to)
Rh_FV0G00220.m.2:1-1164 IPR001087 source=HMMPfam,domainId=PF00657	GDSL esterase/lipase At3g26430, Precursor (similar to)
Rh_FV0G00270.m.1:1-576 IPR000719 source=ProfileScan,domainId=PS50011	Cysteine-rich receptor-like protein kinase 3 (Cysteine-rich RLK3), Precursor (putative)
Rh_FV0G00270.m.1:1-576 IPR002290 source=HMMSmart,domainId=SM00220	Cysteine-rich receptor-like protein kinase 3 (Cysteine-rich RLK3), Precursor (putative)
Rh_FV0G00270.m.1:1-576 IPR002902 source=HMMPfam,domainId=PF01657	Cysteine-rich receptor-like protein kinase 3 (Cysteine-rich RLK3), Precursor (putative)
Rh_FV0G00270.m.1:1-576 IPR011009 source=superfamily,domainId=SSF56112	Cysteine-rich receptor-like protein kinase 3 (Cysteine-rich RLK3), Precursor (putative)
Rh_FV0G00270.m.1:1-576 IPR017442 source=HMMPfam,domainId=PF00069	Cysteine-rich receptor-like protein kinase 3 (Cysteine-rich RLK3), Precursor (putative)
Rh_FV0G00270.m.1:1-576 IPR020635 source=HMMSmart,domainId=SM00219	Cysteine-rich receptor-like protein kinase 3 (Cysteine-rich RLK3), Precursor (putative)
Rh_FV0G00270.m.2:1-417 IPR000719 source=ProfileScan,domainId=PS50011	Cysteine-rich receptor-like protein kinase 3 (Cysteine-rich RLK3), Precursor (putative)
Rh_FV0G00270.m.2:1-417 IPR002290 source=HMMSmart,domainId=SM00220	Cysteine-rich receptor-like protein kinase 3 (Cysteine-rich RLK3), Precursor (putative)
Rh_FV0G00270.m.2:1-417 IPR002902 source=HMMPfam,domainId=PF01657	Cysteine-rich receptor-like protein kinase 3 (Cysteine-rich RLK3), Precursor (putative)
Rh_FV0G00270.m.2:1-417 IPR011009 source=superfamily,domainId=SSF56112	Cysteine-rich receptor-like protein kinase 3 (Cysteine-rich RLK3), Precursor (putative)
Rh_FV0G00270.m.2:1-417 IPR017442 source=HMMPfam,domainId=PF00069	Cysteine-rich receptor-like protein kinase 3 (Cysteine-rich RLK3), Precursor (putative)
Rh_FV0G00270.m.2:1-417 IPR020635 source=HMMSmart,domainId=SM00219	Cysteine-rich receptor-like protein kinase 3 (Cysteine-rich RLK3), Precursor (putative)
Rh_FV0G00280.Contig1:1-441 IPR000719 source=ProfileScan,domainId=PS50011	Cysteine-rich receptor-like protein kinase 2 (Cysteine-rich RLK2), Precursor (similar to)
Rh_FV0G00280.Contig1:1-441 IPR002290 source=HMMSmart,domainId=SM00220	Cysteine-rich receptor-like protein kinase 2 (Cysteine-rich RLK2), Precursor (similar to)
Rh_FV0G00280.Contig1:1-441 IPR002902 source=HMMPfam,domainId=PF01657	Cysteine-rich receptor-like protein kinase 2 (Cysteine-rich RLK2), Precursor (similar to)
Rh_FV0G00280.Contig1:1-441 IPR011009 source=superfamily,domainId=SSF56112	Cysteine-rich receptor-like protein kinase 2 (Cysteine-rich RLK2), Precursor (similar to)
Rh_FV0G00280.Contig1:1-441 IPR017442 source=HMMPfam,domainId=PF00069	Cysteine-rich receptor-like protein kinase 2 (Cysteine-rich RLK2), Precursor (similar to)
Rh_FV0G00280.Contig1:1-441 IPR020635 source=HMMSmart,domainId=SM00219	Cysteine-rich receptor-like protein kinase 2 (Cysteine-rich RLK2), Precursor (similar to)
Rh_FV0G00280.m.1:1-1608 IPR000719 source=ProfileScan,domainId=PS50011	Cysteine-rich receptor-like protein kinase 2 (Cysteine-rich RLK2), Precursor (similar to)
Rh_FV0G00280.m.1:1-1608 IPR002290 source=HMMSmart,domainId=SM00220	Cysteine-rich receptor-like protein kinase 2 (Cysteine-rich RLK2), Precursor (similar to)
Rh_FV0G00280.m.1:1-1608 IPR002902 source=HMMPfam,domainId=PF01657	Cysteine-rich receptor-like protein kinase 2 (Cysteine-rich RLK2), Precursor (similar to)
Rh_FV0G00280.m.1:1-1608 IPR011009 source=superfamily,domainId=SSF56112	Cysteine-rich receptor-like protein kinase 2 (Cysteine-rich RLK2), Precursor (similar to)
Rh_FV0G00280.m.1:1-1608 IPR017442 source=HMMPfam,domainId=PF00069	Cysteine-rich receptor-like protein kinase 2 (Cysteine-rich RLK2), Precursor (similar to)
Rh_FV0G00280.m.1:1-1608 IPR020635 source=HMMSmart,domainId=SM00219	Cysteine-rich receptor-like protein kinase 2 (Cysteine-rich RLK2), Precursor (similar to)
Rh_FV0G00290.m.1:1-747 IPR004033 source=HAMAP,domainId=MF_01813	Menaquinone biosynthesis methyltransferase ubiE (similar to)
Rh_FV0G00290.m.1:1-747 IPR004033 source=HMMPanther,domainId=PTHR10108:SF24	Menaquinone biosynthesis methyltransferase ubiE (similar to)
Rh_FV0G00290.m.1:1-747 IPR004033 source=HMMPfam,domainId=PF01209	Menaquinone biosynthesis methyltransferase ubiE (similar to)
Rh_FV0G00290.m.1:1-747 IPR004033 source=HMMTigr,domainId=TIGR01934	Menaquinone biosynthesis methyltransferase ubiE (similar to)
Rh_FV0G00300.m.1:1-966 IPR001356 source=HMMPfam,domainId=PF00046	Homeobox protein knotted-1-like 6 (similar to)
Rh_FV0G00300.m.1:1-966 IPR001356 source=HMMSmart,domainId=SM00389	Homeobox protein knotted-1-like 6 (similar to)
Rh_FV0G00300.m.1:1-966 IPR001356 source=ProfileScan,domainId=PS50071	Homeobox protein knotted-1-like 6 (similar to)
Rh_FV0G00300.m.1:1-966 IPR005539 source=HMMPfam,domainId=PF03789	Homeobox protein knotted-1-like 6 (similar to)
Rh_FV0G00300.m.1:1-966 IPR005539 source=ProfileScan,domainId=PS51213	Homeobox protein knotted-1-like 6 (similar to)
Rh_FV0G00300.m.1:1-966 IPR005540 source=HMMPfam,domainId=PF03790	Homeobox protein knotted-1-like 6 (similar to)
Rh_FV0G00300.m.1:1-966 IPR005541 source=HMMPfam,domainId=PF03791	Homeobox protein knotted-1-like 6 (similar to)
Rh_FV0G00300.m.1:1-966 IPR009057 source=superfamily,domainId=SSF46689	Homeobox protein knotted-1-like 6 (similar to)
Rh_FV0G00300.m.1:1-966 IPR012287 source=Gene3D,domainId=G3DSA:1.10.10.60	Homeobox protein knotted-1-like 6 (similar to)
Rh_FV0G00310.m.1:1-468 IPR000300 source=HMMSmart,domainId=SM00128	Type I inositol-1,4,5-trisphosphate 5-phosphatase CVP2 (similar to)
Rh_FV0G00310.m.1:1-468 IPR005135 source=HMMPfam,domainId=PF03372	Type I inositol-1,4,5-trisphosphate 5-phosphatase CVP2 (similar to)
Rh_FV0G00310.m.1:1-468 IPR005135 source=superfamily,domainId=SSF56219	Type I inositol-1,4,5-trisphosphate 5-phosphatase CVP2 (similar to)
Rh_FV0G00320.m.1:1-1806 IPR007145 source=HMMPanther,domainId=PTHR19321	Protein regulator of cytokinesis 1 (probable)
Rh_FV0G00320.m.1:1-1806 IPR007145 source=HMMPfam,domainId=PF03999	Protein regulator of cytokinesis 1 (probable)
Rh_FV0G00320.m.2:1-984 IPR007145 source=HMMPanther,domainId=PTHR19321	Protein regulator of cytokinesis 1 (probable)
Rh_FV0G00320.m.2:1-984 IPR007145 source=HMMPfam,domainId=PF03999	Protein regulator of cytokinesis 1 (probable)
Rh_FV0G00350.m.1:1-1344 IPR008942 source=Gene3D,domainId=G3DSA:1.25.40.90	Putative clathrin assembly protein At1g25240 (probable)
Rh_FV0G00350.m.1:1-1344 IPR008942 source=superfamily,domainId=SSF48464	Putative clathrin assembly protein At1g25240 (probable)
Rh_FV0G00350.m.1:1-1344 IPR011417 source=HMMPfam,domainId=PF07651	Putative clathrin assembly protein At1g25240 (probable)
Rh_FV0G00350.m.1:1-1344 IPR013809 source=ProfileScan,domainId=PS50942	Putative clathrin assembly protein At1g25240 (probable)
Rh_FV0G00350.m.1:1-1344 IPR014712 source=Gene3D,domainId=G3DSA:1.20.58.150	Putative clathrin assembly protein At1g25240 (probable)
Rh_FV0G00380.m.1:1-384 IPR001764 source=FPrintScan,domainId=PR00133	Lysosomal beta glucosidase, Precursor (probable)
Rh_FV0G00380.m.1:1-384 IPR001764 source=Gene3D,domainId=G3DSA:3.20.20.300	Lysosomal beta glucosidase, Precursor (probable)
Rh_FV0G00380.m.1:1-384 IPR001764 source=HMMPfam,domainId=PF00933	Lysosomal beta glucosidase, Precursor (probable)
Rh_FV0G00380.m.1:1-384 IPR002772 source=HMMPfam,domainId=PF01915	Lysosomal beta glucosidase, Precursor (probable)
Rh_FV0G00380.m.1:1-384 IPR002772 source=superfamily,domainId=SSF52279	Lysosomal beta glucosidase, Precursor (probable)
Rh_FV0G00380.m.1:1-384 IPR007087 source=ProfileScan,domainId=PS50157	Lysosomal beta glucosidase, Precursor (probable)
Rh_FV0G00380.m.1:1-384 IPR013087 source=Gene3D,domainId=G3DSA:3.30.160.60	Lysosomal beta glucosidase, Precursor (probable)
Rh_FV0G00380.m.1:1-384 IPR015880 source=HMMSmart,domainId=SM00355	Lysosomal beta glucosidase, Precursor (probable)
Rh_FV0G00380.m.1:1-384 IPR017853 source=superfamily,domainId=SSF51445	Lysosomal beta glucosidase, Precursor (probable)
Rh_FV0G00380.m.2:1-1914 IPR001764 source=FPrintScan,domainId=PR00133	Lysosomal beta glucosidase, Precursor (probable)
Rh_FV0G00380.m.2:1-1914 IPR001764 source=Gene3D,domainId=G3DSA:3.20.20.300	Lysosomal beta glucosidase, Precursor (probable)
Rh_FV0G00380.m.2:1-1914 IPR001764 source=HMMPfam,domainId=PF00933	Lysosomal beta glucosidase, Precursor (probable)
Rh_FV0G00380.m.2:1-1914 IPR002772 source=HMMPfam,domainId=PF01915	Lysosomal beta glucosidase, Precursor (probable)
Rh_FV0G00380.m.2:1-1914 IPR002772 source=superfamily,domainId=SSF52279	Lysosomal beta glucosidase, Precursor (probable)
Rh_FV0G00380.m.2:1-1914 IPR007087 source=ProfileScan,domainId=PS50157	Lysosomal beta glucosidase, Precursor (probable)
Rh_FV0G00380.m.2:1-1914 IPR013087 source=Gene3D,domainId=G3DSA:3.30.160.60	Lysosomal beta glucosidase, Precursor (probable)
Rh_FV0G00380.m.2:1-1914 IPR015880 source=HMMSmart,domainId=SM00355	Lysosomal beta glucosidase, Precursor (probable)
Rh_FV0G00380.m.2:1-1914 IPR017853 source=superfamily,domainId=SSF51445	Lysosomal beta glucosidase, Precursor (probable)
Rh_FV0G00410.m.1:1-441 IPR001128 source=Gene3D,domainId=G3DSA:1.10.630.10	Cytochrome P450 716B2 (probable)
Rh_FV0G00410.m.1:1-441 IPR001128 source=HMMPanther,domainId=PTHR19383	Cytochrome P450 716B2 (probable)
Rh_FV0G00410.m.1:1-441 IPR001128 source=HMMPfam,domainId=PF00067	Cytochrome P450 716B2 (probable)
Rh_FV0G00410.m.1:1-441 IPR001128 source=superfamily,domainId=SSF48264	Cytochrome P450 716B2 (probable)
Rh_FV0G00410.m.1:1-441 IPR002401 source=FPrintScan,domainId=PR00463	Cytochrome P450 716B2 (probable)
Rh_FV0G00410.m.1:1-441 IPR017973 source=FPrintScan,domainId=PR00385	Cytochrome P450 716B2 (probable)
Rh_FV0G00450.Contig1:1-717 IPR004328 source=HMMPfam,domainId=PF03097	ALG-2 interacting protein X (Dd-Alix) (probable)
Rh_FV0G00450.Contig1:1-717 IPR004328 source=ProfileScan,domainId=PS51180	ALG-2 interacting protein X (Dd-Alix) (probable)
Rh_FV0G00450.Contig1:2295-2744 IPR004328 source=HMMPfam,domainId=PF03097	ALG-2 interacting protein X (Dd-Alix) (probable)
Rh_FV0G00450.Contig1:2295-2744 IPR004328 source=ProfileScan,domainId=PS51180	ALG-2 interacting protein X (Dd-Alix) (probable)
Rh_FV0G00450.Contig1:671-2701 IPR004328 source=HMMPfam,domainId=PF03097	ALG-2 interacting protein X (Dd-Alix) (probable)
Rh_FV0G00450.Contig1:671-2701 IPR004328 source=ProfileScan,domainId=PS51180	ALG-2 interacting protein X (Dd-Alix) (probable)
Rh_FV0G00480.Contig1:1-495 IPR009060 source=superfamily,domainId=SSF46934	Protein transport protein SEC24 (probable)
Rh_FV0G00480.Contig1:1-495 IPR010820 source=HMMPfam,domainId=PF07223	Protein transport protein SEC24 (probable)
Rh_FV0G00480.Contig1:1-495 IPR015940 source=ProfileScan,domainId=PS50030	Protein transport protein SEC24 (probable)
Rh_FV0G00480.m.1:1-1701 IPR009060 source=superfamily,domainId=SSF46934	Protein transport protein SEC24 (probable)
Rh_FV0G00480.m.1:1-1701 IPR010820 source=HMMPfam,domainId=PF07223	Protein transport protein SEC24 (probable)
Rh_FV0G00480.m.1:1-1701 IPR015940 source=ProfileScan,domainId=PS50030	Protein transport protein SEC24 (probable)
Rh_FV0G00500.m.1:1-870 IPR001221 source=FPrintScan,domainId=PR00410	Fruit protein pKIWI502 (similar to)
Rh_FV0G00500.m.1:1-870 IPR001433 source=HMMPfam,domainId=PF00175	Fruit protein pKIWI502 (similar to)
Rh_FV0G00500.m.1:1-870 IPR008333 source=HMMPfam,domainId=PF00970	Fruit protein pKIWI502 (similar to)
Rh_FV0G00500.m.1:1-870 IPR017927 source=ProfileScan,domainId=PS51384	Fruit protein pKIWI502 (similar to)
Rh_FV0G00500.m.1:1-870 IPR017938 source=superfamily,domainId=SSF63380	Fruit protein pKIWI502 (similar to)
Rh_FV0G00510.m.1:1-1614 IPR000194 source=HMMPfam,domainId=PF00006	ATP synthase subunit beta, mitochondrial, Precursor (putative)
Rh_FV0G00510.m.1:1-1614 IPR000793 source=HMMPfam,domainId=PF00306	ATP synthase subunit beta, mitochondrial, Precursor (putative)
Rh_FV0G00510.m.1:1-1614 IPR000793 source=superfamily,domainId=SSF47917	ATP synthase subunit beta, mitochondrial, Precursor (putative)
Rh_FV0G00510.m.1:1-1614 IPR003593 source=HMMSmart,domainId=SM00382	ATP synthase subunit beta, mitochondrial, Precursor (putative)
Rh_FV0G00510.m.1:1-1614 IPR004100 source=HMMPfam,domainId=PF02874	ATP synthase subunit beta, mitochondrial, Precursor (putative)
Rh_FV0G00510.m.1:1-1614 IPR005722 source=HAMAP,domainId=MF_01347	ATP synthase subunit beta, mitochondrial, Precursor (putative)
Rh_FV0G00510.m.1:1-1614 IPR005722 source=HMMPanther,domainId=PTHR15184:SF8	ATP synthase subunit beta, mitochondrial, Precursor (putative)
Rh_FV0G00510.m.1:1-1614 IPR005722 source=HMMTigr,domainId=TIGR01039	ATP synthase subunit beta, mitochondrial, Precursor (putative)
Rh_FV0G00510.m.1:1-1614 IPR018118 source=superfamily,domainId=SSF50615	ATP synthase subunit beta, mitochondrial, Precursor (putative)
Rh_FV0G00510.m.1:1-1614 IPR020971 source=HMMPfam,domainId=PF11421	ATP synthase subunit beta, mitochondrial, Precursor (putative)
Rh_FV0G00510.m.3:1-1677 IPR000194 source=HMMPfam,domainId=PF00006	ATP synthase subunit beta, mitochondrial, Precursor (putative)
Rh_FV0G00510.m.3:1-1677 IPR000793 source=HMMPfam,domainId=PF00306	ATP synthase subunit beta, mitochondrial, Precursor (putative)
Rh_FV0G00510.m.3:1-1677 IPR000793 source=superfamily,domainId=SSF47917	ATP synthase subunit beta, mitochondrial, Precursor (putative)
Rh_FV0G00510.m.3:1-1677 IPR003593 source=HMMSmart,domainId=SM00382	ATP synthase subunit beta, mitochondrial, Precursor (putative)
Rh_FV0G00510.m.3:1-1677 IPR004100 source=HMMPfam,domainId=PF02874	ATP synthase subunit beta, mitochondrial, Precursor (putative)
Rh_FV0G00510.m.3:1-1677 IPR005722 source=HAMAP,domainId=MF_01347	ATP synthase subunit beta, mitochondrial, Precursor (putative)
Rh_FV0G00510.m.3:1-1677 IPR005722 source=HMMPanther,domainId=PTHR15184:SF8	ATP synthase subunit beta, mitochondrial, Precursor (putative)
Rh_FV0G00510.m.3:1-1677 IPR005722 source=HMMTigr,domainId=TIGR01039	ATP synthase subunit beta, mitochondrial, Precursor (putative)
Rh_FV0G00510.m.3:1-1677 IPR018118 source=superfamily,domainId=SSF50615	ATP synthase subunit beta, mitochondrial, Precursor (putative)
Rh_FV0G00510.m.3:1-1677 IPR020971 source=HMMPfam,domainId=PF11421	ATP synthase subunit beta, mitochondrial, Precursor (putative)
Rh_FV0G00510.m.5:1-1662 IPR000194 source=HMMPfam,domainId=PF00006	ATP synthase subunit beta, mitochondrial, Precursor (putative)
Rh_FV0G00510.m.5:1-1662 IPR000793 source=HMMPfam,domainId=PF00306	ATP synthase subunit beta, mitochondrial, Precursor (putative)
Rh_FV0G00510.m.5:1-1662 IPR000793 source=superfamily,domainId=SSF47917	ATP synthase subunit beta, mitochondrial, Precursor (putative)
Rh_FV0G00510.m.5:1-1662 IPR003593 source=HMMSmart,domainId=SM00382	ATP synthase subunit beta, mitochondrial, Precursor (putative)
Rh_FV0G00510.m.5:1-1662 IPR004100 source=HMMPfam,domainId=PF02874	ATP synthase subunit beta, mitochondrial, Precursor (putative)
Rh_FV0G00510.m.5:1-1662 IPR005722 source=HAMAP,domainId=MF_01347	ATP synthase subunit beta, mitochondrial, Precursor (putative)
Rh_FV0G00510.m.5:1-1662 IPR005722 source=HMMPanther,domainId=PTHR15184:SF8	ATP synthase subunit beta, mitochondrial, Precursor (putative)
Rh_FV0G00510.m.5:1-1662 IPR005722 source=HMMTigr,domainId=TIGR01039	ATP synthase subunit beta, mitochondrial, Precursor (putative)
Rh_FV0G00510.m.5:1-1662 IPR018118 source=superfamily,domainId=SSF50615	ATP synthase subunit beta, mitochondrial, Precursor (putative)
Rh_FV0G00510.m.5:1-1662 IPR020971 source=HMMPfam,domainId=PF11421	ATP synthase subunit beta, mitochondrial, Precursor (putative)
Rh_FV0G00550.m.1:1-360 IPR006818 source=Gene3D,domainId=G3DSA:2.60.40.1490	Probable histone chaperone ASF1A (Anti-silencing function 1a protein) (putative)
Rh_FV0G00550.m.1:1-360 IPR006818 source=HMMPanther,domainId=PTHR12040	Probable histone chaperone ASF1A (Anti-silencing function 1a protein) (putative)
Rh_FV0G00550.m.1:1-360 IPR006818 source=HMMPfam,domainId=PF04729	Probable histone chaperone ASF1A (Anti-silencing function 1a protein) (putative)
Rh_FV0G00550.m.1:1-360 IPR006818 source=superfamily,domainId=SSF101546	Probable histone chaperone ASF1A (Anti-silencing function 1a protein) (putative)
Rh_FV0G00560.Contig1:1-741 IPR002528 source=HMMPanther,domainId=PTHR11206	Protein TRANSPARENT TESTA 12 (probable)
Rh_FV0G00560.Contig1:1-741 IPR002528 source=HMMPfam,domainId=PF01554	Protein TRANSPARENT TESTA 12 (probable)
Rh_FV0G00560.Contig1:1-741 IPR002528 source=HMMTigr,domainId=TIGR00797	Protein TRANSPARENT TESTA 12 (probable)
Rh_FV0G00560.Contig1:1-741 IPR015521 source=HMMPanther,domainId=PTHR11206:SF11	Protein TRANSPARENT TESTA 12 (probable)
Rh_FV0G00560.m.1:1-1470 IPR002528 source=HMMPanther,domainId=PTHR11206	Protein TRANSPARENT TESTA 12 (probable)
Rh_FV0G00560.m.1:1-1470 IPR002528 source=HMMPfam,domainId=PF01554	Protein TRANSPARENT TESTA 12 (probable)
Rh_FV0G00560.m.1:1-1470 IPR002528 source=HMMTigr,domainId=TIGR00797	Protein TRANSPARENT TESTA 12 (probable)
Rh_FV0G00560.m.1:1-1470 IPR015521 source=HMMPanther,domainId=PTHR11206:SF11	Protein TRANSPARENT TESTA 12 (probable)
Rh_FV0G00570.m.1:1-2211 IPR004827 source=HMMSmart,domainId=SM00338	TGACG-sequence-specific DNA-binding protein TGA-1B (TGA1b) (probable)
Rh_FV0G00570.m.1:1-2211 IPR004827 source=ProfileScan,domainId=PS50217	TGACG-sequence-specific DNA-binding protein TGA-1B (TGA1b) (probable)
Rh_FV0G00570.m.1:1-2211 IPR011616 source=HMMPfam,domainId=PF00170	TGACG-sequence-specific DNA-binding protein TGA-1B (TGA1b) (probable)
Rh_FV0G00590.m.1:1-630 IPR002528 source=HMMPanther,domainId=PTHR11206	Protein TRANSPARENT TESTA 12 (probable)
Rh_FV0G00590.m.1:1-630 IPR002528 source=HMMPfam,domainId=PF01554	Protein TRANSPARENT TESTA 12 (probable)
Rh_FV0G00590.m.1:1-630 IPR002528 source=HMMTigr,domainId=TIGR00797	Protein TRANSPARENT TESTA 12 (probable)
Rh_FV0G00590.m.1:1-630 IPR015521 source=HMMPanther,domainId=PTHR11206:SF11	Protein TRANSPARENT TESTA 12 (probable)
Rh_FV0G00600.Contig1:1-1503 IPR002528 source=HMMPanther,domainId=PTHR11206	Protein TRANSPARENT TESTA 12 (probable)
Rh_FV0G00600.Contig1:1-1503 IPR002528 source=HMMPfam,domainId=PF01554	Protein TRANSPARENT TESTA 12 (probable)
Rh_FV0G00600.Contig1:1-1503 IPR002528 source=HMMTigr,domainId=TIGR00797	Protein TRANSPARENT TESTA 12 (probable)
Rh_FV0G00600.Contig1:1-1503 IPR015521 source=HMMPanther,domainId=PTHR11206:SF11	Protein TRANSPARENT TESTA 12 (probable)
Rh_FV0G00600.Contig1:570-947 IPR002528 source=HMMPanther,domainId=PTHR11206	Protein TRANSPARENT TESTA 12 (probable)
Rh_FV0G00600.Contig1:570-947 IPR002528 source=HMMPfam,domainId=PF01554	Protein TRANSPARENT TESTA 12 (probable)
Rh_FV0G00600.Contig1:570-947 IPR002528 source=HMMTigr,domainId=TIGR00797	Protein TRANSPARENT TESTA 12 (probable)
Rh_FV0G00600.Contig1:570-947 IPR015521 source=HMMPanther,domainId=PTHR11206:SF11	Protein TRANSPARENT TESTA 12 (probable)
Rh_FV0G00600.m.1:1-1023 IPR002528 source=HMMPanther,domainId=PTHR11206	Protein TRANSPARENT TESTA 12 (probable)
Rh_FV0G00600.m.1:1-1023 IPR002528 source=HMMPfam,domainId=PF01554	Protein TRANSPARENT TESTA 12 (probable)
Rh_FV0G00600.m.1:1-1023 IPR002528 source=HMMTigr,domainId=TIGR00797	Protein TRANSPARENT TESTA 12 (probable)
Rh_FV0G00600.m.1:1-1023 IPR015521 source=HMMPanther,domainId=PTHR11206:SF11	Protein TRANSPARENT TESTA 12 (probable)
Rh_FV0G00600.m.7:1-336 IPR002528 source=HMMPanther,domainId=PTHR11206	Protein TRANSPARENT TESTA 12 (probable)
Rh_FV0G00600.m.7:1-336 IPR002528 source=HMMPfam,domainId=PF01554	Protein TRANSPARENT TESTA 12 (probable)
Rh_FV0G00600.m.7:1-336 IPR002528 source=HMMTigr,domainId=TIGR00797	Protein TRANSPARENT TESTA 12 (probable)
Rh_FV0G00600.m.7:1-336 IPR015521 source=HMMPanther,domainId=PTHR11206:SF11	Protein TRANSPARENT TESTA 12 (probable)
Rh_FV0G00610.Contig1:2-1300 IPR002528 source=HMMPanther,domainId=PTHR11206	Protein TRANSPARENT TESTA 12 (probable)
Rh_FV0G00610.Contig1:2-1300 IPR002528 source=HMMPfam,domainId=PF01554	Protein TRANSPARENT TESTA 12 (probable)
Rh_FV0G00610.Contig1:2-1300 IPR002528 source=HMMTigr,domainId=TIGR00797	Protein TRANSPARENT TESTA 12 (probable)
Rh_FV0G00610.Contig1:2-1300 IPR015521 source=HMMPanther,domainId=PTHR11206:SF11	Protein TRANSPARENT TESTA 12 (probable)
Rh_FV0G00610.m.1:1-1074 IPR002528 source=HMMPanther,domainId=PTHR11206	Protein TRANSPARENT TESTA 12 (probable)
Rh_FV0G00610.m.1:1-1074 IPR002528 source=HMMPfam,domainId=PF01554	Protein TRANSPARENT TESTA 12 (probable)
Rh_FV0G00610.m.1:1-1074 IPR002528 source=HMMTigr,domainId=TIGR00797	Protein TRANSPARENT TESTA 12 (probable)
Rh_FV0G00610.m.1:1-1074 IPR015521 source=HMMPanther,domainId=PTHR11206:SF11	Protein TRANSPARENT TESTA 12 (probable)
Rh_FV0G00610.m.2:1-1047 IPR002528 source=HMMPanther,domainId=PTHR11206	Protein TRANSPARENT TESTA 12 (probable)
Rh_FV0G00610.m.2:1-1047 IPR002528 source=HMMPfam,domainId=PF01554	Protein TRANSPARENT TESTA 12 (probable)
Rh_FV0G00610.m.2:1-1047 IPR002528 source=HMMTigr,domainId=TIGR00797	Protein TRANSPARENT TESTA 12 (probable)
Rh_FV0G00610.m.2:1-1047 IPR015521 source=HMMPanther,domainId=PTHR11206:SF11	Protein TRANSPARENT TESTA 12 (probable)
Rh_FV0G00630.m.1:1-711 IPR016527 source=HMMPIR,domainId=PIRSF007858	Origin recognition complex subunit 4 (probable)
Rh_FV0G00640.m.1:1-1497 IPR002885 source=HMMPfam,domainId=PF01535	Pentatricopeptide repeat-containing protein At1g22960, mitochondrial, Precursor (probable)
Rh_FV0G00640.m.1:1-1497 IPR002885 source=HMMTigr,domainId=TIGR00756	Pentatricopeptide repeat-containing protein At1g22960, mitochondrial, Precursor (probable)
Rh_FV0G00640.m.1:1-1497 IPR002885 source=ProfileScan,domainId=PS51375	Pentatricopeptide repeat-containing protein At1g22960, mitochondrial, Precursor (probable)
Rh_FV0G00640.m.2:1-414 IPR002885 source=HMMPfam,domainId=PF01535	Pentatricopeptide repeat-containing protein At1g22960, mitochondrial, Precursor (probable)
Rh_FV0G00640.m.2:1-414 IPR002885 source=HMMTigr,domainId=TIGR00756	Pentatricopeptide repeat-containing protein At1g22960, mitochondrial, Precursor (probable)
Rh_FV0G00640.m.2:1-414 IPR002885 source=ProfileScan,domainId=PS51375	Pentatricopeptide repeat-containing protein At1g22960, mitochondrial, Precursor (probable)
Rh_FV0G00660.Contig1:1-2085 IPR001159 source=HMMPfam,domainId=PF00035	Probable ATP-dependent RNA helicase DHX36
Rh_FV0G00660.Contig1:1-2085 IPR001159 source=HMMSmart,domainId=SM00358	Probable ATP-dependent RNA helicase DHX36
Rh_FV0G00660.Contig1:1-2085 IPR001159 source=ProfileScan,domainId=PS50137	Probable ATP-dependent RNA helicase DHX36
Rh_FV0G00660.Contig1:1-2085 IPR001650 source=HMMPfam,domainId=PF00271	Probable ATP-dependent RNA helicase DHX36
Rh_FV0G00660.Contig1:1-2085 IPR001650 source=HMMSmart,domainId=SM00490	Probable ATP-dependent RNA helicase DHX36
Rh_FV0G00660.Contig1:1-2085 IPR001650 source=ProfileScan,domainId=PS51194	Probable ATP-dependent RNA helicase DHX36
Rh_FV0G00660.Contig1:1-2085 IPR003593 source=HMMSmart,domainId=SM00382	Probable ATP-dependent RNA helicase DHX36
Rh_FV0G00660.Contig1:1-2085 IPR004277 source=HMMPfam,domainId=PF03034	Probable ATP-dependent RNA helicase DHX36
Rh_FV0G00660.Contig1:1-2085 IPR007502 source=HMMPfam,domainId=PF04408	Probable ATP-dependent RNA helicase DHX36
Rh_FV0G00660.Contig1:1-2085 IPR007502 source=HMMSmart,domainId=SM00847	Probable ATP-dependent RNA helicase DHX36
Rh_FV0G00660.Contig1:1-2085 IPR011545 source=HMMPfam,domainId=PF00270	Probable ATP-dependent RNA helicase DHX36
Rh_FV0G00660.Contig1:1-2085 IPR011709 source=HMMPfam,domainId=PF07717	Probable ATP-dependent RNA helicase DHX36
Rh_FV0G00660.Contig1:1-2085 IPR014001 source=HMMSmart,domainId=SM00487	Probable ATP-dependent RNA helicase DHX36
Rh_FV0G00660.Contig1:1-2085 IPR014021 source=ProfileScan,domainId=PS51192	Probable ATP-dependent RNA helicase DHX36
Rh_FV0G00660.Contig1:1-2085 IPR014720 source=Gene3D,domainId=G3DSA:3.30.160.20	Probable ATP-dependent RNA helicase DHX36
Rh_FV0G00660.m.1:1-1161 IPR001159 source=HMMPfam,domainId=PF00035	Probable ATP-dependent RNA helicase DHX36
Rh_FV0G00660.m.1:1-1161 IPR001159 source=HMMSmart,domainId=SM00358	Probable ATP-dependent RNA helicase DHX36
Rh_FV0G00660.m.1:1-1161 IPR001159 source=ProfileScan,domainId=PS50137	Probable ATP-dependent RNA helicase DHX36
Rh_FV0G00660.m.1:1-1161 IPR001650 source=HMMPfam,domainId=PF00271	Probable ATP-dependent RNA helicase DHX36
Rh_FV0G00660.m.1:1-1161 IPR001650 source=HMMSmart,domainId=SM00490	Probable ATP-dependent RNA helicase DHX36
Rh_FV0G00660.m.1:1-1161 IPR001650 source=ProfileScan,domainId=PS51194	Probable ATP-dependent RNA helicase DHX36
Rh_FV0G00660.m.1:1-1161 IPR003593 source=HMMSmart,domainId=SM00382	Probable ATP-dependent RNA helicase DHX36
Rh_FV0G00660.m.1:1-1161 IPR004277 source=HMMPfam,domainId=PF03034	Probable ATP-dependent RNA helicase DHX36
Rh_FV0G00660.m.1:1-1161 IPR007502 source=HMMPfam,domainId=PF04408	Probable ATP-dependent RNA helicase DHX36
Rh_FV0G00660.m.1:1-1161 IPR007502 source=HMMSmart,domainId=SM00847	Probable ATP-dependent RNA helicase DHX36
Rh_FV0G00660.m.1:1-1161 IPR011545 source=HMMPfam,domainId=PF00270	Probable ATP-dependent RNA helicase DHX36
Rh_FV0G00660.m.1:1-1161 IPR011709 source=HMMPfam,domainId=PF07717	Probable ATP-dependent RNA helicase DHX36
Rh_FV0G00660.m.1:1-1161 IPR014001 source=HMMSmart,domainId=SM00487	Probable ATP-dependent RNA helicase DHX36
Rh_FV0G00660.m.1:1-1161 IPR014021 source=ProfileScan,domainId=PS51192	Probable ATP-dependent RNA helicase DHX36
Rh_FV0G00660.m.1:1-1161 IPR014720 source=Gene3D,domainId=G3DSA:3.30.160.20	Probable ATP-dependent RNA helicase DHX36
Rh_FV0G00660.m.3:1-1281 IPR001159 source=HMMPfam,domainId=PF00035	Probable ATP-dependent RNA helicase DHX36
Rh_FV0G00660.m.3:1-1281 IPR001159 source=HMMSmart,domainId=SM00358	Probable ATP-dependent RNA helicase DHX36
Rh_FV0G00660.m.3:1-1281 IPR001159 source=ProfileScan,domainId=PS50137	Probable ATP-dependent RNA helicase DHX36
Rh_FV0G00660.m.3:1-1281 IPR001650 source=HMMPfam,domainId=PF00271	Probable ATP-dependent RNA helicase DHX36
Rh_FV0G00660.m.3:1-1281 IPR001650 source=HMMSmart,domainId=SM00490	Probable ATP-dependent RNA helicase DHX36
Rh_FV0G00660.m.3:1-1281 IPR001650 source=ProfileScan,domainId=PS51194	Probable ATP-dependent RNA helicase DHX36
Rh_FV0G00660.m.3:1-1281 IPR003593 source=HMMSmart,domainId=SM00382	Probable ATP-dependent RNA helicase DHX36
Rh_FV0G00660.m.3:1-1281 IPR004277 source=HMMPfam,domainId=PF03034	Probable ATP-dependent RNA helicase DHX36
Rh_FV0G00660.m.3:1-1281 IPR007502 source=HMMPfam,domainId=PF04408	Probable ATP-dependent RNA helicase DHX36
Rh_FV0G00660.m.3:1-1281 IPR007502 source=HMMSmart,domainId=SM00847	Probable ATP-dependent RNA helicase DHX36
Rh_FV0G00660.m.3:1-1281 IPR011545 source=HMMPfam,domainId=PF00270	Probable ATP-dependent RNA helicase DHX36
Rh_FV0G00660.m.3:1-1281 IPR011709 source=HMMPfam,domainId=PF07717	Probable ATP-dependent RNA helicase DHX36
Rh_FV0G00660.m.3:1-1281 IPR014001 source=HMMSmart,domainId=SM00487	Probable ATP-dependent RNA helicase DHX36
Rh_FV0G00660.m.3:1-1281 IPR014021 source=ProfileScan,domainId=PS51192	Probable ATP-dependent RNA helicase DHX36
Rh_FV0G00660.m.3:1-1281 IPR014720 source=Gene3D,domainId=G3DSA:3.30.160.20	Probable ATP-dependent RNA helicase DHX36
Rh_FV0G00670.Contig1:1-1341 IPR000741 source=HMMPanther,domainId=PTHR11627	Probable fructose-bisphosphate aldolase 3, chloroplastic, Precursor (similar to)
Rh_FV0G00670.Contig1:1-1341 IPR000741 source=HMMPfam,domainId=PF00274	Probable fructose-bisphosphate aldolase 3, chloroplastic, Precursor (similar to)
Rh_FV0G00670.Contig1:1-1341 IPR013103 source=HMMPfam,domainId=PF07727	Probable fructose-bisphosphate aldolase 3, chloroplastic, Precursor (similar to)
Rh_FV0G00670.Contig1:1-1341 IPR013785 source=Gene3D,domainId=G3DSA:3.20.20.70	Probable fructose-bisphosphate aldolase 3, chloroplastic, Precursor (similar to)
Rh_FV0G00670.m.6:1-813 IPR000741 source=HMMPanther,domainId=PTHR11627	Probable fructose-bisphosphate aldolase 3, chloroplastic, Precursor (similar to)
Rh_FV0G00670.m.6:1-813 IPR000741 source=HMMPfam,domainId=PF00274	Probable fructose-bisphosphate aldolase 3, chloroplastic, Precursor (similar to)
Rh_FV0G00670.m.6:1-813 IPR013103 source=HMMPfam,domainId=PF07727	Probable fructose-bisphosphate aldolase 3, chloroplastic, Precursor (similar to)
Rh_FV0G00670.m.6:1-813 IPR013785 source=Gene3D,domainId=G3DSA:3.20.20.70	Probable fructose-bisphosphate aldolase 3, chloroplastic, Precursor (similar to)
Rh_FV0G00670.m.7:1-456 IPR000741 source=HMMPanther,domainId=PTHR11627	Probable fructose-bisphosphate aldolase 3, chloroplastic, Precursor (similar to)
Rh_FV0G00670.m.7:1-456 IPR000741 source=HMMPfam,domainId=PF00274	Probable fructose-bisphosphate aldolase 3, chloroplastic, Precursor (similar to)
Rh_FV0G00670.m.7:1-456 IPR013103 source=HMMPfam,domainId=PF07727	Probable fructose-bisphosphate aldolase 3, chloroplastic, Precursor (similar to)
Rh_FV0G00670.m.7:1-456 IPR013785 source=Gene3D,domainId=G3DSA:3.20.20.70	Probable fructose-bisphosphate aldolase 3, chloroplastic, Precursor (similar to)
Rh_FV0G00680.Contig1:1-336 IPR005162 source=HMMPfam,domainId=PF03732	DNA double-strand break repair rad50 ATPase (probable)
Rh_FV0G00680.Contig2:1-1581 IPR005162 source=HMMPfam,domainId=PF03732	DNA double-strand break repair rad50 ATPase (probable)
Rh_FV0G00680.Contig2:1523-2029 IPR005162 source=HMMPfam,domainId=PF03732	DNA double-strand break repair rad50 ATPase (probable)
Rh_FV0G00680.Contig3:1-1032 IPR005162 source=HMMPfam,domainId=PF03732	DNA double-strand break repair rad50 ATPase (probable)
Rh_FV0G00680.Contig4:1-405 IPR005162 source=HMMPfam,domainId=PF03732	DNA double-strand break repair rad50 ATPase (probable)
Rh_FV0G00680.Contig4:308-1024 IPR005162 source=HMMPfam,domainId=PF03732	DNA double-strand break repair rad50 ATPase (probable)
Rh_FV0G00680.Contig5:3-647 IPR005162 source=HMMPfam,domainId=PF03732	DNA double-strand break repair rad50 ATPase (probable)
Rh_FV0G00680.m.13:1-315 IPR005162 source=HMMPfam,domainId=PF03732	DNA double-strand break repair rad50 ATPase (probable)
Rh_FV0G00680.m.14:1-843 IPR005162 source=HMMPfam,domainId=PF03732	DNA double-strand break repair rad50 ATPase (probable)
Rh_FV0G00680.m.15:1-351 IPR005162 source=HMMPfam,domainId=PF03732	DNA double-strand break repair rad50 ATPase (probable)
Rh_FV0G00680.m.16:1-1524 IPR005162 source=HMMPfam,domainId=PF03732	DNA double-strand break repair rad50 ATPase (probable)
Rh_FV0G00680.m.17:1-450 IPR005162 source=HMMPfam,domainId=PF03732	DNA double-strand break repair rad50 ATPase (probable)
Rh_FV0G00680.m.20:1-789 IPR005162 source=HMMPfam,domainId=PF03732	DNA double-strand break repair rad50 ATPase (probable)
Rh_FV0G00680.m.22:1-444 IPR005162 source=HMMPfam,domainId=PF03732	DNA double-strand break repair rad50 ATPase (probable)
Rh_FV0G00680.m.27:1-543 IPR005162 source=HMMPfam,domainId=PF03732	DNA double-strand break repair rad50 ATPase (probable)
Rh_FV0G00680.m.28:1-1488 IPR005162 source=HMMPfam,domainId=PF03732	DNA double-strand break repair rad50 ATPase (probable)
Rh_FV0G00680.m.30:1-369 IPR005162 source=HMMPfam,domainId=PF03732	DNA double-strand break repair rad50 ATPase (probable)
Rh_FV0G00680.m.3:1-453 IPR005162 source=HMMPfam,domainId=PF03732	DNA double-strand break repair rad50 ATPase (probable)
Rh_FV0G00680.m.4:1-366 IPR005162 source=HMMPfam,domainId=PF03732	DNA double-strand break repair rad50 ATPase (probable)
Rh_FV0G00680.m.5:1-417 IPR005162 source=HMMPfam,domainId=PF03732	DNA double-strand break repair rad50 ATPase (probable)
Rh_FV0G00680.m.8:1-405 IPR005162 source=HMMPfam,domainId=PF03732	DNA double-strand break repair rad50 ATPase (probable)
Rh_FV0G00680.m.9:1-1407 IPR005162 source=HMMPfam,domainId=PF03732	DNA double-strand break repair rad50 ATPase (probable)
Rh_FV0G00700.Contig1:1-1239 IPR006620 source=HMMSmart,domainId=SM00702	Uncharacterized PKHD-type hydroxylase At1g22950 (similar to)
Rh_FV0G00710.m.1:1-507 IPR001841 source=HMMSmart,domainId=SM00184	RING-H2 zinc finger protein RHA2a (similar to)
Rh_FV0G00710.m.1:1-507 IPR001841 source=ProfileScan,domainId=PS50089	RING-H2 zinc finger protein RHA2a (similar to)
Rh_FV0G00710.m.1:1-507 IPR018957 source=HMMPfam,domainId=PF00097	RING-H2 zinc finger protein RHA2a (similar to)
Rh_FV0G00730.m.1:1-939 IPR002864 source=HMMPfam,domainId=PF01643	Myristoyl-acyl carrier protein thioesterase, chloroplastic (16:0-ACP thioesterase), Precursor (similar to)
Rh_FV0G00740.Contig1:1-453 IPR000315 source=ProfileScan,domainId=PS50119	Zinc finger CCCH domain-containing protein 15 (AtC3H15) (probable)
Rh_FV0G00740.Contig1:1-453 IPR000571 source=HMMPfam,domainId=PF00642	Zinc finger CCCH domain-containing protein 15 (AtC3H15) (probable)
Rh_FV0G00740.Contig1:1-453 IPR000571 source=HMMSmart,domainId=SM00356	Zinc finger CCCH domain-containing protein 15 (AtC3H15) (probable)
Rh_FV0G00740.Contig1:1-453 IPR000571 source=ProfileScan,domainId=PS50103	Zinc finger CCCH domain-containing protein 15 (AtC3H15) (probable)
Rh_FV0G00740.Contig1:1-453 IPR010402 source=HMMPfam,domainId=PF06203	Zinc finger CCCH domain-containing protein 15 (AtC3H15) (probable)
Rh_FV0G00740.Contig1:1-453 IPR010402 source=ProfileScan,domainId=PS51017	Zinc finger CCCH domain-containing protein 15 (AtC3H15) (probable)
Rh_FV0G00740.Contig2:1-1056 IPR000315 source=ProfileScan,domainId=PS50119	Zinc finger CCCH domain-containing protein 15 (AtC3H15) (probable)
Rh_FV0G00740.Contig2:1-1056 IPR000571 source=HMMPfam,domainId=PF00642	Zinc finger CCCH domain-containing protein 15 (AtC3H15) (probable)
Rh_FV0G00740.Contig2:1-1056 IPR000571 source=HMMSmart,domainId=SM00356	Zinc finger CCCH domain-containing protein 15 (AtC3H15) (probable)
Rh_FV0G00740.Contig2:1-1056 IPR000571 source=ProfileScan,domainId=PS50103	Zinc finger CCCH domain-containing protein 15 (AtC3H15) (probable)
Rh_FV0G00740.Contig2:1-1056 IPR010402 source=HMMPfam,domainId=PF06203	Zinc finger CCCH domain-containing protein 15 (AtC3H15) (probable)
Rh_FV0G00740.Contig2:1-1056 IPR010402 source=ProfileScan,domainId=PS51017	Zinc finger CCCH domain-containing protein 15 (AtC3H15) (probable)
Rh_FV0G00740.Contig3:1-315 IPR000315 source=ProfileScan,domainId=PS50119	Zinc finger CCCH domain-containing protein 15 (AtC3H15) (probable)
Rh_FV0G00740.Contig3:1-315 IPR000571 source=HMMPfam,domainId=PF00642	Zinc finger CCCH domain-containing protein 15 (AtC3H15) (probable)
Rh_FV0G00740.Contig3:1-315 IPR000571 source=HMMSmart,domainId=SM00356	Zinc finger CCCH domain-containing protein 15 (AtC3H15) (probable)
Rh_FV0G00740.Contig3:1-315 IPR000571 source=ProfileScan,domainId=PS50103	Zinc finger CCCH domain-containing protein 15 (AtC3H15) (probable)
Rh_FV0G00740.Contig3:1-315 IPR010402 source=HMMPfam,domainId=PF06203	Zinc finger CCCH domain-containing protein 15 (AtC3H15) (probable)
Rh_FV0G00740.Contig3:1-315 IPR010402 source=ProfileScan,domainId=PS51017	Zinc finger CCCH domain-containing protein 15 (AtC3H15) (probable)
Rh_FV0G00740.m.1:1-348 IPR000315 source=ProfileScan,domainId=PS50119	Zinc finger CCCH domain-containing protein 15 (AtC3H15) (probable)
Rh_FV0G00740.m.1:1-348 IPR000571 source=HMMPfam,domainId=PF00642	Zinc finger CCCH domain-containing protein 15 (AtC3H15) (probable)
Rh_FV0G00740.m.1:1-348 IPR000571 source=HMMSmart,domainId=SM00356	Zinc finger CCCH domain-containing protein 15 (AtC3H15) (probable)
Rh_FV0G00740.m.1:1-348 IPR000571 source=ProfileScan,domainId=PS50103	Zinc finger CCCH domain-containing protein 15 (AtC3H15) (probable)
Rh_FV0G00740.m.1:1-348 IPR010402 source=HMMPfam,domainId=PF06203	Zinc finger CCCH domain-containing protein 15 (AtC3H15) (probable)
Rh_FV0G00740.m.1:1-348 IPR010402 source=ProfileScan,domainId=PS51017	Zinc finger CCCH domain-containing protein 15 (AtC3H15) (probable)
Rh_FV0G00740.m.5:1-354 IPR000315 source=ProfileScan,domainId=PS50119	Zinc finger CCCH domain-containing protein 15 (AtC3H15) (probable)
Rh_FV0G00740.m.5:1-354 IPR000571 source=HMMPfam,domainId=PF00642	Zinc finger CCCH domain-containing protein 15 (AtC3H15) (probable)
Rh_FV0G00740.m.5:1-354 IPR000571 source=HMMSmart,domainId=SM00356	Zinc finger CCCH domain-containing protein 15 (AtC3H15) (probable)
Rh_FV0G00740.m.5:1-354 IPR000571 source=ProfileScan,domainId=PS50103	Zinc finger CCCH domain-containing protein 15 (AtC3H15) (probable)
Rh_FV0G00740.m.5:1-354 IPR010402 source=HMMPfam,domainId=PF06203	Zinc finger CCCH domain-containing protein 15 (AtC3H15) (probable)
Rh_FV0G00740.m.5:1-354 IPR010402 source=ProfileScan,domainId=PS51017	Zinc finger CCCH domain-containing protein 15 (AtC3H15) (probable)
Rh_FV0G00740.m.7:1-528 IPR000315 source=ProfileScan,domainId=PS50119	Zinc finger CCCH domain-containing protein 15 (AtC3H15) (probable)
Rh_FV0G00740.m.7:1-528 IPR000571 source=HMMPfam,domainId=PF00642	Zinc finger CCCH domain-containing protein 15 (AtC3H15) (probable)
Rh_FV0G00740.m.7:1-528 IPR000571 source=HMMSmart,domainId=SM00356	Zinc finger CCCH domain-containing protein 15 (AtC3H15) (probable)
Rh_FV0G00740.m.7:1-528 IPR000571 source=ProfileScan,domainId=PS50103	Zinc finger CCCH domain-containing protein 15 (AtC3H15) (probable)
Rh_FV0G00740.m.7:1-528 IPR010402 source=HMMPfam,domainId=PF06203	Zinc finger CCCH domain-containing protein 15 (AtC3H15) (probable)
Rh_FV0G00740.m.7:1-528 IPR010402 source=ProfileScan,domainId=PS51017	Zinc finger CCCH domain-containing protein 15 (AtC3H15) (probable)
Rh_FV0G00740.m.9:1-495 IPR000315 source=ProfileScan,domainId=PS50119	Zinc finger CCCH domain-containing protein 15 (AtC3H15) (probable)
Rh_FV0G00740.m.9:1-495 IPR000571 source=HMMPfam,domainId=PF00642	Zinc finger CCCH domain-containing protein 15 (AtC3H15) (probable)
Rh_FV0G00740.m.9:1-495 IPR000571 source=HMMSmart,domainId=SM00356	Zinc finger CCCH domain-containing protein 15 (AtC3H15) (probable)
Rh_FV0G00740.m.9:1-495 IPR000571 source=ProfileScan,domainId=PS50103	Zinc finger CCCH domain-containing protein 15 (AtC3H15) (probable)
Rh_FV0G00740.m.9:1-495 IPR010402 source=HMMPfam,domainId=PF06203	Zinc finger CCCH domain-containing protein 15 (AtC3H15) (probable)
Rh_FV0G00740.m.9:1-495 IPR010402 source=ProfileScan,domainId=PS51017	Zinc finger CCCH domain-containing protein 15 (AtC3H15) (probable)
Rh_FV0G00750.Contig1:156-833 IPR000315 source=HMMSmart,domainId=SM00336	Putative zinc finger protein At1g68190 (probable)
Rh_FV0G00750.Contig1:156-833 IPR000315 source=ProfileScan,domainId=PS50119	Putative zinc finger protein At1g68190 (probable)
Rh_FV0G00750.Contig1:156-833 IPR010402 source=HMMPfam,domainId=PF06203	Putative zinc finger protein At1g68190 (probable)
Rh_FV0G00750.Contig1:156-833 IPR010402 source=ProfileScan,domainId=PS51017	Putative zinc finger protein At1g68190 (probable)
Rh_FV0G00750.Contig2:59-1474 IPR000315 source=HMMSmart,domainId=SM00336	Putative zinc finger protein At1g68190 (probable)
Rh_FV0G00750.Contig2:59-1474 IPR000315 source=ProfileScan,domainId=PS50119	Putative zinc finger protein At1g68190 (probable)
Rh_FV0G00750.Contig2:59-1474 IPR010402 source=HMMPfam,domainId=PF06203	Putative zinc finger protein At1g68190 (probable)
Rh_FV0G00750.Contig2:59-1474 IPR010402 source=ProfileScan,domainId=PS51017	Putative zinc finger protein At1g68190 (probable)
Rh_FV0G00770.m.1:1-1578 IPR002293 source=HMMPanther,domainId=PTHR11785	hypothetical protein
Rh_FV0G00770.m.1:1-1578 IPR002293 source=HMMPIR,domainId=PIRSF006060	hypothetical protein
Rh_FV0G00770.m.1:1-1578 IPR004756 source=HMMTigr,domainId=TIGR00907	hypothetical protein
Rh_FV0G00770.m.1:1-1578 IPR004841 source=HMMPfam,domainId=PF00324	hypothetical protein
Rh_FV0G00880.m.1:1-954 IPR000326 source=HMMPfam,domainId=PF01569	Lipid phosphate phosphatase 2 (AtLPP2) (putative)
Rh_FV0G00880.m.1:1-954 IPR000326 source=HMMSmart,domainId=SM00014	Lipid phosphate phosphatase 2 (AtLPP2) (putative)
Rh_FV0G00880.m.1:1-954 IPR000326 source=superfamily,domainId=SSF48317	Lipid phosphate phosphatase 2 (AtLPP2) (putative)
Rh_FV0G00880.m.1:1-954 IPR016118 source=Gene3D,domainId=G3DSA:1.20.144.10	Lipid phosphate phosphatase 2 (AtLPP2) (putative)
Rh_FV0G00920.m.2:1-2136 IPR000270 source=HMMPfam,domainId=PF00564	Integrator complex subunit 6 homolog (probable)
Rh_FV0G00920.m.2:1-2136 IPR000270 source=HMMSmart,domainId=SM00666	Integrator complex subunit 6 homolog (probable)
Rh_FV0G00930.m.1:1-2580 IPR001680 source=HMMSmart,domainId=SM00320	Probable elongator complex protein 2 (ELP2)
Rh_FV0G00930.m.1:1-2580 IPR011046 source=superfamily,domainId=SSF50978	Probable elongator complex protein 2 (ELP2)
Rh_FV0G00930.m.1:1-2580 IPR015943 source=Gene3D,domainId=G3DSA:2.130.10.10	Probable elongator complex protein 2 (ELP2)
Rh_FV0G00930.m.1:1-2580 IPR017986 source=ProfileScan,domainId=PS50294	Probable elongator complex protein 2 (ELP2)
Rh_FV0G00930.m.1:1-2580 IPR019781 source=HMMPfam,domainId=PF00400	Probable elongator complex protein 2 (ELP2)
Rh_FV0G00930.m.1:1-2580 IPR019782 source=ProfileScan,domainId=PS50082	Probable elongator complex protein 2 (ELP2)
Rh_FV0G00930.m.1:1-2580 IPR020472 source=FPrintScan,domainId=PR00320	Probable elongator complex protein 2 (ELP2)
Rh_FV0G00990.m.1:1-1575 IPR000073 source=HMMPfam,domainId=PF00561	Auxin-responsive protein IAA32 (similar to)
Rh_FV0G00990.m.1:1-1575 IPR011525 source=ProfileScan,domainId=PS50962	Auxin-responsive protein IAA32 (similar to)
Rh_FV0G01000.m.1:1-2301 IPR000719 source=ProfileScan,domainId=PS50011	Probable LRR receptor-like serine/threonine-protein kinase At4g37250, Precursor
Rh_FV0G01000.m.1:1-2301 IPR001611 source=HMMPfam,domainId=PF00560	Probable LRR receptor-like serine/threonine-protein kinase At4g37250, Precursor
Rh_FV0G01000.m.1:1-2301 IPR002290 source=HMMSmart,domainId=SM00220	Probable LRR receptor-like serine/threonine-protein kinase At4g37250, Precursor
Rh_FV0G01000.m.1:1-2301 IPR003591 source=HMMSmart,domainId=SM00369	Probable LRR receptor-like serine/threonine-protein kinase At4g37250, Precursor
Rh_FV0G01000.m.1:1-2301 IPR011009 source=superfamily,domainId=SSF56112	Probable LRR receptor-like serine/threonine-protein kinase At4g37250, Precursor
Rh_FV0G01000.m.1:1-2301 IPR013210 source=HMMPfam,domainId=PF08263	Probable LRR receptor-like serine/threonine-protein kinase At4g37250, Precursor
Rh_FV0G01000.m.1:1-2301 IPR017442 source=HMMPfam,domainId=PF00069	Probable LRR receptor-like serine/threonine-protein kinase At4g37250, Precursor
Rh_FV0G01000.m.1:1-2301 IPR020635 source=HMMSmart,domainId=SM00219	Probable LRR receptor-like serine/threonine-protein kinase At4g37250, Precursor
Rh_FV0G01010.Contig1:1-1266 IPR004820 source=HMMPfam,domainId=PF01467	Probable nicotinate-nucleotide adenylyltransferase (NaMN adenylyltransferase)
Rh_FV0G01010.Contig1:1-1266 IPR014729 source=Gene3D,domainId=G3DSA:3.40.50.620	Probable nicotinate-nucleotide adenylyltransferase (NaMN adenylyltransferase)
Rh_FV0G01040.m.1:1-609 IPR009606 source=HMMPfam,domainId=PF06749	Dihydrodipicolinate reductase (DHPR) (probable)
Rh_FV0G01070.m.1:1-1269 IPR011697 source=HMMPfam,domainId=PF07722	Putative glutamine amidotransferase-like protein RP404 (probable)
Rh_FV0G01070.m.1:1-1269 IPR017926 source=ProfileScan,domainId=PS51273	Putative glutamine amidotransferase-like protein RP404 (probable)
Rh_FV0G01080.Contig1:1-1227 IPR001810 source=HMMPfam,domainId=PF00646	Putative F-box protein At4g22170 (probable)
Rh_FV0G01080.Contig1:1-1227 IPR001810 source=HMMSmart,domainId=SM00256	Putative F-box protein At4g22170 (probable)
Rh_FV0G01080.Contig1:1-1227 IPR001810 source=ProfileScan,domainId=PS50181	Putative F-box protein At4g22170 (probable)
Rh_FV0G01080.Contig1:1-1227 IPR008507 source=HMMPfam,domainId=PF05623	Putative F-box protein At4g22170 (probable)
Rh_FV0G01100.m.1:1-1182 IPR000719 source=ProfileScan,domainId=PS50011	Probable serine/threonine-protein kinase At1g18390, Precursor
Rh_FV0G01100.m.1:1-1182 IPR002290 source=HMMSmart,domainId=SM00220	Probable serine/threonine-protein kinase At1g18390, Precursor
Rh_FV0G01100.m.1:1-1182 IPR011009 source=superfamily,domainId=SSF56112	Probable serine/threonine-protein kinase At1g18390, Precursor
Rh_FV0G01100.m.1:1-1182 IPR017442 source=HMMPfam,domainId=PF00069	Probable serine/threonine-protein kinase At1g18390, Precursor
Rh_FV0G01100.m.1:1-1182 IPR020635 source=HMMSmart,domainId=SM00219	Probable serine/threonine-protein kinase At1g18390, Precursor
Rh_FV0G01100.m.2:1-474 IPR000719 source=ProfileScan,domainId=PS50011	Probable serine/threonine-protein kinase At1g18390, Precursor
Rh_FV0G01100.m.2:1-474 IPR002290 source=HMMSmart,domainId=SM00220	Probable serine/threonine-protein kinase At1g18390, Precursor
Rh_FV0G01100.m.2:1-474 IPR011009 source=superfamily,domainId=SSF56112	Probable serine/threonine-protein kinase At1g18390, Precursor
Rh_FV0G01100.m.2:1-474 IPR017442 source=HMMPfam,domainId=PF00069	Probable serine/threonine-protein kinase At1g18390, Precursor
Rh_FV0G01100.m.2:1-474 IPR020635 source=HMMSmart,domainId=SM00219	Probable serine/threonine-protein kinase At1g18390, Precursor
Rh_FV0G01100.m.3:1-1986 IPR000719 source=ProfileScan,domainId=PS50011	Probable serine/threonine-protein kinase At1g18390, Precursor
Rh_FV0G01100.m.3:1-1986 IPR002290 source=HMMSmart,domainId=SM00220	Probable serine/threonine-protein kinase At1g18390, Precursor
Rh_FV0G01100.m.3:1-1986 IPR011009 source=superfamily,domainId=SSF56112	Probable serine/threonine-protein kinase At1g18390, Precursor
Rh_FV0G01100.m.3:1-1986 IPR017442 source=HMMPfam,domainId=PF00069	Probable serine/threonine-protein kinase At1g18390, Precursor
Rh_FV0G01100.m.3:1-1986 IPR020635 source=HMMSmart,domainId=SM00219	Probable serine/threonine-protein kinase At1g18390, Precursor
Rh_FV0G01100.m.4:1-309 IPR000719 source=ProfileScan,domainId=PS50011	Probable serine/threonine-protein kinase At1g18390, Precursor
Rh_FV0G01100.m.4:1-309 IPR002290 source=HMMSmart,domainId=SM00220	Probable serine/threonine-protein kinase At1g18390, Precursor
Rh_FV0G01100.m.4:1-309 IPR011009 source=superfamily,domainId=SSF56112	Probable serine/threonine-protein kinase At1g18390, Precursor
Rh_FV0G01100.m.4:1-309 IPR017442 source=HMMPfam,domainId=PF00069	Probable serine/threonine-protein kinase At1g18390, Precursor
Rh_FV0G01100.m.4:1-309 IPR020635 source=HMMSmart,domainId=SM00219	Probable serine/threonine-protein kinase At1g18390, Precursor
Rh_FV0G01130.Contig1:1-1107 IPR001993 source=HMMPanther,domainId=PTHR11896	Mitochondrial substrate carrier family protein W (probable)
Rh_FV0G01130.Contig1:1-1107 IPR001993 source=superfamily,domainId=SSF103506	Mitochondrial substrate carrier family protein W (probable)
Rh_FV0G01130.Contig1:1-1107 IPR002067 source=FPrintScan,domainId=PR00926	Mitochondrial substrate carrier family protein W (probable)
Rh_FV0G01130.Contig1:1-1107 IPR018108 source=HMMPfam,domainId=PF00153	Mitochondrial substrate carrier family protein W (probable)
Rh_FV0G01130.Contig1:1-1107 IPR018108 source=ProfileScan,domainId=PS50920	Mitochondrial substrate carrier family protein W (probable)
Rh_FV0G01150.Contig1:1-1290 IPR001932 source=Gene3D,domainId=G3DSA:3.60.40.10	Probable protein phosphatase 2C 15 (AtPP2C15) (similar to)
Rh_FV0G01150.Contig1:1-1290 IPR001932 source=HMMSmart,domainId=SM00331	Probable protein phosphatase 2C 15 (AtPP2C15) (similar to)
Rh_FV0G01150.Contig1:1-1290 IPR001932 source=HMMSmart,domainId=SM00332	Probable protein phosphatase 2C 15 (AtPP2C15) (similar to)
Rh_FV0G01150.Contig1:1-1290 IPR001932 source=superfamily,domainId=SSF81606	Probable protein phosphatase 2C 15 (AtPP2C15) (similar to)
Rh_FV0G01150.Contig1:1-1290 IPR014045 source=HMMPfam,domainId=PF00481	Probable protein phosphatase 2C 15 (AtPP2C15) (similar to)
Rh_FV0G01150.Contig1:1-1290 IPR015655 source=HMMPanther,domainId=PTHR13832	Probable protein phosphatase 2C 15 (AtPP2C15) (similar to)
Rh_FV0G01230.Contig1:44-904 IPR000719 source=ProfileScan,domainId=PS50011	Probable inactive receptor kinase At3g08680, Precursor
Rh_FV0G01230.Contig1:44-904 IPR001611 source=HMMPfam,domainId=PF00560	Probable inactive receptor kinase At3g08680, Precursor
Rh_FV0G01230.Contig1:44-904 IPR002290 source=HMMSmart,domainId=SM00220	Probable inactive receptor kinase At3g08680, Precursor
Rh_FV0G01230.Contig1:44-904 IPR011009 source=superfamily,domainId=SSF56112	Probable inactive receptor kinase At3g08680, Precursor
Rh_FV0G01230.Contig1:44-904 IPR013210 source=HMMPfam,domainId=PF08263	Probable inactive receptor kinase At3g08680, Precursor
Rh_FV0G01230.Contig1:44-904 IPR017442 source=HMMPfam,domainId=PF00069	Probable inactive receptor kinase At3g08680, Precursor
Rh_FV0G01230.Contig1:44-904 IPR020635 source=HMMSmart,domainId=SM00219	Probable inactive receptor kinase At3g08680, Precursor
Rh_FV0G01230.m.4:1-843 IPR000719 source=ProfileScan,domainId=PS50011	Probable inactive receptor kinase At3g08680, Precursor
Rh_FV0G01230.m.4:1-843 IPR001611 source=HMMPfam,domainId=PF00560	Probable inactive receptor kinase At3g08680, Precursor
Rh_FV0G01230.m.4:1-843 IPR002290 source=HMMSmart,domainId=SM00220	Probable inactive receptor kinase At3g08680, Precursor
Rh_FV0G01230.m.4:1-843 IPR011009 source=superfamily,domainId=SSF56112	Probable inactive receptor kinase At3g08680, Precursor
Rh_FV0G01230.m.4:1-843 IPR013210 source=HMMPfam,domainId=PF08263	Probable inactive receptor kinase At3g08680, Precursor
Rh_FV0G01230.m.4:1-843 IPR017442 source=HMMPfam,domainId=PF00069	Probable inactive receptor kinase At3g08680, Precursor
Rh_FV0G01230.m.4:1-843 IPR020635 source=HMMSmart,domainId=SM00219	Probable inactive receptor kinase At3g08680, Precursor
Rh_FV0G01240.m.1:1-1017 IPR021141 source=HMMPfam,domainId=PF02485	hypothetical protein
Rh_FV0G01250.m.1:1-1224 IPR021141 source=HMMPfam,domainId=PF02485	3-phosphoshikimate 1-carboxyvinyltransferase (EPSP synthase) (probable)
Rh_FV0G01260.Contig1:1-1713 IPR001279 source=HMMSmart,domainId=SM00849	Beta-lactamase-like protein 2 (probable)
Rh_FV0G01260.Contig1:1-1713 IPR021141 source=HMMPfam,domainId=PF02485	Beta-lactamase-like protein 2 (probable)
Rh_FV0G01270.Contig1:1-447 IPR001623 source=Gene3D,domainId=G3DSA:1.10.287.110	Chaperone protein dnaJ 15 (AtJ15) (similar to)
Rh_FV0G01270.Contig1:1-447 IPR001623 source=HMMPfam,domainId=PF00226	Chaperone protein dnaJ 15 (AtJ15) (similar to)
Rh_FV0G01270.Contig1:1-447 IPR001623 source=HMMSmart,domainId=SM00271	Chaperone protein dnaJ 15 (AtJ15) (similar to)
Rh_FV0G01270.Contig1:1-447 IPR001623 source=ProfileScan,domainId=PS50076	Chaperone protein dnaJ 15 (AtJ15) (similar to)
Rh_FV0G01270.Contig1:1-447 IPR001623 source=superfamily,domainId=SSF46565	Chaperone protein dnaJ 15 (AtJ15) (similar to)
Rh_FV0G01270.Contig1:1-447 IPR001841 source=HMMSmart,domainId=SM00184	Chaperone protein dnaJ 15 (AtJ15) (similar to)
Rh_FV0G01270.Contig1:1-447 IPR001841 source=ProfileScan,domainId=PS50089	Chaperone protein dnaJ 15 (AtJ15) (similar to)
Rh_FV0G01270.Contig1:1-447 IPR003095 source=FPrintScan,domainId=PR00625	Chaperone protein dnaJ 15 (AtJ15) (similar to)
Rh_FV0G01270.Contig1:1-447 IPR008913 source=ProfileScan,domainId=PS51266	Chaperone protein dnaJ 15 (AtJ15) (similar to)
Rh_FV0G01270.Contig1:1-447 IPR012312 source=HMMPfam,domainId=PF01814	Chaperone protein dnaJ 15 (AtJ15) (similar to)
Rh_FV0G01270.Contig1:1-447 IPR015609 source=HMMPanther,domainId=PTHR11821	Chaperone protein dnaJ 15 (AtJ15) (similar to)
Rh_FV0G01270.Contig1:1-447 IPR017921 source=ProfileScan,domainId=PS51270	Chaperone protein dnaJ 15 (AtJ15) (similar to)
Rh_FV0G01270.Contig1:237-1487 IPR001623 source=Gene3D,domainId=G3DSA:1.10.287.110	Chaperone protein dnaJ 15 (AtJ15) (similar to)
Rh_FV0G01270.Contig1:237-1487 IPR001623 source=HMMPfam,domainId=PF00226	Chaperone protein dnaJ 15 (AtJ15) (similar to)
Rh_FV0G01270.Contig1:237-1487 IPR001623 source=HMMSmart,domainId=SM00271	Chaperone protein dnaJ 15 (AtJ15) (similar to)
Rh_FV0G01270.Contig1:237-1487 IPR001623 source=ProfileScan,domainId=PS50076	Chaperone protein dnaJ 15 (AtJ15) (similar to)
Rh_FV0G01270.Contig1:237-1487 IPR001623 source=superfamily,domainId=SSF46565	Chaperone protein dnaJ 15 (AtJ15) (similar to)
Rh_FV0G01270.Contig1:237-1487 IPR001841 source=HMMSmart,domainId=SM00184	Chaperone protein dnaJ 15 (AtJ15) (similar to)
Rh_FV0G01270.Contig1:237-1487 IPR001841 source=ProfileScan,domainId=PS50089	Chaperone protein dnaJ 15 (AtJ15) (similar to)
Rh_FV0G01270.Contig1:237-1487 IPR003095 source=FPrintScan,domainId=PR00625	Chaperone protein dnaJ 15 (AtJ15) (similar to)
Rh_FV0G01270.Contig1:237-1487 IPR008913 source=ProfileScan,domainId=PS51266	Chaperone protein dnaJ 15 (AtJ15) (similar to)
Rh_FV0G01270.Contig1:237-1487 IPR012312 source=HMMPfam,domainId=PF01814	Chaperone protein dnaJ 15 (AtJ15) (similar to)
Rh_FV0G01270.Contig1:237-1487 IPR015609 source=HMMPanther,domainId=PTHR11821	Chaperone protein dnaJ 15 (AtJ15) (similar to)
Rh_FV0G01270.Contig1:237-1487 IPR017921 source=ProfileScan,domainId=PS51270	Chaperone protein dnaJ 15 (AtJ15) (similar to)
Rh_FV0G01280.m.1:1-366 IPR015609 source=HMMPanther,domainId=PTHR11821	Chaperone protein dnaJ 15 (AtJ15) (similar to)
Rh_FV0G01300.Contig1:1115-1474 IPR002308 source=HMMTigr,domainId=TIGR00435	Cysteinyl-tRNA synthetase (CysRS) (probable)
Rh_FV0G01300.Contig1:1115-1474 IPR014729 source=Gene3D,domainId=G3DSA:3.40.50.620	Cysteinyl-tRNA synthetase (CysRS) (probable)
Rh_FV0G01300.Contig1:1115-1474 IPR015803 source=FPrintScan,domainId=PR00983	Cysteinyl-tRNA synthetase (CysRS) (probable)
Rh_FV0G01300.Contig1:1115-1474 IPR015803 source=HMMPfam,domainId=PF01406	Cysteinyl-tRNA synthetase (CysRS) (probable)
Rh_FV0G01300.Contig1:1115-1474 IPR015804 source=HMMPanther,domainId=PTHR10890	Cysteinyl-tRNA synthetase (CysRS) (probable)
Rh_FV0G01300.Contig1:1-1230 IPR002308 source=HMMTigr,domainId=TIGR00435	Cysteinyl-tRNA synthetase (CysRS) (probable)
Rh_FV0G01300.Contig1:1-1230 IPR014729 source=Gene3D,domainId=G3DSA:3.40.50.620	Cysteinyl-tRNA synthetase (CysRS) (probable)
Rh_FV0G01300.Contig1:1-1230 IPR015803 source=FPrintScan,domainId=PR00983	Cysteinyl-tRNA synthetase (CysRS) (probable)
Rh_FV0G01300.Contig1:1-1230 IPR015803 source=HMMPfam,domainId=PF01406	Cysteinyl-tRNA synthetase (CysRS) (probable)
Rh_FV0G01300.Contig1:1-1230 IPR015804 source=HMMPanther,domainId=PTHR10890	Cysteinyl-tRNA synthetase (CysRS) (probable)
Rh_FV0G01300.m.3:1-303 IPR002308 source=HMMTigr,domainId=TIGR00435	Cysteinyl-tRNA synthetase (CysRS) (probable)
Rh_FV0G01300.m.3:1-303 IPR014729 source=Gene3D,domainId=G3DSA:3.40.50.620	Cysteinyl-tRNA synthetase (CysRS) (probable)
Rh_FV0G01300.m.3:1-303 IPR015803 source=FPrintScan,domainId=PR00983	Cysteinyl-tRNA synthetase (CysRS) (probable)
Rh_FV0G01300.m.3:1-303 IPR015803 source=HMMPfam,domainId=PF01406	Cysteinyl-tRNA synthetase (CysRS) (probable)
Rh_FV0G01300.m.3:1-303 IPR015804 source=HMMPanther,domainId=PTHR10890	Cysteinyl-tRNA synthetase (CysRS) (probable)
Rh_FV0G01330.m.1:1-1182 IPR012442 source=HMMPfam,domainId=PF07816	Copper-binding periplasmic protein, Precursor (probable)
Rh_FV0G01340.Contig1:71-2458 IPR000924 source=HMMPanther,domainId=PTHR10119	Glutaminyl-tRNA synthetase (GlnRS) (similar to)
Rh_FV0G01340.Contig1:71-2458 IPR001250 source=HMMPfam,domainId=PF01238	Glutaminyl-tRNA synthetase (GlnRS) (similar to)
Rh_FV0G01340.Contig1:71-2458 IPR001250 source=HMMTigr,domainId=TIGR00218	Glutaminyl-tRNA synthetase (GlnRS) (similar to)
Rh_FV0G01340.Contig1:71-2458 IPR004514 source=HMMPanther,domainId=PTHR10119:SF3	Glutaminyl-tRNA synthetase (GlnRS) (similar to)
Rh_FV0G01340.Contig1:71-2458 IPR004514 source=HMMTigr,domainId=TIGR00440	Glutaminyl-tRNA synthetase (GlnRS) (similar to)
Rh_FV0G01340.Contig1:71-2458 IPR007638 source=HMMPfam,domainId=PF04557	Glutaminyl-tRNA synthetase (GlnRS) (similar to)
Rh_FV0G01340.Contig1:71-2458 IPR007639 source=HMMPfam,domainId=PF04558	Glutaminyl-tRNA synthetase (GlnRS) (similar to)
Rh_FV0G01340.Contig1:71-2458 IPR011035 source=superfamily,domainId=SSF50715	Glutaminyl-tRNA synthetase (GlnRS) (similar to)
Rh_FV0G01340.Contig1:71-2458 IPR011051 source=superfamily,domainId=SSF51182	Glutaminyl-tRNA synthetase (GlnRS) (similar to)
Rh_FV0G01340.Contig1:71-2458 IPR014710 source=Gene3D,domainId=G3DSA:2.60.120.10	Glutaminyl-tRNA synthetase (GlnRS) (similar to)
Rh_FV0G01340.Contig1:71-2458 IPR016305 source=FPrintScan,domainId=PR00714	Glutaminyl-tRNA synthetase (GlnRS) (similar to)
Rh_FV0G01340.Contig1:71-2458 IPR020056 source=Gene3D,domainId=G3DSA:2.40.240.10	Glutaminyl-tRNA synthetase (GlnRS) (similar to)
Rh_FV0G01340.Contig1:71-2458 IPR020058 source=HMMPfam,domainId=PF00749	Glutaminyl-tRNA synthetase (GlnRS) (similar to)
Rh_FV0G01340.Contig1:71-2458 IPR020059 source=HMMPfam,domainId=PF03950	Glutaminyl-tRNA synthetase (GlnRS) (similar to)
Rh_FV0G01340.Contig1:71-2458 IPR020061 source=Gene3D,domainId=G3DSA:1.10.1160.10	Glutaminyl-tRNA synthetase (GlnRS) (similar to)
Rh_FV0G01340.Contig2:1-1320 IPR000924 source=HMMPanther,domainId=PTHR10119	Glutaminyl-tRNA synthetase (GlnRS) (similar to)
Rh_FV0G01340.Contig2:1-1320 IPR001250 source=HMMPfam,domainId=PF01238	Glutaminyl-tRNA synthetase (GlnRS) (similar to)
Rh_FV0G01340.Contig2:1-1320 IPR001250 source=HMMTigr,domainId=TIGR00218	Glutaminyl-tRNA synthetase (GlnRS) (similar to)
Rh_FV0G01340.Contig2:1-1320 IPR004514 source=HMMPanther,domainId=PTHR10119:SF3	Glutaminyl-tRNA synthetase (GlnRS) (similar to)
Rh_FV0G01340.Contig2:1-1320 IPR004514 source=HMMTigr,domainId=TIGR00440	Glutaminyl-tRNA synthetase (GlnRS) (similar to)
Rh_FV0G01340.Contig2:1-1320 IPR007638 source=HMMPfam,domainId=PF04557	Glutaminyl-tRNA synthetase (GlnRS) (similar to)
Rh_FV0G01340.Contig2:1-1320 IPR007639 source=HMMPfam,domainId=PF04558	Glutaminyl-tRNA synthetase (GlnRS) (similar to)
Rh_FV0G01340.Contig2:1-1320 IPR011035 source=superfamily,domainId=SSF50715	Glutaminyl-tRNA synthetase (GlnRS) (similar to)
Rh_FV0G01340.Contig2:1-1320 IPR011051 source=superfamily,domainId=SSF51182	Glutaminyl-tRNA synthetase (GlnRS) (similar to)
Rh_FV0G01340.Contig2:1-1320 IPR014710 source=Gene3D,domainId=G3DSA:2.60.120.10	Glutaminyl-tRNA synthetase (GlnRS) (similar to)
Rh_FV0G01340.Contig2:1-1320 IPR016305 source=FPrintScan,domainId=PR00714	Glutaminyl-tRNA synthetase (GlnRS) (similar to)
Rh_FV0G01340.Contig2:1-1320 IPR020056 source=Gene3D,domainId=G3DSA:2.40.240.10	Glutaminyl-tRNA synthetase (GlnRS) (similar to)
Rh_FV0G01340.Contig2:1-1320 IPR020058 source=HMMPfam,domainId=PF00749	Glutaminyl-tRNA synthetase (GlnRS) (similar to)
Rh_FV0G01340.Contig2:1-1320 IPR020059 source=HMMPfam,domainId=PF03950	Glutaminyl-tRNA synthetase (GlnRS) (similar to)
Rh_FV0G01340.Contig2:1-1320 IPR020061 source=Gene3D,domainId=G3DSA:1.10.1160.10	Glutaminyl-tRNA synthetase (GlnRS) (similar to)
Rh_FV0G01360.m.1:1-900 IPR001005 source=HMMSmart,domainId=SM00717	Transcription factor MYB21 (AtMYB21) (similar to)
Rh_FV0G01360.m.1:1-900 IPR009057 source=superfamily,domainId=SSF46689	Transcription factor MYB21 (AtMYB21) (similar to)
Rh_FV0G01360.m.1:1-900 IPR012287 source=Gene3D,domainId=G3DSA:1.10.10.60	Transcription factor MYB21 (AtMYB21) (similar to)
Rh_FV0G01360.m.1:1-900 IPR014778 source=HMMPfam,domainId=PF00249	Transcription factor MYB21 (AtMYB21) (similar to)
Rh_FV0G01360.m.1:1-900 IPR015495 source=HMMPanther,domainId=PTHR10641	Transcription factor MYB21 (AtMYB21) (similar to)
Rh_FV0G01360.m.1:1-900 IPR017930 source=ProfileScan,domainId=PS51294	Transcription factor MYB21 (AtMYB21) (similar to)
Rh_FV0G01370.Contig1:1-720 IPR001092 source=HMMPfam,domainId=PF00010	Transcription factor bHLH75 (bHLH 75) (similar to)
Rh_FV0G01370.Contig1:1-720 IPR001092 source=HMMSmart,domainId=SM00353	Transcription factor bHLH75 (bHLH 75) (similar to)
Rh_FV0G01370.Contig1:1-720 IPR001092 source=ProfileScan,domainId=PS50888	Transcription factor bHLH75 (bHLH 75) (similar to)
Rh_FV0G01370.Contig1:1-720 IPR011598 source=Gene3D,domainId=G3DSA:4.10.280.10	Transcription factor bHLH75 (bHLH 75) (similar to)
Rh_FV0G01370.Contig1:1-720 IPR011598 source=superfamily,domainId=SSF47459	Transcription factor bHLH75 (bHLH 75) (similar to)
Rh_FV0G01450.m.1:1-525 IPR006015 source=FPrintScan,domainId=PR01438	Universal stress protein A-like protein (probable)
Rh_FV0G01450.m.1:1-525 IPR006016 source=HMMPfam,domainId=PF00582	Universal stress protein A-like protein (probable)
Rh_FV0G01450.m.1:1-525 IPR014729 source=Gene3D,domainId=G3DSA:3.40.50.620	Universal stress protein A-like protein (probable)
Rh_FV0G01500.m.1:1-300 IPR001245 source=HMMPfam,domainId=PF07714	Probable LRR receptor-like serine/threonine-protein kinase At3g47570, Precursor
Rh_FV0G01500.m.1:1-300 IPR011009 source=superfamily,domainId=SSF56112	Probable LRR receptor-like serine/threonine-protein kinase At3g47570, Precursor
Rh_FV0G01500.m.1:1-300 IPR015787 source=HMMPanther,domainId=PTHR23258:SF428	Probable LRR receptor-like serine/threonine-protein kinase At3g47570, Precursor
Rh_FV0G01510.m.1:1-318 IPR002885 source=HMMPfam,domainId=PF01535	Pentatricopeptide repeat-containing protein At5g48910 (probable)
Rh_FV0G01510.m.1:1-318 IPR002885 source=HMMTigr,domainId=TIGR00756	Pentatricopeptide repeat-containing protein At5g48910 (probable)
Rh_FV0G01510.m.1:1-318 IPR002885 source=ProfileScan,domainId=PS51375	Pentatricopeptide repeat-containing protein At5g48910 (probable)
Rh_FV0G01520.m.1:1-1191 IPR000073 source=HMMPfam,domainId=PF00561	Monoglyceride lipase (MGL) (probable)
Rh_FV0G01530.m.1:1-1290 IPR000073 source=HMMPfam,domainId=PF00561	Monoglyceride lipase (MGL) (probable)
Rh_FV0G01540.Contig1:1-330 IPR005061 source=HMMPfam,domainId=PF03398	IST1 homolog (probable)
Rh_FV0G01540.Contig1:192-947 IPR005061 source=HMMPfam,domainId=PF03398	IST1 homolog (probable)
Rh_FV0G01540.Contig1:797-1138 IPR005061 source=HMMPfam,domainId=PF03398	IST1 homolog (probable)
Rh_FV0G01550.m.1:1-330 IPR007087 source=ProfileScan,domainId=PS50157	Zinc finger protein 6 (similar to)
Rh_FV0G01560.m.1:1-483 IPR005749 source=HMMPanther,domainId=PTHR12934	50S ribosomal protein L15, chloroplastic, Precursor (similar to)
Rh_FV0G01560.m.1:1-483 IPR005749 source=HMMTigr,domainId=TIGR01071	50S ribosomal protein L15, chloroplastic, Precursor (similar to)
Rh_FV0G01560.m.1:1-483 IPR021131 source=HMMPfam,domainId=PF00828	50S ribosomal protein L15, chloroplastic, Precursor (similar to)
Rh_FV0G01560.m.1:1-483 IPR021131 source=superfamily,domainId=SSF52080	50S ribosomal protein L15, chloroplastic, Precursor (similar to)
Rh_FV0G01620.m.1:1-576 IPR009606 source=HMMPfam,domainId=PF06749	hypothetical protein
Rh_FV0G01660.m.1:1-1356 IPR000315 source=HMMPfam,domainId=PF00643	Zinc finger protein CONSTANS-LIKE 16 (probable)
Rh_FV0G01660.m.1:1-1356 IPR000315 source=HMMSmart,domainId=SM00336	Zinc finger protein CONSTANS-LIKE 16 (probable)
Rh_FV0G01660.m.1:1-1356 IPR000315 source=ProfileScan,domainId=PS50119	Zinc finger protein CONSTANS-LIKE 16 (probable)
Rh_FV0G01660.m.1:1-1356 IPR010402 source=HMMPfam,domainId=PF06203	Zinc finger protein CONSTANS-LIKE 16 (probable)
Rh_FV0G01660.m.1:1-1356 IPR010402 source=ProfileScan,domainId=PS51017	Zinc finger protein CONSTANS-LIKE 16 (probable)
Rh_FV0G01690.Contig1:2-1195 IPR003726 source=Gene3D,domainId=G3DSA:3.20.20.330	Homocysteine S-methyltransferase 1 (SMM:Hcy S-methyltransferase 1) (putative)
Rh_FV0G01690.Contig1:2-1195 IPR003726 source=HMMPfam,domainId=PF02574	Homocysteine S-methyltransferase 1 (SMM:Hcy S-methyltransferase 1) (putative)
Rh_FV0G01690.Contig1:2-1195 IPR003726 source=ProfileScan,domainId=PS50970	Homocysteine S-methyltransferase 1 (SMM:Hcy S-methyltransferase 1) (putative)
Rh_FV0G01690.Contig1:2-1195 IPR003726 source=superfamily,domainId=SSF82282	Homocysteine S-methyltransferase 1 (SMM:Hcy S-methyltransferase 1) (putative)
Rh_FV0G01700.m.1:1-1497 IPR012392 source=HMMPIR,domainId=PIRSF036417	3-ketoacyl-CoA synthase 6 (KCS-6) (putative)
Rh_FV0G01700.m.1:1-1497 IPR013601 source=HMMPfam,domainId=PF08392	3-ketoacyl-CoA synthase 6 (KCS-6) (putative)
Rh_FV0G01700.m.1:1-1497 IPR013747 source=HMMPfam,domainId=PF08541	3-ketoacyl-CoA synthase 6 (KCS-6) (putative)
Rh_FV0G01700.m.1:1-1497 IPR016038 source=Gene3D,domainId=G3DSA:3.40.47.10	3-ketoacyl-CoA synthase 6 (KCS-6) (putative)
Rh_FV0G01700.m.1:1-1497 IPR016039 source=superfamily,domainId=SSF53901	3-ketoacyl-CoA synthase 6 (KCS-6) (putative)
Rh_FV0G01710.Contig1:1-960 IPR001509 source=HMMPfam,domainId=PF01370	Dihydroflavonol-4-reductase (DFR) (probable)
Rh_FV0G01710.Contig1:1-960 IPR016040 source=Gene3D,domainId=G3DSA:3.40.50.720	Dihydroflavonol-4-reductase (DFR) (probable)
Rh_FV0G01710.Contig1:1-960 IPR016040 source=superfamily,domainId=SSF51735	Dihydroflavonol-4-reductase (DFR) (probable)
Rh_FV0G01750.m.1:1-1044 IPR001471 source=FPrintScan,domainId=PR00367	Ethylene-responsive transcription factor ERF118 (probable)
Rh_FV0G01750.m.1:1-1044 IPR001471 source=Gene3D,domainId=G3DSA:3.30.730.10	Ethylene-responsive transcription factor ERF118 (probable)
Rh_FV0G01750.m.1:1-1044 IPR001471 source=HMMPfam,domainId=PF00847	Ethylene-responsive transcription factor ERF118 (probable)
Rh_FV0G01750.m.1:1-1044 IPR001471 source=HMMSmart,domainId=SM00380	Ethylene-responsive transcription factor ERF118 (probable)
Rh_FV0G01750.m.1:1-1044 IPR001471 source=ProfileScan,domainId=PS51032	Ethylene-responsive transcription factor ERF118 (probable)
Rh_FV0G01750.m.1:1-1044 IPR016177 source=superfamily,domainId=SSF54171	Ethylene-responsive transcription factor ERF118 (probable)
Rh_FV0G01780.m.1:1-2781 IPR000322 source=HMMPanther,domainId=PTHR22762	Alpha-xylosidase, Precursor (similar to)
Rh_FV0G01780.m.1:1-2781 IPR000322 source=HMMPfam,domainId=PF01055	Alpha-xylosidase, Precursor (similar to)
Rh_FV0G01780.m.1:1-2781 IPR017853 source=superfamily,domainId=SSF51445	Alpha-xylosidase, Precursor (similar to)
Rh_FV0G01780.m.2:1-324 IPR000322 source=HMMPanther,domainId=PTHR22762	Alpha-xylosidase, Precursor (similar to)
Rh_FV0G01780.m.2:1-324 IPR000322 source=HMMPfam,domainId=PF01055	Alpha-xylosidase, Precursor (similar to)
Rh_FV0G01780.m.2:1-324 IPR017853 source=superfamily,domainId=SSF51445	Alpha-xylosidase, Precursor (similar to)
Rh_FV0G01810.m.3:1-1164 IPR000449 source=HMMPfam,domainId=PF00627	Putative DNA repair protein RAD23-3 (AtRAD23-3) (similar to)
Rh_FV0G01810.m.3:1-1164 IPR000626 source=HMMPfam,domainId=PF00240	Putative DNA repair protein RAD23-3 (AtRAD23-3) (similar to)
Rh_FV0G01810.m.3:1-1164 IPR000626 source=HMMSmart,domainId=SM00213	Putative DNA repair protein RAD23-3 (AtRAD23-3) (similar to)
Rh_FV0G01810.m.3:1-1164 IPR004806 source=HMMTigr,domainId=TIGR00601	Putative DNA repair protein RAD23-3 (AtRAD23-3) (similar to)
Rh_FV0G01810.m.3:1-1164 IPR006636 source=HMMSmart,domainId=SM00727	Putative DNA repair protein RAD23-3 (AtRAD23-3) (similar to)
Rh_FV0G01810.m.3:1-1164 IPR009060 source=superfamily,domainId=SSF46934	Putative DNA repair protein RAD23-3 (AtRAD23-3) (similar to)
Rh_FV0G01810.m.3:1-1164 IPR014761 source=FPrintScan,domainId=PR01839	Putative DNA repair protein RAD23-3 (AtRAD23-3) (similar to)
Rh_FV0G01810.m.3:1-1164 IPR015360 source=Gene3D,domainId=G3DSA:1.10.10.540	Putative DNA repair protein RAD23-3 (AtRAD23-3) (similar to)
Rh_FV0G01810.m.3:1-1164 IPR015360 source=HMMPfam,domainId=PF09280	Putative DNA repair protein RAD23-3 (AtRAD23-3) (similar to)
Rh_FV0G01810.m.3:1-1164 IPR015360 source=superfamily,domainId=SSF101238	Putative DNA repair protein RAD23-3 (AtRAD23-3) (similar to)
Rh_FV0G01810.m.3:1-1164 IPR015940 source=HMMSmart,domainId=SM00165	Putative DNA repair protein RAD23-3 (AtRAD23-3) (similar to)
Rh_FV0G01810.m.3:1-1164 IPR015940 source=ProfileScan,domainId=PS50030	Putative DNA repair protein RAD23-3 (AtRAD23-3) (similar to)
Rh_FV0G01810.m.3:1-1164 IPR019955 source=ProfileScan,domainId=PS50053	Putative DNA repair protein RAD23-3 (AtRAD23-3) (similar to)
Rh_FV0G01810.m.4:1-1188 IPR000449 source=HMMPfam,domainId=PF00627	Putative DNA repair protein RAD23-3 (AtRAD23-3) (similar to)
Rh_FV0G01810.m.4:1-1188 IPR000626 source=HMMPfam,domainId=PF00240	Putative DNA repair protein RAD23-3 (AtRAD23-3) (similar to)
Rh_FV0G01810.m.4:1-1188 IPR000626 source=HMMSmart,domainId=SM00213	Putative DNA repair protein RAD23-3 (AtRAD23-3) (similar to)
Rh_FV0G01810.m.4:1-1188 IPR004806 source=HMMTigr,domainId=TIGR00601	Putative DNA repair protein RAD23-3 (AtRAD23-3) (similar to)
Rh_FV0G01810.m.4:1-1188 IPR006636 source=HMMSmart,domainId=SM00727	Putative DNA repair protein RAD23-3 (AtRAD23-3) (similar to)
Rh_FV0G01810.m.4:1-1188 IPR009060 source=superfamily,domainId=SSF46934	Putative DNA repair protein RAD23-3 (AtRAD23-3) (similar to)
Rh_FV0G01810.m.4:1-1188 IPR014761 source=FPrintScan,domainId=PR01839	Putative DNA repair protein RAD23-3 (AtRAD23-3) (similar to)
Rh_FV0G01810.m.4:1-1188 IPR015360 source=Gene3D,domainId=G3DSA:1.10.10.540	Putative DNA repair protein RAD23-3 (AtRAD23-3) (similar to)
Rh_FV0G01810.m.4:1-1188 IPR015360 source=HMMPfam,domainId=PF09280	Putative DNA repair protein RAD23-3 (AtRAD23-3) (similar to)
Rh_FV0G01810.m.4:1-1188 IPR015360 source=superfamily,domainId=SSF101238	Putative DNA repair protein RAD23-3 (AtRAD23-3) (similar to)
Rh_FV0G01810.m.4:1-1188 IPR015940 source=HMMSmart,domainId=SM00165	Putative DNA repair protein RAD23-3 (AtRAD23-3) (similar to)
Rh_FV0G01810.m.4:1-1188 IPR015940 source=ProfileScan,domainId=PS50030	Putative DNA repair protein RAD23-3 (AtRAD23-3) (similar to)
Rh_FV0G01810.m.4:1-1188 IPR019955 source=ProfileScan,domainId=PS50053	Putative DNA repair protein RAD23-3 (AtRAD23-3) (similar to)
Rh_FV0G01820.m.1:1-1746 IPR000109 source=HMMPfam,domainId=PF00854	Peptide transporter PTR1 (probable)
Rh_FV0G01820.m.1:1-1746 IPR016196 source=superfamily,domainId=SSF103473	Peptide transporter PTR1 (probable)
Rh_FV0G01820.m.2:1-954 IPR000109 source=HMMPfam,domainId=PF00854	Peptide transporter PTR1 (probable)
Rh_FV0G01820.m.2:1-954 IPR016196 source=superfamily,domainId=SSF103473	Peptide transporter PTR1 (probable)
Rh_FV0G01830.Contig1:1-1455 IPR000717 source=HMMPfam,domainId=PF01399	COP9 signalosome complex subunit 2 (Signalosome subunit 2) (similar to)
Rh_FV0G01830.Contig1:1-1455 IPR000717 source=HMMSmart,domainId=SM00088	COP9 signalosome complex subunit 2 (Signalosome subunit 2) (similar to)
Rh_FV0G01830.Contig1:1-1455 IPR011991 source=Gene3D,domainId=G3DSA:1.10.10.10	COP9 signalosome complex subunit 2 (Signalosome subunit 2) (similar to)
Rh_FV0G01830.Contig1:1-1455 IPR013143 source=HMMSmart,domainId=SM00753	COP9 signalosome complex subunit 2 (Signalosome subunit 2) (similar to)
Rh_FV0G01830.Contig1:1-1455 IPR019280 source=HMMPfam,domainId=PF10075	COP9 signalosome complex subunit 2 (Signalosome subunit 2) (similar to)
Rh_FV0G01850.Contig1:2-1531 IPR000089 source=HMMPfam,domainId=PF00364	Dihydrolipoyllysine-residue acetyltransferase component of pyruvate dehydrogenase complex (probable)
Rh_FV0G01850.Contig1:2-1531 IPR000089 source=ProfileScan,domainId=PS50968	Dihydrolipoyllysine-residue acetyltransferase component of pyruvate dehydrogenase complex (probable)
Rh_FV0G01850.Contig1:2-1531 IPR001078 source=HMMPfam,domainId=PF00198	Dihydrolipoyllysine-residue acetyltransferase component of pyruvate dehydrogenase complex (probable)
Rh_FV0G01850.Contig1:2-1531 IPR004167 source=Gene3D,domainId=G3DSA:4.10.320.10	Dihydrolipoyllysine-residue acetyltransferase component of pyruvate dehydrogenase complex (probable)
Rh_FV0G01850.Contig1:2-1531 IPR004167 source=HMMPfam,domainId=PF02817	Dihydrolipoyllysine-residue acetyltransferase component of pyruvate dehydrogenase complex (probable)
Rh_FV0G01850.Contig1:2-1531 IPR004167 source=superfamily,domainId=SSF47005	Dihydrolipoyllysine-residue acetyltransferase component of pyruvate dehydrogenase complex (probable)
Rh_FV0G01850.Contig1:2-1531 IPR011053 source=superfamily,domainId=SSF51230	Dihydrolipoyllysine-residue acetyltransferase component of pyruvate dehydrogenase complex (probable)
Rh_FV0G01870.m.1:1-2076 IPR001025 source=HMMPfam,domainId=PF01426	Protein winged eye (probable)
Rh_FV0G01870.m.1:1-2076 IPR001025 source=HMMSmart,domainId=SM00439	Protein winged eye (probable)
Rh_FV0G01870.m.1:1-2076 IPR001025 source=ProfileScan,domainId=PS51038	Protein winged eye (probable)
Rh_FV0G01870.m.1:1-2076 IPR008395 source=HMMPfam,domainId=PF05641	Protein winged eye (probable)
Rh_FV0G01870.m.1:1-2076 IPR014002 source=HMMSmart,domainId=SM00743	Protein winged eye (probable)
Rh_FV0G01880.m.1:1-411 IPR006121 source=superfamily,domainId=SSF55008	Zinc finger protein 775 (probable)
Rh_FV0G01890.m.1:1-3087 IPR000719 source=ProfileScan,domainId=PS50011	Serine/threonine-protein kinase PRP4 homolog (probable)
Rh_FV0G01890.m.1:1-3087 IPR002290 source=HMMSmart,domainId=SM00220	Serine/threonine-protein kinase PRP4 homolog (probable)
Rh_FV0G01890.m.1:1-3087 IPR005061 source=HMMPfam,domainId=PF03398	Serine/threonine-protein kinase PRP4 homolog (probable)
Rh_FV0G01890.m.1:1-3087 IPR011009 source=superfamily,domainId=SSF56112	Serine/threonine-protein kinase PRP4 homolog (probable)
Rh_FV0G01890.m.1:1-3087 IPR017442 source=HMMPfam,domainId=PF00069	Serine/threonine-protein kinase PRP4 homolog (probable)
Rh_FV0G01890.m.1:1-3087 IPR020635 source=HMMSmart,domainId=SM00219	Serine/threonine-protein kinase PRP4 homolog (probable)
Rh_FV0G01890.m.4:1-1218 IPR000719 source=ProfileScan,domainId=PS50011	Serine/threonine-protein kinase PRP4 homolog (probable)
Rh_FV0G01890.m.4:1-1218 IPR002290 source=HMMSmart,domainId=SM00220	Serine/threonine-protein kinase PRP4 homolog (probable)
Rh_FV0G01890.m.4:1-1218 IPR005061 source=HMMPfam,domainId=PF03398	Serine/threonine-protein kinase PRP4 homolog (probable)
Rh_FV0G01890.m.4:1-1218 IPR011009 source=superfamily,domainId=SSF56112	Serine/threonine-protein kinase PRP4 homolog (probable)
Rh_FV0G01890.m.4:1-1218 IPR017442 source=HMMPfam,domainId=PF00069	Serine/threonine-protein kinase PRP4 homolog (probable)
Rh_FV0G01890.m.4:1-1218 IPR020635 source=HMMSmart,domainId=SM00219	Serine/threonine-protein kinase PRP4 homolog (probable)
Rh_FV0G01920.Contig1:101-1336 IPR020966 source=HMMPfam,domainId=PF11744	hypothetical protein
Rh_FV0G01930.m.1:1-372 IPR004087 source=HMMSmart,domainId=SM00322	Ribosomal RNA assembly protein mis3 (similar to)
Rh_FV0G01930.m.2:1-1155 IPR004087 source=HMMSmart,domainId=SM00322	Ribosomal RNA assembly protein mis3 (similar to)
Rh_FV0G01930.m.3:1-543 IPR004087 source=HMMSmart,domainId=SM00322	Ribosomal RNA assembly protein mis3 (similar to)
Rh_FV0G01960.m.1:1-1728 IPR006726 source=HMMPfam,domainId=PF04632	Thermosome subunit alpha (probable)
Rh_FV0G01960.m.1:1-1728 IPR020966 source=HMMPfam,domainId=PF11744	Thermosome subunit alpha (probable)
Rh_FV0G01970.m.1:1-858 IPR000357 source=HMMPfam,domainId=PF02985	Serine/threonine-protein phosphatase 2A 65 kDa regulatory subunit A beta isoform (PP2A, subunit A, beta isoform)
Rh_FV0G01970.m.1:1-858 IPR011989 source=Gene3D,domainId=G3DSA:1.25.10.10	Serine/threonine-protein phosphatase 2A 65 kDa regulatory subunit A beta isoform (PP2A, subunit A, beta isoform)
Rh_FV0G01970.m.1:1-858 IPR016024 source=superfamily,domainId=SSF48371	Serine/threonine-protein phosphatase 2A 65 kDa regulatory subunit A beta isoform (PP2A, subunit A, beta isoform)
Rh_FV0G01970.m.1:1-858 IPR021133 source=ProfileScan,domainId=PS50077	Serine/threonine-protein phosphatase 2A 65 kDa regulatory subunit A beta isoform (PP2A, subunit A, beta isoform)
Rh_FV0G02020.m.1:1-1374 IPR004827 source=HMMSmart,domainId=SM00338	Transcription factor HBP-1b(c1) (probable)
Rh_FV0G02020.m.1:1-1374 IPR004827 source=ProfileScan,domainId=PS50217	Transcription factor HBP-1b(c1) (probable)
Rh_FV0G02020.m.1:1-1374 IPR007603 source=HMMPanther,domainId=PTHR12385	Transcription factor HBP-1b(c1) (probable)
Rh_FV0G02020.m.1:1-1374 IPR007603 source=HMMPfam,domainId=PF04515	Transcription factor HBP-1b(c1) (probable)
Rh_FV0G02020.m.1:1-1374 IPR011616 source=HMMPfam,domainId=PF00170	Transcription factor HBP-1b(c1) (probable)
Rh_FV0G02020.m.2:1-1500 IPR004827 source=HMMSmart,domainId=SM00338	Transcription factor HBP-1b(c1) (probable)
Rh_FV0G02020.m.2:1-1500 IPR004827 source=ProfileScan,domainId=PS50217	Transcription factor HBP-1b(c1) (probable)
Rh_FV0G02020.m.2:1-1500 IPR007603 source=HMMPanther,domainId=PTHR12385	Transcription factor HBP-1b(c1) (probable)
Rh_FV0G02020.m.2:1-1500 IPR007603 source=HMMPfam,domainId=PF04515	Transcription factor HBP-1b(c1) (probable)
Rh_FV0G02020.m.2:1-1500 IPR011616 source=HMMPfam,domainId=PF00170	Transcription factor HBP-1b(c1) (probable)
Rh_FV0G02030.Contig1:3-308 IPR001461 source=HMMPanther,domainId=PTHR13683	Aspartic proteinase nepenthesin-1, Precursor (probable)
Rh_FV0G02030.Contig1:3-308 IPR001461 source=HMMPfam,domainId=PF00026	Aspartic proteinase nepenthesin-1, Precursor (probable)
Rh_FV0G02030.Contig1:3-308 IPR009007 source=Gene3D,domainId=G3DSA:2.40.70.10	Aspartic proteinase nepenthesin-1, Precursor (probable)
Rh_FV0G02030.Contig1:3-308 IPR021109 source=superfamily,domainId=SSF50630	Aspartic proteinase nepenthesin-1, Precursor (probable)
Rh_FV0G02030.m.1:1-879 IPR001461 source=HMMPanther,domainId=PTHR13683	Aspartic proteinase nepenthesin-1, Precursor (probable)
Rh_FV0G02030.m.1:1-879 IPR001461 source=HMMPfam,domainId=PF00026	Aspartic proteinase nepenthesin-1, Precursor (probable)
Rh_FV0G02030.m.1:1-879 IPR009007 source=Gene3D,domainId=G3DSA:2.40.70.10	Aspartic proteinase nepenthesin-1, Precursor (probable)
Rh_FV0G02030.m.1:1-879 IPR021109 source=superfamily,domainId=SSF50630	Aspartic proteinase nepenthesin-1, Precursor (probable)
Rh_FV0G02050.Contig1:1-669 IPR001727 source=HMMPanther,domainId=PTHR12608	Transmembrane protein 165 (probable)
Rh_FV0G02050.Contig1:1-669 IPR001727 source=HMMPfam,domainId=PF01169	Transmembrane protein 165 (probable)
Rh_FV0G02050.m.3:1-951 IPR001727 source=HMMPanther,domainId=PTHR12608	Transmembrane protein 165 (probable)
Rh_FV0G02050.m.3:1-951 IPR001727 source=HMMPfam,domainId=PF01169	Transmembrane protein 165 (probable)
Rh_FV0G02140.m.1:1-585 IPR003480 source=HMMPfam,domainId=PF02458	BAHD acyltransferase At5g47980 (probable)
Rh_FV0G02140.m.1:1-585 IPR012337 source=superfamily,domainId=SSF53098	BAHD acyltransferase At5g47980 (probable)
Rh_FV0G02140.m.1:1-585 IPR015706 source=HMMPanther,domainId=PTHR19446	BAHD acyltransferase At5g47980 (probable)
Rh_FV0G02150.m.1:1-1278 IPR000183 source=FPrintScan,domainId=PR01179	Ornithine decarboxylase (ODC) (similar to)
Rh_FV0G02150.m.1:1-1278 IPR000183 source=HMMPfam,domainId=PF00278	Ornithine decarboxylase (ODC) (similar to)
Rh_FV0G02150.m.1:1-1278 IPR000183 source=HMMPfam,domainId=PF02784	Ornithine decarboxylase (ODC) (similar to)
Rh_FV0G02150.m.1:1-1278 IPR002433 source=FPrintScan,domainId=PR01182	Ornithine decarboxylase (ODC) (similar to)
Rh_FV0G02150.m.1:1-1278 IPR009006 source=superfamily,domainId=SSF50621	Ornithine decarboxylase (ODC) (similar to)
Rh_FV0G02150.m.2:1-525 IPR000183 source=FPrintScan,domainId=PR01179	Ornithine decarboxylase (ODC) (similar to)
Rh_FV0G02150.m.2:1-525 IPR000183 source=HMMPfam,domainId=PF00278	Ornithine decarboxylase (ODC) (similar to)
Rh_FV0G02150.m.2:1-525 IPR000183 source=HMMPfam,domainId=PF02784	Ornithine decarboxylase (ODC) (similar to)
Rh_FV0G02150.m.2:1-525 IPR002433 source=FPrintScan,domainId=PR01182	Ornithine decarboxylase (ODC) (similar to)
Rh_FV0G02150.m.2:1-525 IPR009006 source=superfamily,domainId=SSF50621	Ornithine decarboxylase (ODC) (similar to)
Rh_FV0G02170.m.1:1-696 IPR003439 source=HMMPfam,domainId=PF00005	ABC transporter C family member 5 (ABC transporter ABCC.5) (probable)
Rh_FV0G02170.m.1:1-696 IPR003439 source=ProfileScan,domainId=PS50893	ABC transporter C family member 5 (ABC transporter ABCC.5) (probable)
Rh_FV0G02170.m.1:1-696 IPR003593 source=HMMSmart,domainId=SM00382	ABC transporter C family member 5 (ABC transporter ABCC.5) (probable)
Rh_FV0G02170.m.2:1-441 IPR003439 source=HMMPfam,domainId=PF00005	ABC transporter C family member 5 (ABC transporter ABCC.5) (probable)
Rh_FV0G02170.m.2:1-441 IPR003439 source=ProfileScan,domainId=PS50893	ABC transporter C family member 5 (ABC transporter ABCC.5) (probable)
Rh_FV0G02170.m.2:1-441 IPR003593 source=HMMSmart,domainId=SM00382	ABC transporter C family member 5 (ABC transporter ABCC.5) (probable)
Rh_FV0G02220.m.1:1-504 IPR002156 source=ProfileScan,domainId=PS50879	Putative ribonuclease H protein At1g65750 (probable)
Rh_FV0G02220.m.1:1-504 IPR012337 source=superfamily,domainId=SSF53098	Putative ribonuclease H protein At1g65750 (probable)
Rh_FV0G02220.m.1:1-504 IPR015706 source=HMMPanther,domainId=PTHR19446	Putative ribonuclease H protein At1g65750 (probable)
Rh_FV0G02260.m.1:1-1317 IPR013057 source=HMMPfam,domainId=PF01490	Lysine histidine transporter-like 6 (similar to)
Rh_FV0G02330.m.1:1-396 IPR007087 source=ProfileScan,domainId=PS50157	Protein TRANSPARENT TESTA 1 (similar to)
Rh_FV0G02330.m.1:1-396 IPR015880 source=HMMSmart,domainId=SM00355	Protein TRANSPARENT TESTA 1 (similar to)
Rh_FV0G02350.m.1:1-753 IPR009410 source=BlastProDom,domainId=PD329160	Allene oxide cyclase 3, chloroplastic, Precursor (putative)
Rh_FV0G02350.m.1:1-753 IPR009410 source=HMMPfam,domainId=PF06351	Allene oxide cyclase 3, chloroplastic, Precursor (putative)
Rh_FV0G02370.m.1:1-1230 IPR001471 source=Gene3D,domainId=G3DSA:3.30.730.10	AP2/ERF and B3 domain-containing transcription repressor TEM1 (putative)
Rh_FV0G02370.m.1:1-1230 IPR001471 source=HMMPfam,domainId=PF00847	AP2/ERF and B3 domain-containing transcription repressor TEM1 (putative)
Rh_FV0G02370.m.1:1-1230 IPR001471 source=HMMSmart,domainId=SM00380	AP2/ERF and B3 domain-containing transcription repressor TEM1 (putative)
Rh_FV0G02370.m.1:1-1230 IPR001471 source=ProfileScan,domainId=PS51032	AP2/ERF and B3 domain-containing transcription repressor TEM1 (putative)
Rh_FV0G02370.m.1:1-1230 IPR003340 source=HMMPfam,domainId=PF02362	AP2/ERF and B3 domain-containing transcription repressor TEM1 (putative)
Rh_FV0G02370.m.1:1-1230 IPR003340 source=ProfileScan,domainId=PS50863	AP2/ERF and B3 domain-containing transcription repressor TEM1 (putative)
Rh_FV0G02370.m.1:1-1230 IPR016177 source=superfamily,domainId=SSF54171	AP2/ERF and B3 domain-containing transcription repressor TEM1 (putative)
Rh_FV0G02380.Contig1:3-1655 IPR021720 source=HMMPfam,domainId=PF11721	Receptor-like protein kinase At3g21340, Precursor (probable)
Rh_FV0G02390.Contig1:327-1421 IPR002495 source=HMMPfam,domainId=PF01501	hypothetical protein
Rh_FV0G02400.Contig1:1-300 IPR000719 source=ProfileScan,domainId=PS50011	Serine/threonine-protein kinase SNT7, chloroplastic, Precursor (putative)
Rh_FV0G02400.Contig1:1-300 IPR002290 source=HMMSmart,domainId=SM00220	Serine/threonine-protein kinase SNT7, chloroplastic, Precursor (putative)
Rh_FV0G02400.Contig1:1-300 IPR011009 source=superfamily,domainId=SSF56112	Serine/threonine-protein kinase SNT7, chloroplastic, Precursor (putative)
Rh_FV0G02400.Contig1:1-300 IPR017442 source=HMMPfam,domainId=PF00069	Serine/threonine-protein kinase SNT7, chloroplastic, Precursor (putative)
Rh_FV0G02400.Contig1:245-1981 IPR000719 source=ProfileScan,domainId=PS50011	Serine/threonine-protein kinase SNT7, chloroplastic, Precursor (putative)
Rh_FV0G02400.Contig1:245-1981 IPR002290 source=HMMSmart,domainId=SM00220	Serine/threonine-protein kinase SNT7, chloroplastic, Precursor (putative)
Rh_FV0G02400.Contig1:245-1981 IPR011009 source=superfamily,domainId=SSF56112	Serine/threonine-protein kinase SNT7, chloroplastic, Precursor (putative)
Rh_FV0G02400.Contig1:245-1981 IPR017442 source=HMMPfam,domainId=PF00069	Serine/threonine-protein kinase SNT7, chloroplastic, Precursor (putative)
Rh_FV0G02410.m.1:1-1377 IPR003441 source=HMMPfam,domainId=PF02365	NAC domain-containing protein 8 (ANAC008) (similar to)
Rh_FV0G02410.m.1:1-1377 IPR003441 source=ProfileScan,domainId=PS51005	NAC domain-containing protein 8 (ANAC008) (similar to)
Rh_FV0G02410.m.1:1-1377 IPR003441 source=superfamily,domainId=SSF101941	NAC domain-containing protein 8 (ANAC008) (similar to)
Rh_FV0G02420.Contig1:1-2874 IPR012890 source=HMMPanther,domainId=PTHR12214	GC-rich sequence DNA-binding factor homolog (probable)
Rh_FV0G02430.Contig1:1-1053 IPR016040 source=Gene3D,domainId=G3DSA:3.40.50.720	Leucoanthocyanidin reductase (Leucocyanidin reductase) (similar to)
Rh_FV0G02430.Contig1:1-1053 IPR016040 source=superfamily,domainId=SSF51735	Leucoanthocyanidin reductase (Leucocyanidin reductase) (similar to)
Rh_FV0G02450.m.1:1-372 IPR001092 source=HMMPfam,domainId=PF00010	Transcription factor bHLH30 (bHLH 30) (similar to)
Rh_FV0G02450.m.1:1-372 IPR001092 source=HMMSmart,domainId=SM00353	Transcription factor bHLH30 (bHLH 30) (similar to)
Rh_FV0G02450.m.1:1-372 IPR001092 source=ProfileScan,domainId=PS50888	Transcription factor bHLH30 (bHLH 30) (similar to)
Rh_FV0G02450.m.1:1-372 IPR011598 source=Gene3D,domainId=G3DSA:4.10.280.10	Transcription factor bHLH30 (bHLH 30) (similar to)
Rh_FV0G02450.m.1:1-372 IPR011598 source=superfamily,domainId=SSF47459	Transcription factor bHLH30 (bHLH 30) (similar to)
Rh_FV0G02460.Contig1:2-1321 IPR001461 source=FPrintScan,domainId=PR00792	Aspartic proteinase nepenthesin-2, Precursor (probable)
Rh_FV0G02460.Contig1:2-1321 IPR001461 source=HMMPanther,domainId=PTHR13683	Aspartic proteinase nepenthesin-2, Precursor (probable)
Rh_FV0G02460.Contig1:2-1321 IPR001461 source=HMMPfam,domainId=PF00026	Aspartic proteinase nepenthesin-2, Precursor (probable)
Rh_FV0G02460.Contig1:2-1321 IPR009007 source=Gene3D,domainId=G3DSA:2.40.70.10	Aspartic proteinase nepenthesin-2, Precursor (probable)
Rh_FV0G02460.Contig1:2-1321 IPR021109 source=superfamily,domainId=SSF50630	Aspartic proteinase nepenthesin-2, Precursor (probable)
Rh_FV0G02490.m.1:1-933 IPR007590 source=HMMPanther,domainId=PTHR12111	Coiled-coil domain-containing protein 130 (probable)
Rh_FV0G02490.m.1:1-933 IPR007590 source=HMMPfam,domainId=PF04502	Coiled-coil domain-containing protein 130 (probable)
Rh_FV0G02520.m.1:1-735 IPR006593 source=HMMSmart,domainId=SM00665	Cytochrome b reductase 1 (probable)
Rh_FV0G02520.m.1:1-735 IPR006593 source=ProfileScan,domainId=PS50939	Cytochrome b reductase 1 (probable)
Rh_FV0G02530.Contig1:1-987 IPR003819 source=HMMPfam,domainId=PF02668	Clavaminate synthase-like protein At3g21360 (probable)
Rh_FV0G02540.m.1:1-1860 IPR019050 source=HMMPfam,domainId=PF09532	Protein LSM14 homolog A (similar to)
Rh_FV0G02540.m.1:1-1860 IPR019053 source=HMMPfam,domainId=PF09542	Protein LSM14 homolog A (similar to)
Rh_FV0G02560.m.1:1-684 IPR001611 source=HMMPfam,domainId=PF00560	Piriformospora indica-insensitive protein 2, Precursor (similar to)
Rh_FV0G02580.m.1:1-855 IPR003656 source=HMMPfam,domainId=PF02892	Protein IDA, Precursor (similar to)
Rh_FV0G02580.m.1:1-855 IPR003656 source=HMMSmart,domainId=SM00614	Protein IDA, Precursor (similar to)
Rh_FV0G02580.m.1:1-855 IPR003656 source=ProfileScan,domainId=PS50808	Protein IDA, Precursor (similar to)
Rh_FV0G02580.m.1:1-855 IPR006460 source=HMMPfam,domainId=PF04759	Protein IDA, Precursor (similar to)
Rh_FV0G02580.m.1:1-855 IPR006460 source=HMMTigr,domainId=TIGR01570	Protein IDA, Precursor (similar to)
Rh_FV0G02640.Contig1:1-453 IPR000086 source=Gene3D,domainId=G3DSA:3.90.79.10	Nudix hydrolase 1 (AtNUDT1) (similar to)
Rh_FV0G02640.Contig1:1-453 IPR000086 source=HMMPfam,domainId=PF00293	Nudix hydrolase 1 (AtNUDT1) (similar to)
Rh_FV0G02640.Contig1:1-453 IPR015797 source=superfamily,domainId=SSF55811	Nudix hydrolase 1 (AtNUDT1) (similar to)
Rh_FV0G02640.Contig1:1-453 IPR020476 source=FPrintScan,domainId=PR00502	Nudix hydrolase 1 (AtNUDT1) (similar to)
Rh_FV0G02660.m.1:1-453 IPR000086 source=Gene3D,domainId=G3DSA:3.90.79.10	Nudix hydrolase 1 (AtNUDT1) (putative)
Rh_FV0G02660.m.1:1-453 IPR000086 source=HMMPfam,domainId=PF00293	Nudix hydrolase 1 (AtNUDT1) (putative)
Rh_FV0G02660.m.1:1-453 IPR015797 source=superfamily,domainId=SSF55811	Nudix hydrolase 1 (AtNUDT1) (putative)
Rh_FV0G02660.m.1:1-453 IPR020476 source=FPrintScan,domainId=PR00502	Nudix hydrolase 1 (AtNUDT1) (putative)
Rh_FV0G02680.Contig1:1-930 IPR001449 source=FPrintScan,domainId=PR00150	Phosphoenolpyruvate carboxylase 4 (PEPCase 4) (putative)
Rh_FV0G02680.Contig1:1-930 IPR015813 source=Gene3D,domainId=G3DSA:3.20.20.60	Phosphoenolpyruvate carboxylase 4 (PEPCase 4) (putative)
Rh_FV0G02680.Contig1:1-930 IPR015813 source=superfamily,domainId=SSF51621	Phosphoenolpyruvate carboxylase 4 (PEPCase 4) (putative)
Rh_FV0G02680.Contig1:1-930 IPR021135 source=HMMPfam,domainId=PF00311	Phosphoenolpyruvate carboxylase 4 (PEPCase 4) (putative)
Rh_FV0G02680.m.1:1-333 IPR001449 source=FPrintScan,domainId=PR00150	Phosphoenolpyruvate carboxylase 4 (PEPCase 4) (putative)
Rh_FV0G02680.m.1:1-333 IPR015813 source=Gene3D,domainId=G3DSA:3.20.20.60	Phosphoenolpyruvate carboxylase 4 (PEPCase 4) (putative)
Rh_FV0G02680.m.1:1-333 IPR015813 source=superfamily,domainId=SSF51621	Phosphoenolpyruvate carboxylase 4 (PEPCase 4) (putative)
Rh_FV0G02680.m.1:1-333 IPR021135 source=HMMPfam,domainId=PF00311	Phosphoenolpyruvate carboxylase 4 (PEPCase 4) (putative)
Rh_FV0G02680.m.2:1-510 IPR001449 source=FPrintScan,domainId=PR00150	Phosphoenolpyruvate carboxylase 4 (PEPCase 4) (putative)
Rh_FV0G02680.m.2:1-510 IPR015813 source=Gene3D,domainId=G3DSA:3.20.20.60	Phosphoenolpyruvate carboxylase 4 (PEPCase 4) (putative)
Rh_FV0G02680.m.2:1-510 IPR015813 source=superfamily,domainId=SSF51621	Phosphoenolpyruvate carboxylase 4 (PEPCase 4) (putative)
Rh_FV0G02680.m.2:1-510 IPR021135 source=HMMPfam,domainId=PF00311	Phosphoenolpyruvate carboxylase 4 (PEPCase 4) (putative)
Rh_FV0G02680.m.3:1-471 IPR001449 source=FPrintScan,domainId=PR00150	Phosphoenolpyruvate carboxylase 4 (PEPCase 4) (putative)
Rh_FV0G02680.m.3:1-471 IPR015813 source=Gene3D,domainId=G3DSA:3.20.20.60	Phosphoenolpyruvate carboxylase 4 (PEPCase 4) (putative)
Rh_FV0G02680.m.3:1-471 IPR015813 source=superfamily,domainId=SSF51621	Phosphoenolpyruvate carboxylase 4 (PEPCase 4) (putative)
Rh_FV0G02680.m.3:1-471 IPR021135 source=HMMPfam,domainId=PF00311	Phosphoenolpyruvate carboxylase 4 (PEPCase 4) (putative)
Rh_FV0G02680.m.7:1-399 IPR001449 source=FPrintScan,domainId=PR00150	Phosphoenolpyruvate carboxylase 4 (PEPCase 4) (putative)
Rh_FV0G02680.m.7:1-399 IPR015813 source=Gene3D,domainId=G3DSA:3.20.20.60	Phosphoenolpyruvate carboxylase 4 (PEPCase 4) (putative)
Rh_FV0G02680.m.7:1-399 IPR015813 source=superfamily,domainId=SSF51621	Phosphoenolpyruvate carboxylase 4 (PEPCase 4) (putative)
Rh_FV0G02680.m.7:1-399 IPR021135 source=HMMPfam,domainId=PF00311	Phosphoenolpyruvate carboxylase 4 (PEPCase 4) (putative)
Rh_FV0G02690.m.1:1-2082 IPR003439 source=HMMPfam,domainId=PF00005	ABC transporter G family member 14 (ABC transporter ABCG.14) (similar to)
Rh_FV0G02690.m.1:1-2082 IPR003439 source=ProfileScan,domainId=PS50893	ABC transporter G family member 14 (ABC transporter ABCG.14) (similar to)
Rh_FV0G02690.m.1:1-2082 IPR003593 source=HMMSmart,domainId=SM00382	ABC transporter G family member 14 (ABC transporter ABCG.14) (similar to)
Rh_FV0G02690.m.1:1-2082 IPR013525 source=HMMPfam,domainId=PF01061	ABC transporter G family member 14 (ABC transporter ABCG.14) (similar to)
Rh_FV0G02750.Contig1:1-2433 IPR004331 source=HMMPfam,domainId=PF03105	Putative phosphate transporter 1 (similar to)
Rh_FV0G02750.Contig1:1-2433 IPR004331 source=ProfileScan,domainId=PS51382	Putative phosphate transporter 1 (similar to)
Rh_FV0G02750.Contig1:1-2433 IPR004342 source=HMMPfam,domainId=PF03124	Putative phosphate transporter 1 (similar to)
Rh_FV0G02750.Contig1:1-2433 IPR004342 source=ProfileScan,domainId=PS51380	Putative phosphate transporter 1 (similar to)
Rh_FV0G02780.m.1:1-1668 IPR002125 source=HMMPfam,domainId=PF00383	Uncharacterized protein At1g68720 (similar to)
Rh_FV0G02780.m.1:1-1668 IPR016193 source=superfamily,domainId=SSF53927	Uncharacterized protein At1g68720 (similar to)
Rh_FV0G02780.m.3:1-4287 IPR002125 source=HMMPfam,domainId=PF00383	Uncharacterized protein At1g68720 (similar to)
Rh_FV0G02780.m.3:1-4287 IPR016193 source=superfamily,domainId=SSF53927	Uncharacterized protein At1g68720 (similar to)
Rh_FV0G02790.m.1:1-1878 IPR001757 source=FPrintScan,domainId=PR00119	Putative phospholipid-transporting ATPase 9 (AtALA9)
Rh_FV0G02790.m.1:1-1878 IPR001757 source=HMMPanther,domainId=PTHR11939	Putative phospholipid-transporting ATPase 9 (AtALA9)
Rh_FV0G02790.m.1:1-1878 IPR001757 source=HMMTigr,domainId=TIGR01494	Putative phospholipid-transporting ATPase 9 (AtALA9)
Rh_FV0G02790.m.1:1-1878 IPR005834 source=HMMPfam,domainId=PF00702	Putative phospholipid-transporting ATPase 9 (AtALA9)
Rh_FV0G02790.m.1:1-1878 IPR006539 source=HMMTigr,domainId=TIGR01652	Putative phospholipid-transporting ATPase 9 (AtALA9)
Rh_FV0G02790.m.1:1-1878 IPR008250 source=HMMPfam,domainId=PF00122	Putative phospholipid-transporting ATPase 9 (AtALA9)
Rh_FV0G02790.m.2:1-2355 IPR001757 source=FPrintScan,domainId=PR00119	Putative phospholipid-transporting ATPase 9 (AtALA9)
Rh_FV0G02790.m.2:1-2355 IPR001757 source=HMMPanther,domainId=PTHR11939	Putative phospholipid-transporting ATPase 9 (AtALA9)
Rh_FV0G02790.m.2:1-2355 IPR001757 source=HMMTigr,domainId=TIGR01494	Putative phospholipid-transporting ATPase 9 (AtALA9)
Rh_FV0G02790.m.2:1-2355 IPR005834 source=HMMPfam,domainId=PF00702	Putative phospholipid-transporting ATPase 9 (AtALA9)
Rh_FV0G02790.m.2:1-2355 IPR006539 source=HMMTigr,domainId=TIGR01652	Putative phospholipid-transporting ATPase 9 (AtALA9)
Rh_FV0G02790.m.2:1-2355 IPR008250 source=HMMPfam,domainId=PF00122	Putative phospholipid-transporting ATPase 9 (AtALA9)
Rh_FV0G02800.m.1:1-477 IPR002048 source=HMMSmart,domainId=SM00054	Probable calcium-binding protein CML16 (putative)
Rh_FV0G02800.m.1:1-477 IPR011992 source=Gene3D,domainId=G3DSA:1.10.238.10	Probable calcium-binding protein CML16 (putative)
Rh_FV0G02800.m.1:1-477 IPR018248 source=HMMPfam,domainId=PF00036	Probable calcium-binding protein CML16 (putative)
Rh_FV0G02800.m.1:1-477 IPR018249 source=ProfileScan,domainId=PS50222	Probable calcium-binding protein CML16 (putative)
Rh_FV0G02820.m.1:1-840 IPR006674 source=HMMPfam,domainId=PF01966	HD domain-containing protein 2 (similar to)
Rh_FV0G02840.m.1:1-423 IPR001841 source=HMMSmart,domainId=SM00184	RING-H2 zinc finger protein RHA2a (similar to)
Rh_FV0G02840.m.1:1-423 IPR001841 source=ProfileScan,domainId=PS50089	RING-H2 zinc finger protein RHA2a (similar to)
Rh_FV0G02840.m.1:1-423 IPR018957 source=HMMPfam,domainId=PF00097	RING-H2 zinc finger protein RHA2a (similar to)
Rh_FV0G02880.m.1:1-3096 IPR001494 source=ProfileScan,domainId=PS50166	Importin-9 (Imp9) (probable)
Rh_FV0G02880.m.1:1-3096 IPR010683 source=HMMPfam,domainId=PF06880	Importin-9 (Imp9) (probable)
Rh_FV0G02880.m.1:1-3096 IPR011989 source=Gene3D,domainId=G3DSA:1.25.10.10	Importin-9 (Imp9) (probable)
Rh_FV0G02880.m.1:1-3096 IPR016024 source=superfamily,domainId=SSF48371	Importin-9 (Imp9) (probable)
Rh_FV0G02920.Contig1:91-1296 IPR010683 source=HMMPfam,domainId=PF06880	Another transcription unit protein (probable)
Rh_FV0G02920.m.1:1-1179 IPR010683 source=HMMPfam,domainId=PF06880	Another transcription unit protein (probable)
Rh_FV0G02930.m.1:1-885 IPR018710 source=HMMPfam,domainId=PF09991	Ras guanine nucleotide exchange factor G (probable)
Rh_FV0G02940.m.1:1-1044 IPR000462 source=HMMPfam,domainId=PF01066	Strictosidine synthase, Precursor (probable)
Rh_FV0G02940.m.1:1-1044 IPR004141 source=HMMPanther,domainId=PTHR10426	Strictosidine synthase, Precursor (probable)
Rh_FV0G02940.m.1:1-1044 IPR011042 source=Gene3D,domainId=G3DSA:2.120.10.30	Strictosidine synthase, Precursor (probable)
Rh_FV0G02940.m.1:1-1044 IPR018119 source=HMMPfam,domainId=PF03088	Strictosidine synthase, Precursor (probable)
Rh_FV0G02940.m.2:1-1032 IPR000462 source=HMMPfam,domainId=PF01066	Strictosidine synthase, Precursor (probable)
Rh_FV0G02940.m.2:1-1032 IPR004141 source=HMMPanther,domainId=PTHR10426	Strictosidine synthase, Precursor (probable)
Rh_FV0G02940.m.2:1-1032 IPR011042 source=Gene3D,domainId=G3DSA:2.120.10.30	Strictosidine synthase, Precursor (probable)
Rh_FV0G02940.m.2:1-1032 IPR018119 source=HMMPfam,domainId=PF03088	Strictosidine synthase, Precursor (probable)
Rh_FV0G02940.m.3:1-1059 IPR000462 source=HMMPfam,domainId=PF01066	Strictosidine synthase, Precursor (probable)
Rh_FV0G02940.m.3:1-1059 IPR004141 source=HMMPanther,domainId=PTHR10426	Strictosidine synthase, Precursor (probable)
Rh_FV0G02940.m.3:1-1059 IPR011042 source=Gene3D,domainId=G3DSA:2.120.10.30	Strictosidine synthase, Precursor (probable)
Rh_FV0G02940.m.3:1-1059 IPR018119 source=HMMPfam,domainId=PF03088	Strictosidine synthase, Precursor (probable)
Rh_FV0G02940.m.4:1-1170 IPR000462 source=HMMPfam,domainId=PF01066	Strictosidine synthase, Precursor (probable)
Rh_FV0G02940.m.4:1-1170 IPR004141 source=HMMPanther,domainId=PTHR10426	Strictosidine synthase, Precursor (probable)
Rh_FV0G02940.m.4:1-1170 IPR011042 source=Gene3D,domainId=G3DSA:2.120.10.30	Strictosidine synthase, Precursor (probable)
Rh_FV0G02940.m.4:1-1170 IPR018119 source=HMMPfam,domainId=PF03088	Strictosidine synthase, Precursor (probable)
Rh_FV0G02960.Contig1:1-1080 IPR001985 source=HMMPanther,domainId=PTHR11570	S-adenosylmethionine decarboxylase beta chain, Precursor (putative)
Rh_FV0G02960.Contig1:1-1080 IPR001985 source=HMMPfam,domainId=PF01536	S-adenosylmethionine decarboxylase beta chain, Precursor (putative)
Rh_FV0G02960.Contig1:1-1080 IPR016067 source=Gene3D,domainId=G3DSA:3.60.90.10	S-adenosylmethionine decarboxylase beta chain, Precursor (putative)
Rh_FV0G02960.Contig1:1-1080 IPR016067 source=superfamily,domainId=SSF56276	S-adenosylmethionine decarboxylase beta chain, Precursor (putative)
Rh_FV0G02960.Contig1:1-1080 IPR018167 source=HMMPIR,domainId=PIRSF001355	S-adenosylmethionine decarboxylase beta chain, Precursor (putative)
Rh_FV0G02960.Contig1:1-1080 IPR018167 source=HMMTigr,domainId=TIGR00535	S-adenosylmethionine decarboxylase beta chain, Precursor (putative)
Rh_FV0G02970.Contig1:2-1918 IPR000719 source=ProfileScan,domainId=PS50011	Probable LRR receptor-like serine/threonine-protein kinase At2g23950, Precursor (putative)
Rh_FV0G02970.Contig1:2-1918 IPR001611 source=HMMPfam,domainId=PF00560	Probable LRR receptor-like serine/threonine-protein kinase At2g23950, Precursor (putative)
Rh_FV0G02970.Contig1:2-1918 IPR002290 source=HMMSmart,domainId=SM00220	Probable LRR receptor-like serine/threonine-protein kinase At2g23950, Precursor (putative)
Rh_FV0G02970.Contig1:2-1918 IPR011009 source=superfamily,domainId=SSF56112	Probable LRR receptor-like serine/threonine-protein kinase At2g23950, Precursor (putative)
Rh_FV0G02970.Contig1:2-1918 IPR013210 source=HMMPfam,domainId=PF08263	Probable LRR receptor-like serine/threonine-protein kinase At2g23950, Precursor (putative)
Rh_FV0G02970.Contig1:2-1918 IPR017442 source=HMMPfam,domainId=PF00069	Probable LRR receptor-like serine/threonine-protein kinase At2g23950, Precursor (putative)
Rh_FV0G02970.Contig1:2-1918 IPR020635 source=HMMSmart,domainId=SM00219	Probable LRR receptor-like serine/threonine-protein kinase At2g23950, Precursor (putative)
Rh_FV0G02980.Contig1:1-1350 IPR000764 source=FPrintScan,domainId=PR00988	F-box/FBD/LRR-repeat protein At1g13570 (similar to)
Rh_FV0G02980.Contig1:1-1350 IPR000764 source=HMMPanther,domainId=PTHR10285:SF6	F-box/FBD/LRR-repeat protein At1g13570 (similar to)
Rh_FV0G02980.Contig1:1-1350 IPR001810 source=HMMPfam,domainId=PF00646	F-box/FBD/LRR-repeat protein At1g13570 (similar to)
Rh_FV0G02980.Contig1:1-1350 IPR001810 source=HMMSmart,domainId=SM00256	F-box/FBD/LRR-repeat protein At1g13570 (similar to)
Rh_FV0G02980.Contig1:1-1350 IPR001810 source=ProfileScan,domainId=PS50181	F-box/FBD/LRR-repeat protein At1g13570 (similar to)
Rh_FV0G02980.Contig1:1-1350 IPR006566 source=HMMSmart,domainId=SM00579	F-box/FBD/LRR-repeat protein At1g13570 (similar to)
Rh_FV0G02980.Contig1:1-1350 IPR008172 source=HMMPfam,domainId=PF01928	F-box/FBD/LRR-repeat protein At1g13570 (similar to)
Rh_FV0G02980.Contig1:1-1350 IPR013596 source=HMMPfam,domainId=PF08387	F-box/FBD/LRR-repeat protein At1g13570 (similar to)
Rh_FV0G02980.m.1:1-1986 IPR000764 source=FPrintScan,domainId=PR00988	F-box/FBD/LRR-repeat protein At1g13570 (similar to)
Rh_FV0G02980.m.1:1-1986 IPR000764 source=HMMPanther,domainId=PTHR10285:SF6	F-box/FBD/LRR-repeat protein At1g13570 (similar to)
Rh_FV0G02980.m.1:1-1986 IPR001810 source=HMMPfam,domainId=PF00646	F-box/FBD/LRR-repeat protein At1g13570 (similar to)
Rh_FV0G02980.m.1:1-1986 IPR001810 source=HMMSmart,domainId=SM00256	F-box/FBD/LRR-repeat protein At1g13570 (similar to)
Rh_FV0G02980.m.1:1-1986 IPR001810 source=ProfileScan,domainId=PS50181	F-box/FBD/LRR-repeat protein At1g13570 (similar to)
Rh_FV0G02980.m.1:1-1986 IPR006566 source=HMMSmart,domainId=SM00579	F-box/FBD/LRR-repeat protein At1g13570 (similar to)
Rh_FV0G02980.m.1:1-1986 IPR008172 source=HMMPfam,domainId=PF01928	F-box/FBD/LRR-repeat protein At1g13570 (similar to)
Rh_FV0G02980.m.1:1-1986 IPR013596 source=HMMPfam,domainId=PF08387	F-box/FBD/LRR-repeat protein At1g13570 (similar to)
Rh_FV0G03000.Contig1:83-1006 IPR006634 source=HMMPfam,domainId=PF03798	ASC1-like protein (similar to)
Rh_FV0G03000.Contig1:83-1006 IPR006634 source=HMMSmart,domainId=SM00724	ASC1-like protein (similar to)
Rh_FV0G03000.Contig1:83-1006 IPR006634 source=ProfileScan,domainId=PS50922	ASC1-like protein (similar to)
Rh_FV0G03000.m.1:1-927 IPR006634 source=HMMPfam,domainId=PF03798	ASC1-like protein (similar to)
Rh_FV0G03000.m.1:1-927 IPR006634 source=HMMSmart,domainId=SM00724	ASC1-like protein (similar to)
Rh_FV0G03000.m.1:1-927 IPR006634 source=ProfileScan,domainId=PS50922	ASC1-like protein (similar to)
Rh_FV0G03020.Contig1:206-844 IPR000182 source=HMMPfam,domainId=PF00583	hypothetical protein
Rh_FV0G03020.Contig1:206-844 IPR000182 source=ProfileScan,domainId=PS51186	hypothetical protein
Rh_FV0G03020.Contig1:206-844 IPR016181 source=Gene3D,domainId=G3DSA:3.40.630.30	hypothetical protein
Rh_FV0G03020.Contig1:206-844 IPR016181 source=superfamily,domainId=SSF55729	hypothetical protein
Rh_FV0G03030.Contig1:1-516 IPR001844 source=FPrintScan,domainId=PR00298	RuBisCO large subunit-binding protein subunit beta, chloroplastic, Precursor (similar to)
Rh_FV0G03030.Contig1:1-516 IPR001844 source=HMMTigr,domainId=TIGR02348	RuBisCO large subunit-binding protein subunit beta, chloroplastic, Precursor (similar to)
Rh_FV0G03030.Contig1:1-516 IPR002423 source=HMMPanther,domainId=PTHR11353	RuBisCO large subunit-binding protein subunit beta, chloroplastic, Precursor (similar to)
Rh_FV0G03030.Contig1:1-516 IPR002423 source=HMMPfam,domainId=PF00118	RuBisCO large subunit-binding protein subunit beta, chloroplastic, Precursor (similar to)
Rh_FV0G03030.Contig1:1-516 IPR002423 source=superfamily,domainId=SSF48592	RuBisCO large subunit-binding protein subunit beta, chloroplastic, Precursor (similar to)
Rh_FV0G03030.m.3:1-315 IPR001844 source=FPrintScan,domainId=PR00298	RuBisCO large subunit-binding protein subunit beta, chloroplastic, Precursor (similar to)
Rh_FV0G03030.m.3:1-315 IPR001844 source=HMMTigr,domainId=TIGR02348	RuBisCO large subunit-binding protein subunit beta, chloroplastic, Precursor (similar to)
Rh_FV0G03030.m.3:1-315 IPR002423 source=HMMPanther,domainId=PTHR11353	RuBisCO large subunit-binding protein subunit beta, chloroplastic, Precursor (similar to)
Rh_FV0G03030.m.3:1-315 IPR002423 source=HMMPfam,domainId=PF00118	RuBisCO large subunit-binding protein subunit beta, chloroplastic, Precursor (similar to)
Rh_FV0G03030.m.3:1-315 IPR002423 source=superfamily,domainId=SSF48592	RuBisCO large subunit-binding protein subunit beta, chloroplastic, Precursor (similar to)
Rh_FV0G03030.m.4:34-354 IPR001844 source=FPrintScan,domainId=PR00298	RuBisCO large subunit-binding protein subunit beta, chloroplastic, Precursor (similar to)
Rh_FV0G03030.m.4:34-354 IPR001844 source=HMMTigr,domainId=TIGR02348	RuBisCO large subunit-binding protein subunit beta, chloroplastic, Precursor (similar to)
Rh_FV0G03030.m.4:34-354 IPR002423 source=HMMPanther,domainId=PTHR11353	RuBisCO large subunit-binding protein subunit beta, chloroplastic, Precursor (similar to)
Rh_FV0G03030.m.4:34-354 IPR002423 source=HMMPfam,domainId=PF00118	RuBisCO large subunit-binding protein subunit beta, chloroplastic, Precursor (similar to)
Rh_FV0G03030.m.4:34-354 IPR002423 source=superfamily,domainId=SSF48592	RuBisCO large subunit-binding protein subunit beta, chloroplastic, Precursor (similar to)
Rh_FV0G03030.m.5:1-324 IPR001844 source=FPrintScan,domainId=PR00298	RuBisCO large subunit-binding protein subunit beta, chloroplastic, Precursor (similar to)
Rh_FV0G03030.m.5:1-324 IPR001844 source=HMMTigr,domainId=TIGR02348	RuBisCO large subunit-binding protein subunit beta, chloroplastic, Precursor (similar to)
Rh_FV0G03030.m.5:1-324 IPR002423 source=HMMPanther,domainId=PTHR11353	RuBisCO large subunit-binding protein subunit beta, chloroplastic, Precursor (similar to)
Rh_FV0G03030.m.5:1-324 IPR002423 source=HMMPfam,domainId=PF00118	RuBisCO large subunit-binding protein subunit beta, chloroplastic, Precursor (similar to)
Rh_FV0G03030.m.5:1-324 IPR002423 source=superfamily,domainId=SSF48592	RuBisCO large subunit-binding protein subunit beta, chloroplastic, Precursor (similar to)
Rh_FV0G03070.Contig1:42-632 IPR000743 source=HMMPfam,domainId=PF00295	Polygalacturonase (PG), Precursor (probable)
Rh_FV0G03070.Contig1:42-632 IPR004827 source=HMMSmart,domainId=SM00338	Polygalacturonase (PG), Precursor (probable)
Rh_FV0G03070.Contig1:42-632 IPR004827 source=ProfileScan,domainId=PS50217	Polygalacturonase (PG), Precursor (probable)
Rh_FV0G03070.Contig1:42-632 IPR006626 source=HMMSmart,domainId=SM00710	Polygalacturonase (PG), Precursor (probable)
Rh_FV0G03070.Contig1:42-632 IPR011050 source=superfamily,domainId=SSF51126	Polygalacturonase (PG), Precursor (probable)
Rh_FV0G03070.Contig1:42-632 IPR011616 source=HMMPfam,domainId=PF00170	Polygalacturonase (PG), Precursor (probable)
Rh_FV0G03070.Contig1:42-632 IPR012334 source=Gene3D,domainId=G3DSA:2.160.20.10	Polygalacturonase (PG), Precursor (probable)
Rh_FV0G03080.m.1:1-699 IPR003689 source=HMMPfam,domainId=PF02535	Zinc transporter 7, Precursor (putative)
Rh_FV0G03080.m.1:1-699 IPR004698 source=HMMTigr,domainId=TIGR00820	Zinc transporter 7, Precursor (putative)
Rh_FV0G03090.m.1:1-2544 IPR000073 source=HMMPfam,domainId=PF00561	2-succinyl-5-enolpyruvyl-6-hydroxy-3-cyclohexene-1- carboxylate synthase (SEPHCHC synthase) (probable)
Rh_FV0G03090.m.1:1-2544 IPR004433 source=HAMAP,domainId=MF_01659	2-succinyl-5-enolpyruvyl-6-hydroxy-3-cyclohexene-1- carboxylate synthase (SEPHCHC synthase) (probable)
Rh_FV0G03090.m.1:1-2544 IPR004433 source=HMMTigr,domainId=TIGR00173	2-succinyl-5-enolpyruvyl-6-hydroxy-3-cyclohexene-1- carboxylate synthase (SEPHCHC synthase) (probable)
Rh_FV0G03090.m.1:1-2544 IPR011766 source=HMMPfam,domainId=PF02775	2-succinyl-5-enolpyruvyl-6-hydroxy-3-cyclohexene-1- carboxylate synthase (SEPHCHC synthase) (probable)
Rh_FV0G03090.m.1:1-2544 IPR012001 source=HMMPfam,domainId=PF02776	2-succinyl-5-enolpyruvyl-6-hydroxy-3-cyclohexene-1- carboxylate synthase (SEPHCHC synthase) (probable)
Rh_FV0G03090.m.1:1-2544 IPR013342 source=HMMPfam,domainId=PF01188	2-succinyl-5-enolpyruvyl-6-hydroxy-3-cyclohexene-1- carboxylate synthase (SEPHCHC synthase) (probable)
Rh_FV0G03090.m.2:1-1212 IPR000073 source=HMMPfam,domainId=PF00561	2-succinyl-5-enolpyruvyl-6-hydroxy-3-cyclohexene-1- carboxylate synthase (SEPHCHC synthase) (probable)
Rh_FV0G03090.m.2:1-1212 IPR004433 source=HAMAP,domainId=MF_01659	2-succinyl-5-enolpyruvyl-6-hydroxy-3-cyclohexene-1- carboxylate synthase (SEPHCHC synthase) (probable)
Rh_FV0G03090.m.2:1-1212 IPR004433 source=HMMTigr,domainId=TIGR00173	2-succinyl-5-enolpyruvyl-6-hydroxy-3-cyclohexene-1- carboxylate synthase (SEPHCHC synthase) (probable)
Rh_FV0G03090.m.2:1-1212 IPR011766 source=HMMPfam,domainId=PF02775	2-succinyl-5-enolpyruvyl-6-hydroxy-3-cyclohexene-1- carboxylate synthase (SEPHCHC synthase) (probable)
Rh_FV0G03090.m.2:1-1212 IPR012001 source=HMMPfam,domainId=PF02776	2-succinyl-5-enolpyruvyl-6-hydroxy-3-cyclohexene-1- carboxylate synthase (SEPHCHC synthase) (probable)
Rh_FV0G03090.m.2:1-1212 IPR013342 source=HMMPfam,domainId=PF01188	2-succinyl-5-enolpyruvyl-6-hydroxy-3-cyclohexene-1- carboxylate synthase (SEPHCHC synthase) (probable)
Rh_FV0G03090.m.3:1-399 IPR000073 source=HMMPfam,domainId=PF00561	2-succinyl-5-enolpyruvyl-6-hydroxy-3-cyclohexene-1- carboxylate synthase (SEPHCHC synthase) (probable)
Rh_FV0G03090.m.3:1-399 IPR004433 source=HAMAP,domainId=MF_01659	2-succinyl-5-enolpyruvyl-6-hydroxy-3-cyclohexene-1- carboxylate synthase (SEPHCHC synthase) (probable)
Rh_FV0G03090.m.3:1-399 IPR004433 source=HMMTigr,domainId=TIGR00173	2-succinyl-5-enolpyruvyl-6-hydroxy-3-cyclohexene-1- carboxylate synthase (SEPHCHC synthase) (probable)
Rh_FV0G03090.m.3:1-399 IPR011766 source=HMMPfam,domainId=PF02775	2-succinyl-5-enolpyruvyl-6-hydroxy-3-cyclohexene-1- carboxylate synthase (SEPHCHC synthase) (probable)
Rh_FV0G03090.m.3:1-399 IPR012001 source=HMMPfam,domainId=PF02776	2-succinyl-5-enolpyruvyl-6-hydroxy-3-cyclohexene-1- carboxylate synthase (SEPHCHC synthase) (probable)
Rh_FV0G03090.m.3:1-399 IPR013342 source=HMMPfam,domainId=PF01188	2-succinyl-5-enolpyruvyl-6-hydroxy-3-cyclohexene-1- carboxylate synthase (SEPHCHC synthase) (probable)
Rh_FV0G03160.Contig1:1-1665 IPR001092 source=HMMPfam,domainId=PF00010	Transcription factor bHLH49 (bHLH 49) (probable)
Rh_FV0G03160.Contig1:1-1665 IPR001092 source=HMMSmart,domainId=SM00353	Transcription factor bHLH49 (bHLH 49) (probable)
Rh_FV0G03160.Contig1:1-1665 IPR001092 source=ProfileScan,domainId=PS50888	Transcription factor bHLH49 (bHLH 49) (probable)
Rh_FV0G03160.Contig1:1-1665 IPR011598 source=Gene3D,domainId=G3DSA:4.10.280.10	Transcription factor bHLH49 (bHLH 49) (probable)
Rh_FV0G03160.Contig1:1-1665 IPR011598 source=superfamily,domainId=SSF47459	Transcription factor bHLH49 (bHLH 49) (probable)
Rh_FV0G03160.Contig2:1-507 IPR001092 source=HMMPfam,domainId=PF00010	Transcription factor bHLH49 (bHLH 49) (probable)
Rh_FV0G03160.Contig2:1-507 IPR001092 source=HMMSmart,domainId=SM00353	Transcription factor bHLH49 (bHLH 49) (probable)
Rh_FV0G03160.Contig2:1-507 IPR001092 source=ProfileScan,domainId=PS50888	Transcription factor bHLH49 (bHLH 49) (probable)
Rh_FV0G03160.Contig2:1-507 IPR011598 source=Gene3D,domainId=G3DSA:4.10.280.10	Transcription factor bHLH49 (bHLH 49) (probable)
Rh_FV0G03160.Contig2:1-507 IPR011598 source=superfamily,domainId=SSF47459	Transcription factor bHLH49 (bHLH 49) (probable)
Rh_FV0G03190.Contig1:1-1989 IPR000225 source=HMMPfam,domainId=PF00514	Putative U-box domain-containing protein 42 (probable)
Rh_FV0G03190.Contig1:1-1989 IPR000225 source=HMMSmart,domainId=SM00185	Putative U-box domain-containing protein 42 (probable)
Rh_FV0G03190.Contig1:1-1989 IPR000357 source=HMMPfam,domainId=PF02985	Putative U-box domain-containing protein 42 (probable)
Rh_FV0G03190.Contig1:1-1989 IPR003613 source=HMMPfam,domainId=PF04564	Putative U-box domain-containing protein 42 (probable)
Rh_FV0G03190.Contig1:1-1989 IPR003613 source=HMMSmart,domainId=SM00504	Putative U-box domain-containing protein 42 (probable)
Rh_FV0G03190.Contig1:1-1989 IPR011989 source=Gene3D,domainId=G3DSA:1.25.10.10	Putative U-box domain-containing protein 42 (probable)
Rh_FV0G03190.Contig1:1-1989 IPR016024 source=superfamily,domainId=SSF48371	Putative U-box domain-containing protein 42 (probable)
Rh_FV0G03190.m.1:1-1053 IPR000225 source=HMMPfam,domainId=PF00514	Putative U-box domain-containing protein 42 (probable)
Rh_FV0G03190.m.1:1-1053 IPR000225 source=HMMSmart,domainId=SM00185	Putative U-box domain-containing protein 42 (probable)
Rh_FV0G03190.m.1:1-1053 IPR000357 source=HMMPfam,domainId=PF02985	Putative U-box domain-containing protein 42 (probable)
Rh_FV0G03190.m.1:1-1053 IPR003613 source=HMMPfam,domainId=PF04564	Putative U-box domain-containing protein 42 (probable)
Rh_FV0G03190.m.1:1-1053 IPR003613 source=HMMSmart,domainId=SM00504	Putative U-box domain-containing protein 42 (probable)
Rh_FV0G03190.m.1:1-1053 IPR011989 source=Gene3D,domainId=G3DSA:1.25.10.10	Putative U-box domain-containing protein 42 (probable)
Rh_FV0G03190.m.1:1-1053 IPR016024 source=superfamily,domainId=SSF48371	Putative U-box domain-containing protein 42 (probable)
Rh_FV0G03190.m.2:1-2661 IPR000225 source=HMMPfam,domainId=PF00514	Putative U-box domain-containing protein 42 (probable)
Rh_FV0G03190.m.2:1-2661 IPR000225 source=HMMSmart,domainId=SM00185	Putative U-box domain-containing protein 42 (probable)
Rh_FV0G03190.m.2:1-2661 IPR000357 source=HMMPfam,domainId=PF02985	Putative U-box domain-containing protein 42 (probable)
Rh_FV0G03190.m.2:1-2661 IPR003613 source=HMMPfam,domainId=PF04564	Putative U-box domain-containing protein 42 (probable)
Rh_FV0G03190.m.2:1-2661 IPR003613 source=HMMSmart,domainId=SM00504	Putative U-box domain-containing protein 42 (probable)
Rh_FV0G03190.m.2:1-2661 IPR011989 source=Gene3D,domainId=G3DSA:1.25.10.10	Putative U-box domain-containing protein 42 (probable)
Rh_FV0G03190.m.2:1-2661 IPR016024 source=superfamily,domainId=SSF48371	Putative U-box domain-containing protein 42 (probable)
Rh_FV0G03200.Contig1:1-1428 IPR013057 source=HMMPfam,domainId=PF01490	Probable sodium-coupled neutral amino acid transporter 6
Rh_FV0G03210.m.1:1-2886 IPR002092 source=HMMPanther,domainId=PTHR10102	DNA-directed RNA polymerase 1, mitochondrial, Precursor (similar to)
Rh_FV0G03210.m.1:1-2886 IPR002092 source=HMMPfam,domainId=PF00940	DNA-directed RNA polymerase 1, mitochondrial, Precursor (similar to)
Rh_FV0G03240.Contig1:11-2392 IPR001404 source=HAMAP,domainId=MF_00505	Heat shock protein 83 (probable)
Rh_FV0G03240.Contig1:11-2392 IPR001404 source=HMMPanther,domainId=PTHR11528	Heat shock protein 83 (probable)
Rh_FV0G03240.Contig1:11-2392 IPR001404 source=HMMPIR,domainId=PIRSF002583	Heat shock protein 83 (probable)
Rh_FV0G03240.Contig1:11-2392 IPR003594 source=Gene3D,domainId=G3DSA:3.30.565.10	Heat shock protein 83 (probable)
Rh_FV0G03240.Contig1:11-2392 IPR003594 source=HMMPfam,domainId=PF02518	Heat shock protein 83 (probable)
Rh_FV0G03240.Contig1:11-2392 IPR003594 source=HMMSmart,domainId=SM00387	Heat shock protein 83 (probable)
Rh_FV0G03240.Contig1:11-2392 IPR003594 source=superfamily,domainId=SSF55874	Heat shock protein 83 (probable)
Rh_FV0G03240.Contig1:11-2392 IPR020568 source=superfamily,domainId=SSF54211	Heat shock protein 83 (probable)
Rh_FV0G03240.Contig1:11-2392 IPR020575 source=FPrintScan,domainId=PR00775	Heat shock protein 83 (probable)
Rh_FV0G03240.Contig1:11-2392 IPR020576 source=HMMPfam,domainId=PF00183	Heat shock protein 83 (probable)
Rh_FV0G03240.m.2:1-429 IPR001404 source=HAMAP,domainId=MF_00505	Heat shock protein 83 (probable)
Rh_FV0G03240.m.2:1-429 IPR001404 source=HMMPanther,domainId=PTHR11528	Heat shock protein 83 (probable)
Rh_FV0G03240.m.2:1-429 IPR001404 source=HMMPIR,domainId=PIRSF002583	Heat shock protein 83 (probable)
Rh_FV0G03240.m.2:1-429 IPR003594 source=Gene3D,domainId=G3DSA:3.30.565.10	Heat shock protein 83 (probable)
Rh_FV0G03240.m.2:1-429 IPR003594 source=HMMPfam,domainId=PF02518	Heat shock protein 83 (probable)
Rh_FV0G03240.m.2:1-429 IPR003594 source=HMMSmart,domainId=SM00387	Heat shock protein 83 (probable)
Rh_FV0G03240.m.2:1-429 IPR003594 source=superfamily,domainId=SSF55874	Heat shock protein 83 (probable)
Rh_FV0G03240.m.2:1-429 IPR020568 source=superfamily,domainId=SSF54211	Heat shock protein 83 (probable)
Rh_FV0G03240.m.2:1-429 IPR020575 source=FPrintScan,domainId=PR00775	Heat shock protein 83 (probable)
Rh_FV0G03240.m.2:1-429 IPR020576 source=HMMPfam,domainId=PF00183	Heat shock protein 83 (probable)
Rh_FV0G03240.m.3:1-627 IPR001404 source=HAMAP,domainId=MF_00505	Heat shock protein 83 (probable)
Rh_FV0G03240.m.3:1-627 IPR001404 source=HMMPanther,domainId=PTHR11528	Heat shock protein 83 (probable)
Rh_FV0G03240.m.3:1-627 IPR001404 source=HMMPIR,domainId=PIRSF002583	Heat shock protein 83 (probable)
Rh_FV0G03240.m.3:1-627 IPR003594 source=Gene3D,domainId=G3DSA:3.30.565.10	Heat shock protein 83 (probable)
Rh_FV0G03240.m.3:1-627 IPR003594 source=HMMPfam,domainId=PF02518	Heat shock protein 83 (probable)
Rh_FV0G03240.m.3:1-627 IPR003594 source=HMMSmart,domainId=SM00387	Heat shock protein 83 (probable)
Rh_FV0G03240.m.3:1-627 IPR003594 source=superfamily,domainId=SSF55874	Heat shock protein 83 (probable)
Rh_FV0G03240.m.3:1-627 IPR020568 source=superfamily,domainId=SSF54211	Heat shock protein 83 (probable)
Rh_FV0G03240.m.3:1-627 IPR020575 source=FPrintScan,domainId=PR00775	Heat shock protein 83 (probable)
Rh_FV0G03240.m.3:1-627 IPR020576 source=HMMPfam,domainId=PF00183	Heat shock protein 83 (probable)
Rh_FV0G03270.m.1:1-1419 IPR002213 source=HMMPanther,domainId=PTHR11926	Anthocyanin 3'-O-beta-glucosyltransferase (3'GT) (probable)
Rh_FV0G03270.m.1:1-1419 IPR002213 source=HMMPfam,domainId=PF00201	Anthocyanin 3'-O-beta-glucosyltransferase (3'GT) (probable)
Rh_FV0G03310.m.1:1-1668 IPR002885 source=HMMPfam,domainId=PF01535	Putative pentatricopeptide repeat-containing protein At1g13630 (probable)
Rh_FV0G03310.m.1:1-1668 IPR002885 source=HMMTigr,domainId=TIGR00756	Putative pentatricopeptide repeat-containing protein At1g13630 (probable)
Rh_FV0G03310.m.1:1-1668 IPR002885 source=ProfileScan,domainId=PS51375	Putative pentatricopeptide repeat-containing protein At1g13630 (probable)
Rh_FV0G03330.m.1:1-1005 IPR001128 source=Gene3D,domainId=G3DSA:1.10.630.10	Secologanin synthase (SLS) (probable)
Rh_FV0G03330.m.1:1-1005 IPR001128 source=HMMPanther,domainId=PTHR19383	Secologanin synthase (SLS) (probable)
Rh_FV0G03330.m.1:1-1005 IPR001128 source=HMMPfam,domainId=PF00067	Secologanin synthase (SLS) (probable)
Rh_FV0G03330.m.1:1-1005 IPR001128 source=superfamily,domainId=SSF48264	Secologanin synthase (SLS) (probable)
Rh_FV0G03330.m.1:1-1005 IPR002401 source=FPrintScan,domainId=PR00463	Secologanin synthase (SLS) (probable)
Rh_FV0G03330.m.1:1-1005 IPR005019 source=HMMPfam,domainId=PF03352	Secologanin synthase (SLS) (probable)
Rh_FV0G03330.m.1:1-1005 IPR011257 source=superfamily,domainId=SSF48150	Secologanin synthase (SLS) (probable)
Rh_FV0G03330.m.1:1-1005 IPR017973 source=FPrintScan,domainId=PR00385	Secologanin synthase (SLS) (probable)
Rh_FV0G03340.Contig1:1-1911 IPR000403 source=HMMPfam,domainId=PF00454	Phosphatidylinositol 4-kinase type 2-beta (PI4KII-BETA) (probable)
Rh_FV0G03370.Contig1:1-1014 IPR001092 source=HMMPfam,domainId=PF00010	Transcription factor BIM2 (bHLH 102) (probable)
Rh_FV0G03370.Contig1:1-1014 IPR001092 source=HMMSmart,domainId=SM00353	Transcription factor BIM2 (bHLH 102) (probable)
Rh_FV0G03370.Contig1:1-1014 IPR001092 source=ProfileScan,domainId=PS50888	Transcription factor BIM2 (bHLH 102) (probable)
Rh_FV0G03370.Contig1:1-1014 IPR011598 source=Gene3D,domainId=G3DSA:4.10.280.10	Transcription factor BIM2 (bHLH 102) (probable)
Rh_FV0G03370.Contig1:1-1014 IPR011598 source=superfamily,domainId=SSF47459	Transcription factor BIM2 (bHLH 102) (probable)
Rh_FV0G03380.m.1:1-456 IPR019378 source=HMMPfam,domainId=PF10250	DUF246 domain-containing protein At1g04910 (probable)
Rh_FV0G03400.m.1:1-366 IPR002470 source=FPrintScan,domainId=PR00862	Protease 2 (probable)
Rh_FV0G03400.m.1:1-366 IPR002470 source=HMMPanther,domainId=PTHR11757	Protease 2 (probable)
Rh_FV0G03400.m.1:1-366 IPR004106 source=HMMPfam,domainId=PF02897	Protease 2 (probable)
Rh_FV0G03400.m.1:1-366 IPR004106 source=superfamily,domainId=SSF50993	Protease 2 (probable)
Rh_FV0G03410.m.1:1-1011 IPR005607 source=HMMPfam,domainId=PF03909	Synapse-associated protein of 47 kDa (probable)
Rh_FV0G03410.m.1:1-1011 IPR005607 source=HMMSmart,domainId=SM00751	Synapse-associated protein of 47 kDa (probable)
Rh_FV0G03410.m.1:1-1011 IPR005607 source=ProfileScan,domainId=PS50858	Synapse-associated protein of 47 kDa (probable)
Rh_FV0G03420.m.1:1-1941 IPR007508 source=HMMPfam,domainId=PF04414	D-aminoacyl-tRNA deacylase (similar to)
Rh_FV0G03420.m.4:1-1836 IPR007508 source=HMMPfam,domainId=PF04414	D-aminoacyl-tRNA deacylase (similar to)
Rh_FV0G03440.m.1:1-837 IPR001611 source=HMMPfam,domainId=PF00560	Putative disease resistance protein At3g14460 (probable)
Rh_FV0G03440.m.1:1-837 IPR003591 source=HMMSmart,domainId=SM00369	Putative disease resistance protein At3g14460 (probable)
Rh_FV0G03440.m.2:1-462 IPR001611 source=HMMPfam,domainId=PF00560	Putative disease resistance protein At3g14460 (probable)
Rh_FV0G03440.m.2:1-462 IPR003591 source=HMMSmart,domainId=SM00369	Putative disease resistance protein At3g14460 (probable)
Rh_FV0G03450.m.1:1-861 IPR002848 source=HMMPanther,domainId=PTHR10741	Translin-associated protein X (probable)
Rh_FV0G03450.m.1:1-861 IPR002848 source=HMMPfam,domainId=PF01997	Translin-associated protein X (probable)
Rh_FV0G03450.m.1:1-861 IPR002848 source=superfamily,domainId=SSF74784	Translin-associated protein X (probable)
Rh_FV0G03450.m.1:1-861 IPR016068 source=Gene3D,domainId=G3DSA:1.20.58.190	Translin-associated protein X (probable)
Rh_FV0G03450.m.1:1-861 IPR016069 source=Gene3D,domainId=G3DSA:1.20.58.200	Translin-associated protein X (probable)
Rh_FV0G03460.m.1:1-975 IPR000863 source=HMMPfam,domainId=PF00685	Flavonol sulfotransferase-like (probable)
Rh_FV0G03460.m.2:1-348 IPR000863 source=HMMPfam,domainId=PF00685	Flavonol sulfotransferase-like (probable)
Rh_FV0G03470.Contig1:200-1546 IPR002912 source=HMMPfam,domainId=PF01842	[Protein-PII] uridylyltransferase (PII uridylyl-transferase) (probable)
Rh_FV0G03480.m.1:1-522 IPR001623 source=HMMPfam,domainId=PF00226	Protein starmaker, Precursor (probable)
Rh_FV0G03480.m.1:1-522 IPR001623 source=ProfileScan,domainId=PS50076	Protein starmaker, Precursor (probable)
Rh_FV0G03480.m.1:1-522 IPR001623 source=superfamily,domainId=SSF46565	Protein starmaker, Precursor (probable)
Rh_FV0G03490.m.1:1-1578 IPR001128 source=Gene3D,domainId=G3DSA:1.10.630.10	Secologanin synthase (SLS) (probable)
Rh_FV0G03490.m.1:1-1578 IPR001128 source=HMMPanther,domainId=PTHR19383	Secologanin synthase (SLS) (probable)
Rh_FV0G03490.m.1:1-1578 IPR001128 source=HMMPfam,domainId=PF00067	Secologanin synthase (SLS) (probable)
Rh_FV0G03490.m.1:1-1578 IPR001128 source=superfamily,domainId=SSF48264	Secologanin synthase (SLS) (probable)
Rh_FV0G03490.m.1:1-1578 IPR002401 source=FPrintScan,domainId=PR00463	Secologanin synthase (SLS) (probable)
Rh_FV0G03490.m.1:1-1578 IPR017973 source=FPrintScan,domainId=PR00385	Secologanin synthase (SLS) (probable)
Rh_FV0G03500.m.1:1-528 IPR001128 source=Gene3D,domainId=G3DSA:1.10.630.10	Secologanin synthase (SLS) (probable)
Rh_FV0G03500.m.1:1-528 IPR001128 source=HMMPanther,domainId=PTHR19383	Secologanin synthase (SLS) (probable)
Rh_FV0G03500.m.1:1-528 IPR001128 source=HMMPfam,domainId=PF00067	Secologanin synthase (SLS) (probable)
Rh_FV0G03500.m.1:1-528 IPR001128 source=superfamily,domainId=SSF48264	Secologanin synthase (SLS) (probable)
Rh_FV0G03500.m.1:1-528 IPR002401 source=FPrintScan,domainId=PR00463	Secologanin synthase (SLS) (probable)
Rh_FV0G03500.m.1:1-528 IPR017973 source=FPrintScan,domainId=PR00385	Secologanin synthase (SLS) (probable)
Rh_FV0G03510.m.1:1-1302 IPR001128 source=Gene3D,domainId=G3DSA:1.10.630.10	Secologanin synthase (SLS) (probable)
Rh_FV0G03510.m.1:1-1302 IPR001128 source=HMMPanther,domainId=PTHR19383	Secologanin synthase (SLS) (probable)
Rh_FV0G03510.m.1:1-1302 IPR001128 source=HMMPfam,domainId=PF00067	Secologanin synthase (SLS) (probable)
Rh_FV0G03510.m.1:1-1302 IPR001128 source=superfamily,domainId=SSF48264	Secologanin synthase (SLS) (probable)
Rh_FV0G03510.m.1:1-1302 IPR002401 source=FPrintScan,domainId=PR00463	Secologanin synthase (SLS) (probable)
Rh_FV0G03510.m.1:1-1302 IPR017973 source=FPrintScan,domainId=PR00385	Secologanin synthase (SLS) (probable)
Rh_FV0G03510.m.2:1-834 IPR001128 source=Gene3D,domainId=G3DSA:1.10.630.10	Secologanin synthase (SLS) (probable)
Rh_FV0G03510.m.2:1-834 IPR001128 source=HMMPanther,domainId=PTHR19383	Secologanin synthase (SLS) (probable)
Rh_FV0G03510.m.2:1-834 IPR001128 source=HMMPfam,domainId=PF00067	Secologanin synthase (SLS) (probable)
Rh_FV0G03510.m.2:1-834 IPR001128 source=superfamily,domainId=SSF48264	Secologanin synthase (SLS) (probable)
Rh_FV0G03510.m.2:1-834 IPR002401 source=FPrintScan,domainId=PR00463	Secologanin synthase (SLS) (probable)
Rh_FV0G03510.m.2:1-834 IPR017973 source=FPrintScan,domainId=PR00385	Secologanin synthase (SLS) (probable)
Rh_FV0G03530.m.1:1-954 IPR001128 source=Gene3D,domainId=G3DSA:1.10.630.10	Secologanin synthase (SLS) (probable)
Rh_FV0G03530.m.1:1-954 IPR001128 source=HMMPanther,domainId=PTHR19383	Secologanin synthase (SLS) (probable)
Rh_FV0G03530.m.1:1-954 IPR001128 source=HMMPfam,domainId=PF00067	Secologanin synthase (SLS) (probable)
Rh_FV0G03530.m.1:1-954 IPR001128 source=superfamily,domainId=SSF48264	Secologanin synthase (SLS) (probable)
Rh_FV0G03530.m.1:1-954 IPR002401 source=FPrintScan,domainId=PR00463	Secologanin synthase (SLS) (probable)
Rh_FV0G03530.m.1:1-954 IPR017973 source=FPrintScan,domainId=PR00385	Secologanin synthase (SLS) (probable)
Rh_FV0G03530.m.2:1-1557 IPR001128 source=Gene3D,domainId=G3DSA:1.10.630.10	Secologanin synthase (SLS) (probable)
Rh_FV0G03530.m.2:1-1557 IPR001128 source=HMMPanther,domainId=PTHR19383	Secologanin synthase (SLS) (probable)
Rh_FV0G03530.m.2:1-1557 IPR001128 source=HMMPfam,domainId=PF00067	Secologanin synthase (SLS) (probable)
Rh_FV0G03530.m.2:1-1557 IPR001128 source=superfamily,domainId=SSF48264	Secologanin synthase (SLS) (probable)
Rh_FV0G03530.m.2:1-1557 IPR002401 source=FPrintScan,domainId=PR00463	Secologanin synthase (SLS) (probable)
Rh_FV0G03530.m.2:1-1557 IPR017973 source=FPrintScan,domainId=PR00385	Secologanin synthase (SLS) (probable)
Rh_FV0G03530.m.3:1-852 IPR001128 source=Gene3D,domainId=G3DSA:1.10.630.10	Secologanin synthase (SLS) (probable)
Rh_FV0G03530.m.3:1-852 IPR001128 source=HMMPanther,domainId=PTHR19383	Secologanin synthase (SLS) (probable)
Rh_FV0G03530.m.3:1-852 IPR001128 source=HMMPfam,domainId=PF00067	Secologanin synthase (SLS) (probable)
Rh_FV0G03530.m.3:1-852 IPR001128 source=superfamily,domainId=SSF48264	Secologanin synthase (SLS) (probable)
Rh_FV0G03530.m.3:1-852 IPR002401 source=FPrintScan,domainId=PR00463	Secologanin synthase (SLS) (probable)
Rh_FV0G03530.m.3:1-852 IPR017973 source=FPrintScan,domainId=PR00385	Secologanin synthase (SLS) (probable)
Rh_FV0G03530.m.4:1-1380 IPR001128 source=Gene3D,domainId=G3DSA:1.10.630.10	Secologanin synthase (SLS) (probable)
Rh_FV0G03530.m.4:1-1380 IPR001128 source=HMMPanther,domainId=PTHR19383	Secologanin synthase (SLS) (probable)
Rh_FV0G03530.m.4:1-1380 IPR001128 source=HMMPfam,domainId=PF00067	Secologanin synthase (SLS) (probable)
Rh_FV0G03530.m.4:1-1380 IPR001128 source=superfamily,domainId=SSF48264	Secologanin synthase (SLS) (probable)
Rh_FV0G03530.m.4:1-1380 IPR002401 source=FPrintScan,domainId=PR00463	Secologanin synthase (SLS) (probable)
Rh_FV0G03530.m.4:1-1380 IPR017973 source=FPrintScan,domainId=PR00385	Secologanin synthase (SLS) (probable)
Rh_FV0G03530.m.5:1-795 IPR001128 source=Gene3D,domainId=G3DSA:1.10.630.10	Secologanin synthase (SLS) (probable)
Rh_FV0G03530.m.5:1-795 IPR001128 source=HMMPanther,domainId=PTHR19383	Secologanin synthase (SLS) (probable)
Rh_FV0G03530.m.5:1-795 IPR001128 source=HMMPfam,domainId=PF00067	Secologanin synthase (SLS) (probable)
Rh_FV0G03530.m.5:1-795 IPR001128 source=superfamily,domainId=SSF48264	Secologanin synthase (SLS) (probable)
Rh_FV0G03530.m.5:1-795 IPR002401 source=FPrintScan,domainId=PR00463	Secologanin synthase (SLS) (probable)
Rh_FV0G03530.m.5:1-795 IPR017973 source=FPrintScan,domainId=PR00385	Secologanin synthase (SLS) (probable)
Rh_FV0G03540.m.1:1-621 IPR001128 source=Gene3D,domainId=G3DSA:1.10.630.10	Secologanin synthase (SLS) (probable)
Rh_FV0G03540.m.1:1-621 IPR001128 source=HMMPanther,domainId=PTHR19383	Secologanin synthase (SLS) (probable)
Rh_FV0G03540.m.1:1-621 IPR001128 source=HMMPfam,domainId=PF00067	Secologanin synthase (SLS) (probable)
Rh_FV0G03540.m.1:1-621 IPR001128 source=superfamily,domainId=SSF48264	Secologanin synthase (SLS) (probable)
Rh_FV0G03540.m.1:1-621 IPR002401 source=FPrintScan,domainId=PR00463	Secologanin synthase (SLS) (probable)
Rh_FV0G03540.m.1:1-621 IPR017973 source=FPrintScan,domainId=PR00385	Secologanin synthase (SLS) (probable)
Rh_FV0G03560.m.1:1-681 IPR001128 source=Gene3D,domainId=G3DSA:1.10.630.10	Secologanin synthase (SLS) (probable)
Rh_FV0G03560.m.1:1-681 IPR001128 source=HMMPanther,domainId=PTHR19383	Secologanin synthase (SLS) (probable)
Rh_FV0G03560.m.1:1-681 IPR001128 source=HMMPfam,domainId=PF00067	Secologanin synthase (SLS) (probable)
Rh_FV0G03560.m.1:1-681 IPR001128 source=superfamily,domainId=SSF48264	Secologanin synthase (SLS) (probable)
Rh_FV0G03560.m.1:1-681 IPR002401 source=FPrintScan,domainId=PR00463	Secologanin synthase (SLS) (probable)
Rh_FV0G03560.m.1:1-681 IPR017973 source=FPrintScan,domainId=PR00385	Secologanin synthase (SLS) (probable)
Rh_FV0G03560.m.2:1-1554 IPR001128 source=Gene3D,domainId=G3DSA:1.10.630.10	Secologanin synthase (SLS) (probable)
Rh_FV0G03560.m.2:1-1554 IPR001128 source=HMMPanther,domainId=PTHR19383	Secologanin synthase (SLS) (probable)
Rh_FV0G03560.m.2:1-1554 IPR001128 source=HMMPfam,domainId=PF00067	Secologanin synthase (SLS) (probable)
Rh_FV0G03560.m.2:1-1554 IPR001128 source=superfamily,domainId=SSF48264	Secologanin synthase (SLS) (probable)
Rh_FV0G03560.m.2:1-1554 IPR002401 source=FPrintScan,domainId=PR00463	Secologanin synthase (SLS) (probable)
Rh_FV0G03560.m.2:1-1554 IPR017973 source=FPrintScan,domainId=PR00385	Secologanin synthase (SLS) (probable)
Rh_FV0G03560.m.3:1-612 IPR001128 source=Gene3D,domainId=G3DSA:1.10.630.10	Secologanin synthase (SLS) (probable)
Rh_FV0G03560.m.3:1-612 IPR001128 source=HMMPanther,domainId=PTHR19383	Secologanin synthase (SLS) (probable)
Rh_FV0G03560.m.3:1-612 IPR001128 source=HMMPfam,domainId=PF00067	Secologanin synthase (SLS) (probable)
Rh_FV0G03560.m.3:1-612 IPR001128 source=superfamily,domainId=SSF48264	Secologanin synthase (SLS) (probable)
Rh_FV0G03560.m.3:1-612 IPR002401 source=FPrintScan,domainId=PR00463	Secologanin synthase (SLS) (probable)
Rh_FV0G03560.m.3:1-612 IPR017973 source=FPrintScan,domainId=PR00385	Secologanin synthase (SLS) (probable)
Rh_FV0G03560.m.4:1-1278 IPR001128 source=Gene3D,domainId=G3DSA:1.10.630.10	Secologanin synthase (SLS) (probable)
Rh_FV0G03560.m.4:1-1278 IPR001128 source=HMMPanther,domainId=PTHR19383	Secologanin synthase (SLS) (probable)
Rh_FV0G03560.m.4:1-1278 IPR001128 source=HMMPfam,domainId=PF00067	Secologanin synthase (SLS) (probable)
Rh_FV0G03560.m.4:1-1278 IPR001128 source=superfamily,domainId=SSF48264	Secologanin synthase (SLS) (probable)
Rh_FV0G03560.m.4:1-1278 IPR002401 source=FPrintScan,domainId=PR00463	Secologanin synthase (SLS) (probable)
Rh_FV0G03560.m.4:1-1278 IPR017973 source=FPrintScan,domainId=PR00385	Secologanin synthase (SLS) (probable)
Rh_FV0G03630.Contig1:1-2754 IPR007276 source=HMMPanther,domainId=PTHR23183	Nucleolar protein 14 (probable)
Rh_FV0G03630.Contig1:1-2754 IPR007276 source=HMMPfam,domainId=PF04147	Nucleolar protein 14 (probable)
Rh_FV0G03630.m.4:1-300 IPR007276 source=HMMPanther,domainId=PTHR23183	Nucleolar protein 14 (probable)
Rh_FV0G03630.m.4:1-300 IPR007276 source=HMMPfam,domainId=PF04147	Nucleolar protein 14 (probable)
Rh_FV0G03640.m.1:1-723 IPR006016 source=HMMPfam,domainId=PF00582	U3 small nucleolar RNA-associated protein 10 (probable)
Rh_FV0G03640.m.1:1-723 IPR014729 source=Gene3D,domainId=G3DSA:3.40.50.620	U3 small nucleolar RNA-associated protein 10 (probable)
Rh_FV0G03660.Contig1:1-744 IPR002100 source=FPrintScan,domainId=PR00404	Floral homeotic protein APETALA 1 (putative)
Rh_FV0G03660.Contig1:1-744 IPR002100 source=HMMPfam,domainId=PF00319	Floral homeotic protein APETALA 1 (putative)
Rh_FV0G03660.Contig1:1-744 IPR002100 source=HMMSmart,domainId=SM00432	Floral homeotic protein APETALA 1 (putative)
Rh_FV0G03660.Contig1:1-744 IPR002100 source=ProfileScan,domainId=PS50066	Floral homeotic protein APETALA 1 (putative)
Rh_FV0G03660.Contig1:1-744 IPR002100 source=superfamily,domainId=SSF55455	Floral homeotic protein APETALA 1 (putative)
Rh_FV0G03660.Contig1:1-744 IPR002487 source=HMMPfam,domainId=PF01486	Floral homeotic protein APETALA 1 (putative)
Rh_FV0G03660.Contig1:1-744 IPR002487 source=ProfileScan,domainId=PS51297	Floral homeotic protein APETALA 1 (putative)
Rh_FV0G03670.m.1:1-582 IPR002100 source=FPrintScan,domainId=PR00404	MADS-box protein CMB1 (similar to)
Rh_FV0G03670.m.1:1-582 IPR002100 source=HMMPfam,domainId=PF00319	MADS-box protein CMB1 (similar to)
Rh_FV0G03670.m.1:1-582 IPR002100 source=HMMSmart,domainId=SM00432	MADS-box protein CMB1 (similar to)
Rh_FV0G03670.m.1:1-582 IPR002100 source=ProfileScan,domainId=PS50066	MADS-box protein CMB1 (similar to)
Rh_FV0G03670.m.1:1-582 IPR002100 source=superfamily,domainId=SSF55455	MADS-box protein CMB1 (similar to)
Rh_FV0G03670.m.1:1-582 IPR002487 source=HMMPfam,domainId=PF01486	MADS-box protein CMB1 (similar to)
Rh_FV0G03670.m.1:1-582 IPR002487 source=ProfileScan,domainId=PS51297	MADS-box protein CMB1 (similar to)
Rh_FV0G03690.Contig1:1-1776 IPR004333 source=Gene3D,domainId=G3DSA:4.10.1100.10	Squamosa promoter-binding-like protein 6 (probable)
Rh_FV0G03690.Contig1:1-1776 IPR004333 source=HMMPfam,domainId=PF03110	Squamosa promoter-binding-like protein 6 (probable)
Rh_FV0G03690.Contig1:1-1776 IPR004333 source=ProfileScan,domainId=PS51141	Squamosa promoter-binding-like protein 6 (probable)
Rh_FV0G03690.Contig1:1-1776 IPR004333 source=superfamily,domainId=SSF103612	Squamosa promoter-binding-like protein 6 (probable)
Rh_FV0G03700.Contig1:1-642 IPR006780 source=HMMPfam,domainId=PF04690	Adenosine 3'-phospho 5'-phosphosulfate transporter 2 (probable)
Rh_FV0G03700.Contig1:1-642 IPR009071 source=superfamily,domainId=SSF47095	Adenosine 3'-phospho 5'-phosphosulfate transporter 2 (probable)
Rh_FV0G03700.Contig1:1-642 IPR013657 source=HMMPfam,domainId=PF08449	Adenosine 3'-phospho 5'-phosphosulfate transporter 2 (probable)
Rh_FV0G03700.Contig1:587-889 IPR006780 source=HMMPfam,domainId=PF04690	Adenosine 3'-phospho 5'-phosphosulfate transporter 2 (probable)
Rh_FV0G03700.Contig1:587-889 IPR009071 source=superfamily,domainId=SSF47095	Adenosine 3'-phospho 5'-phosphosulfate transporter 2 (probable)
Rh_FV0G03700.Contig1:587-889 IPR013657 source=HMMPfam,domainId=PF08449	Adenosine 3'-phospho 5'-phosphosulfate transporter 2 (probable)
Rh_FV0G03710.Contig1:1-1668 IPR003889 source=HMMPfam,domainId=PF05965	Histone-lysine N-methyltransferase ATX1 (TRX-homolog protein 1) (probable)
Rh_FV0G03710.Contig1:1-1668 IPR011046 source=superfamily,domainId=SSF50978	Histone-lysine N-methyltransferase ATX1 (TRX-homolog protein 1) (probable)
Rh_FV0G03720.Contig1:1-1266 IPR005174 source=HMMPfam,domainId=PF03478	F-box protein At2g26160 (probable)
Rh_FV0G03720.m.2:1-1353 IPR005174 source=HMMPfam,domainId=PF03478	F-box protein At2g26160 (probable)
Rh_FV0G03720.m.3:1-1407 IPR005174 source=HMMPfam,domainId=PF03478	F-box protein At2g26160 (probable)
Rh_FV0G03790.m.1:1-360 IPR001810 source=HMMSmart,domainId=SM00256	Putative F-box protein At3g25750 (probable)
Rh_FV0G03790.m.1:1-360 IPR005174 source=HMMPfam,domainId=PF03478	Putative F-box protein At3g25750 (probable)
Rh_FV0G03800.Contig1:2-1462 IPR000719 source=ProfileScan,domainId=PS50011	Leucine-rich repeat protein SHOC-2 (probable)
Rh_FV0G03800.Contig1:2-1462 IPR001611 source=HMMPfam,domainId=PF00560	Leucine-rich repeat protein SHOC-2 (probable)
Rh_FV0G03800.Contig1:2-1462 IPR002290 source=HMMSmart,domainId=SM00220	Leucine-rich repeat protein SHOC-2 (probable)
Rh_FV0G03800.Contig1:2-1462 IPR003591 source=HMMSmart,domainId=SM00369	Leucine-rich repeat protein SHOC-2 (probable)
Rh_FV0G03800.Contig1:2-1462 IPR011009 source=superfamily,domainId=SSF56112	Leucine-rich repeat protein SHOC-2 (probable)
Rh_FV0G03800.Contig1:2-1462 IPR017442 source=HMMPfam,domainId=PF00069	Leucine-rich repeat protein SHOC-2 (probable)
Rh_FV0G03800.Contig1:2-1462 IPR020474 source=FPrintScan,domainId=PR00019	Leucine-rich repeat protein SHOC-2 (probable)
Rh_FV0G03800.Contig1:2-1462 IPR020635 source=HMMSmart,domainId=SM00219	Leucine-rich repeat protein SHOC-2 (probable)
Rh_FV0G03800.m.1:1-1605 IPR000719 source=ProfileScan,domainId=PS50011	Leucine-rich repeat protein SHOC-2 (probable)
Rh_FV0G03800.m.1:1-1605 IPR001611 source=HMMPfam,domainId=PF00560	Leucine-rich repeat protein SHOC-2 (probable)
Rh_FV0G03800.m.1:1-1605 IPR002290 source=HMMSmart,domainId=SM00220	Leucine-rich repeat protein SHOC-2 (probable)
Rh_FV0G03800.m.1:1-1605 IPR003591 source=HMMSmart,domainId=SM00369	Leucine-rich repeat protein SHOC-2 (probable)
Rh_FV0G03800.m.1:1-1605 IPR011009 source=superfamily,domainId=SSF56112	Leucine-rich repeat protein SHOC-2 (probable)
Rh_FV0G03800.m.1:1-1605 IPR017442 source=HMMPfam,domainId=PF00069	Leucine-rich repeat protein SHOC-2 (probable)
Rh_FV0G03800.m.1:1-1605 IPR020474 source=FPrintScan,domainId=PR00019	Leucine-rich repeat protein SHOC-2 (probable)
Rh_FV0G03800.m.1:1-1605 IPR020635 source=HMMSmart,domainId=SM00219	Leucine-rich repeat protein SHOC-2 (probable)
Rh_FV0G03810.m.1:1-483 IPR001199 source=FPrintScan,domainId=PR00363	Cytochrome b5 (similar to)
Rh_FV0G03810.m.1:1-483 IPR001199 source=Gene3D,domainId=G3DSA:3.10.120.10	Cytochrome b5 (similar to)
Rh_FV0G03810.m.1:1-483 IPR001199 source=HMMPfam,domainId=PF00173	Cytochrome b5 (similar to)
Rh_FV0G03810.m.1:1-483 IPR001199 source=ProfileScan,domainId=PS50255	Cytochrome b5 (similar to)
Rh_FV0G03810.m.1:1-483 IPR001199 source=superfamily,domainId=SSF55856	Cytochrome b5 (similar to)
Rh_FV0G03830.m.1:1-1587 IPR011611 source=HMMPfam,domainId=PF00294	Fructokinase-2 (probable)
Rh_FV0G03840.m.1:1-744 IPR003728 source=HMMPfam,domainId=PF02576	Probable 6-phosphogluconolactonase 1 (6PGL 1) (similar to)
Rh_FV0G03840.m.1:1-744 IPR005900 source=HMMPanther,domainId=PTHR11054	Probable 6-phosphogluconolactonase 1 (6PGL 1) (similar to)
Rh_FV0G03840.m.1:1-744 IPR005900 source=HMMTigr,domainId=TIGR01198	Probable 6-phosphogluconolactonase 1 (6PGL 1) (similar to)
Rh_FV0G03840.m.1:1-744 IPR006148 source=HMMPfam,domainId=PF01182	Probable 6-phosphogluconolactonase 1 (6PGL 1) (similar to)
Rh_FV0G03880.Contig1:62-2458 IPR000719 source=ProfileScan,domainId=PS50011	Serine/threonine-protein kinase dst1 (probable)
Rh_FV0G03880.Contig1:62-2458 IPR002290 source=HMMSmart,domainId=SM00220	Serine/threonine-protein kinase dst1 (probable)
Rh_FV0G03880.Contig1:62-2458 IPR011009 source=superfamily,domainId=SSF56112	Serine/threonine-protein kinase dst1 (probable)
Rh_FV0G03880.Contig1:62-2458 IPR017442 source=HMMPfam,domainId=PF00069	Serine/threonine-protein kinase dst1 (probable)
Rh_FV0G03880.Contig1:62-2458 IPR020635 source=HMMSmart,domainId=SM00219	Serine/threonine-protein kinase dst1 (probable)
Rh_FV0G03940.m.1:1-1185 IPR000073 source=HMMPfam,domainId=PF00561	Probable esterase At1g33990
Rh_FV0G03940.m.1:1-1185 IPR007502 source=HMMPfam,domainId=PF04408	Probable esterase At1g33990
Rh_FV0G03940.m.1:1-1185 IPR007502 source=HMMSmart,domainId=SM00847	Probable esterase At1g33990
Rh_FV0G03940.m.1:1-1185 IPR011709 source=HMMPfam,domainId=PF07717	Probable esterase At1g33990
Rh_FV0G03950.Contig1:1-2148 IPR001650 source=HMMPfam,domainId=PF00271	Probable pre-mRNA-splicing factor ATP-dependent RNA helicase mog-4 (similar to)
Rh_FV0G03950.Contig1:1-2148 IPR001650 source=HMMSmart,domainId=SM00490	Probable pre-mRNA-splicing factor ATP-dependent RNA helicase mog-4 (similar to)
Rh_FV0G03950.Contig1:1-2148 IPR001650 source=ProfileScan,domainId=PS51194	Probable pre-mRNA-splicing factor ATP-dependent RNA helicase mog-4 (similar to)
Rh_FV0G03950.Contig1:1-2148 IPR003593 source=HMMSmart,domainId=SM00382	Probable pre-mRNA-splicing factor ATP-dependent RNA helicase mog-4 (similar to)
Rh_FV0G03950.Contig1:1-2148 IPR014001 source=HMMSmart,domainId=SM00487	Probable pre-mRNA-splicing factor ATP-dependent RNA helicase mog-4 (similar to)
Rh_FV0G03950.Contig1:1-2148 IPR014021 source=ProfileScan,domainId=PS51192	Probable pre-mRNA-splicing factor ATP-dependent RNA helicase mog-4 (similar to)
Rh_FV0G03960.m.1:1-1095 IPR001962 source=HMMPfam,domainId=PF00733	Cell division control protein 48 homolog B (AtCDC48b) (similar to)
Rh_FV0G03960.m.1:1-1095 IPR003593 source=HMMSmart,domainId=SM00382	Cell division control protein 48 homolog B (AtCDC48b) (similar to)
Rh_FV0G03960.m.1:1-1095 IPR003959 source=HMMPfam,domainId=PF00004	Cell division control protein 48 homolog B (AtCDC48b) (similar to)
Rh_FV0G03960.m.1:1-1095 IPR014729 source=Gene3D,domainId=G3DSA:3.40.50.620	Cell division control protein 48 homolog B (AtCDC48b) (similar to)
Rh_FV0G03960.m.1:1-1095 IPR017932 source=ProfileScan,domainId=PS51278	Cell division control protein 48 homolog B (AtCDC48b) (similar to)
Rh_FV0G03960.m.2:1-828 IPR001962 source=HMMPfam,domainId=PF00733	Cell division control protein 48 homolog B (AtCDC48b) (similar to)
Rh_FV0G03960.m.2:1-828 IPR003593 source=HMMSmart,domainId=SM00382	Cell division control protein 48 homolog B (AtCDC48b) (similar to)
Rh_FV0G03960.m.2:1-828 IPR003959 source=HMMPfam,domainId=PF00004	Cell division control protein 48 homolog B (AtCDC48b) (similar to)
Rh_FV0G03960.m.2:1-828 IPR014729 source=Gene3D,domainId=G3DSA:3.40.50.620	Cell division control protein 48 homolog B (AtCDC48b) (similar to)
Rh_FV0G03960.m.2:1-828 IPR017932 source=ProfileScan,domainId=PS51278	Cell division control protein 48 homolog B (AtCDC48b) (similar to)
Rh_FV0G03960.m.3:1-1674 IPR001962 source=HMMPfam,domainId=PF00733	Cell division control protein 48 homolog B (AtCDC48b) (similar to)
Rh_FV0G03960.m.3:1-1674 IPR003593 source=HMMSmart,domainId=SM00382	Cell division control protein 48 homolog B (AtCDC48b) (similar to)
Rh_FV0G03960.m.3:1-1674 IPR003959 source=HMMPfam,domainId=PF00004	Cell division control protein 48 homolog B (AtCDC48b) (similar to)
Rh_FV0G03960.m.3:1-1674 IPR014729 source=Gene3D,domainId=G3DSA:3.40.50.620	Cell division control protein 48 homolog B (AtCDC48b) (similar to)
Rh_FV0G03960.m.3:1-1674 IPR017932 source=ProfileScan,domainId=PS51278	Cell division control protein 48 homolog B (AtCDC48b) (similar to)
Rh_FV0G03970.Contig1:1-1416 IPR000504 source=HMMPfam,domainId=PF00076	Putative G3BP-like protein (probable)
Rh_FV0G03970.Contig1:1-1416 IPR000504 source=HMMSmart,domainId=SM00360	Putative G3BP-like protein (probable)
Rh_FV0G03970.Contig1:1-1416 IPR000504 source=ProfileScan,domainId=PS50102	Putative G3BP-like protein (probable)
Rh_FV0G03970.Contig1:1-1416 IPR002075 source=HMMPfam,domainId=PF02136	Putative G3BP-like protein (probable)
Rh_FV0G03970.Contig1:1-1416 IPR012677 source=Gene3D,domainId=G3DSA:3.30.70.330	Putative G3BP-like protein (probable)
Rh_FV0G03970.Contig1:1-1416 IPR018222 source=ProfileScan,domainId=PS50177	Putative G3BP-like protein (probable)
Rh_FV0G03980.Contig1:72-1193 IPR012463 source=HMMPfam,domainId=PF07897	UPF0737 protein AFP2 (ABI5-binding protein 2) (probable)
Rh_FV0G04010.m.1:1-513 IPR000719 source=ProfileScan,domainId=PS50011	LRR receptor-like serine/threonine-protein kinase RPK2, Precursor (similar to)
Rh_FV0G04010.m.1:1-513 IPR001611 source=HMMPfam,domainId=PF00560	LRR receptor-like serine/threonine-protein kinase RPK2, Precursor (similar to)
Rh_FV0G04010.m.1:1-513 IPR002290 source=HMMSmart,domainId=SM00220	LRR receptor-like serine/threonine-protein kinase RPK2, Precursor (similar to)
Rh_FV0G04010.m.1:1-513 IPR003591 source=HMMSmart,domainId=SM00369	LRR receptor-like serine/threonine-protein kinase RPK2, Precursor (similar to)
Rh_FV0G04010.m.1:1-513 IPR006630 source=HMMPfam,domainId=PF05383	LRR receptor-like serine/threonine-protein kinase RPK2, Precursor (similar to)
Rh_FV0G04010.m.1:1-513 IPR006630 source=HMMSmart,domainId=SM00715	LRR receptor-like serine/threonine-protein kinase RPK2, Precursor (similar to)
Rh_FV0G04010.m.1:1-513 IPR006630 source=ProfileScan,domainId=PS50961	LRR receptor-like serine/threonine-protein kinase RPK2, Precursor (similar to)
Rh_FV0G04010.m.1:1-513 IPR011009 source=superfamily,domainId=SSF56112	LRR receptor-like serine/threonine-protein kinase RPK2, Precursor (similar to)
Rh_FV0G04010.m.1:1-513 IPR011991 source=Gene3D,domainId=G3DSA:1.10.10.10	LRR receptor-like serine/threonine-protein kinase RPK2, Precursor (similar to)
Rh_FV0G04010.m.1:1-513 IPR013210 source=HMMPfam,domainId=PF08263	LRR receptor-like serine/threonine-protein kinase RPK2, Precursor (similar to)
Rh_FV0G04010.m.1:1-513 IPR017442 source=HMMPfam,domainId=PF00069	LRR receptor-like serine/threonine-protein kinase RPK2, Precursor (similar to)
Rh_FV0G04010.m.1:1-513 IPR020635 source=HMMSmart,domainId=SM00219	LRR receptor-like serine/threonine-protein kinase RPK2, Precursor (similar to)
Rh_FV0G04010.m.3:1-2505 IPR000719 source=ProfileScan,domainId=PS50011	LRR receptor-like serine/threonine-protein kinase RPK2, Precursor (similar to)
Rh_FV0G04010.m.3:1-2505 IPR001611 source=HMMPfam,domainId=PF00560	LRR receptor-like serine/threonine-protein kinase RPK2, Precursor (similar to)
Rh_FV0G04010.m.3:1-2505 IPR002290 source=HMMSmart,domainId=SM00220	LRR receptor-like serine/threonine-protein kinase RPK2, Precursor (similar to)
Rh_FV0G04010.m.3:1-2505 IPR003591 source=HMMSmart,domainId=SM00369	LRR receptor-like serine/threonine-protein kinase RPK2, Precursor (similar to)
Rh_FV0G04010.m.3:1-2505 IPR006630 source=HMMPfam,domainId=PF05383	LRR receptor-like serine/threonine-protein kinase RPK2, Precursor (similar to)
Rh_FV0G04010.m.3:1-2505 IPR006630 source=HMMSmart,domainId=SM00715	LRR receptor-like serine/threonine-protein kinase RPK2, Precursor (similar to)
Rh_FV0G04010.m.3:1-2505 IPR006630 source=ProfileScan,domainId=PS50961	LRR receptor-like serine/threonine-protein kinase RPK2, Precursor (similar to)
Rh_FV0G04010.m.3:1-2505 IPR011009 source=superfamily,domainId=SSF56112	LRR receptor-like serine/threonine-protein kinase RPK2, Precursor (similar to)
Rh_FV0G04010.m.3:1-2505 IPR011991 source=Gene3D,domainId=G3DSA:1.10.10.10	LRR receptor-like serine/threonine-protein kinase RPK2, Precursor (similar to)
Rh_FV0G04010.m.3:1-2505 IPR013210 source=HMMPfam,domainId=PF08263	LRR receptor-like serine/threonine-protein kinase RPK2, Precursor (similar to)
Rh_FV0G04010.m.3:1-2505 IPR017442 source=HMMPfam,domainId=PF00069	LRR receptor-like serine/threonine-protein kinase RPK2, Precursor (similar to)
Rh_FV0G04010.m.3:1-2505 IPR020635 source=HMMSmart,domainId=SM00219	LRR receptor-like serine/threonine-protein kinase RPK2, Precursor (similar to)
Rh_FV0G04020.Contig1:3-1058 IPR002528 source=HMMPanther,domainId=PTHR11206	Pentatricopeptide repeat-containing protein At2g32230, mitochondrial, Precursor (similar to)
Rh_FV0G04020.Contig1:3-1058 IPR002885 source=HMMPfam,domainId=PF01535	Pentatricopeptide repeat-containing protein At2g32230, mitochondrial, Precursor (similar to)
Rh_FV0G04020.Contig1:3-1058 IPR002885 source=HMMTigr,domainId=TIGR00756	Pentatricopeptide repeat-containing protein At2g32230, mitochondrial, Precursor (similar to)
Rh_FV0G04020.Contig1:3-1058 IPR021869 source=HMMPfam,domainId=PF11977	Pentatricopeptide repeat-containing protein At2g32230, mitochondrial, Precursor (similar to)
Rh_FV0G04020.m.1:1-834 IPR002528 source=HMMPanther,domainId=PTHR11206	Pentatricopeptide repeat-containing protein At2g32230, mitochondrial, Precursor (similar to)
Rh_FV0G04020.m.1:1-834 IPR002885 source=HMMPfam,domainId=PF01535	Pentatricopeptide repeat-containing protein At2g32230, mitochondrial, Precursor (similar to)
Rh_FV0G04020.m.1:1-834 IPR002885 source=HMMTigr,domainId=TIGR00756	Pentatricopeptide repeat-containing protein At2g32230, mitochondrial, Precursor (similar to)
Rh_FV0G04020.m.1:1-834 IPR021869 source=HMMPfam,domainId=PF11977	Pentatricopeptide repeat-containing protein At2g32230, mitochondrial, Precursor (similar to)
Rh_FV0G04030.m.1:1-996 IPR001993 source=HMMPanther,domainId=PTHR11896	Axoneme-associated protein mst101(2) (probable)
Rh_FV0G04030.m.1:1-996 IPR001993 source=superfamily,domainId=SSF103506	Axoneme-associated protein mst101(2) (probable)
Rh_FV0G04030.m.1:1-996 IPR018108 source=HMMPfam,domainId=PF00153	Axoneme-associated protein mst101(2) (probable)
Rh_FV0G04030.m.1:1-996 IPR018108 source=ProfileScan,domainId=PS50920	Axoneme-associated protein mst101(2) (probable)
Rh_FV0G04050.m.1:1-336 IPR004843 source=HMMPfam,domainId=PF00149	Probable inactive purple acid phosphatase 1, Precursor (similar to)
Rh_FV0G04050.m.1:1-336 IPR008963 source=superfamily,domainId=SSF49363	Probable inactive purple acid phosphatase 1, Precursor (similar to)
Rh_FV0G04050.m.1:1-336 IPR015914 source=Gene3D,domainId=G3DSA:2.60.40.380	Probable inactive purple acid phosphatase 1, Precursor (similar to)
Rh_FV0G04050.m.2:1-366 IPR004843 source=HMMPfam,domainId=PF00149	Probable inactive purple acid phosphatase 1, Precursor (similar to)
Rh_FV0G04050.m.2:1-366 IPR008963 source=superfamily,domainId=SSF49363	Probable inactive purple acid phosphatase 1, Precursor (similar to)
Rh_FV0G04050.m.2:1-366 IPR015914 source=Gene3D,domainId=G3DSA:2.60.40.380	Probable inactive purple acid phosphatase 1, Precursor (similar to)
Rh_FV0G04050.m.3:1-1869 IPR004843 source=HMMPfam,domainId=PF00149	Probable inactive purple acid phosphatase 1, Precursor (similar to)
Rh_FV0G04050.m.3:1-1869 IPR008963 source=superfamily,domainId=SSF49363	Probable inactive purple acid phosphatase 1, Precursor (similar to)
Rh_FV0G04050.m.3:1-1869 IPR015914 source=Gene3D,domainId=G3DSA:2.60.40.380	Probable inactive purple acid phosphatase 1, Precursor (similar to)
Rh_FV0G04050.m.5:1-825 IPR004843 source=HMMPfam,domainId=PF00149	Probable inactive purple acid phosphatase 1, Precursor (similar to)
Rh_FV0G04050.m.5:1-825 IPR008963 source=superfamily,domainId=SSF49363	Probable inactive purple acid phosphatase 1, Precursor (similar to)
Rh_FV0G04050.m.5:1-825 IPR015914 source=Gene3D,domainId=G3DSA:2.60.40.380	Probable inactive purple acid phosphatase 1, Precursor (similar to)
Rh_FV0G04050.m.6:1-399 IPR004843 source=HMMPfam,domainId=PF00149	Probable inactive purple acid phosphatase 1, Precursor (similar to)
Rh_FV0G04050.m.6:1-399 IPR008963 source=superfamily,domainId=SSF49363	Probable inactive purple acid phosphatase 1, Precursor (similar to)
Rh_FV0G04050.m.6:1-399 IPR015914 source=Gene3D,domainId=G3DSA:2.60.40.380	Probable inactive purple acid phosphatase 1, Precursor (similar to)
Rh_FV0G04080.m.1:1-762 IPR005174 source=HMMPfam,domainId=PF03478	Putative F-box protein At1g65770 (probable)
Rh_FV0G04130.m.1:1-741 IPR002885 source=HMMPfam,domainId=PF01535	Pentatricopeptide repeat-containing protein At1g69290 (putative)
Rh_FV0G04130.m.1:1-741 IPR002885 source=HMMTigr,domainId=TIGR00756	Pentatricopeptide repeat-containing protein At1g69290 (putative)
Rh_FV0G04130.m.1:1-741 IPR002885 source=ProfileScan,domainId=PS51375	Pentatricopeptide repeat-containing protein At1g69290 (putative)
Rh_FV0G04130.m.2:1-786 IPR002885 source=HMMPfam,domainId=PF01535	Pentatricopeptide repeat-containing protein At1g69290 (putative)
Rh_FV0G04130.m.2:1-786 IPR002885 source=HMMTigr,domainId=TIGR00756	Pentatricopeptide repeat-containing protein At1g69290 (putative)
Rh_FV0G04130.m.2:1-786 IPR002885 source=ProfileScan,domainId=PS51375	Pentatricopeptide repeat-containing protein At1g69290 (putative)
Rh_FV0G04130.m.3:1-1092 IPR002885 source=HMMPfam,domainId=PF01535	Pentatricopeptide repeat-containing protein At1g69290 (putative)
Rh_FV0G04130.m.3:1-1092 IPR002885 source=HMMTigr,domainId=TIGR00756	Pentatricopeptide repeat-containing protein At1g69290 (putative)
Rh_FV0G04130.m.3:1-1092 IPR002885 source=ProfileScan,domainId=PS51375	Pentatricopeptide repeat-containing protein At1g69290 (putative)
Rh_FV0G04140.Contig1:1-1383 IPR006968 source=HMMPanther,domainId=PTHR12770	UPF0420 protein C16orf58 homolog (probable)
Rh_FV0G04140.Contig1:1-1383 IPR006968 source=HMMPfam,domainId=PF04884	UPF0420 protein C16orf58 homolog (probable)
Rh_FV0G04140.Contig2:1-1131 IPR006968 source=HMMPanther,domainId=PTHR12770	UPF0420 protein C16orf58 homolog (probable)
Rh_FV0G04140.Contig2:1-1131 IPR006968 source=HMMPfam,domainId=PF04884	UPF0420 protein C16orf58 homolog (probable)
Rh_FV0G04140.m.4:1-924 IPR006968 source=HMMPanther,domainId=PTHR12770	UPF0420 protein C16orf58 homolog (probable)
Rh_FV0G04140.m.4:1-924 IPR006968 source=HMMPfam,domainId=PF04884	UPF0420 protein C16orf58 homolog (probable)
Rh_FV0G04190.Contig1:1-1182 IPR001107 source=HMMPfam,domainId=PF01145	Erlin-2 (SPFH domain-containing protein 2) (similar to)
Rh_FV0G04190.Contig1:1-1182 IPR001107 source=HMMSmart,domainId=SM00244	Erlin-2 (SPFH domain-containing protein 2) (similar to)
Rh_FV0G04190.m.1:1-300 IPR001107 source=HMMPfam,domainId=PF01145	Erlin-2 (SPFH domain-containing protein 2) (similar to)
Rh_FV0G04190.m.1:1-300 IPR001107 source=HMMSmart,domainId=SM00244	Erlin-2 (SPFH domain-containing protein 2) (similar to)
Rh_FV0G04190.m.2:1-831 IPR001107 source=HMMPfam,domainId=PF01145	Erlin-2 (SPFH domain-containing protein 2) (similar to)
Rh_FV0G04190.m.2:1-831 IPR001107 source=HMMSmart,domainId=SM00244	Erlin-2 (SPFH domain-containing protein 2) (similar to)
Rh_FV0G04190.m.6:1-300 IPR001107 source=HMMPfam,domainId=PF01145	Erlin-2 (SPFH domain-containing protein 2) (similar to)
Rh_FV0G04190.m.6:1-300 IPR001107 source=HMMSmart,domainId=SM00244	Erlin-2 (SPFH domain-containing protein 2) (similar to)
Rh_FV0G04210.Contig1:61-1065 IPR000073 source=HMMPfam,domainId=PF00561	hypothetical protein
Rh_FV0G04210.Contig1:61-1065 IPR000639 source=FPrintScan,domainId=PR00412	hypothetical protein
Rh_FV0G04220.m.1:1-597 IPR012946 source=HMMPfam,domainId=PF07983	Glucan endo-1,3-beta-glucosidase-like protein 3, Precursor (similar to)
Rh_FV0G04220.m.1:1-597 IPR012946 source=HMMSmart,domainId=SM00768	Glucan endo-1,3-beta-glucosidase-like protein 3, Precursor (similar to)
Rh_FV0G04240.m.1:1-1875 IPR002885 source=HMMPfam,domainId=PF01535	Pentatricopeptide repeat-containing protein At1g26460, mitochondrial, Precursor (putative)
Rh_FV0G04240.m.1:1-1875 IPR002885 source=HMMTigr,domainId=TIGR00756	Pentatricopeptide repeat-containing protein At1g26460, mitochondrial, Precursor (putative)
Rh_FV0G04240.m.1:1-1875 IPR002885 source=ProfileScan,domainId=PS51375	Pentatricopeptide repeat-containing protein At1g26460, mitochondrial, Precursor (putative)
Rh_FV0G04250.m.1:1-1239 IPR000620 source=HMMPfam,domainId=PF00892	Triose phosphate/phosphate translocator, chloroplastic (cTPT), Precursor (similar to)
Rh_FV0G04250.m.1:1-1239 IPR004696 source=HMMTigr,domainId=TIGR00817	Triose phosphate/phosphate translocator, chloroplastic (cTPT), Precursor (similar to)
Rh_FV0G04250.m.1:1-1239 IPR004853 source=HMMPfam,domainId=PF03151	Triose phosphate/phosphate translocator, chloroplastic (cTPT), Precursor (similar to)
Rh_FV0G04310.m.1:1-747 IPR000308 source=FPrintScan,domainId=PR00305	14-3-3-like protein GF14 iota (putative)
Rh_FV0G04310.m.1:1-747 IPR000308 source=Gene3D,domainId=G3DSA:1.20.190.20	14-3-3-like protein GF14 iota (putative)
Rh_FV0G04310.m.1:1-747 IPR000308 source=HMMPanther,domainId=PTHR18860	14-3-3-like protein GF14 iota (putative)
Rh_FV0G04310.m.1:1-747 IPR000308 source=HMMPfam,domainId=PF00244	14-3-3-like protein GF14 iota (putative)
Rh_FV0G04310.m.1:1-747 IPR000308 source=HMMPIR,domainId=PIRSF000868	14-3-3-like protein GF14 iota (putative)
Rh_FV0G04310.m.1:1-747 IPR000308 source=HMMSmart,domainId=SM00101	14-3-3-like protein GF14 iota (putative)
Rh_FV0G04310.m.1:1-747 IPR000308 source=superfamily,domainId=SSF48445	14-3-3-like protein GF14 iota (putative)
Rh_FV0G04320.m.1:1-303 IPR002885 source=HMMPfam,domainId=PF01535	Putative pentatricopeptide repeat-containing protein At1g26500
Rh_FV0G04320.m.1:1-303 IPR002885 source=HMMTigr,domainId=TIGR00756	Putative pentatricopeptide repeat-containing protein At1g26500
Rh_FV0G04320.m.1:1-303 IPR002885 source=ProfileScan,domainId=PS51375	Putative pentatricopeptide repeat-containing protein At1g26500
Rh_FV0G04420.m.1:1-1137 IPR003495 source=HMMPfam,domainId=PF02492	COBW domain-containing protein 1 (COBP) (probable)
Rh_FV0G04420.m.1:1-1137 IPR011629 source=Gene3D,domainId=G3DSA:3.30.1220.10	COBW domain-containing protein 1 (COBP) (probable)
Rh_FV0G04420.m.1:1-1137 IPR011629 source=HMMPfam,domainId=PF07683	COBW domain-containing protein 1 (COBP) (probable)
Rh_FV0G04420.m.1:1-1137 IPR011629 source=HMMSmart,domainId=SM00833	COBW domain-containing protein 1 (COBP) (probable)
Rh_FV0G04420.m.1:1-1137 IPR011629 source=superfamily,domainId=SSF90002	COBW domain-containing protein 1 (COBP) (probable)
Rh_FV0G04420.m.2:1-687 IPR003495 source=HMMPfam,domainId=PF02492	COBW domain-containing protein 1 (COBP) (probable)
Rh_FV0G04420.m.2:1-687 IPR011629 source=Gene3D,domainId=G3DSA:3.30.1220.10	COBW domain-containing protein 1 (COBP) (probable)
Rh_FV0G04420.m.2:1-687 IPR011629 source=HMMPfam,domainId=PF07683	COBW domain-containing protein 1 (COBP) (probable)
Rh_FV0G04420.m.2:1-687 IPR011629 source=HMMSmart,domainId=SM00833	COBW domain-containing protein 1 (COBP) (probable)
Rh_FV0G04420.m.2:1-687 IPR011629 source=superfamily,domainId=SSF90002	COBW domain-containing protein 1 (COBP) (probable)
Rh_FV0G04430.Contig1:1-1506 IPR001360 source=FPrintScan,domainId=PR00131	Beta-glucosidase 6 (Os3bglu6), Precursor (similar to)
Rh_FV0G04430.Contig1:1-1506 IPR001360 source=HMMPanther,domainId=PTHR10353	Beta-glucosidase 6 (Os3bglu6), Precursor (similar to)
Rh_FV0G04430.Contig1:1-1506 IPR001360 source=HMMPfam,domainId=PF00232	Beta-glucosidase 6 (Os3bglu6), Precursor (similar to)
Rh_FV0G04430.Contig1:1-1506 IPR013781 source=Gene3D,domainId=G3DSA:3.20.20.80	Beta-glucosidase 6 (Os3bglu6), Precursor (similar to)
Rh_FV0G04430.Contig1:1-1506 IPR017853 source=superfamily,domainId=SSF51445	Beta-glucosidase 6 (Os3bglu6), Precursor (similar to)
Rh_FV0G04430.m.4:1-306 IPR001360 source=FPrintScan,domainId=PR00131	Beta-glucosidase 6 (Os3bglu6), Precursor (similar to)
Rh_FV0G04430.m.4:1-306 IPR001360 source=HMMPanther,domainId=PTHR10353	Beta-glucosidase 6 (Os3bglu6), Precursor (similar to)
Rh_FV0G04430.m.4:1-306 IPR001360 source=HMMPfam,domainId=PF00232	Beta-glucosidase 6 (Os3bglu6), Precursor (similar to)
Rh_FV0G04430.m.4:1-306 IPR013781 source=Gene3D,domainId=G3DSA:3.20.20.80	Beta-glucosidase 6 (Os3bglu6), Precursor (similar to)
Rh_FV0G04430.m.4:1-306 IPR017853 source=superfamily,domainId=SSF51445	Beta-glucosidase 6 (Os3bglu6), Precursor (similar to)
Rh_FV0G04430.m.5:1-2331 IPR001360 source=FPrintScan,domainId=PR00131	Beta-glucosidase 6 (Os3bglu6), Precursor (similar to)
Rh_FV0G04430.m.5:1-2331 IPR001360 source=HMMPanther,domainId=PTHR10353	Beta-glucosidase 6 (Os3bglu6), Precursor (similar to)
Rh_FV0G04430.m.5:1-2331 IPR001360 source=HMMPfam,domainId=PF00232	Beta-glucosidase 6 (Os3bglu6), Precursor (similar to)
Rh_FV0G04430.m.5:1-2331 IPR013781 source=Gene3D,domainId=G3DSA:3.20.20.80	Beta-glucosidase 6 (Os3bglu6), Precursor (similar to)
Rh_FV0G04430.m.5:1-2331 IPR017853 source=superfamily,domainId=SSF51445	Beta-glucosidase 6 (Os3bglu6), Precursor (similar to)
Rh_FV0G04440.Contig1:235-1677 IPR001732 source=HMMPfam,domainId=PF03721	Probable UDP-glucose 6-dehydrogenase 1 (UDP-Glc dehydrogenase 1) (putative)
Rh_FV0G04440.Contig1:235-1677 IPR008927 source=superfamily,domainId=SSF48179	Probable UDP-glucose 6-dehydrogenase 1 (UDP-Glc dehydrogenase 1) (putative)
Rh_FV0G04440.Contig1:235-1677 IPR014026 source=HMMPfam,domainId=PF00984	Probable UDP-glucose 6-dehydrogenase 1 (UDP-Glc dehydrogenase 1) (putative)
Rh_FV0G04440.Contig1:235-1677 IPR014027 source=Gene3D,domainId=G3DSA:3.40.50.1870	Probable UDP-glucose 6-dehydrogenase 1 (UDP-Glc dehydrogenase 1) (putative)
Rh_FV0G04440.Contig1:235-1677 IPR014027 source=HMMPfam,domainId=PF03720	Probable UDP-glucose 6-dehydrogenase 1 (UDP-Glc dehydrogenase 1) (putative)
Rh_FV0G04440.Contig1:235-1677 IPR014027 source=superfamily,domainId=SSF52413	Probable UDP-glucose 6-dehydrogenase 1 (UDP-Glc dehydrogenase 1) (putative)
Rh_FV0G04440.Contig1:235-1677 IPR014028 source=HMMPanther,domainId=PTHR11374	Probable UDP-glucose 6-dehydrogenase 1 (UDP-Glc dehydrogenase 1) (putative)
Rh_FV0G04440.Contig1:235-1677 IPR016040 source=Gene3D,domainId=G3DSA:3.40.50.720	Probable UDP-glucose 6-dehydrogenase 1 (UDP-Glc dehydrogenase 1) (putative)
Rh_FV0G04440.Contig1:235-1677 IPR016040 source=superfamily,domainId=SSF51735	Probable UDP-glucose 6-dehydrogenase 1 (UDP-Glc dehydrogenase 1) (putative)
Rh_FV0G04440.Contig1:235-1677 IPR017476 source=HMMTigr,domainId=TIGR03026	Probable UDP-glucose 6-dehydrogenase 1 (UDP-Glc dehydrogenase 1) (putative)
Rh_FV0G04450.m.1:1-1623 IPR009057 source=superfamily,domainId=SSF46689	Regulatory protein abaA (probable)
Rh_FV0G04460.m.1:1-1656 IPR007087 source=ProfileScan,domainId=PS50157	Zinc finger protein 91 (probable)
Rh_FV0G04460.m.1:1-1656 IPR015880 source=HMMSmart,domainId=SM00355	Zinc finger protein 91 (probable)
Rh_FV0G04470.m.1:1-969 IPR003657 source=HMMPfam,domainId=PF03106	Probable WRKY transcription factor 57
Rh_FV0G04470.m.1:1-969 IPR003657 source=HMMSmart,domainId=SM00774	Probable WRKY transcription factor 57
Rh_FV0G04470.m.1:1-969 IPR003657 source=ProfileScan,domainId=PS50811	Probable WRKY transcription factor 57
Rh_FV0G04490.m.1:1-2859 IPR000811 source=HMMPanther,domainId=PTHR11468	Alpha-1,4 glucan phosphorylase L-2 isozyme, chloroplastic/amyloplastic, Precursor (putative)
Rh_FV0G04490.m.1:1-2859 IPR000811 source=HMMPfam,domainId=PF00343	Alpha-1,4 glucan phosphorylase L-2 isozyme, chloroplastic/amyloplastic, Precursor (putative)
Rh_FV0G04490.m.1:1-2859 IPR000811 source=HMMPIR,domainId=PIRSF000460	Alpha-1,4 glucan phosphorylase L-2 isozyme, chloroplastic/amyloplastic, Precursor (putative)
Rh_FV0G04490.m.1:1-2859 IPR011833 source=HMMTigr,domainId=TIGR02093	Alpha-1,4 glucan phosphorylase L-2 isozyme, chloroplastic/amyloplastic, Precursor (putative)
Rh_FV0G04520.m.1:1-2211 IPR004843 source=HMMPfam,domainId=PF00149	Probable inactive purple acid phosphatase 2, Precursor (putative)
Rh_FV0G04520.m.1:1-2211 IPR008963 source=superfamily,domainId=SSF49363	Probable inactive purple acid phosphatase 2, Precursor (putative)
Rh_FV0G04520.m.1:1-2211 IPR015914 source=Gene3D,domainId=G3DSA:2.60.40.380	Probable inactive purple acid phosphatase 2, Precursor (putative)
Rh_FV0G04540.Contig1:1-984 IPR001611 source=HMMPfam,domainId=PF00560	Probable leucine-rich repeat receptor-like protein kinase At1g35710, Precursor
Rh_FV0G04540.Contig1:1-984 IPR003591 source=HMMSmart,domainId=SM00369	Probable leucine-rich repeat receptor-like protein kinase At1g35710, Precursor
Rh_FV0G04560.m.1:1-726 IPR005199 source=HMMPanther,domainId=PTHR14363	Heparanase-like protein 2, Precursor (probable)
Rh_FV0G04560.m.1:1-726 IPR005199 source=HMMPfam,domainId=PF03662	Heparanase-like protein 2, Precursor (probable)
Rh_FV0G04560.m.1:1-726 IPR005516 source=HMMPfam,domainId=PF03763	Heparanase-like protein 2, Precursor (probable)
Rh_FV0G04560.m.1:1-726 IPR017853 source=superfamily,domainId=SSF51445	Heparanase-like protein 2, Precursor (probable)
Rh_FV0G04560.m.2:1-570 IPR005199 source=HMMPanther,domainId=PTHR14363	Heparanase-like protein 2, Precursor (probable)
Rh_FV0G04560.m.2:1-570 IPR005199 source=HMMPfam,domainId=PF03662	Heparanase-like protein 2, Precursor (probable)
Rh_FV0G04560.m.2:1-570 IPR005516 source=HMMPfam,domainId=PF03763	Heparanase-like protein 2, Precursor (probable)
Rh_FV0G04560.m.2:1-570 IPR017853 source=superfamily,domainId=SSF51445	Heparanase-like protein 2, Precursor (probable)
Rh_FV0G04590.m.1:1-720 IPR002110 source=HMMPfam,domainId=PF00023	26S proteasome non-ATPase regulatory subunit 10 (probable)
Rh_FV0G04590.m.1:1-720 IPR002110 source=HMMSmart,domainId=SM00248	26S proteasome non-ATPase regulatory subunit 10 (probable)
Rh_FV0G04590.m.1:1-720 IPR002110 source=ProfileScan,domainId=PS50088	26S proteasome non-ATPase regulatory subunit 10 (probable)
Rh_FV0G04590.m.1:1-720 IPR020683 source=Gene3D,domainId=G3DSA:1.25.40.20	26S proteasome non-ATPase regulatory subunit 10 (probable)
Rh_FV0G04590.m.1:1-720 IPR020683 source=ProfileScan,domainId=PS50297	26S proteasome non-ATPase regulatory subunit 10 (probable)
Rh_FV0G04590.m.1:1-720 IPR020683 source=superfamily,domainId=SSF48403	26S proteasome non-ATPase regulatory subunit 10 (probable)
Rh_FV0G04600.m.1:1-672 IPR006311 source=HMMTigr,domainId=TIGR01409	Thylakoid lumenal 9 kDa protein (similar to)
Rh_FV0G04610.m.1:1-1689 IPR001251 source=Gene3D,domainId=G3DSA:3.40.525.10	Protein GDAP2 homolog (probable)
Rh_FV0G04610.m.1:1-1689 IPR001251 source=HMMSmart,domainId=SM00516	Protein GDAP2 homolog (probable)
Rh_FV0G04610.m.1:1-1689 IPR001251 source=ProfileScan,domainId=PS50191	Protein GDAP2 homolog (probable)
Rh_FV0G04610.m.1:1-1689 IPR001251 source=superfamily,domainId=SSF52087	Protein GDAP2 homolog (probable)
Rh_FV0G04610.m.1:1-1689 IPR002589 source=HMMPfam,domainId=PF01661	Protein GDAP2 homolog (probable)
Rh_FV0G04610.m.1:1-1689 IPR002589 source=HMMSmart,domainId=SM00506	Protein GDAP2 homolog (probable)
Rh_FV0G04610.m.1:1-1689 IPR002589 source=ProfileScan,domainId=PS51154	Protein GDAP2 homolog (probable)
Rh_FV0G04620.Contig1:1-1089 IPR001943 source=HMMPfam,domainId=PF02151	F-box only protein 21 (probable)
Rh_FV0G04620.Contig1:1-1089 IPR011722 source=HMMPfam,domainId=PF08755	F-box only protein 21 (probable)
Rh_FV0G04620.Contig1:1-1089 IPR011722 source=HMMTigr,domainId=TIGR02097	F-box only protein 21 (probable)
Rh_FV0G04630.m.1:1-378 IPR002885 source=HMMPfam,domainId=PF01535	Pentatricopeptide repeat-containing protein At2g03380, mitochondrial, Precursor (putative)
Rh_FV0G04630.m.1:1-378 IPR002885 source=HMMTigr,domainId=TIGR00756	Pentatricopeptide repeat-containing protein At2g03380, mitochondrial, Precursor (putative)
Rh_FV0G04630.m.1:1-378 IPR002885 source=ProfileScan,domainId=PS51375	Pentatricopeptide repeat-containing protein At2g03380, mitochondrial, Precursor (putative)
Rh_FV0G04640.m.1:1-3207 IPR008581 source=HMMPfam,domainId=PF05904	T-box transcription factor TBX5 (T-box protein 5) (probable)
Rh_FV0G04700.m.1:1-537 IPR007493 source=Gene3D,domainId=G3DSA:2.30.240.10	hypothetical protein
Rh_FV0G04700.m.1:1-537 IPR007493 source=HMMPfam,domainId=PF04398	hypothetical protein
Rh_FV0G04710.m.1:1-1128 IPR003734 source=HMMPanther,domainId=PTHR16255	Sporulation protein RMD1 (probable)
Rh_FV0G04710.m.1:1-1128 IPR003734 source=HMMPfam,domainId=PF02582	Sporulation protein RMD1 (probable)
Rh_FV0G04710.m.2:1-537 IPR003734 source=HMMPanther,domainId=PTHR16255	Sporulation protein RMD1 (probable)
Rh_FV0G04710.m.2:1-537 IPR003734 source=HMMPfam,domainId=PF02582	Sporulation protein RMD1 (probable)
Rh_FV0G04720.Contig1:1-666 IPR005527 source=HMMPfam,domainId=PF03776	Cell division topological specificity factor (probable)
Rh_FV0G04830.m.1:1-1407 IPR003657 source=HMMPfam,domainId=PF03106	Probable WRKY transcription factor 3 (similar to)
Rh_FV0G04830.m.1:1-1407 IPR003657 source=HMMSmart,domainId=SM00774	Probable WRKY transcription factor 3 (similar to)
Rh_FV0G04830.m.1:1-1407 IPR003657 source=ProfileScan,domainId=PS50811	Probable WRKY transcription factor 3 (similar to)
Rh_FV0G04840.m.1:1-1497 IPR009769 source=HMMPfam,domainId=PF07059	Protein JLP2 (probable)
Rh_FV0G04850.Contig1:1-1884 IPR001594 source=HMMPfam,domainId=PF01529	Probable S-acyltransferase At1g69420 (similar to)
Rh_FV0G04850.Contig1:1-1884 IPR001594 source=ProfileScan,domainId=PS50216	Probable S-acyltransferase At1g69420 (similar to)
Rh_FV0G04910.Contig1:1-651 IPR003100 source=HMMPfam,domainId=PF02170	Protein argonaute 7 (OsAGO7) (similar to)
Rh_FV0G04910.Contig1:1-651 IPR003100 source=ProfileScan,domainId=PS50821	Protein argonaute 7 (OsAGO7) (similar to)
Rh_FV0G04910.Contig1:1-651 IPR003165 source=HMMPfam,domainId=PF02171	Protein argonaute 7 (OsAGO7) (similar to)
Rh_FV0G04910.Contig1:1-651 IPR003165 source=ProfileScan,domainId=PS50822	Protein argonaute 7 (OsAGO7) (similar to)
Rh_FV0G04910.Contig1:1-651 IPR012337 source=superfamily,domainId=SSF53098	Protein argonaute 7 (OsAGO7) (similar to)
Rh_FV0G04910.Contig1:1-651 IPR014811 source=HMMPfam,domainId=PF08699	Protein argonaute 7 (OsAGO7) (similar to)
Rh_FV0G04910.Contig1:540-3647 IPR003100 source=HMMPfam,domainId=PF02170	Protein argonaute 7 (OsAGO7) (similar to)
Rh_FV0G04910.Contig1:540-3647 IPR003100 source=ProfileScan,domainId=PS50821	Protein argonaute 7 (OsAGO7) (similar to)
Rh_FV0G04910.Contig1:540-3647 IPR003165 source=HMMPfam,domainId=PF02171	Protein argonaute 7 (OsAGO7) (similar to)
Rh_FV0G04910.Contig1:540-3647 IPR003165 source=ProfileScan,domainId=PS50822	Protein argonaute 7 (OsAGO7) (similar to)
Rh_FV0G04910.Contig1:540-3647 IPR012337 source=superfamily,domainId=SSF53098	Protein argonaute 7 (OsAGO7) (similar to)
Rh_FV0G04910.Contig1:540-3647 IPR014811 source=HMMPfam,domainId=PF08699	Protein argonaute 7 (OsAGO7) (similar to)
Rh_FV0G04910.m.2:1-1902 IPR003100 source=HMMPfam,domainId=PF02170	Protein argonaute 7 (OsAGO7) (similar to)
Rh_FV0G04910.m.2:1-1902 IPR003100 source=ProfileScan,domainId=PS50821	Protein argonaute 7 (OsAGO7) (similar to)
Rh_FV0G04910.m.2:1-1902 IPR003165 source=HMMPfam,domainId=PF02171	Protein argonaute 7 (OsAGO7) (similar to)
Rh_FV0G04910.m.2:1-1902 IPR003165 source=ProfileScan,domainId=PS50822	Protein argonaute 7 (OsAGO7) (similar to)
Rh_FV0G04910.m.2:1-1902 IPR012337 source=superfamily,domainId=SSF53098	Protein argonaute 7 (OsAGO7) (similar to)
Rh_FV0G04910.m.2:1-1902 IPR014811 source=HMMPfam,domainId=PF08699	Protein argonaute 7 (OsAGO7) (similar to)
Rh_FV0G04920.m.1:1-2160 IPR003864 source=HMMPfam,domainId=PF02714	hypothetical protein
Rh_FV0G04930.Contig1:2-1327 IPR000717 source=HMMPfam,domainId=PF01399	26S proteasome non-ATPase regulatory subunit 11 (probable)
Rh_FV0G04930.Contig1:2-1327 IPR000717 source=HMMSmart,domainId=SM00088	26S proteasome non-ATPase regulatory subunit 11 (probable)
Rh_FV0G04930.Contig1:2-1327 IPR011991 source=Gene3D,domainId=G3DSA:1.10.10.10	26S proteasome non-ATPase regulatory subunit 11 (probable)
Rh_FV0G04930.Contig1:2-1327 IPR013143 source=HMMSmart,domainId=SM00753	26S proteasome non-ATPase regulatory subunit 11 (probable)
Rh_FV0G04930.m.3:1-312 IPR000717 source=HMMPfam,domainId=PF01399	26S proteasome non-ATPase regulatory subunit 11 (probable)
Rh_FV0G04930.m.3:1-312 IPR000717 source=HMMSmart,domainId=SM00088	26S proteasome non-ATPase regulatory subunit 11 (probable)
Rh_FV0G04930.m.3:1-312 IPR011991 source=Gene3D,domainId=G3DSA:1.10.10.10	26S proteasome non-ATPase regulatory subunit 11 (probable)
Rh_FV0G04930.m.3:1-312 IPR013143 source=HMMSmart,domainId=SM00753	26S proteasome non-ATPase regulatory subunit 11 (probable)
Rh_FV0G04930.m.4:1-669 IPR000717 source=HMMPfam,domainId=PF01399	26S proteasome non-ATPase regulatory subunit 11 (probable)
Rh_FV0G04930.m.4:1-669 IPR000717 source=HMMSmart,domainId=SM00088	26S proteasome non-ATPase regulatory subunit 11 (probable)
Rh_FV0G04930.m.4:1-669 IPR011991 source=Gene3D,domainId=G3DSA:1.10.10.10	26S proteasome non-ATPase regulatory subunit 11 (probable)
Rh_FV0G04930.m.4:1-669 IPR013143 source=HMMSmart,domainId=SM00753	26S proteasome non-ATPase regulatory subunit 11 (probable)
Rh_FV0G04930.m.5:1-348 IPR000717 source=HMMPfam,domainId=PF01399	26S proteasome non-ATPase regulatory subunit 11 (probable)
Rh_FV0G04930.m.5:1-348 IPR000717 source=HMMSmart,domainId=SM00088	26S proteasome non-ATPase regulatory subunit 11 (probable)
Rh_FV0G04930.m.5:1-348 IPR011991 source=Gene3D,domainId=G3DSA:1.10.10.10	26S proteasome non-ATPase regulatory subunit 11 (probable)
Rh_FV0G04930.m.5:1-348 IPR013143 source=HMMSmart,domainId=SM00753	26S proteasome non-ATPase regulatory subunit 11 (probable)
Rh_FV0G04960.m.1:1-1305 IPR000719 source=ProfileScan,domainId=PS50011	Dual specificity protein kinase pyk1 (probable)
Rh_FV0G04960.m.1:1-1305 IPR002110 source=HMMPfam,domainId=PF00023	Dual specificity protein kinase pyk1 (probable)
Rh_FV0G04960.m.1:1-1305 IPR002110 source=HMMSmart,domainId=SM00248	Dual specificity protein kinase pyk1 (probable)
Rh_FV0G04960.m.1:1-1305 IPR002110 source=ProfileScan,domainId=PS50088	Dual specificity protein kinase pyk1 (probable)
Rh_FV0G04960.m.1:1-1305 IPR002290 source=HMMSmart,domainId=SM00220	Dual specificity protein kinase pyk1 (probable)
Rh_FV0G04960.m.1:1-1305 IPR011009 source=superfamily,domainId=SSF56112	Dual specificity protein kinase pyk1 (probable)
Rh_FV0G04960.m.1:1-1305 IPR017442 source=HMMPfam,domainId=PF00069	Dual specificity protein kinase pyk1 (probable)
Rh_FV0G04960.m.1:1-1305 IPR020635 source=HMMSmart,domainId=SM00219	Dual specificity protein kinase pyk1 (probable)
Rh_FV0G04960.m.1:1-1305 IPR020683 source=Gene3D,domainId=G3DSA:1.25.40.20	Dual specificity protein kinase pyk1 (probable)
Rh_FV0G04960.m.1:1-1305 IPR020683 source=ProfileScan,domainId=PS50297	Dual specificity protein kinase pyk1 (probable)
Rh_FV0G04960.m.1:1-1305 IPR020683 source=superfamily,domainId=SSF48403	Dual specificity protein kinase pyk1 (probable)
Rh_FV0G04970.m.1:1-714 IPR000348 source=HMMPfam,domainId=PF01105	Transmembrane emp24 domain-containing protein 10, Precursor (probable)
Rh_FV0G04970.m.1:1-714 IPR009038 source=ProfileScan,domainId=PS50866	Transmembrane emp24 domain-containing protein 10, Precursor (probable)
Rh_FV0G04990.m.1:1-1563 IPR019378 source=HMMPfam,domainId=PF10250	DUF246 domain-containing protein At1g04910 (probable)
Rh_FV0G05030.m.1:1-1143 IPR012871 source=HMMPfam,domainId=PF07893	Putative F-box/kelch-repeat protein At4g39290 (probable)
Rh_FV0G05110.m.1:1-1323 IPR001584 source=HMMPfam,domainId=PF00665	Endonuclease (probable)
Rh_FV0G05110.m.1:1-1323 IPR001584 source=ProfileScan,domainId=PS50994	Endonuclease (probable)
Rh_FV0G05110.m.1:1-1323 IPR001878 source=HMMPfam,domainId=PF00098	Endonuclease (probable)
Rh_FV0G05110.m.1:1-1323 IPR001878 source=HMMSmart,domainId=SM00343	Endonuclease (probable)
Rh_FV0G05110.m.1:1-1323 IPR001878 source=ProfileScan,domainId=PS50158	Endonuclease (probable)
Rh_FV0G05110.m.1:1-1323 IPR012337 source=superfamily,domainId=SSF53098	Endonuclease (probable)
Rh_FV0G05110.m.2:1-726 IPR001584 source=HMMPfam,domainId=PF00665	Endonuclease (probable)
Rh_FV0G05110.m.2:1-726 IPR001584 source=ProfileScan,domainId=PS50994	Endonuclease (probable)
Rh_FV0G05110.m.2:1-726 IPR001878 source=HMMPfam,domainId=PF00098	Endonuclease (probable)
Rh_FV0G05110.m.2:1-726 IPR001878 source=HMMSmart,domainId=SM00343	Endonuclease (probable)
Rh_FV0G05110.m.2:1-726 IPR001878 source=ProfileScan,domainId=PS50158	Endonuclease (probable)
Rh_FV0G05110.m.2:1-726 IPR012337 source=superfamily,domainId=SSF53098	Endonuclease (probable)
Rh_FV0G05110.m.3:1-657 IPR001584 source=HMMPfam,domainId=PF00665	Endonuclease (probable)
Rh_FV0G05110.m.3:1-657 IPR001584 source=ProfileScan,domainId=PS50994	Endonuclease (probable)
Rh_FV0G05110.m.3:1-657 IPR001878 source=HMMPfam,domainId=PF00098	Endonuclease (probable)
Rh_FV0G05110.m.3:1-657 IPR001878 source=HMMSmart,domainId=SM00343	Endonuclease (probable)
Rh_FV0G05110.m.3:1-657 IPR001878 source=ProfileScan,domainId=PS50158	Endonuclease (probable)
Rh_FV0G05110.m.3:1-657 IPR012337 source=superfamily,domainId=SSF53098	Endonuclease (probable)
Rh_FV0G05110.m.4:1-348 IPR001584 source=HMMPfam,domainId=PF00665	Endonuclease (probable)
Rh_FV0G05110.m.4:1-348 IPR001584 source=ProfileScan,domainId=PS50994	Endonuclease (probable)
Rh_FV0G05110.m.4:1-348 IPR001878 source=HMMPfam,domainId=PF00098	Endonuclease (probable)
Rh_FV0G05110.m.4:1-348 IPR001878 source=HMMSmart,domainId=SM00343	Endonuclease (probable)
Rh_FV0G05110.m.4:1-348 IPR001878 source=ProfileScan,domainId=PS50158	Endonuclease (probable)
Rh_FV0G05110.m.4:1-348 IPR012337 source=superfamily,domainId=SSF53098	Endonuclease (probable)
Rh_FV0G05120.m.1:1-648 IPR004331 source=HMMPfam,domainId=PF03105	Putative phosphate transporter 1 (probable)
Rh_FV0G05120.m.1:1-648 IPR004331 source=ProfileScan,domainId=PS51382	Putative phosphate transporter 1 (probable)
Rh_FV0G05120.m.1:1-648 IPR004342 source=HMMPfam,domainId=PF03124	Putative phosphate transporter 1 (probable)
Rh_FV0G05120.m.1:1-648 IPR004342 source=ProfileScan,domainId=PS51380	Putative phosphate transporter 1 (probable)
Rh_FV0G05140.m.1:1-315 IPR004331 source=HMMPfam,domainId=PF03105	Putative phosphate transporter 1 (probable)
Rh_FV0G05140.m.1:1-315 IPR004331 source=ProfileScan,domainId=PS51382	Putative phosphate transporter 1 (probable)
Rh_FV0G05140.m.1:1-315 IPR004342 source=HMMPfam,domainId=PF03124	Putative phosphate transporter 1 (probable)
Rh_FV0G05140.m.1:1-315 IPR004342 source=ProfileScan,domainId=PS51380	Putative phosphate transporter 1 (probable)
Rh_FV0G05150.m.1:1-834 IPR004938 source=HMMPfam,domainId=PF03254	Galactoside 2-alpha-L-fucosyltransferase (putative)
Rh_FV0G05150.m.2:1-402 IPR004938 source=HMMPfam,domainId=PF03254	Galactoside 2-alpha-L-fucosyltransferase (putative)
Rh_FV0G05150.m.3:1-318 IPR004938 source=HMMPfam,domainId=PF03254	Galactoside 2-alpha-L-fucosyltransferase (putative)
Rh_FV0G05170.m.1:1-444 IPR000297 source=HMMPfam,domainId=PF00639	Peptidyl-prolyl cis-trans isomerase NIMA-interacting 4 (Par14) (probable)
Rh_FV0G05170.m.1:1-444 IPR000297 source=ProfileScan,domainId=PS50198	Peptidyl-prolyl cis-trans isomerase NIMA-interacting 4 (Par14) (probable)
Rh_FV0G05220.m.1:1-507 IPR001993 source=HMMPanther,domainId=PTHR11896	Mitochondrial uncoupling protein 4 (UCP 4) (probable)
Rh_FV0G05220.m.1:1-507 IPR001993 source=superfamily,domainId=SSF103506	Mitochondrial uncoupling protein 4 (UCP 4) (probable)
Rh_FV0G05220.m.1:1-507 IPR002067 source=FPrintScan,domainId=PR00926	Mitochondrial uncoupling protein 4 (UCP 4) (probable)
Rh_FV0G05220.m.1:1-507 IPR018108 source=HMMPfam,domainId=PF00153	Mitochondrial uncoupling protein 4 (UCP 4) (probable)
Rh_FV0G05220.m.1:1-507 IPR018108 source=ProfileScan,domainId=PS50920	Mitochondrial uncoupling protein 4 (UCP 4) (probable)
Rh_FV0G05220.m.2:1-342 IPR001993 source=HMMPanther,domainId=PTHR11896	Mitochondrial uncoupling protein 4 (UCP 4) (probable)
Rh_FV0G05220.m.2:1-342 IPR001993 source=superfamily,domainId=SSF103506	Mitochondrial uncoupling protein 4 (UCP 4) (probable)
Rh_FV0G05220.m.2:1-342 IPR002067 source=FPrintScan,domainId=PR00926	Mitochondrial uncoupling protein 4 (UCP 4) (probable)
Rh_FV0G05220.m.2:1-342 IPR018108 source=HMMPfam,domainId=PF00153	Mitochondrial uncoupling protein 4 (UCP 4) (probable)
Rh_FV0G05220.m.2:1-342 IPR018108 source=ProfileScan,domainId=PS50920	Mitochondrial uncoupling protein 4 (UCP 4) (probable)
Rh_FV0G05250.m.1:1-513 IPR001214 source=HMMPfam,domainId=PF00856	SET and MYND domain-containing protein DDB_G0292454 (probable)
Rh_FV0G05250.m.1:1-513 IPR001214 source=HMMSmart,domainId=SM00317	SET and MYND domain-containing protein DDB_G0292454 (probable)
Rh_FV0G05250.m.1:1-513 IPR001214 source=ProfileScan,domainId=PS50280	SET and MYND domain-containing protein DDB_G0292454 (probable)
Rh_FV0G05250.m.1:1-513 IPR001440 source=HMMPfam,domainId=PF00515	SET and MYND domain-containing protein DDB_G0292454 (probable)
Rh_FV0G05250.m.1:1-513 IPR011990 source=Gene3D,domainId=G3DSA:1.25.40.10	SET and MYND domain-containing protein DDB_G0292454 (probable)
Rh_FV0G05250.m.1:1-513 IPR013026 source=ProfileScan,domainId=PS50293	SET and MYND domain-containing protein DDB_G0292454 (probable)
Rh_FV0G05250.m.1:1-513 IPR019734 source=HMMSmart,domainId=SM00028	SET and MYND domain-containing protein DDB_G0292454 (probable)
Rh_FV0G05270.m.1:1-1029 IPR003441 source=HMMPfam,domainId=PF02365	NAC domain-containing protein 29 (ANAC029) (similar to)
Rh_FV0G05270.m.1:1-1029 IPR003441 source=ProfileScan,domainId=PS51005	NAC domain-containing protein 29 (ANAC029) (similar to)
Rh_FV0G05270.m.1:1-1029 IPR003441 source=superfamily,domainId=SSF101941	NAC domain-containing protein 29 (ANAC029) (similar to)
Rh_FV0G05280.Contig1:1-1269 IPR001128 source=Gene3D,domainId=G3DSA:1.10.630.10	Cytochrome P450 704C1 (probable)
Rh_FV0G05280.Contig1:1-1269 IPR001128 source=HMMPanther,domainId=PTHR19383	Cytochrome P450 704C1 (probable)
Rh_FV0G05280.Contig1:1-1269 IPR001128 source=HMMPfam,domainId=PF00067	Cytochrome P450 704C1 (probable)
Rh_FV0G05280.Contig1:1-1269 IPR001128 source=superfamily,domainId=SSF48264	Cytochrome P450 704C1 (probable)
Rh_FV0G05280.Contig1:1-1269 IPR002401 source=FPrintScan,domainId=PR00463	Cytochrome P450 704C1 (probable)
Rh_FV0G05280.Contig1:1-1269 IPR017973 source=FPrintScan,domainId=PR00385	Cytochrome P450 704C1 (probable)
Rh_FV0G05280.m.2:1-600 IPR001128 source=Gene3D,domainId=G3DSA:1.10.630.10	Cytochrome P450 704C1 (probable)
Rh_FV0G05280.m.2:1-600 IPR001128 source=HMMPanther,domainId=PTHR19383	Cytochrome P450 704C1 (probable)
Rh_FV0G05280.m.2:1-600 IPR001128 source=HMMPfam,domainId=PF00067	Cytochrome P450 704C1 (probable)
Rh_FV0G05280.m.2:1-600 IPR001128 source=superfamily,domainId=SSF48264	Cytochrome P450 704C1 (probable)
Rh_FV0G05280.m.2:1-600 IPR002401 source=FPrintScan,domainId=PR00463	Cytochrome P450 704C1 (probable)
Rh_FV0G05280.m.2:1-600 IPR017973 source=FPrintScan,domainId=PR00385	Cytochrome P450 704C1 (probable)
Rh_FV0G05280.m.3:1-342 IPR001128 source=Gene3D,domainId=G3DSA:1.10.630.10	Cytochrome P450 704C1 (probable)
Rh_FV0G05280.m.3:1-342 IPR001128 source=HMMPanther,domainId=PTHR19383	Cytochrome P450 704C1 (probable)
Rh_FV0G05280.m.3:1-342 IPR001128 source=HMMPfam,domainId=PF00067	Cytochrome P450 704C1 (probable)
Rh_FV0G05280.m.3:1-342 IPR001128 source=superfamily,domainId=SSF48264	Cytochrome P450 704C1 (probable)
Rh_FV0G05280.m.3:1-342 IPR002401 source=FPrintScan,domainId=PR00463	Cytochrome P450 704C1 (probable)
Rh_FV0G05280.m.3:1-342 IPR017973 source=FPrintScan,domainId=PR00385	Cytochrome P450 704C1 (probable)
Rh_FV0G05300.m.1:1-612 IPR008797 source=HMMPfam,domainId=PF05757	Oxygen-evolving enhancer protein 3-1, chloroplastic (OEE3), Precursor (probable)
Rh_FV0G05330.m.1:1-795 IPR001841 source=ProfileScan,domainId=PS50089	Methyltransferase-like protein 7A, Precursor (probable)
Rh_FV0G05330.m.1:1-795 IPR013216 source=HMMPfam,domainId=PF08241	Methyltransferase-like protein 7A, Precursor (probable)
Rh_FV0G05340.m.1:1-756 IPR002963 source=FPrintScan,domainId=PR01226	Expansin-A1 (AtEXPA1), Precursor (putative)
Rh_FV0G05340.m.1:1-756 IPR005132 source=HMMPfam,domainId=PF03330	Expansin-A1 (AtEXPA1), Precursor (putative)
Rh_FV0G05340.m.1:1-756 IPR007112 source=ProfileScan,domainId=PS50842	Expansin-A1 (AtEXPA1), Precursor (putative)
Rh_FV0G05340.m.1:1-756 IPR007117 source=Gene3D,domainId=G3DSA:2.60.40.760	Expansin-A1 (AtEXPA1), Precursor (putative)
Rh_FV0G05340.m.1:1-756 IPR007117 source=HMMPfam,domainId=PF01357	Expansin-A1 (AtEXPA1), Precursor (putative)
Rh_FV0G05340.m.1:1-756 IPR007117 source=ProfileScan,domainId=PS50843	Expansin-A1 (AtEXPA1), Precursor (putative)
Rh_FV0G05340.m.1:1-756 IPR007117 source=superfamily,domainId=SSF49590	Expansin-A1 (AtEXPA1), Precursor (putative)
Rh_FV0G05340.m.1:1-756 IPR007118 source=FPrintScan,domainId=PR01225	Expansin-A1 (AtEXPA1), Precursor (putative)
Rh_FV0G05340.m.1:1-756 IPR009009 source=superfamily,domainId=SSF50685	Expansin-A1 (AtEXPA1), Precursor (putative)
Rh_FV0G05340.m.1:1-756 IPR014734 source=Gene3D,domainId=G3DSA:2.40.40.40	Expansin-A1 (AtEXPA1), Precursor (putative)
Rh_FV0G05360.m.1:1-1056 IPR002100 source=FPrintScan,domainId=PR00404	MADS-box transcription factor 25 (probable)
Rh_FV0G05360.m.1:1-1056 IPR002100 source=HMMPfam,domainId=PF00319	MADS-box transcription factor 25 (probable)
Rh_FV0G05360.m.1:1-1056 IPR002100 source=HMMSmart,domainId=SM00432	MADS-box transcription factor 25 (probable)
Rh_FV0G05360.m.1:1-1056 IPR002100 source=ProfileScan,domainId=PS50066	MADS-box transcription factor 25 (probable)
Rh_FV0G05360.m.1:1-1056 IPR002100 source=superfamily,domainId=SSF55455	MADS-box transcription factor 25 (probable)
Rh_FV0G05370.m.1:1-924 IPR003690 source=HMMPfam,domainId=PF02536	mTERF domain-containing protein 1, mitochondrial, Precursor (probable)
Rh_FV0G05370.m.1:1-924 IPR003690 source=HMMSmart,domainId=SM00733	mTERF domain-containing protein 1, mitochondrial, Precursor (probable)
Rh_FV0G05380.m.1:1-1203 IPR001005 source=HMMSmart,domainId=SM00717	Transcription factor MYB44 (AtMYB44) (similar to)
Rh_FV0G05380.m.1:1-1203 IPR009057 source=superfamily,domainId=SSF46689	Transcription factor MYB44 (AtMYB44) (similar to)
Rh_FV0G05380.m.1:1-1203 IPR012287 source=Gene3D,domainId=G3DSA:1.10.10.60	Transcription factor MYB44 (AtMYB44) (similar to)
Rh_FV0G05380.m.1:1-1203 IPR014778 source=HMMPfam,domainId=PF00249	Transcription factor MYB44 (AtMYB44) (similar to)
Rh_FV0G05380.m.1:1-1203 IPR015495 source=HMMPanther,domainId=PTHR10641	Transcription factor MYB44 (AtMYB44) (similar to)
Rh_FV0G05380.m.1:1-1203 IPR017930 source=ProfileScan,domainId=PS51294	Transcription factor MYB44 (AtMYB44) (similar to)
Rh_FV0G05400.m.1:1-1077 IPR003851 source=BlastProDom,domainId=PD007478	Dof zinc finger protein DOF3.3 (AtDOF3.3) (probable)
Rh_FV0G05400.m.1:1-1077 IPR003851 source=HMMPfam,domainId=PF02701	Dof zinc finger protein DOF3.3 (AtDOF3.3) (probable)
Rh_FV0G05400.m.1:1-1077 IPR003851 source=ProfileScan,domainId=PS50884	Dof zinc finger protein DOF3.3 (AtDOF3.3) (probable)
Rh_FV0G05400.m.1:404-757 IPR003851 source=BlastProDom,domainId=PD007478	Dof zinc finger protein DOF3.3 (AtDOF3.3) (probable)
Rh_FV0G05400.m.1:404-757 IPR003851 source=HMMPfam,domainId=PF02701	Dof zinc finger protein DOF3.3 (AtDOF3.3) (probable)
Rh_FV0G05400.m.1:404-757 IPR003851 source=ProfileScan,domainId=PS50884	Dof zinc finger protein DOF3.3 (AtDOF3.3) (probable)
Rh_FV0G05400.m.3:1-519 IPR003851 source=BlastProDom,domainId=PD007478	Dof zinc finger protein DOF3.3 (AtDOF3.3) (probable)
Rh_FV0G05400.m.3:1-519 IPR003851 source=HMMPfam,domainId=PF02701	Dof zinc finger protein DOF3.3 (AtDOF3.3) (probable)
Rh_FV0G05400.m.3:1-519 IPR003851 source=ProfileScan,domainId=PS50884	Dof zinc finger protein DOF3.3 (AtDOF3.3) (probable)
Rh_FV0G05430.m.1:1-1014 IPR006447 source=HMMTigr,domainId=TIGR01557	Myb family transcription factor APL (AtAPL) (probable)
Rh_FV0G05430.m.1:1-1014 IPR012287 source=Gene3D,domainId=G3DSA:1.10.10.60	Myb family transcription factor APL (AtAPL) (probable)
Rh_FV0G05430.m.1:1-1014 IPR014778 source=HMMPfam,domainId=PF00249	Myb family transcription factor APL (AtAPL) (probable)
Rh_FV0G05440.m.1:1-630 IPR000172 source=HMMPfam,domainId=PF00732	Protein HOTHEAD, Precursor (probable)
Rh_FV0G05440.m.1:1-630 IPR007867 source=HMMPfam,domainId=PF05199	Protein HOTHEAD, Precursor (probable)
Rh_FV0G05440.m.1:1-630 IPR012132 source=HMMPIR,domainId=PIRSF000137	Protein HOTHEAD, Precursor (probable)
Rh_FV0G05440.m.2:1-1587 IPR000172 source=HMMPfam,domainId=PF00732	Protein HOTHEAD, Precursor (probable)
Rh_FV0G05440.m.2:1-1587 IPR007867 source=HMMPfam,domainId=PF05199	Protein HOTHEAD, Precursor (probable)
Rh_FV0G05440.m.2:1-1587 IPR012132 source=HMMPIR,domainId=PIRSF000137	Protein HOTHEAD, Precursor (probable)
Rh_FV0G05450.Contig1:1-402 IPR001841 source=HMMSmart,domainId=SM00184	RING finger protein 126 (probable)
Rh_FV0G05450.Contig1:1-402 IPR001841 source=ProfileScan,domainId=PS50089	RING finger protein 126 (probable)
Rh_FV0G05450.Contig1:1-402 IPR018957 source=HMMPfam,domainId=PF00097	RING finger protein 126 (probable)
Rh_FV0G05450.Contig1:1-639 IPR001841 source=HMMSmart,domainId=SM00184	RING finger protein 126 (probable)
Rh_FV0G05450.Contig1:1-639 IPR001841 source=ProfileScan,domainId=PS50089	RING finger protein 126 (probable)
Rh_FV0G05450.Contig1:1-639 IPR018957 source=HMMPfam,domainId=PF00097	RING finger protein 126 (probable)
Rh_FV0G05470.Contig1:1-1968 IPR001079 source=HMMPfam,domainId=PF00337	Beta-1,3-galactosyltransferase 15 (putative)
Rh_FV0G05470.Contig1:1-1968 IPR001079 source=HMMSmart,domainId=SM00276	Beta-1,3-galactosyltransferase 15 (putative)
Rh_FV0G05470.Contig1:1-1968 IPR001079 source=ProfileScan,domainId=PS51304	Beta-1,3-galactosyltransferase 15 (putative)
Rh_FV0G05470.Contig1:1-1968 IPR002659 source=HMMPanther,domainId=PTHR11214	Beta-1,3-galactosyltransferase 15 (putative)
Rh_FV0G05470.Contig1:1-1968 IPR002659 source=HMMPfam,domainId=PF01762	Beta-1,3-galactosyltransferase 15 (putative)
Rh_FV0G05470.Contig1:1-1968 IPR008985 source=superfamily,domainId=SSF49899	Beta-1,3-galactosyltransferase 15 (putative)
Rh_FV0G05470.Contig1:1-1968 IPR013320 source=Gene3D,domainId=G3DSA:2.60.120.200	Beta-1,3-galactosyltransferase 15 (putative)
Rh_FV0G05490.m.1:1-684 IPR001568 source=Gene3D,domainId=G3DSA:3.90.730.10	Ribonuclease 3, Precursor (putative)
Rh_FV0G05490.m.1:1-684 IPR001568 source=HMMPanther,domainId=PTHR11240	Ribonuclease 3, Precursor (putative)
Rh_FV0G05490.m.1:1-684 IPR001568 source=HMMPfam,domainId=PF00445	Ribonuclease 3, Precursor (putative)
Rh_FV0G05490.m.1:1-684 IPR001568 source=superfamily,domainId=SSF55895	Ribonuclease 3, Precursor (putative)
Rh_FV0G05500.m.1:1-696 IPR001568 source=Gene3D,domainId=G3DSA:3.90.730.10	Extracellular ribonuclease LE (RNase LE), Precursor (similar to)
Rh_FV0G05500.m.1:1-696 IPR001568 source=HMMPanther,domainId=PTHR11240	Extracellular ribonuclease LE (RNase LE), Precursor (similar to)
Rh_FV0G05500.m.1:1-696 IPR001568 source=HMMPfam,domainId=PF00445	Extracellular ribonuclease LE (RNase LE), Precursor (similar to)
Rh_FV0G05500.m.1:1-696 IPR001568 source=superfamily,domainId=SSF55895	Extracellular ribonuclease LE (RNase LE), Precursor (similar to)
Rh_FV0G05500.m.1:1-696 IPR002885 source=HMMPfam,domainId=PF01535	Extracellular ribonuclease LE (RNase LE), Precursor (similar to)
Rh_FV0G05500.m.1:1-696 IPR002885 source=HMMTigr,domainId=TIGR00756	Extracellular ribonuclease LE (RNase LE), Precursor (similar to)
Rh_FV0G05500.m.1:1-696 IPR002885 source=ProfileScan,domainId=PS51375	Extracellular ribonuclease LE (RNase LE), Precursor (similar to)
Rh_FV0G05510.m.1:1-1239 IPR001810 source=HMMPfam,domainId=PF00646	Vacuolar amino acid transporter 1 (probable)
Rh_FV0G05510.m.1:1-1239 IPR001810 source=ProfileScan,domainId=PS50181	Vacuolar amino acid transporter 1 (probable)
Rh_FV0G05510.m.1:1-1239 IPR013057 source=HMMPfam,domainId=PF01490	Vacuolar amino acid transporter 1 (probable)
Rh_FV0G05520.Contig1:1-1638 IPR000407 source=HMMPanther,domainId=PTHR11782	Ectonucleoside triphosphate diphosphohydrolase 1 (NTPDase 1) (probable)
Rh_FV0G05520.Contig1:1-1638 IPR000407 source=HMMPfam,domainId=PF01150	Ectonucleoside triphosphate diphosphohydrolase 1 (NTPDase 1) (probable)
Rh_FV0G05530.Contig1:1-918 IPR011016 source=HMMSmart,domainId=SM00744	E3 ubiquitin-protein ligase MARCH3 (MARCH-III) (probable)
Rh_FV0G05530.Contig1:1-918 IPR011016 source=ProfileScan,domainId=PS51292	E3 ubiquitin-protein ligase MARCH3 (MARCH-III) (probable)
Rh_FV0G05530.Contig1:1-918 IPR018957 source=HMMPfam,domainId=PF00097	E3 ubiquitin-protein ligase MARCH3 (MARCH-III) (probable)
Rh_FV0G05530.Contig1:1-918 IPR022143 source=HMMPfam,domainId=PF12428	E3 ubiquitin-protein ligase MARCH3 (MARCH-III) (probable)
Rh_FV0G05530.Contig1:764-1144 IPR011016 source=HMMSmart,domainId=SM00744	E3 ubiquitin-protein ligase MARCH3 (MARCH-III) (probable)
Rh_FV0G05530.Contig1:764-1144 IPR011016 source=ProfileScan,domainId=PS51292	E3 ubiquitin-protein ligase MARCH3 (MARCH-III) (probable)
Rh_FV0G05530.Contig1:764-1144 IPR018957 source=HMMPfam,domainId=PF00097	E3 ubiquitin-protein ligase MARCH3 (MARCH-III) (probable)
Rh_FV0G05530.Contig1:764-1144 IPR022143 source=HMMPfam,domainId=PF12428	E3 ubiquitin-protein ligase MARCH3 (MARCH-III) (probable)
Rh_FV0G05550.Contig1:7-378 IPR006455 source=HMMTigr,domainId=TIGR01565	ZF-HD homeobox protein At4g24660 (AtHB-22) (similar to)
Rh_FV0G05550.Contig1:7-378 IPR006456 source=BlastProDom,domainId=PD125774	ZF-HD homeobox protein At4g24660 (AtHB-22) (similar to)
Rh_FV0G05550.Contig1:7-378 IPR006456 source=HMMPfam,domainId=PF04770	ZF-HD homeobox protein At4g24660 (AtHB-22) (similar to)
Rh_FV0G05550.Contig1:7-378 IPR006456 source=HMMTigr,domainId=TIGR01566	ZF-HD homeobox protein At4g24660 (AtHB-22) (similar to)
Rh_FV0G05550.Contig1:7-378 IPR012287 source=Gene3D,domainId=G3DSA:1.10.10.60	ZF-HD homeobox protein At4g24660 (AtHB-22) (similar to)
Rh_FV0G05550.m.1:1-417 IPR006455 source=HMMTigr,domainId=TIGR01565	ZF-HD homeobox protein At4g24660 (AtHB-22) (similar to)
Rh_FV0G05550.m.1:1-417 IPR006456 source=BlastProDom,domainId=PD125774	ZF-HD homeobox protein At4g24660 (AtHB-22) (similar to)
Rh_FV0G05550.m.1:1-417 IPR006456 source=HMMPfam,domainId=PF04770	ZF-HD homeobox protein At4g24660 (AtHB-22) (similar to)
Rh_FV0G05550.m.1:1-417 IPR006456 source=HMMTigr,domainId=TIGR01566	ZF-HD homeobox protein At4g24660 (AtHB-22) (similar to)
Rh_FV0G05550.m.1:1-417 IPR012287 source=Gene3D,domainId=G3DSA:1.10.10.60	ZF-HD homeobox protein At4g24660 (AtHB-22) (similar to)
Rh_FV0G05550.m.4:1-600 IPR006455 source=HMMTigr,domainId=TIGR01565	ZF-HD homeobox protein At4g24660 (AtHB-22) (similar to)
Rh_FV0G05550.m.4:1-600 IPR006456 source=BlastProDom,domainId=PD125774	ZF-HD homeobox protein At4g24660 (AtHB-22) (similar to)
Rh_FV0G05550.m.4:1-600 IPR006456 source=HMMPfam,domainId=PF04770	ZF-HD homeobox protein At4g24660 (AtHB-22) (similar to)
Rh_FV0G05550.m.4:1-600 IPR006456 source=HMMTigr,domainId=TIGR01566	ZF-HD homeobox protein At4g24660 (AtHB-22) (similar to)
Rh_FV0G05550.m.4:1-600 IPR012287 source=Gene3D,domainId=G3DSA:1.10.10.60	ZF-HD homeobox protein At4g24660 (AtHB-22) (similar to)
Rh_FV0G05560.m.1:1-405 IPR012870 source=HMMPfam,domainId=PF07891	Interaptin (probable)
Rh_FV0G05570.m.1:1-426 IPR008195 source=FPrintScan,domainId=PR01250	60S ribosomal protein L34-1 (similar to)
Rh_FV0G05570.m.1:1-426 IPR008195 source=HMMPanther,domainId=PTHR10759	60S ribosomal protein L34-1 (similar to)
Rh_FV0G05570.m.1:1-426 IPR008195 source=HMMPfam,domainId=PF01199	60S ribosomal protein L34-1 (similar to)
Rh_FV0G05600.m.1:1-1026 IPR003675 source=HMMPfam,domainId=PF02517	CAAX prenyl protease 2 (FACE-2) (probable)
Rh_FV0G05610.Contig1:1-1827 IPR004159 source=HMMPfam,domainId=PF03141	Probable phthiotriol/phenolphthiotriol dimycocerosates methyltransferase 2
Rh_FV0G05610.m.2:2-334 IPR004159 source=HMMPfam,domainId=PF03141	Probable phthiotriol/phenolphthiotriol dimycocerosates methyltransferase 2
Rh_FV0G05630.Contig1:1-774 IPR006694 source=HMMPfam,domainId=PF04116	hypothetical protein
Rh_FV0G05640.m.1:1-465 IPR007205 source=HMMPfam,domainId=PF04063	Origin recognition complex subunit 6 (similar to)
Rh_FV0G05640.m.1:1-465 IPR007206 source=HMMPfam,domainId=PF04064	Origin recognition complex subunit 6 (similar to)
Rh_FV0G05640.m.1:1-465 IPR008721 source=HMMPfam,domainId=PF05460	Origin recognition complex subunit 6 (similar to)
Rh_FV0G05640.m.1:1-465 IPR011989 source=Gene3D,domainId=G3DSA:1.25.10.10	Origin recognition complex subunit 6 (similar to)
Rh_FV0G05640.m.1:1-465 IPR016024 source=superfamily,domainId=SSF48371	Origin recognition complex subunit 6 (similar to)
Rh_FV0G05640.m.1:1-465 IPR020529 source=BlastProDom,domainId=PD315657	Origin recognition complex subunit 6 (similar to)
Rh_FV0G05640.m.2:1-1014 IPR007205 source=HMMPfam,domainId=PF04063	Origin recognition complex subunit 6 (similar to)
Rh_FV0G05640.m.2:1-1014 IPR007206 source=HMMPfam,domainId=PF04064	Origin recognition complex subunit 6 (similar to)
Rh_FV0G05640.m.2:1-1014 IPR008721 source=HMMPfam,domainId=PF05460	Origin recognition complex subunit 6 (similar to)
Rh_FV0G05640.m.2:1-1014 IPR011989 source=Gene3D,domainId=G3DSA:1.25.10.10	Origin recognition complex subunit 6 (similar to)
Rh_FV0G05640.m.2:1-1014 IPR016024 source=superfamily,domainId=SSF48371	Origin recognition complex subunit 6 (similar to)
Rh_FV0G05640.m.2:1-1014 IPR020529 source=BlastProDom,domainId=PD315657	Origin recognition complex subunit 6 (similar to)
Rh_FV0G05650.Contig1:1-435 IPR006852 source=HMMPfam,domainId=PF04765	Protein ycf2 (probable)
Rh_FV0G05650.Contig1:166-1518 IPR006852 source=HMMPfam,domainId=PF04765	Protein ycf2 (probable)
Rh_FV0G05660.m.1:1-789 IPR005833 source=FPrintScan,domainId=PR00413	Haloacid dehalogenase-like hydrolase domain-containing protein 3 (probable)
Rh_FV0G05660.m.1:1-789 IPR005834 source=HMMPfam,domainId=PF00702	Haloacid dehalogenase-like hydrolase domain-containing protein 3 (probable)
Rh_FV0G05660.m.1:1-789 IPR006439 source=HMMTigr,domainId=TIGR01549	Haloacid dehalogenase-like hydrolase domain-containing protein 3 (probable)
Rh_FV0G05660.m.1:1-789 IPR011949 source=HMMTigr,domainId=TIGR02252	Haloacid dehalogenase-like hydrolase domain-containing protein 3 (probable)
Rh_FV0G05670.Contig1:85-2283 IPR001373 source=HMMPfam,domainId=PF00888	Cullin-3 (CUL-3) (similar to)
Rh_FV0G05670.Contig1:85-2283 IPR011991 source=Gene3D,domainId=G3DSA:1.10.10.10	Cullin-3 (CUL-3) (similar to)
Rh_FV0G05670.Contig1:85-2283 IPR016158 source=HMMSmart,domainId=SM00182	Cullin-3 (CUL-3) (similar to)
Rh_FV0G05670.Contig1:85-2283 IPR016158 source=ProfileScan,domainId=PS50069	Cullin-3 (CUL-3) (similar to)
Rh_FV0G05670.Contig1:85-2283 IPR016158 source=superfamily,domainId=SSF75632	Cullin-3 (CUL-3) (similar to)
Rh_FV0G05670.Contig1:85-2283 IPR016159 source=superfamily,domainId=SSF74788	Cullin-3 (CUL-3) (similar to)
Rh_FV0G05670.Contig1:85-2283 IPR019559 source=HMMPfam,domainId=PF10557	Cullin-3 (CUL-3) (similar to)
Rh_FV0G05670.Contig1:85-2283 IPR019559 source=HMMSmart,domainId=SM00884	Cullin-3 (CUL-3) (similar to)
Rh_FV0G05710.m.1:1-3108 IPR000306 source=HMMPfam,domainId=PF01363	HVA22-like protein c (AtHVA22c) (similar to)
Rh_FV0G05710.m.1:1-3108 IPR000306 source=HMMSmart,domainId=SM00064	HVA22-like protein c (AtHVA22c) (similar to)
Rh_FV0G05710.m.1:1-3108 IPR000408 source=FPrintScan,domainId=PR00633	HVA22-like protein c (AtHVA22c) (similar to)
Rh_FV0G05710.m.1:1-3108 IPR000408 source=HMMPfam,domainId=PF00415	HVA22-like protein c (AtHVA22c) (similar to)
Rh_FV0G05710.m.1:1-3108 IPR000408 source=ProfileScan,domainId=PS50012	HVA22-like protein c (AtHVA22c) (similar to)
Rh_FV0G05710.m.1:1-3108 IPR004345 source=HMMPfam,domainId=PF03134	HVA22-like protein c (AtHVA22c) (similar to)
Rh_FV0G05710.m.1:1-3108 IPR009091 source=Gene3D,domainId=G3DSA:2.130.10.30	HVA22-like protein c (AtHVA22c) (similar to)
Rh_FV0G05710.m.1:1-3108 IPR009091 source=superfamily,domainId=SSF50985	HVA22-like protein c (AtHVA22c) (similar to)
Rh_FV0G05710.m.1:1-3108 IPR011011 source=superfamily,domainId=SSF57903	HVA22-like protein c (AtHVA22c) (similar to)
Rh_FV0G05710.m.1:1-3108 IPR011993 source=Gene3D,domainId=G3DSA:2.30.29.30	HVA22-like protein c (AtHVA22c) (similar to)
Rh_FV0G05710.m.1:1-3108 IPR013591 source=HMMPfam,domainId=PF08381	HVA22-like protein c (AtHVA22c) (similar to)
Rh_FV0G05710.m.1:1-3108 IPR017455 source=ProfileScan,domainId=PS50178	HVA22-like protein c (AtHVA22c) (similar to)
Rh_FV0G05710.m.3:1-579 IPR000306 source=HMMPfam,domainId=PF01363	HVA22-like protein c (AtHVA22c) (similar to)
Rh_FV0G05710.m.3:1-579 IPR000306 source=HMMSmart,domainId=SM00064	HVA22-like protein c (AtHVA22c) (similar to)
Rh_FV0G05710.m.3:1-579 IPR000408 source=FPrintScan,domainId=PR00633	HVA22-like protein c (AtHVA22c) (similar to)
Rh_FV0G05710.m.3:1-579 IPR000408 source=HMMPfam,domainId=PF00415	HVA22-like protein c (AtHVA22c) (similar to)
Rh_FV0G05710.m.3:1-579 IPR000408 source=ProfileScan,domainId=PS50012	HVA22-like protein c (AtHVA22c) (similar to)
Rh_FV0G05710.m.3:1-579 IPR004345 source=HMMPfam,domainId=PF03134	HVA22-like protein c (AtHVA22c) (similar to)
Rh_FV0G05710.m.3:1-579 IPR009091 source=Gene3D,domainId=G3DSA:2.130.10.30	HVA22-like protein c (AtHVA22c) (similar to)
Rh_FV0G05710.m.3:1-579 IPR009091 source=superfamily,domainId=SSF50985	HVA22-like protein c (AtHVA22c) (similar to)
Rh_FV0G05710.m.3:1-579 IPR011011 source=superfamily,domainId=SSF57903	HVA22-like protein c (AtHVA22c) (similar to)
Rh_FV0G05710.m.3:1-579 IPR011993 source=Gene3D,domainId=G3DSA:2.30.29.30	HVA22-like protein c (AtHVA22c) (similar to)
Rh_FV0G05710.m.3:1-579 IPR013591 source=HMMPfam,domainId=PF08381	HVA22-like protein c (AtHVA22c) (similar to)
Rh_FV0G05710.m.3:1-579 IPR017455 source=ProfileScan,domainId=PS50178	HVA22-like protein c (AtHVA22c) (similar to)
Rh_FV0G05720.m.1:1-492 IPR002885 source=HMMPfam,domainId=PF01535	Pentatricopeptide repeat-containing protein At1g26900, mitochondrial, Precursor (putative)
Rh_FV0G05720.m.1:1-492 IPR002885 source=HMMTigr,domainId=TIGR00756	Pentatricopeptide repeat-containing protein At1g26900, mitochondrial, Precursor (putative)
Rh_FV0G05720.m.1:1-492 IPR002885 source=ProfileScan,domainId=PS51375	Pentatricopeptide repeat-containing protein At1g26900, mitochondrial, Precursor (putative)
Rh_FV0G05740.m.1:1-1359 IPR006652 source=HMMPfam,domainId=PF01344	F-box/kelch-repeat protein SKIP11 (putative)
Rh_FV0G05740.m.1:1-1359 IPR006652 source=HMMSmart,domainId=SM00612	F-box/kelch-repeat protein SKIP11 (putative)
Rh_FV0G05740.m.1:1-1359 IPR011043 source=superfamily,domainId=SSF50965	F-box/kelch-repeat protein SKIP11 (putative)
Rh_FV0G05740.m.1:1-1359 IPR013089 source=HMMPanther,domainId=PTHR23230	F-box/kelch-repeat protein SKIP11 (putative)
Rh_FV0G05740.m.1:1-1359 IPR015915 source=Gene3D,domainId=G3DSA:2.120.10.80	F-box/kelch-repeat protein SKIP11 (putative)
Rh_FV0G05750.Contig1:1-696 IPR002130 source=Gene3D,domainId=G3DSA:2.40.100.10	Peptidyl-prolyl cis-trans isomerase-like 3 (PPIase) (probable)
Rh_FV0G05750.Contig1:1-696 IPR002130 source=HMMPfam,domainId=PF00160	Peptidyl-prolyl cis-trans isomerase-like 3 (PPIase) (probable)
Rh_FV0G05750.Contig1:1-696 IPR002130 source=ProfileScan,domainId=PS50072	Peptidyl-prolyl cis-trans isomerase-like 3 (PPIase) (probable)
Rh_FV0G05750.Contig1:1-696 IPR015891 source=superfamily,domainId=SSF50891	Peptidyl-prolyl cis-trans isomerase-like 3 (PPIase) (probable)
Rh_FV0G05790.Contig1:1-1860 IPR005989 source=HMMTigr,domainId=TIGR01301	Sucrose transport protein SUC3 (putative)
Rh_FV0G05790.Contig1:1-1860 IPR011701 source=HMMPfam,domainId=PF07690	Sucrose transport protein SUC3 (putative)
Rh_FV0G05790.Contig1:1-1860 IPR016196 source=superfamily,domainId=SSF103473	Sucrose transport protein SUC3 (putative)
Rh_FV0G05820.m.1:1-588 IPR001395 source=HMMPanther,domainId=PTHR11732	Aminoglycoside 6-adenylyltransferase (probable)
Rh_FV0G05830.Contig1:1-1449 IPR001005 source=HMMSmart,domainId=SM00717	Myb-related protein B (probable)
Rh_FV0G05830.Contig1:1-1449 IPR009057 source=superfamily,domainId=SSF46689	Myb-related protein B (probable)
Rh_FV0G05830.Contig1:1-1449 IPR012287 source=Gene3D,domainId=G3DSA:1.10.10.60	Myb-related protein B (probable)
Rh_FV0G05830.Contig1:1-1449 IPR014778 source=HMMPfam,domainId=PF00249	Myb-related protein B (probable)
Rh_FV0G05830.Contig1:1-1449 IPR015495 source=HMMPanther,domainId=PTHR10641	Myb-related protein B (probable)
Rh_FV0G05830.Contig1:1-1449 IPR017930 source=ProfileScan,domainId=PS51294	Myb-related protein B (probable)
Rh_FV0G05830.m.1:1-621 IPR001005 source=HMMSmart,domainId=SM00717	Myb-related protein B (probable)
Rh_FV0G05830.m.1:1-621 IPR009057 source=superfamily,domainId=SSF46689	Myb-related protein B (probable)
Rh_FV0G05830.m.1:1-621 IPR012287 source=Gene3D,domainId=G3DSA:1.10.10.60	Myb-related protein B (probable)
Rh_FV0G05830.m.1:1-621 IPR014778 source=HMMPfam,domainId=PF00249	Myb-related protein B (probable)
Rh_FV0G05830.m.1:1-621 IPR015495 source=HMMPanther,domainId=PTHR10641	Myb-related protein B (probable)
Rh_FV0G05830.m.1:1-621 IPR017930 source=ProfileScan,domainId=PS51294	Myb-related protein B (probable)
Rh_FV0G05840.Contig1:251-1249 IPR013657 source=HMMPfam,domainId=PF08449	Solute carrier family 35 member B1 (probable)
Rh_FV0G05840.m.2:1-693 IPR013657 source=HMMPfam,domainId=PF08449	Solute carrier family 35 member B1 (probable)
Rh_FV0G05860.m.1:1-327 IPR012337 source=superfamily,domainId=SSF53098	hypothetical protein
Rh_FV0G05860.m.2:1-432 IPR012337 source=superfamily,domainId=SSF53098	hypothetical protein
Rh_FV0G05860.m.3:1-312 IPR012337 source=superfamily,domainId=SSF53098	hypothetical protein
Rh_FV0G05870.m.1:1-1266 IPR000719 source=ProfileScan,domainId=PS50011	Protein kinase 2B, chloroplastic, Precursor (similar to)
Rh_FV0G05870.m.1:1-1266 IPR001245 source=HMMPfam,domainId=PF07714	Protein kinase 2B, chloroplastic, Precursor (similar to)
Rh_FV0G05870.m.1:1-1266 IPR002290 source=HMMSmart,domainId=SM00220	Protein kinase 2B, chloroplastic, Precursor (similar to)
Rh_FV0G05870.m.1:1-1266 IPR011009 source=superfamily,domainId=SSF56112	Protein kinase 2B, chloroplastic, Precursor (similar to)
Rh_FV0G05870.m.1:1-1266 IPR020635 source=HMMSmart,domainId=SM00219	Protein kinase 2B, chloroplastic, Precursor (similar to)
Rh_FV0G05910.m.1:1-1785 IPR000048 source=HMMPfam,domainId=PF00612	Protein IQ-DOMAIN 31 (probable)
Rh_FV0G05910.m.1:1-1785 IPR000048 source=HMMSmart,domainId=SM00015	Protein IQ-DOMAIN 31 (probable)
Rh_FV0G05910.m.1:1-1785 IPR000048 source=ProfileScan,domainId=PS50096	Protein IQ-DOMAIN 31 (probable)
Rh_FV0G05910.m.3:1-1734 IPR000048 source=HMMPfam,domainId=PF00612	Protein IQ-DOMAIN 31 (probable)
Rh_FV0G05910.m.3:1-1734 IPR000048 source=HMMSmart,domainId=SM00015	Protein IQ-DOMAIN 31 (probable)
Rh_FV0G05910.m.3:1-1734 IPR000048 source=ProfileScan,domainId=PS50096	Protein IQ-DOMAIN 31 (probable)
Rh_FV0G05930.Contig1:1-459 IPR000608 source=HMMPfam,domainId=PF00179	Ubiquitin-conjugating enzyme E2 2
Rh_FV0G05930.Contig1:1-459 IPR000608 source=HMMSmart,domainId=SM00212	Ubiquitin-conjugating enzyme E2 2
Rh_FV0G05930.Contig1:1-459 IPR000608 source=PatternScan,domainId=PS00183	Ubiquitin-conjugating enzyme E2 2
Rh_FV0G05930.Contig1:1-459 IPR000608 source=ProfileScan,domainId=PS50127	Ubiquitin-conjugating enzyme E2 2
Rh_FV0G05930.Contig1:1-459 IPR016135 source=Gene3D,domainId=G3DSA:3.10.110.10	Ubiquitin-conjugating enzyme E2 2
Rh_FV0G05930.Contig1:1-459 IPR016135 source=superfamily,domainId=SSF54495	Ubiquitin-conjugating enzyme E2 2
Rh_FV0G05950.m.1:1-1329 IPR000644 source=HMMPfam,domainId=PF00571	SNF1-related protein kinase regulatory subunit gamma 1 (AKIN gamma-1) (probable)
Rh_FV0G05950.m.1:1-1329 IPR000644 source=HMMSmart,domainId=SM00116	SNF1-related protein kinase regulatory subunit gamma 1 (AKIN gamma-1) (probable)
Rh_FV0G05950.m.1:1-1329 IPR000644 source=ProfileScan,domainId=PS51371	SNF1-related protein kinase regulatory subunit gamma 1 (AKIN gamma-1) (probable)
Rh_FV0G05950.m.2:1-540 IPR000644 source=HMMPfam,domainId=PF00571	SNF1-related protein kinase regulatory subunit gamma 1 (AKIN gamma-1) (probable)
Rh_FV0G05950.m.2:1-540 IPR000644 source=HMMSmart,domainId=SM00116	SNF1-related protein kinase regulatory subunit gamma 1 (AKIN gamma-1) (probable)
Rh_FV0G05950.m.2:1-540 IPR000644 source=ProfileScan,domainId=PS51371	SNF1-related protein kinase regulatory subunit gamma 1 (AKIN gamma-1) (probable)
Rh_FV0G06030.m.1:1-843 IPR009044 source=superfamily,domainId=SSF54447	tRNA-specific 2-thiouridylase mnmA (probable)
Rh_FV0G06030.m.1:1-843 IPR013742 source=HMMPfam,domainId=PF08536	tRNA-specific 2-thiouridylase mnmA (probable)
Rh_FV0G06040.m.1:1-654 IPR001305 source=superfamily,domainId=SSF57938	DNA-binding protein HEXBP (probable)
Rh_FV0G06040.m.1:1-654 IPR001878 source=HMMSmart,domainId=SM00343	DNA-binding protein HEXBP (probable)
Rh_FV0G06040.m.1:1-654 IPR001878 source=ProfileScan,domainId=PS50158	DNA-binding protein HEXBP (probable)
Rh_FV0G06040.m.2:103-525 IPR001305 source=superfamily,domainId=SSF57938	DNA-binding protein HEXBP (probable)
Rh_FV0G06040.m.2:103-525 IPR001878 source=HMMSmart,domainId=SM00343	DNA-binding protein HEXBP (probable)
Rh_FV0G06040.m.2:103-525 IPR001878 source=ProfileScan,domainId=PS50158	DNA-binding protein HEXBP (probable)
Rh_FV0G06040.m.2:1-567 IPR001305 source=superfamily,domainId=SSF57938	DNA-binding protein HEXBP (probable)
Rh_FV0G06040.m.2:1-567 IPR001878 source=HMMSmart,domainId=SM00343	DNA-binding protein HEXBP (probable)
Rh_FV0G06040.m.2:1-567 IPR001878 source=ProfileScan,domainId=PS50158	DNA-binding protein HEXBP (probable)
Rh_FV0G06070.Contig1:1-2703 IPR001471 source=Gene3D,domainId=G3DSA:3.30.730.10	Probable pectate lyase 3, Precursor (similar to)
Rh_FV0G06070.Contig1:1-2703 IPR001471 source=HMMPfam,domainId=PF00847	Probable pectate lyase 3, Precursor (similar to)
Rh_FV0G06070.Contig1:1-2703 IPR001471 source=HMMSmart,domainId=SM00380	Probable pectate lyase 3, Precursor (similar to)
Rh_FV0G06070.Contig1:1-2703 IPR001471 source=ProfileScan,domainId=PS51032	Probable pectate lyase 3, Precursor (similar to)
Rh_FV0G06070.Contig1:1-2703 IPR002022 source=HMMPfam,domainId=PF00544	Probable pectate lyase 3, Precursor (similar to)
Rh_FV0G06070.Contig1:1-2703 IPR002022 source=HMMSmart,domainId=SM00656	Probable pectate lyase 3, Precursor (similar to)
Rh_FV0G06070.Contig1:1-2703 IPR006047 source=HMMPfam,domainId=PF00128	Probable pectate lyase 3, Precursor (similar to)
Rh_FV0G06070.Contig1:1-2703 IPR006589 source=HMMSmart,domainId=SM00642	Probable pectate lyase 3, Precursor (similar to)
Rh_FV0G06070.Contig1:1-2703 IPR007524 source=HMMPfam,domainId=PF04431	Probable pectate lyase 3, Precursor (similar to)
Rh_FV0G06070.Contig1:1-2703 IPR011050 source=superfamily,domainId=SSF51126	Probable pectate lyase 3, Precursor (similar to)
Rh_FV0G06070.Contig1:1-2703 IPR012334 source=Gene3D,domainId=G3DSA:2.160.20.10	Probable pectate lyase 3, Precursor (similar to)
Rh_FV0G06070.Contig1:1-2703 IPR012850 source=HMMPfam,domainId=PF07821	Probable pectate lyase 3, Precursor (similar to)
Rh_FV0G06070.Contig1:1-2703 IPR012850 source=HMMSmart,domainId=SM00810	Probable pectate lyase 3, Precursor (similar to)
Rh_FV0G06070.Contig1:1-2703 IPR013781 source=Gene3D,domainId=G3DSA:3.20.20.80	Probable pectate lyase 3, Precursor (similar to)
Rh_FV0G06070.Contig1:1-2703 IPR016177 source=superfamily,domainId=SSF54171	Probable pectate lyase 3, Precursor (similar to)
Rh_FV0G06070.Contig1:1-2703 IPR017853 source=superfamily,domainId=SSF51445	Probable pectate lyase 3, Precursor (similar to)
Rh_FV0G06070.Contig1:1-2703 IPR018082 source=FPrintScan,domainId=PR00807	Probable pectate lyase 3, Precursor (similar to)
Rh_FV0G06070.m.5:1-336 IPR001471 source=Gene3D,domainId=G3DSA:3.30.730.10	Probable pectate lyase 3, Precursor (similar to)
Rh_FV0G06070.m.5:1-336 IPR001471 source=HMMPfam,domainId=PF00847	Probable pectate lyase 3, Precursor (similar to)
Rh_FV0G06070.m.5:1-336 IPR001471 source=HMMSmart,domainId=SM00380	Probable pectate lyase 3, Precursor (similar to)
Rh_FV0G06070.m.5:1-336 IPR001471 source=ProfileScan,domainId=PS51032	Probable pectate lyase 3, Precursor (similar to)
Rh_FV0G06070.m.5:1-336 IPR002022 source=HMMPfam,domainId=PF00544	Probable pectate lyase 3, Precursor (similar to)
Rh_FV0G06070.m.5:1-336 IPR002022 source=HMMSmart,domainId=SM00656	Probable pectate lyase 3, Precursor (similar to)
Rh_FV0G06070.m.5:1-336 IPR006047 source=HMMPfam,domainId=PF00128	Probable pectate lyase 3, Precursor (similar to)
Rh_FV0G06070.m.5:1-336 IPR006589 source=HMMSmart,domainId=SM00642	Probable pectate lyase 3, Precursor (similar to)
Rh_FV0G06070.m.5:1-336 IPR007524 source=HMMPfam,domainId=PF04431	Probable pectate lyase 3, Precursor (similar to)
Rh_FV0G06070.m.5:1-336 IPR011050 source=superfamily,domainId=SSF51126	Probable pectate lyase 3, Precursor (similar to)
Rh_FV0G06070.m.5:1-336 IPR012334 source=Gene3D,domainId=G3DSA:2.160.20.10	Probable pectate lyase 3, Precursor (similar to)
Rh_FV0G06070.m.5:1-336 IPR012850 source=HMMPfam,domainId=PF07821	Probable pectate lyase 3, Precursor (similar to)
Rh_FV0G06070.m.5:1-336 IPR012850 source=HMMSmart,domainId=SM00810	Probable pectate lyase 3, Precursor (similar to)
Rh_FV0G06070.m.5:1-336 IPR013781 source=Gene3D,domainId=G3DSA:3.20.20.80	Probable pectate lyase 3, Precursor (similar to)
Rh_FV0G06070.m.5:1-336 IPR016177 source=superfamily,domainId=SSF54171	Probable pectate lyase 3, Precursor (similar to)
Rh_FV0G06070.m.5:1-336 IPR017853 source=superfamily,domainId=SSF51445	Probable pectate lyase 3, Precursor (similar to)
Rh_FV0G06070.m.5:1-336 IPR018082 source=FPrintScan,domainId=PR00807	Probable pectate lyase 3, Precursor (similar to)
Rh_FV0G06080.Contig1:63-911 IPR001925 source=HMMPfam,domainId=PF01459	Mitochondrial outer membrane protein porin of 36 kDa (VDAC) (putative)
Rh_FV0G06080.Contig2:227-1057 IPR001925 source=HMMPfam,domainId=PF01459	Mitochondrial outer membrane protein porin of 36 kDa (VDAC) (putative)
Rh_FV0G06090.m.1:1-891 IPR001107 source=HMMPfam,domainId=PF01145	Protein PPLZ12 (similar to)
Rh_FV0G06090.m.1:1-891 IPR001107 source=HMMSmart,domainId=SM00244	Protein PPLZ12 (similar to)
Rh_FV0G06090.m.3:1-870 IPR001107 source=HMMPfam,domainId=PF01145	Protein PPLZ12 (similar to)
Rh_FV0G06090.m.3:1-870 IPR001107 source=HMMSmart,domainId=SM00244	Protein PPLZ12 (similar to)
Rh_FV0G06110.m.1:1-1461 IPR000719 source=ProfileScan,domainId=PS50011	Protein kinase APK1A, chloroplastic, Precursor (similar to)
Rh_FV0G06110.m.1:1-1461 IPR002290 source=HMMSmart,domainId=SM00220	Protein kinase APK1A, chloroplastic, Precursor (similar to)
Rh_FV0G06110.m.1:1-1461 IPR011009 source=superfamily,domainId=SSF56112	Protein kinase APK1A, chloroplastic, Precursor (similar to)
Rh_FV0G06110.m.1:1-1461 IPR017442 source=HMMPfam,domainId=PF00069	Protein kinase APK1A, chloroplastic, Precursor (similar to)
Rh_FV0G06110.m.1:1-1461 IPR020635 source=HMMSmart,domainId=SM00219	Protein kinase APK1A, chloroplastic, Precursor (similar to)
Rh_FV0G06130.Contig1:1-1194 IPR000014 source=HMMSmart,domainId=SM00091	Protein TWIN LOV 1 (putative)
Rh_FV0G06130.Contig1:1-1194 IPR000014 source=HMMTigr,domainId=TIGR00229	Protein TWIN LOV 1 (putative)
Rh_FV0G06130.Contig1:1-1194 IPR000014 source=ProfileScan,domainId=PS50112	Protein TWIN LOV 1 (putative)
Rh_FV0G06130.Contig1:1-1194 IPR001610 source=HMMSmart,domainId=SM00086	Protein TWIN LOV 1 (putative)
Rh_FV0G06130.Contig1:1-1194 IPR013767 source=HMMPfam,domainId=PF00989	Protein TWIN LOV 1 (putative)
Rh_FV0G06140.m.1:1-378 IPR009880 source=HMMPfam,domainId=PF07250	Galactose oxidase (GAO), Precursor (probable)
Rh_FV0G06140.m.1:1-378 IPR011043 source=superfamily,domainId=SSF50965	Galactose oxidase (GAO), Precursor (probable)
Rh_FV0G06140.m.1:1-378 IPR014756 source=superfamily,domainId=SSF81296	Galactose oxidase (GAO), Precursor (probable)
Rh_FV0G06140.m.1:1-378 IPR015202 source=HMMPfam,domainId=PF09118	Galactose oxidase (GAO), Precursor (probable)
Rh_FV0G06140.m.1:1-378 IPR015916 source=Gene3D,domainId=G3DSA:2.130.10.80	Galactose oxidase (GAO), Precursor (probable)
Rh_FV0G06150.Contig1:573-1643 IPR009880 source=HMMPfam,domainId=PF07250	Galactose oxidase (GAO), Precursor (probable)
Rh_FV0G06150.Contig1:573-1643 IPR011043 source=superfamily,domainId=SSF50965	Galactose oxidase (GAO), Precursor (probable)
Rh_FV0G06150.Contig1:573-1643 IPR013783 source=Gene3D,domainId=G3DSA:2.60.40.10	Galactose oxidase (GAO), Precursor (probable)
Rh_FV0G06150.Contig1:573-1643 IPR014756 source=superfamily,domainId=SSF81296	Galactose oxidase (GAO), Precursor (probable)
Rh_FV0G06150.Contig1:573-1643 IPR015202 source=HMMPfam,domainId=PF09118	Galactose oxidase (GAO), Precursor (probable)
Rh_FV0G06150.Contig1:573-1643 IPR015916 source=Gene3D,domainId=G3DSA:2.130.10.80	Galactose oxidase (GAO), Precursor (probable)
Rh_FV0G06150.m.11:1-912 IPR009880 source=HMMPfam,domainId=PF07250	Galactose oxidase (GAO), Precursor (probable)
Rh_FV0G06150.m.11:1-912 IPR011043 source=superfamily,domainId=SSF50965	Galactose oxidase (GAO), Precursor (probable)
Rh_FV0G06150.m.11:1-912 IPR013783 source=Gene3D,domainId=G3DSA:2.60.40.10	Galactose oxidase (GAO), Precursor (probable)
Rh_FV0G06150.m.11:1-912 IPR014756 source=superfamily,domainId=SSF81296	Galactose oxidase (GAO), Precursor (probable)
Rh_FV0G06150.m.11:1-912 IPR015202 source=HMMPfam,domainId=PF09118	Galactose oxidase (GAO), Precursor (probable)
Rh_FV0G06150.m.11:1-912 IPR015916 source=Gene3D,domainId=G3DSA:2.130.10.80	Galactose oxidase (GAO), Precursor (probable)
Rh_FV0G06150.m.4:1-1602 IPR009880 source=HMMPfam,domainId=PF07250	Galactose oxidase (GAO), Precursor (probable)
Rh_FV0G06150.m.4:1-1602 IPR011043 source=superfamily,domainId=SSF50965	Galactose oxidase (GAO), Precursor (probable)
Rh_FV0G06150.m.4:1-1602 IPR013783 source=Gene3D,domainId=G3DSA:2.60.40.10	Galactose oxidase (GAO), Precursor (probable)
Rh_FV0G06150.m.4:1-1602 IPR014756 source=superfamily,domainId=SSF81296	Galactose oxidase (GAO), Precursor (probable)
Rh_FV0G06150.m.4:1-1602 IPR015202 source=HMMPfam,domainId=PF09118	Galactose oxidase (GAO), Precursor (probable)
Rh_FV0G06150.m.4:1-1602 IPR015916 source=Gene3D,domainId=G3DSA:2.130.10.80	Galactose oxidase (GAO), Precursor (probable)
Rh_FV0G06150.m.8:1-1644 IPR009880 source=HMMPfam,domainId=PF07250	Galactose oxidase (GAO), Precursor (probable)
Rh_FV0G06150.m.8:1-1644 IPR011043 source=superfamily,domainId=SSF50965	Galactose oxidase (GAO), Precursor (probable)
Rh_FV0G06150.m.8:1-1644 IPR013783 source=Gene3D,domainId=G3DSA:2.60.40.10	Galactose oxidase (GAO), Precursor (probable)
Rh_FV0G06150.m.8:1-1644 IPR014756 source=superfamily,domainId=SSF81296	Galactose oxidase (GAO), Precursor (probable)
Rh_FV0G06150.m.8:1-1644 IPR015202 source=HMMPfam,domainId=PF09118	Galactose oxidase (GAO), Precursor (probable)
Rh_FV0G06150.m.8:1-1644 IPR015916 source=Gene3D,domainId=G3DSA:2.130.10.80	Galactose oxidase (GAO), Precursor (probable)
Rh_FV0G06210.m.1:1-522 IPR000109 source=HMMPfam,domainId=PF00854	Peptide transporter PTR2 (probable)
Rh_FV0G06210.m.1:1-522 IPR002885 source=ProfileScan,domainId=PS51375	Peptide transporter PTR2 (probable)
Rh_FV0G06210.m.1:1-522 IPR016196 source=superfamily,domainId=SSF103473	Peptide transporter PTR2 (probable)
Rh_FV0G06210.m.2:1-1518 IPR000109 source=HMMPfam,domainId=PF00854	Peptide transporter PTR2 (probable)
Rh_FV0G06210.m.2:1-1518 IPR002885 source=ProfileScan,domainId=PS51375	Peptide transporter PTR2 (probable)
Rh_FV0G06210.m.2:1-1518 IPR016196 source=superfamily,domainId=SSF103473	Peptide transporter PTR2 (probable)
Rh_FV0G06220.Contig1:1-990 IPR001356 source=HMMPfam,domainId=PF00046	Homeobox-leucine zipper protein HAT5 (HD-ZIP protein 5) (probable)
Rh_FV0G06220.Contig1:1-990 IPR001356 source=HMMSmart,domainId=SM00389	Homeobox-leucine zipper protein HAT5 (HD-ZIP protein 5) (probable)
Rh_FV0G06220.Contig1:1-990 IPR001356 source=ProfileScan,domainId=PS50071	Homeobox-leucine zipper protein HAT5 (HD-ZIP protein 5) (probable)
Rh_FV0G06220.Contig1:1-990 IPR003106 source=HMMPfam,domainId=PF02183	Homeobox-leucine zipper protein HAT5 (HD-ZIP protein 5) (probable)
Rh_FV0G06220.Contig1:1-990 IPR009057 source=superfamily,domainId=SSF46689	Homeobox-leucine zipper protein HAT5 (HD-ZIP protein 5) (probable)
Rh_FV0G06220.Contig1:1-990 IPR012287 source=Gene3D,domainId=G3DSA:1.10.10.60	Homeobox-leucine zipper protein HAT5 (HD-ZIP protein 5) (probable)
Rh_FV0G06260.Contig1:57-1262 IPR000408 source=FPrintScan,domainId=PR00633	Probable E3 ubiquitin-protein ligase HERC1
Rh_FV0G06260.Contig1:57-1262 IPR000408 source=HMMPfam,domainId=PF00415	Probable E3 ubiquitin-protein ligase HERC1
Rh_FV0G06260.Contig1:57-1262 IPR000408 source=ProfileScan,domainId=PS50012	Probable E3 ubiquitin-protein ligase HERC1
Rh_FV0G06260.Contig1:57-1262 IPR009091 source=Gene3D,domainId=G3DSA:2.130.10.30	Probable E3 ubiquitin-protein ligase HERC1
Rh_FV0G06260.Contig1:57-1262 IPR009091 source=superfamily,domainId=SSF50985	Probable E3 ubiquitin-protein ligase HERC1
Rh_FV0G06290.m.1:1-1578 IPR006863 source=Gene3D,domainId=G3DSA:1.20.120.310	Sulfhydryl oxidase 2, Precursor (probable)
Rh_FV0G06290.m.1:1-1578 IPR006863 source=HMMPfam,domainId=PF04777	Sulfhydryl oxidase 2, Precursor (probable)
Rh_FV0G06290.m.1:1-1578 IPR006863 source=superfamily,domainId=SSF69000	Sulfhydryl oxidase 2, Precursor (probable)
Rh_FV0G06290.m.1:1-1578 IPR012335 source=Gene3D,domainId=G3DSA:3.40.30.10	Sulfhydryl oxidase 2, Precursor (probable)
Rh_FV0G06290.m.1:1-1578 IPR012336 source=superfamily,domainId=SSF52833	Sulfhydryl oxidase 2, Precursor (probable)
Rh_FV0G06290.m.1:1-1578 IPR013766 source=HMMPfam,domainId=PF00085	Sulfhydryl oxidase 2, Precursor (probable)
Rh_FV0G06290.m.1:1-1578 IPR017905 source=ProfileScan,domainId=PS51324	Sulfhydryl oxidase 2, Precursor (probable)
Rh_FV0G06290.m.1:1-1578 IPR017936 source=ProfileScan,domainId=PS51352	Sulfhydryl oxidase 2, Precursor (probable)
Rh_FV0G06300.m.1:1-819 IPR011016 source=HMMSmart,domainId=SM00744	E3 ubiquitin-protein ligase MARCH2 (MARCH-II) (probable)
Rh_FV0G06300.m.1:1-819 IPR011016 source=ProfileScan,domainId=PS51292	E3 ubiquitin-protein ligase MARCH2 (MARCH-II) (probable)
Rh_FV0G06300.m.1:1-819 IPR018957 source=HMMPfam,domainId=PF00097	E3 ubiquitin-protein ligase MARCH2 (MARCH-II) (probable)
Rh_FV0G06300.m.1:1-819 IPR022143 source=HMMPfam,domainId=PF12428	E3 ubiquitin-protein ligase MARCH2 (MARCH-II) (probable)
Rh_FV0G06300.m.2:1-963 IPR011016 source=HMMSmart,domainId=SM00744	E3 ubiquitin-protein ligase MARCH2 (MARCH-II) (probable)
Rh_FV0G06300.m.2:1-963 IPR011016 source=ProfileScan,domainId=PS51292	E3 ubiquitin-protein ligase MARCH2 (MARCH-II) (probable)
Rh_FV0G06300.m.2:1-963 IPR018957 source=HMMPfam,domainId=PF00097	E3 ubiquitin-protein ligase MARCH2 (MARCH-II) (probable)
Rh_FV0G06300.m.2:1-963 IPR022143 source=HMMPfam,domainId=PF12428	E3 ubiquitin-protein ligase MARCH2 (MARCH-II) (probable)
Rh_FV0G06310.m.1:1-474 IPR000782 source=HMMSmart,domainId=SM00554	Putative fasciclin-like arabinogalactan protein 20 (probable)
Rh_FV0G06310.m.1:1-474 IPR000782 source=ProfileScan,domainId=PS50213	Putative fasciclin-like arabinogalactan protein 20 (probable)
Rh_FV0G06310.m.1:1-474 IPR000782 source=superfamily,domainId=SSF82153	Putative fasciclin-like arabinogalactan protein 20 (probable)
Rh_FV0G06330.Contig1:1-780 IPR004788 source=HMMPanther,domainId=PTHR11934	Probable ribose-5-phosphate isomerase (similar to)
Rh_FV0G06330.Contig1:1-780 IPR004788 source=HMMPfam,domainId=PF06026	Probable ribose-5-phosphate isomerase (similar to)
Rh_FV0G06330.Contig1:1-780 IPR004788 source=HMMTigr,domainId=TIGR00021	Probable ribose-5-phosphate isomerase (similar to)
Rh_FV0G06330.Contig1:1-780 IPR020672 source=HAMAP,domainId=MF_00170	Probable ribose-5-phosphate isomerase (similar to)
Rh_FV0G06340.m.1:1-1368 IPR004776 source=HMMPfam,domainId=PF03547	hypothetical protein
Rh_FV0G06340.m.3:1-342 IPR004776 source=HMMPfam,domainId=PF03547	hypothetical protein
Rh_FV0G06370.m.1:1-2259 IPR003439 source=HMMPfam,domainId=PF00005	ABC transporter G family member 7 (ABC transporter ABCG.7) (similar to)
Rh_FV0G06370.m.1:1-2259 IPR003439 source=ProfileScan,domainId=PS50893	ABC transporter G family member 7 (ABC transporter ABCG.7) (similar to)
Rh_FV0G06370.m.1:1-2259 IPR003593 source=HMMSmart,domainId=SM00382	ABC transporter G family member 7 (ABC transporter ABCG.7) (similar to)
Rh_FV0G06370.m.1:1-2259 IPR013525 source=HMMPfam,domainId=PF01061	ABC transporter G family member 7 (ABC transporter ABCG.7) (similar to)
Rh_FV0G06370.m.2:1-1827 IPR003439 source=HMMPfam,domainId=PF00005	ABC transporter G family member 7 (ABC transporter ABCG.7) (similar to)
Rh_FV0G06370.m.2:1-1827 IPR003439 source=ProfileScan,domainId=PS50893	ABC transporter G family member 7 (ABC transporter ABCG.7) (similar to)
Rh_FV0G06370.m.2:1-1827 IPR003593 source=HMMSmart,domainId=SM00382	ABC transporter G family member 7 (ABC transporter ABCG.7) (similar to)
Rh_FV0G06370.m.2:1-1827 IPR013525 source=HMMPfam,domainId=PF01061	ABC transporter G family member 7 (ABC transporter ABCG.7) (similar to)
Rh_FV0G06390.Contig1:1-1197 IPR003406 source=HMMPanther,domainId=PTHR19297	Xylosyltransferase 2 (probable)
Rh_FV0G06390.Contig1:1-1197 IPR021141 source=HMMPfam,domainId=PF02485	Xylosyltransferase 2 (probable)
Rh_FV0G06430.Contig1:1-522 IPR006121 source=HMMPfam,domainId=PF00403	Mevalonate kinase (MK) (probable)
Rh_FV0G06430.Contig1:1-522 IPR006121 source=ProfileScan,domainId=PS50846	Mevalonate kinase (MK) (probable)
Rh_FV0G06430.Contig1:1-522 IPR006121 source=superfamily,domainId=SSF55008	Mevalonate kinase (MK) (probable)
Rh_FV0G06430.Contig2:1-525 IPR006121 source=HMMPfam,domainId=PF00403	Mevalonate kinase (MK) (probable)
Rh_FV0G06430.Contig2:1-525 IPR006121 source=ProfileScan,domainId=PS50846	Mevalonate kinase (MK) (probable)
Rh_FV0G06430.Contig2:1-525 IPR006121 source=superfamily,domainId=SSF55008	Mevalonate kinase (MK) (probable)
Rh_FV0G06440.Contig1:61-1302 IPR006121 source=HMMPfam,domainId=PF00403	Copper transport protein ATOX1 homolog (probable)
Rh_FV0G06440.Contig1:61-1302 IPR006121 source=ProfileScan,domainId=PS50846	Copper transport protein ATOX1 homolog (probable)
Rh_FV0G06440.Contig1:61-1302 IPR006121 source=superfamily,domainId=SSF55008	Copper transport protein ATOX1 homolog (probable)
Rh_FV0G06480.m.1:1-792 IPR001005 source=HMMSmart,domainId=SM00717	Transcription repressor MYB4 (AtMYB4) (similar to)
Rh_FV0G06480.m.1:1-792 IPR009057 source=superfamily,domainId=SSF46689	Transcription repressor MYB4 (AtMYB4) (similar to)
Rh_FV0G06480.m.1:1-792 IPR012287 source=Gene3D,domainId=G3DSA:1.10.10.60	Transcription repressor MYB4 (AtMYB4) (similar to)
Rh_FV0G06480.m.1:1-792 IPR014778 source=HMMPfam,domainId=PF00249	Transcription repressor MYB4 (AtMYB4) (similar to)
Rh_FV0G06480.m.1:1-792 IPR015495 source=HMMPanther,domainId=PTHR10641	Transcription repressor MYB4 (AtMYB4) (similar to)
Rh_FV0G06480.m.1:1-792 IPR017930 source=ProfileScan,domainId=PS51294	Transcription repressor MYB4 (AtMYB4) (similar to)
Rh_FV0G06510.m.1:1-5298 IPR002423 source=HMMPanther,domainId=PTHR11353	1-phosphatidylinositol-3-phosphate 5-kinase FAB1 (Phosphatidylinositol-3-phosphate 5-kinase) (probable)
Rh_FV0G06510.m.1:1-5298 IPR002423 source=HMMPfam,domainId=PF00118	1-phosphatidylinositol-3-phosphate 5-kinase FAB1 (Phosphatidylinositol-3-phosphate 5-kinase) (probable)
Rh_FV0G06510.m.1:1-5298 IPR002498 source=HMMPfam,domainId=PF01504	1-phosphatidylinositol-3-phosphate 5-kinase FAB1 (Phosphatidylinositol-3-phosphate 5-kinase) (probable)
Rh_FV0G06510.m.1:1-5298 IPR002498 source=ProfileScan,domainId=PS51455	1-phosphatidylinositol-3-phosphate 5-kinase FAB1 (Phosphatidylinositol-3-phosphate 5-kinase) (probable)
Rh_FV0G06510.m.1:1-5298 IPR011011 source=superfamily,domainId=SSF57903	1-phosphatidylinositol-3-phosphate 5-kinase FAB1 (Phosphatidylinositol-3-phosphate 5-kinase) (probable)
Rh_FV0G06510.m.1:1-5298 IPR016034 source=HMMSmart,domainId=SM00330	1-phosphatidylinositol-3-phosphate 5-kinase FAB1 (Phosphatidylinositol-3-phosphate 5-kinase) (probable)
Rh_FV0G06510.m.1:1-5298 IPR017455 source=ProfileScan,domainId=PS50178	1-phosphatidylinositol-3-phosphate 5-kinase FAB1 (Phosphatidylinositol-3-phosphate 5-kinase) (probable)
Rh_FV0G06520.m.1:1-1119 IPR002638 source=HMMPfam,domainId=PF01729	Probable nicotinate-nucleotide pyrophosphorylase [carboxylating] (QAPRTase)
Rh_FV0G06520.m.1:1-1119 IPR002638 source=superfamily,domainId=SSF51690	Probable nicotinate-nucleotide pyrophosphorylase [carboxylating] (QAPRTase)
Rh_FV0G06520.m.1:1-1119 IPR004393 source=HMMTigr,domainId=TIGR00078	Probable nicotinate-nucleotide pyrophosphorylase [carboxylating] (QAPRTase)
Rh_FV0G06520.m.1:1-1119 IPR013785 source=Gene3D,domainId=G3DSA:3.20.20.70	Probable nicotinate-nucleotide pyrophosphorylase [carboxylating] (QAPRTase)
Rh_FV0G06560.m.1:52-354 IPR011042 source=Gene3D,domainId=G3DSA:2.120.10.30	Serine/threonine-protein kinase pknD (probable)
Rh_FV0G06570.m.1:1-534 IPR001623 source=Gene3D,domainId=G3DSA:1.10.287.110	Chaperone protein dnaJ (probable)
Rh_FV0G06570.m.1:1-534 IPR001623 source=HMMPfam,domainId=PF00226	Chaperone protein dnaJ (probable)
Rh_FV0G06570.m.1:1-534 IPR001623 source=HMMSmart,domainId=SM00271	Chaperone protein dnaJ (probable)
Rh_FV0G06570.m.1:1-534 IPR001623 source=ProfileScan,domainId=PS50076	Chaperone protein dnaJ (probable)
Rh_FV0G06570.m.1:1-534 IPR001623 source=superfamily,domainId=SSF46565	Chaperone protein dnaJ (probable)
Rh_FV0G06570.m.1:1-534 IPR015609 source=HMMPanther,domainId=PTHR11821	Chaperone protein dnaJ (probable)
Rh_FV0G06600.Contig1:1-1680 IPR000425 source=FPrintScan,domainId=PR00783	Probable aquaporin NIP-type (similar to)
Rh_FV0G06600.Contig1:1-1680 IPR000425 source=Gene3D,domainId=G3DSA:1.20.1080.10	Probable aquaporin NIP-type (similar to)
Rh_FV0G06600.Contig1:1-1680 IPR000425 source=HMMPanther,domainId=PTHR19139	Probable aquaporin NIP-type (similar to)
Rh_FV0G06600.Contig1:1-1680 IPR000425 source=HMMPfam,domainId=PF00230	Probable aquaporin NIP-type (similar to)
Rh_FV0G06600.Contig1:1-1680 IPR000425 source=superfamily,domainId=SSF81338	Probable aquaporin NIP-type (similar to)
Rh_FV0G06600.Contig1:1-1680 IPR009675 source=HMMPfam,domainId=PF06886	Probable aquaporin NIP-type (similar to)
Rh_FV0G06600.Contig1:1-1680 IPR012269 source=HMMTigr,domainId=TIGR00861	Probable aquaporin NIP-type (similar to)
Rh_FV0G06600.m.1:1-852 IPR000425 source=FPrintScan,domainId=PR00783	Probable aquaporin NIP-type (similar to)
Rh_FV0G06600.m.1:1-852 IPR000425 source=Gene3D,domainId=G3DSA:1.20.1080.10	Probable aquaporin NIP-type (similar to)
Rh_FV0G06600.m.1:1-852 IPR000425 source=HMMPanther,domainId=PTHR19139	Probable aquaporin NIP-type (similar to)
Rh_FV0G06600.m.1:1-852 IPR000425 source=HMMPfam,domainId=PF00230	Probable aquaporin NIP-type (similar to)
Rh_FV0G06600.m.1:1-852 IPR000425 source=superfamily,domainId=SSF81338	Probable aquaporin NIP-type (similar to)
Rh_FV0G06600.m.1:1-852 IPR009675 source=HMMPfam,domainId=PF06886	Probable aquaporin NIP-type (similar to)
Rh_FV0G06600.m.1:1-852 IPR012269 source=HMMTigr,domainId=TIGR00861	Probable aquaporin NIP-type (similar to)
Rh_FV0G06600.m.2:1-1707 IPR000425 source=FPrintScan,domainId=PR00783	Probable aquaporin NIP-type (similar to)
Rh_FV0G06600.m.2:1-1707 IPR000425 source=Gene3D,domainId=G3DSA:1.20.1080.10	Probable aquaporin NIP-type (similar to)
Rh_FV0G06600.m.2:1-1707 IPR000425 source=HMMPanther,domainId=PTHR19139	Probable aquaporin NIP-type (similar to)
Rh_FV0G06600.m.2:1-1707 IPR000425 source=HMMPfam,domainId=PF00230	Probable aquaporin NIP-type (similar to)
Rh_FV0G06600.m.2:1-1707 IPR000425 source=superfamily,domainId=SSF81338	Probable aquaporin NIP-type (similar to)
Rh_FV0G06600.m.2:1-1707 IPR009675 source=HMMPfam,domainId=PF06886	Probable aquaporin NIP-type (similar to)
Rh_FV0G06600.m.2:1-1707 IPR012269 source=HMMTigr,domainId=TIGR00861	Probable aquaporin NIP-type (similar to)
Rh_FV0G06610.Contig1:1-1995 IPR004776 source=HMMPfam,domainId=PF03547	Auxin efflux carrier component 3 (AtPIN3) (putative)
Rh_FV0G06610.Contig1:1-1995 IPR014024 source=HMMTigr,domainId=TIGR00946	Auxin efflux carrier component 3 (AtPIN3) (putative)
Rh_FV0G06610.Contig1:3-1001 IPR004776 source=HMMPfam,domainId=PF03547	Auxin efflux carrier component 3 (AtPIN3) (putative)
Rh_FV0G06610.Contig1:3-1001 IPR014024 source=HMMTigr,domainId=TIGR00946	Auxin efflux carrier component 3 (AtPIN3) (putative)
Rh_FV0G06610.m.13:1-405 IPR004776 source=HMMPfam,domainId=PF03547	Auxin efflux carrier component 3 (AtPIN3) (putative)
Rh_FV0G06610.m.13:1-405 IPR014024 source=HMMTigr,domainId=TIGR00946	Auxin efflux carrier component 3 (AtPIN3) (putative)
Rh_FV0G06620.m.1:1-627 IPR001356 source=HMMPfam,domainId=PF00046	Homeobox-leucine zipper protein HOX3 (putative)
Rh_FV0G06620.m.1:1-627 IPR001356 source=HMMSmart,domainId=SM00389	Homeobox-leucine zipper protein HOX3 (putative)
Rh_FV0G06620.m.1:1-627 IPR001356 source=ProfileScan,domainId=PS50071	Homeobox-leucine zipper protein HOX3 (putative)
Rh_FV0G06620.m.1:1-627 IPR003106 source=HMMPfam,domainId=PF02183	Homeobox-leucine zipper protein HOX3 (putative)
Rh_FV0G06620.m.1:1-627 IPR003106 source=HMMSmart,domainId=SM00340	Homeobox-leucine zipper protein HOX3 (putative)
Rh_FV0G06620.m.1:1-627 IPR009057 source=superfamily,domainId=SSF46689	Homeobox-leucine zipper protein HOX3 (putative)
Rh_FV0G06620.m.1:1-627 IPR012287 source=Gene3D,domainId=G3DSA:1.10.10.60	Homeobox-leucine zipper protein HOX3 (putative)
Rh_FV0G06630.Contig1:1-2967 IPR001650 source=HMMPfam,domainId=PF00271	ATP-dependent DNA helicase recG (probable)
Rh_FV0G06630.Contig1:1-2967 IPR001650 source=HMMSmart,domainId=SM00490	ATP-dependent DNA helicase recG (probable)
Rh_FV0G06630.Contig1:1-2967 IPR001650 source=ProfileScan,domainId=PS51194	ATP-dependent DNA helicase recG (probable)
Rh_FV0G06630.Contig1:1-2967 IPR004609 source=HMMTigr,domainId=TIGR00643	ATP-dependent DNA helicase recG (probable)
Rh_FV0G06630.Contig1:1-2967 IPR011545 source=HMMPfam,domainId=PF00270	ATP-dependent DNA helicase recG (probable)
Rh_FV0G06630.Contig1:1-2967 IPR014001 source=HMMSmart,domainId=SM00487	ATP-dependent DNA helicase recG (probable)
Rh_FV0G06630.Contig1:1-2967 IPR014021 source=ProfileScan,domainId=PS51192	ATP-dependent DNA helicase recG (probable)
Rh_FV0G06630.Contig1:1-2967 IPR016027 source=superfamily,domainId=SSF50249	ATP-dependent DNA helicase recG (probable)
Rh_FV0G06650.m.1:1-1275 IPR001563 source=FPrintScan,domainId=PR00724	Serine carboxypeptidase-like 50, Precursor (similar to)
Rh_FV0G06650.m.1:1-1275 IPR001563 source=HMMPanther,domainId=PTHR11802	Serine carboxypeptidase-like 50, Precursor (similar to)
Rh_FV0G06650.m.1:1-1275 IPR001563 source=HMMPfam,domainId=PF00450	Serine carboxypeptidase-like 50, Precursor (similar to)
Rh_FV0G06740.Contig1:1-1728 IPR000719 source=ProfileScan,domainId=PS50011	Mitogen-activated protein kinase 12 (MAP kinase 12) (putative)
Rh_FV0G06740.Contig1:1-1728 IPR002290 source=HMMSmart,domainId=SM00220	Mitogen-activated protein kinase 12 (MAP kinase 12) (putative)
Rh_FV0G06740.Contig1:1-1728 IPR011009 source=superfamily,domainId=SSF56112	Mitogen-activated protein kinase 12 (MAP kinase 12) (putative)
Rh_FV0G06740.Contig1:1-1728 IPR017442 source=HMMPfam,domainId=PF00069	Mitogen-activated protein kinase 12 (MAP kinase 12) (putative)
Rh_FV0G06740.Contig1:1-1728 IPR020635 source=HMMSmart,domainId=SM00219	Mitogen-activated protein kinase 12 (MAP kinase 12) (putative)
Rh_FV0G06760.Contig1:67-1506 IPR000086 source=Gene3D,domainId=G3DSA:3.90.79.10	Xylose isomerase (similar to)
Rh_FV0G06760.Contig1:67-1506 IPR000086 source=HMMPfam,domainId=PF00293	Xylose isomerase (similar to)
Rh_FV0G06760.Contig1:67-1506 IPR001998 source=FPrintScan,domainId=PR00688	Xylose isomerase (similar to)
Rh_FV0G06760.Contig1:67-1506 IPR001998 source=HAMAP,domainId=MF_00455	Xylose isomerase (similar to)
Rh_FV0G06760.Contig1:67-1506 IPR001998 source=ProfileScan,domainId=PS51415	Xylose isomerase (similar to)
Rh_FV0G06760.Contig1:67-1506 IPR005299 source=HMMPfam,domainId=PF03492	Xylose isomerase (similar to)
Rh_FV0G06760.Contig1:67-1506 IPR012307 source=HMMPfam,domainId=PF01261	Xylose isomerase (similar to)
Rh_FV0G06760.Contig1:67-1506 IPR013022 source=Gene3D,domainId=G3DSA:3.20.20.150	Xylose isomerase (similar to)
Rh_FV0G06760.Contig1:67-1506 IPR013022 source=superfamily,domainId=SSF51658	Xylose isomerase (similar to)
Rh_FV0G06760.Contig1:67-1506 IPR013452 source=HMMTigr,domainId=TIGR02630	Xylose isomerase (similar to)
Rh_FV0G06760.Contig1:67-1506 IPR015797 source=superfamily,domainId=SSF55811	Xylose isomerase (similar to)
Rh_FV0G06760.Contig1:67-1506 IPR020476 source=FPrintScan,domainId=PR00502	Xylose isomerase (similar to)
Rh_FV0G06760.m.1:1-624 IPR000086 source=Gene3D,domainId=G3DSA:3.90.79.10	Xylose isomerase (similar to)
Rh_FV0G06760.m.1:1-624 IPR000086 source=HMMPfam,domainId=PF00293	Xylose isomerase (similar to)
Rh_FV0G06760.m.1:1-624 IPR001998 source=FPrintScan,domainId=PR00688	Xylose isomerase (similar to)
Rh_FV0G06760.m.1:1-624 IPR001998 source=HAMAP,domainId=MF_00455	Xylose isomerase (similar to)
Rh_FV0G06760.m.1:1-624 IPR001998 source=ProfileScan,domainId=PS51415	Xylose isomerase (similar to)
Rh_FV0G06760.m.1:1-624 IPR005299 source=HMMPfam,domainId=PF03492	Xylose isomerase (similar to)
Rh_FV0G06760.m.1:1-624 IPR012307 source=HMMPfam,domainId=PF01261	Xylose isomerase (similar to)
Rh_FV0G06760.m.1:1-624 IPR013022 source=Gene3D,domainId=G3DSA:3.20.20.150	Xylose isomerase (similar to)
Rh_FV0G06760.m.1:1-624 IPR013022 source=superfamily,domainId=SSF51658	Xylose isomerase (similar to)
Rh_FV0G06760.m.1:1-624 IPR013452 source=HMMTigr,domainId=TIGR02630	Xylose isomerase (similar to)
Rh_FV0G06760.m.1:1-624 IPR015797 source=superfamily,domainId=SSF55811	Xylose isomerase (similar to)
Rh_FV0G06760.m.1:1-624 IPR020476 source=FPrintScan,domainId=PR00502	Xylose isomerase (similar to)
Rh_FV0G06780.m.1:1-2106 IPR001611 source=HMMPfam,domainId=PF00560	LRR receptor-like serine/threonine-protein kinase FLS2, Precursor (probable)
Rh_FV0G06780.m.1:1-2106 IPR003591 source=HMMSmart,domainId=SM00369	LRR receptor-like serine/threonine-protein kinase FLS2, Precursor (probable)
Rh_FV0G06780.m.1:1-2106 IPR013210 source=HMMPfam,domainId=PF08263	LRR receptor-like serine/threonine-protein kinase FLS2, Precursor (probable)
[truncated: 82,973 more rows]
