# Supplementary material for: Using RNA-Seq to assemble a rose transcriptome with more than 13,000 full-length expressed genes and to develop the WagRhSNP 68k Axiom SNP array for rose (Rosa L.)
Source: Front Plant Sci. 2015 Apr 21;6:249. doi: 10.3389/fpls.2015.00249 (PMC4404716; doi:10.3389/fpls.2015.00249)
Supplement: Supplementary Table ESM 5 — GO classes and GO annotations of the Rh-Fv transcripts. The annotations originate from the related Fragaria (Fv) transcript. (csv) [file Table5.CSV]

Transcript GO_class annotation
Rh_FV0G00010.m.1:1-2097 GO:0005515 Putative disease resistance RPP13-like protein 1 (probable)
Rh_FV0G00010.m.1:1-2097 GO:0006915 Putative disease resistance RPP13-like protein 1 (probable)
Rh_FV0G00010.m.1:1-2097 GO:0006952 Putative disease resistance RPP13-like protein 1 (probable)
Rh_FV0G00010.m.3:1-1551 GO:0005515 Putative disease resistance RPP13-like protein 1 (probable)
Rh_FV0G00010.m.3:1-1551 GO:0006915 Putative disease resistance RPP13-like protein 1 (probable)
Rh_FV0G00010.m.3:1-1551 GO:0006952 Putative disease resistance RPP13-like protein 1 (probable)
Rh_FV0G00020.Contig1:1-2145 GO:0004722 Protein phosphatase 2C 16 (AtPP2C16)	Precursor (similar to)
Rh_FV0G00020.Contig1:1-2145 GO:0006470 Protein phosphatase 2C 16 (AtPP2C16)	Precursor (similar to)
Rh_FV0G00020.Contig1:1-2145 GO:0006915 Protein phosphatase 2C 16 (AtPP2C16)	Precursor (similar to)
Rh_FV0G00020.Contig1:1-2145 GO:0008287 Protein phosphatase 2C 16 (AtPP2C16)	Precursor (similar to)
Rh_FV0G00020.Contig2:1-1434 GO:0004722 Protein phosphatase 2C 16 (AtPP2C16)	Precursor (similar to)
Rh_FV0G00020.Contig2:1-1434 GO:0006470 Protein phosphatase 2C 16 (AtPP2C16)	Precursor (similar to)
Rh_FV0G00020.Contig2:1-1434 GO:0006915 Protein phosphatase 2C 16 (AtPP2C16)	Precursor (similar to)
Rh_FV0G00020.Contig2:1-1434 GO:0008287 Protein phosphatase 2C 16 (AtPP2C16)	Precursor (similar to)
Rh_FV0G00020.m.1:1-1053 GO:0004722 Protein phosphatase 2C 16 (AtPP2C16)	Precursor (similar to)
Rh_FV0G00020.m.1:1-1053 GO:0006470 Protein phosphatase 2C 16 (AtPP2C16)	Precursor (similar to)
Rh_FV0G00020.m.1:1-1053 GO:0006915 Protein phosphatase 2C 16 (AtPP2C16)	Precursor (similar to)
Rh_FV0G00020.m.1:1-1053 GO:0008287 Protein phosphatase 2C 16 (AtPP2C16)	Precursor (similar to)
Rh_FV0G00020.m.3:1-420 GO:0004722 Protein phosphatase 2C 16 (AtPP2C16)	Precursor (similar to)
Rh_FV0G00020.m.3:1-420 GO:0006470 Protein phosphatase 2C 16 (AtPP2C16)	Precursor (similar to)
Rh_FV0G00020.m.3:1-420 GO:0006915 Protein phosphatase 2C 16 (AtPP2C16)	Precursor (similar to)
Rh_FV0G00020.m.3:1-420 GO:0008287 Protein phosphatase 2C 16 (AtPP2C16)	Precursor (similar to)
Rh_FV0G00020.m.4:1-972 GO:0004722 Protein phosphatase 2C 16 (AtPP2C16)	Precursor (similar to)
Rh_FV0G00020.m.4:1-972 GO:0006470 Protein phosphatase 2C 16 (AtPP2C16)	Precursor (similar to)
Rh_FV0G00020.m.4:1-972 GO:0006915 Protein phosphatase 2C 16 (AtPP2C16)	Precursor (similar to)
Rh_FV0G00020.m.4:1-972 GO:0008287 Protein phosphatase 2C 16 (AtPP2C16)	Precursor (similar to)
Rh_FV0G00020.m.8:1-423 GO:0004722 Protein phosphatase 2C 16 (AtPP2C16)	Precursor (similar to)
Rh_FV0G00020.m.8:1-423 GO:0006470 Protein phosphatase 2C 16 (AtPP2C16)	Precursor (similar to)
Rh_FV0G00020.m.8:1-423 GO:0006915 Protein phosphatase 2C 16 (AtPP2C16)	Precursor (similar to)
Rh_FV0G00020.m.8:1-423 GO:0008287 Protein phosphatase 2C 16 (AtPP2C16)	Precursor (similar to)
Rh_FV0G00050.Contig1:1-654 GO:0005515 Alpha-glucan water dikinase 1	chloroplastic	Precursor (similar to)
Rh_FV0G00050.Contig1:1-654 GO:0005739 Alpha-glucan water dikinase 1	chloroplastic	Precursor (similar to)
Rh_FV0G00050.Contig1:1-654 GO:0007623 Alpha-glucan water dikinase 1	chloroplastic	Precursor (similar to)
Rh_FV0G00050.Contig1:1-654 GO:0009570 Alpha-glucan water dikinase 1	chloroplastic	Precursor (similar to)
Rh_FV0G00050.Contig1:1-654 GO:0009610 Alpha-glucan water dikinase 1	chloroplastic	Precursor (similar to)
Rh_FV0G00050.Contig1:1-654 GO:0009941 Alpha-glucan water dikinase 1	chloroplastic	Precursor (similar to)
Rh_FV0G00050.Contig1:1-654 GO:0010353 Alpha-glucan water dikinase 1	chloroplastic	Precursor (similar to)
Rh_FV0G00050.Contig1:1-654 GO:0016301 Alpha-glucan water dikinase 1	chloroplastic	Precursor (similar to)
Rh_FV0G00050.Contig1:1-654 GO:0016310 Alpha-glucan water dikinase 1	chloroplastic	Precursor (similar to)
Rh_FV0G00050.Contig2:1-2391 GO:0005515 Alpha-glucan water dikinase 1	chloroplastic	Precursor (similar to)
Rh_FV0G00050.Contig2:1-2391 GO:0005739 Alpha-glucan water dikinase 1	chloroplastic	Precursor (similar to)
Rh_FV0G00050.Contig2:1-2391 GO:0007623 Alpha-glucan water dikinase 1	chloroplastic	Precursor (similar to)
Rh_FV0G00050.Contig2:1-2391 GO:0009570 Alpha-glucan water dikinase 1	chloroplastic	Precursor (similar to)
Rh_FV0G00050.Contig2:1-2391 GO:0009610 Alpha-glucan water dikinase 1	chloroplastic	Precursor (similar to)
Rh_FV0G00050.Contig2:1-2391 GO:0009941 Alpha-glucan water dikinase 1	chloroplastic	Precursor (similar to)
Rh_FV0G00050.Contig2:1-2391 GO:0010353 Alpha-glucan water dikinase 1	chloroplastic	Precursor (similar to)
Rh_FV0G00050.Contig2:1-2391 GO:0016301 Alpha-glucan water dikinase 1	chloroplastic	Precursor (similar to)
Rh_FV0G00050.Contig2:1-2391 GO:0016310 Alpha-glucan water dikinase 1	chloroplastic	Precursor (similar to)
Rh_FV0G00050.Contig2:2490-4226 GO:0005515 Alpha-glucan water dikinase 1	chloroplastic	Precursor (similar to)
Rh_FV0G00050.Contig2:2490-4226 GO:0005739 Alpha-glucan water dikinase 1	chloroplastic	Precursor (similar to)
Rh_FV0G00050.Contig2:2490-4226 GO:0007623 Alpha-glucan water dikinase 1	chloroplastic	Precursor (similar to)
Rh_FV0G00050.Contig2:2490-4226 GO:0009570 Alpha-glucan water dikinase 1	chloroplastic	Precursor (similar to)
Rh_FV0G00050.Contig2:2490-4226 GO:0009610 Alpha-glucan water dikinase 1	chloroplastic	Precursor (similar to)
Rh_FV0G00050.Contig2:2490-4226 GO:0009941 Alpha-glucan water dikinase 1	chloroplastic	Precursor (similar to)
Rh_FV0G00050.Contig2:2490-4226 GO:0010353 Alpha-glucan water dikinase 1	chloroplastic	Precursor (similar to)
Rh_FV0G00050.Contig2:2490-4226 GO:0016301 Alpha-glucan water dikinase 1	chloroplastic	Precursor (similar to)
Rh_FV0G00050.Contig2:2490-4226 GO:0016310 Alpha-glucan water dikinase 1	chloroplastic	Precursor (similar to)
Rh_FV0G00050.m.3:1-366 GO:0005515 Alpha-glucan water dikinase 1	chloroplastic	Precursor (similar to)
Rh_FV0G00050.m.3:1-366 GO:0005739 Alpha-glucan water dikinase 1	chloroplastic	Precursor (similar to)
Rh_FV0G00050.m.3:1-366 GO:0007623 Alpha-glucan water dikinase 1	chloroplastic	Precursor (similar to)
Rh_FV0G00050.m.3:1-366 GO:0009570 Alpha-glucan water dikinase 1	chloroplastic	Precursor (similar to)
Rh_FV0G00050.m.3:1-366 GO:0009610 Alpha-glucan water dikinase 1	chloroplastic	Precursor (similar to)
Rh_FV0G00050.m.3:1-366 GO:0009941 Alpha-glucan water dikinase 1	chloroplastic	Precursor (similar to)
Rh_FV0G00050.m.3:1-366 GO:0010353 Alpha-glucan water dikinase 1	chloroplastic	Precursor (similar to)
Rh_FV0G00050.m.3:1-366 GO:0016301 Alpha-glucan water dikinase 1	chloroplastic	Precursor (similar to)
Rh_FV0G00050.m.3:1-366 GO:0016310 Alpha-glucan water dikinase 1	chloroplastic	Precursor (similar to)
Rh_FV0G00110.m.1:1-1287 GO:0004674 AP-1 complex subunit mu-1 (similar to)
Rh_FV0G00110.m.1:1-1287 GO:0005515 AP-1 complex subunit mu-1 (similar to)
Rh_FV0G00110.m.1:1-1287 GO:0006468 AP-1 complex subunit mu-1 (similar to)
Rh_FV0G00110.m.1:1-1287 GO:0006886 AP-1 complex subunit mu-1 (similar to)
Rh_FV0G00110.m.1:1-1287 GO:0016192 AP-1 complex subunit mu-1 (similar to)
Rh_FV0G00110.m.1:1-1287 GO:0030131 AP-1 complex subunit mu-1 (similar to)
Rh_FV0G00140.m.1:1-1818 GO:0008152 Anthranilate phosphoribosyltransferase (probable)
Rh_FV0G00140.m.1:1-1818 GO:0016757 Anthranilate phosphoribosyltransferase (probable)
Rh_FV0G00150.Contig1:3-1286 GO:0009116 Ribose-phosphate pyrophosphokinase 3	mitochondrial	Precursor (similar to)
Rh_FV0G00150.Contig1:3-1286 GO:0009165 Ribose-phosphate pyrophosphokinase 3	mitochondrial	Precursor (similar to)
Rh_FV0G00150.Contig1:9-506 GO:0009116 Ribose-phosphate pyrophosphokinase 3	mitochondrial	Precursor (similar to)
Rh_FV0G00150.Contig1:9-506 GO:0009165 Ribose-phosphate pyrophosphokinase 3	mitochondrial	Precursor (similar to)
Rh_FV0G00160.m.1:1-1704 GO:0005794 DUF246 domain-containing protein At1g04910 (probable)
Rh_FV0G00170.m.1:1-1923 GO:0004553 Alpha-galactosidase	Precursor (probable)
Rh_FV0G00170.m.1:1-1923 GO:0005618 Alpha-galactosidase	Precursor (probable)
Rh_FV0G00170.m.1:1-1923 GO:0005975 Alpha-galactosidase	Precursor (probable)
Rh_FV0G00190.Contig1:1-312 GO:0008047 SufE-like protein	chloroplastic	Precursor (probable)
Rh_FV0G00190.Contig1:1-312 GO:0009507 SufE-like protein	chloroplastic	Precursor (probable)
Rh_FV0G00190.Contig1:1-312 GO:0016226 SufE-like protein	chloroplastic	Precursor (probable)
Rh_FV0G00190.Contig1:1-312 GO:0051176 SufE-like protein	chloroplastic	Precursor (probable)
Rh_FV0G00190.Contig1:68-739 GO:0008047 SufE-like protein	chloroplastic	Precursor (probable)
Rh_FV0G00190.Contig1:68-739 GO:0009507 SufE-like protein	chloroplastic	Precursor (probable)
Rh_FV0G00190.Contig1:68-739 GO:0016226 SufE-like protein	chloroplastic	Precursor (probable)
Rh_FV0G00190.Contig1:68-739 GO:0051176 SufE-like protein	chloroplastic	Precursor (probable)
Rh_FV0G00210.Contig1:1-1668 GO:0006629 GDSL esterase/lipase At5g14450	Precursor (similar to)
Rh_FV0G00210.Contig1:1-1668 GO:0016788 GDSL esterase/lipase At5g14450	Precursor (similar to)
Rh_FV0G00220.m.1:1-1155 GO:0004091 GDSL esterase/lipase At3g26430	Precursor (similar to)
Rh_FV0G00220.m.1:1-1155 GO:0006629 GDSL esterase/lipase At3g26430	Precursor (similar to)
Rh_FV0G00220.m.1:1-1155 GO:0016788 GDSL esterase/lipase At3g26430	Precursor (similar to)
Rh_FV0G00220.m.2:1-1164 GO:0004091 GDSL esterase/lipase At3g26430	Precursor (similar to)
Rh_FV0G00220.m.2:1-1164 GO:0006629 GDSL esterase/lipase At3g26430	Precursor (similar to)
Rh_FV0G00220.m.2:1-1164 GO:0016788 GDSL esterase/lipase At3g26430	Precursor (similar to)
Rh_FV0G00270.m.1:1-576 GO:0004674 Cysteine-rich receptor-like protein kinase 3 (Cysteine-rich RLK3)	Precursor (putative)
Rh_FV0G00270.m.1:1-576 GO:0005886 Cysteine-rich receptor-like protein kinase 3 (Cysteine-rich RLK3)	Precursor (putative)
Rh_FV0G00270.m.1:1-576 GO:0006468 Cysteine-rich receptor-like protein kinase 3 (Cysteine-rich RLK3)	Precursor (putative)
Rh_FV0G00270.m.1:1-576 GO:0016301 Cysteine-rich receptor-like protein kinase 3 (Cysteine-rich RLK3)	Precursor (putative)
Rh_FV0G00270.m.2:1-417 GO:0004674 Cysteine-rich receptor-like protein kinase 3 (Cysteine-rich RLK3)	Precursor (putative)
Rh_FV0G00270.m.2:1-417 GO:0005886 Cysteine-rich receptor-like protein kinase 3 (Cysteine-rich RLK3)	Precursor (putative)
Rh_FV0G00270.m.2:1-417 GO:0006468 Cysteine-rich receptor-like protein kinase 3 (Cysteine-rich RLK3)	Precursor (putative)
Rh_FV0G00270.m.2:1-417 GO:0016301 Cysteine-rich receptor-like protein kinase 3 (Cysteine-rich RLK3)	Precursor (putative)
Rh_FV0G00280.Contig1:1-441 GO:0004674 Cysteine-rich receptor-like protein kinase 2 (Cysteine-rich RLK2)	Precursor (similar to)
Rh_FV0G00280.Contig1:1-441 GO:0005886 Cysteine-rich receptor-like protein kinase 2 (Cysteine-rich RLK2)	Precursor (similar to)
Rh_FV0G00280.Contig1:1-441 GO:0006468 Cysteine-rich receptor-like protein kinase 2 (Cysteine-rich RLK2)	Precursor (similar to)
Rh_FV0G00280.Contig1:1-441 GO:0010193 Cysteine-rich receptor-like protein kinase 2 (Cysteine-rich RLK2)	Precursor (similar to)
Rh_FV0G00280.Contig1:1-441 GO:0016301 Cysteine-rich receptor-like protein kinase 2 (Cysteine-rich RLK2)	Precursor (similar to)
Rh_FV0G00280.m.1:1-1608 GO:0004674 Cysteine-rich receptor-like protein kinase 2 (Cysteine-rich RLK2)	Precursor (similar to)
Rh_FV0G00280.m.1:1-1608 GO:0005886 Cysteine-rich receptor-like protein kinase 2 (Cysteine-rich RLK2)	Precursor (similar to)
Rh_FV0G00280.m.1:1-1608 GO:0006468 Cysteine-rich receptor-like protein kinase 2 (Cysteine-rich RLK2)	Precursor (similar to)
Rh_FV0G00280.m.1:1-1608 GO:0010193 Cysteine-rich receptor-like protein kinase 2 (Cysteine-rich RLK2)	Precursor (similar to)
Rh_FV0G00280.m.1:1-1608 GO:0016301 Cysteine-rich receptor-like protein kinase 2 (Cysteine-rich RLK2)	Precursor (similar to)
Rh_FV0G00290.m.1:1-747 GO:0008168 Menaquinone biosynthesis methyltransferase ubiE (similar to)
Rh_FV0G00300.m.1:1-966 GO:0003700 Homeobox protein knotted-1-like 6 (similar to)
Rh_FV0G00300.m.1:1-966 GO:0005634 Homeobox protein knotted-1-like 6 (similar to)
Rh_FV0G00300.m.1:1-966 GO:0006355 Homeobox protein knotted-1-like 6 (similar to)
Rh_FV0G00300.m.1:1-966 GO:0043565 Homeobox protein knotted-1-like 6 (similar to)
Rh_FV0G00310.m.1:1-468 GO:0004437 Type I inositol-1	4	5-trisphosphate 5-phosphatase CVP2 (similar to)
Rh_FV0G00310.m.1:1-468 GO:0016787 Type I inositol-1	4	5-trisphosphate 5-phosphatase CVP2 (similar to)
Rh_FV0G00320.m.1:1-1806 GO:0005739 Protein regulator of cytokinesis 1 (probable)
Rh_FV0G00320.m.1:1-1806 GO:0008017 Protein regulator of cytokinesis 1 (probable)
Rh_FV0G00320.m.1:1-1806 GO:0009536 Protein regulator of cytokinesis 1 (probable)
Rh_FV0G00320.m.1:1-1806 GO:0051322 Protein regulator of cytokinesis 1 (probable)
Rh_FV0G00320.m.2:1-984 GO:0005739 Protein regulator of cytokinesis 1 (probable)
Rh_FV0G00320.m.2:1-984 GO:0008017 Protein regulator of cytokinesis 1 (probable)
Rh_FV0G00320.m.2:1-984 GO:0009536 Protein regulator of cytokinesis 1 (probable)
Rh_FV0G00320.m.2:1-984 GO:0051322 Protein regulator of cytokinesis 1 (probable)
Rh_FV0G00350.m.1:1-1344 GO:0005488 Putative clathrin assembly protein At1g25240 (probable)
Rh_FV0G00350.m.1:1-1344 GO:0005545 Putative clathrin assembly protein At1g25240 (probable)
Rh_FV0G00350.m.1:1-1344 GO:0030118 Putative clathrin assembly protein At1g25240 (probable)
Rh_FV0G00350.m.1:1-1344 GO:0030276 Putative clathrin assembly protein At1g25240 (probable)
Rh_FV0G00350.m.1:1-1344 GO:0048268 Putative clathrin assembly protein At1g25240 (probable)
Rh_FV0G00380.m.1:1-384 GO:0003676 Lysosomal beta glucosidase	Precursor (probable)
Rh_FV0G00380.m.1:1-384 GO:0004553 Lysosomal beta glucosidase	Precursor (probable)
Rh_FV0G00380.m.1:1-384 GO:0005622 Lysosomal beta glucosidase	Precursor (probable)
Rh_FV0G00380.m.1:1-384 GO:0005975 Lysosomal beta glucosidase	Precursor (probable)
Rh_FV0G00380.m.2:1-1914 GO:0003676 Lysosomal beta glucosidase	Precursor (probable)
Rh_FV0G00380.m.2:1-1914 GO:0004553 Lysosomal beta glucosidase	Precursor (probable)
Rh_FV0G00380.m.2:1-1914 GO:0005622 Lysosomal beta glucosidase	Precursor (probable)
Rh_FV0G00380.m.2:1-1914 GO:0005975 Lysosomal beta glucosidase	Precursor (probable)
Rh_FV0G00410.m.1:1-441 GO:0004497 Cytochrome P450 716B2 (probable)
Rh_FV0G00410.m.1:1-441 GO:0009055 Cytochrome P450 716B2 (probable)
Rh_FV0G00410.m.1:1-441 GO:0020037 Cytochrome P450 716B2 (probable)
Rh_FV0G00410.m.1:1-441 GO:0055114 Cytochrome P450 716B2 (probable)
Rh_FV0G00500.m.1:1-870 GO:0016491 Fruit protein pKIWI502 (similar to)
Rh_FV0G00500.m.1:1-870 GO:0055114 Fruit protein pKIWI502 (similar to)
Rh_FV0G00510.m.1:1-1614 GO:0000166 ATP synthase subunit beta	mitochondrial	Precursor (putative)
Rh_FV0G00510.m.1:1-1614 GO:0000275 ATP synthase subunit beta	mitochondrial	Precursor (putative)
Rh_FV0G00510.m.1:1-1614 GO:0008553 ATP synthase subunit beta	mitochondrial	Precursor (putative)
Rh_FV0G00510.m.1:1-1614 GO:0015986 ATP synthase subunit beta	mitochondrial	Precursor (putative)
Rh_FV0G00510.m.3:1-1677 GO:0000166 ATP synthase subunit beta	mitochondrial	Precursor (putative)
Rh_FV0G00510.m.3:1-1677 GO:0000275 ATP synthase subunit beta	mitochondrial	Precursor (putative)
Rh_FV0G00510.m.3:1-1677 GO:0008553 ATP synthase subunit beta	mitochondrial	Precursor (putative)
Rh_FV0G00510.m.3:1-1677 GO:0015986 ATP synthase subunit beta	mitochondrial	Precursor (putative)
Rh_FV0G00510.m.5:1-1662 GO:0000166 ATP synthase subunit beta	mitochondrial	Precursor (putative)
Rh_FV0G00510.m.5:1-1662 GO:0000275 ATP synthase subunit beta	mitochondrial	Precursor (putative)
Rh_FV0G00510.m.5:1-1662 GO:0008553 ATP synthase subunit beta	mitochondrial	Precursor (putative)
Rh_FV0G00510.m.5:1-1662 GO:0015986 ATP synthase subunit beta	mitochondrial	Precursor (putative)
Rh_FV0G00550.m.1:1-360 GO:0005634 Probable histone chaperone ASF1A (Anti-silencing function 1a protein) (putative)
Rh_FV0G00550.m.1:1-360 GO:0006333 Probable histone chaperone ASF1A (Anti-silencing function 1a protein) (putative)
Rh_FV0G00560.Contig1:1-741 GO:0015238 Protein TRANSPARENT TESTA 12 (probable)
Rh_FV0G00560.Contig1:1-741 GO:0015297 Protein TRANSPARENT TESTA 12 (probable)
Rh_FV0G00560.Contig1:1-741 GO:0016020 Protein TRANSPARENT TESTA 12 (probable)
Rh_FV0G00560.Contig1:1-741 GO:0055085 Protein TRANSPARENT TESTA 12 (probable)
Rh_FV0G00560.m.1:1-1470 GO:0015238 Protein TRANSPARENT TESTA 12 (probable)
Rh_FV0G00560.m.1:1-1470 GO:0015297 Protein TRANSPARENT TESTA 12 (probable)
Rh_FV0G00560.m.1:1-1470 GO:0016020 Protein TRANSPARENT TESTA 12 (probable)
Rh_FV0G00560.m.1:1-1470 GO:0055085 Protein TRANSPARENT TESTA 12 (probable)
Rh_FV0G00570.m.1:1-2211 GO:0003700 TGACG-sequence-specific DNA-binding protein TGA-1B (TGA1b) (probable)
Rh_FV0G00570.m.1:1-2211 GO:0006355 TGACG-sequence-specific DNA-binding protein TGA-1B (TGA1b) (probable)
Rh_FV0G00570.m.1:1-2211 GO:0043565 TGACG-sequence-specific DNA-binding protein TGA-1B (TGA1b) (probable)
Rh_FV0G00570.m.1:1-2211 GO:0046983 TGACG-sequence-specific DNA-binding protein TGA-1B (TGA1b) (probable)
Rh_FV0G00590.m.1:1-630 GO:0009507 Protein TRANSPARENT TESTA 12 (probable)
Rh_FV0G00590.m.1:1-630 GO:0015238 Protein TRANSPARENT TESTA 12 (probable)
Rh_FV0G00590.m.1:1-630 GO:0015297 Protein TRANSPARENT TESTA 12 (probable)
Rh_FV0G00590.m.1:1-630 GO:0016020 Protein TRANSPARENT TESTA 12 (probable)
Rh_FV0G00590.m.1:1-630 GO:0055085 Protein TRANSPARENT TESTA 12 (probable)
Rh_FV0G00600.Contig1:1-1503 GO:0009507 Protein TRANSPARENT TESTA 12 (probable)
Rh_FV0G00600.Contig1:1-1503 GO:0015238 Protein TRANSPARENT TESTA 12 (probable)
Rh_FV0G00600.Contig1:1-1503 GO:0015297 Protein TRANSPARENT TESTA 12 (probable)
Rh_FV0G00600.Contig1:1-1503 GO:0016020 Protein TRANSPARENT TESTA 12 (probable)
Rh_FV0G00600.Contig1:1-1503 GO:0055085 Protein TRANSPARENT TESTA 12 (probable)
Rh_FV0G00600.Contig1:570-947 GO:0009507 Protein TRANSPARENT TESTA 12 (probable)
Rh_FV0G00600.Contig1:570-947 GO:0015238 Protein TRANSPARENT TESTA 12 (probable)
Rh_FV0G00600.Contig1:570-947 GO:0015297 Protein TRANSPARENT TESTA 12 (probable)
Rh_FV0G00600.Contig1:570-947 GO:0016020 Protein TRANSPARENT TESTA 12 (probable)
Rh_FV0G00600.Contig1:570-947 GO:0055085 Protein TRANSPARENT TESTA 12 (probable)
Rh_FV0G00600.m.1:1-1023 GO:0009507 Protein TRANSPARENT TESTA 12 (probable)
Rh_FV0G00600.m.1:1-1023 GO:0015238 Protein TRANSPARENT TESTA 12 (probable)
Rh_FV0G00600.m.1:1-1023 GO:0015297 Protein TRANSPARENT TESTA 12 (probable)
Rh_FV0G00600.m.1:1-1023 GO:0016020 Protein TRANSPARENT TESTA 12 (probable)
Rh_FV0G00600.m.1:1-1023 GO:0055085 Protein TRANSPARENT TESTA 12 (probable)
Rh_FV0G00600.m.7:1-336 GO:0009507 Protein TRANSPARENT TESTA 12 (probable)
Rh_FV0G00600.m.7:1-336 GO:0015238 Protein TRANSPARENT TESTA 12 (probable)
Rh_FV0G00600.m.7:1-336 GO:0015297 Protein TRANSPARENT TESTA 12 (probable)
Rh_FV0G00600.m.7:1-336 GO:0016020 Protein TRANSPARENT TESTA 12 (probable)
Rh_FV0G00600.m.7:1-336 GO:0055085 Protein TRANSPARENT TESTA 12 (probable)
Rh_FV0G00610.Contig1:2-1300 GO:0015238 Protein TRANSPARENT TESTA 12 (probable)
Rh_FV0G00610.Contig1:2-1300 GO:0015297 Protein TRANSPARENT TESTA 12 (probable)
Rh_FV0G00610.Contig1:2-1300 GO:0016020 Protein TRANSPARENT TESTA 12 (probable)
Rh_FV0G00610.Contig1:2-1300 GO:0055085 Protein TRANSPARENT TESTA 12 (probable)
Rh_FV0G00610.m.1:1-1074 GO:0015238 Protein TRANSPARENT TESTA 12 (probable)
Rh_FV0G00610.m.1:1-1074 GO:0015297 Protein TRANSPARENT TESTA 12 (probable)
Rh_FV0G00610.m.1:1-1074 GO:0016020 Protein TRANSPARENT TESTA 12 (probable)
Rh_FV0G00610.m.1:1-1074 GO:0055085 Protein TRANSPARENT TESTA 12 (probable)
Rh_FV0G00610.m.2:1-1047 GO:0015238 Protein TRANSPARENT TESTA 12 (probable)
Rh_FV0G00610.m.2:1-1047 GO:0015297 Protein TRANSPARENT TESTA 12 (probable)
Rh_FV0G00610.m.2:1-1047 GO:0016020 Protein TRANSPARENT TESTA 12 (probable)
Rh_FV0G00610.m.2:1-1047 GO:0055085 Protein TRANSPARENT TESTA 12 (probable)
Rh_FV0G00630.m.1:1-711 GO:0000808 Origin recognition complex subunit 4 (probable)
Rh_FV0G00630.m.1:1-711 GO:0003677 Origin recognition complex subunit 4 (probable)
Rh_FV0G00630.m.1:1-711 GO:0005515 Origin recognition complex subunit 4 (probable)
Rh_FV0G00630.m.1:1-711 GO:0005634 Origin recognition complex subunit 4 (probable)
Rh_FV0G00630.m.1:1-711 GO:0006260 Origin recognition complex subunit 4 (probable)
Rh_FV0G00660.Contig1:1-2085 GO:0003676 Probable ATP-dependent RNA helicase DHX36
Rh_FV0G00660.Contig1:1-2085 GO:0003725 Probable ATP-dependent RNA helicase DHX36
Rh_FV0G00660.Contig1:1-2085 GO:0004386 Probable ATP-dependent RNA helicase DHX36
Rh_FV0G00660.Contig1:1-2085 GO:0005524 Probable ATP-dependent RNA helicase DHX36
Rh_FV0G00660.Contig1:1-2085 GO:0005622 Probable ATP-dependent RNA helicase DHX36
Rh_FV0G00660.Contig1:1-2085 GO:0008026 Probable ATP-dependent RNA helicase DHX36
Rh_FV0G00660.m.1:1-1161 GO:0003676 Probable ATP-dependent RNA helicase DHX36
Rh_FV0G00660.m.1:1-1161 GO:0003725 Probable ATP-dependent RNA helicase DHX36
Rh_FV0G00660.m.1:1-1161 GO:0004386 Probable ATP-dependent RNA helicase DHX36
Rh_FV0G00660.m.1:1-1161 GO:0005524 Probable ATP-dependent RNA helicase DHX36
Rh_FV0G00660.m.1:1-1161 GO:0005622 Probable ATP-dependent RNA helicase DHX36
Rh_FV0G00660.m.1:1-1161 GO:0008026 Probable ATP-dependent RNA helicase DHX36
Rh_FV0G00660.m.3:1-1281 GO:0003676 Probable ATP-dependent RNA helicase DHX36
Rh_FV0G00660.m.3:1-1281 GO:0003725 Probable ATP-dependent RNA helicase DHX36
Rh_FV0G00660.m.3:1-1281 GO:0004386 Probable ATP-dependent RNA helicase DHX36
Rh_FV0G00660.m.3:1-1281 GO:0005524 Probable ATP-dependent RNA helicase DHX36
Rh_FV0G00660.m.3:1-1281 GO:0005622 Probable ATP-dependent RNA helicase DHX36
Rh_FV0G00660.m.3:1-1281 GO:0008026 Probable ATP-dependent RNA helicase DHX36
Rh_FV0G00670.Contig1:1-1341 GO:0003824 Probable fructose-bisphosphate aldolase 3	chloroplastic	Precursor (similar to)
Rh_FV0G00670.Contig1:1-1341 GO:0006096 Probable fructose-bisphosphate aldolase 3	chloroplastic	Precursor (similar to)
Rh_FV0G00670.m.6:1-813 GO:0003824 Probable fructose-bisphosphate aldolase 3	chloroplastic	Precursor (similar to)
Rh_FV0G00670.m.6:1-813 GO:0006096 Probable fructose-bisphosphate aldolase 3	chloroplastic	Precursor (similar to)
Rh_FV0G00670.m.7:1-456 GO:0003824 Probable fructose-bisphosphate aldolase 3	chloroplastic	Precursor (similar to)
Rh_FV0G00670.m.7:1-456 GO:0006096 Probable fructose-bisphosphate aldolase 3	chloroplastic	Precursor (similar to)
Rh_FV0G00700.Contig1:1-1239 GO:0005506 Uncharacterized PKHD-type hydroxylase At1g22950 (similar to)
Rh_FV0G00700.Contig1:1-1239 GO:0016705 Uncharacterized PKHD-type hydroxylase At1g22950 (similar to)
Rh_FV0G00700.Contig1:1-1239 GO:0055114 Uncharacterized PKHD-type hydroxylase At1g22950 (similar to)
Rh_FV0G00710.m.1:1-507 GO:0005515 RING-H2 zinc finger protein RHA2a (similar to)
Rh_FV0G00740.Contig1:1-453 GO:0003676 Zinc finger CCCH domain-containing protein 15 (AtC3H15) (probable)
Rh_FV0G00740.Contig1:1-453 GO:0005622 Zinc finger CCCH domain-containing protein 15 (AtC3H15) (probable)
Rh_FV0G00740.Contig2:1-1056 GO:0003676 Zinc finger CCCH domain-containing protein 15 (AtC3H15) (probable)
Rh_FV0G00740.Contig2:1-1056 GO:0005622 Zinc finger CCCH domain-containing protein 15 (AtC3H15) (probable)
Rh_FV0G00740.Contig3:1-315 GO:0003676 Zinc finger CCCH domain-containing protein 15 (AtC3H15) (probable)
Rh_FV0G00740.Contig3:1-315 GO:0005622 Zinc finger CCCH domain-containing protein 15 (AtC3H15) (probable)
Rh_FV0G00740.m.1:1-348 GO:0003676 Zinc finger CCCH domain-containing protein 15 (AtC3H15) (probable)
Rh_FV0G00740.m.1:1-348 GO:0005622 Zinc finger CCCH domain-containing protein 15 (AtC3H15) (probable)
Rh_FV0G00740.m.5:1-354 GO:0003676 Zinc finger CCCH domain-containing protein 15 (AtC3H15) (probable)
Rh_FV0G00740.m.5:1-354 GO:0005622 Zinc finger CCCH domain-containing protein 15 (AtC3H15) (probable)
Rh_FV0G00740.m.7:1-528 GO:0003676 Zinc finger CCCH domain-containing protein 15 (AtC3H15) (probable)
Rh_FV0G00740.m.7:1-528 GO:0005622 Zinc finger CCCH domain-containing protein 15 (AtC3H15) (probable)
Rh_FV0G00740.m.9:1-495 GO:0003676 Zinc finger CCCH domain-containing protein 15 (AtC3H15) (probable)
Rh_FV0G00740.m.9:1-495 GO:0005622 Zinc finger CCCH domain-containing protein 15 (AtC3H15) (probable)
Rh_FV0G00750.Contig1:156-833 GO:0005622 Putative zinc finger protein At1g68190 (probable)
Rh_FV0G00750.Contig2:59-1474 GO:0005622 Putative zinc finger protein At1g68190 (probable)
Rh_FV0G00770.m.1:1-1578 GO:0005313 hypothetical protein
Rh_FV0G00770.m.1:1-1578 GO:0006865 hypothetical protein
Rh_FV0G00770.m.1:1-1578 GO:0015171 hypothetical protein
Rh_FV0G00770.m.1:1-1578 GO:0015181 hypothetical protein
Rh_FV0G00770.m.1:1-1578 GO:0015189 hypothetical protein
Rh_FV0G00770.m.1:1-1578 GO:0016021 hypothetical protein
Rh_FV0G00770.m.1:1-1578 GO:0055085 hypothetical protein
Rh_FV0G00880.m.1:1-954 GO:0003824 Lipid phosphate phosphatase 2 (AtLPP2) (putative)
Rh_FV0G00880.m.1:1-954 GO:0016020 Lipid phosphate phosphatase 2 (AtLPP2) (putative)
Rh_FV0G00920.m.2:1-2136 GO:0005634 Integrator complex subunit 6 homolog (probable)
Rh_FV0G00920.m.2:1-2136 GO:0005829 Integrator complex subunit 6 homolog (probable)
Rh_FV0G00930.m.1:1-2580 GO:0000166 Probable elongator complex protein 2 (ELP2)
Rh_FV0G00990.m.1:1-1575 GO:0046983 Auxin-responsive protein IAA32 (similar to)
Rh_FV0G01000.m.1:1-2301 GO:0004674 Probable LRR receptor-like serine/threonine-protein kinase At4g37250	Precursor
Rh_FV0G01000.m.1:1-2301 GO:0005515 Probable LRR receptor-like serine/threonine-protein kinase At4g37250	Precursor
Rh_FV0G01000.m.1:1-2301 GO:0005886 Probable LRR receptor-like serine/threonine-protein kinase At4g37250	Precursor
Rh_FV0G01000.m.1:1-2301 GO:0006468 Probable LRR receptor-like serine/threonine-protein kinase At4g37250	Precursor
Rh_FV0G01000.m.1:1-2301 GO:0007169 Probable LRR receptor-like serine/threonine-protein kinase At4g37250	Precursor
Rh_FV0G01000.m.1:1-2301 GO:0009505 Probable LRR receptor-like serine/threonine-protein kinase At4g37250	Precursor
Rh_FV0G01000.m.1:1-2301 GO:0009570 Probable LRR receptor-like serine/threonine-protein kinase At4g37250	Precursor
Rh_FV0G01010.Contig1:1-1266 GO:0009058 Probable nicotinate-nucleotide adenylyltransferase (NaMN adenylyltransferase)
Rh_FV0G01010.Contig1:1-1266 GO:0009941 Probable nicotinate-nucleotide adenylyltransferase (NaMN adenylyltransferase)
Rh_FV0G01010.Contig1:1-1266 GO:0016779 Probable nicotinate-nucleotide adenylyltransferase (NaMN adenylyltransferase)
Rh_FV0G01040.m.1:1-609 GO:0005886 Dihydrodipicolinate reductase (DHPR) (probable)
Rh_FV0G01070.m.1:1-1269 GO:0006541 Putative glutamine amidotransferase-like protein RP404 (probable)
Rh_FV0G01070.m.1:1-1269 GO:0016787 Putative glutamine amidotransferase-like protein RP404 (probable)
Rh_FV0G01100.m.1:1-1182 GO:0004674 Probable serine/threonine-protein kinase At1g18390	Precursor
Rh_FV0G01100.m.1:1-1182 GO:0005886 Probable serine/threonine-protein kinase At1g18390	Precursor
Rh_FV0G01100.m.1:1-1182 GO:0006468 Probable serine/threonine-protein kinase At1g18390	Precursor
Rh_FV0G01100.m.1:1-1182 GO:0016301 Probable serine/threonine-protein kinase At1g18390	Precursor
Rh_FV0G01100.m.2:1-474 GO:0004674 Probable serine/threonine-protein kinase At1g18390	Precursor
Rh_FV0G01100.m.2:1-474 GO:0005886 Probable serine/threonine-protein kinase At1g18390	Precursor
Rh_FV0G01100.m.2:1-474 GO:0006468 Probable serine/threonine-protein kinase At1g18390	Precursor
Rh_FV0G01100.m.2:1-474 GO:0016301 Probable serine/threonine-protein kinase At1g18390	Precursor
Rh_FV0G01100.m.3:1-1986 GO:0004674 Probable serine/threonine-protein kinase At1g18390	Precursor
Rh_FV0G01100.m.3:1-1986 GO:0005886 Probable serine/threonine-protein kinase At1g18390	Precursor
Rh_FV0G01100.m.3:1-1986 GO:0006468 Probable serine/threonine-protein kinase At1g18390	Precursor
Rh_FV0G01100.m.3:1-1986 GO:0016301 Probable serine/threonine-protein kinase At1g18390	Precursor
Rh_FV0G01100.m.4:1-309 GO:0004674 Probable serine/threonine-protein kinase At1g18390	Precursor
Rh_FV0G01100.m.4:1-309 GO:0005886 Probable serine/threonine-protein kinase At1g18390	Precursor
Rh_FV0G01100.m.4:1-309 GO:0006468 Probable serine/threonine-protein kinase At1g18390	Precursor
Rh_FV0G01100.m.4:1-309 GO:0016301 Probable serine/threonine-protein kinase At1g18390	Precursor
Rh_FV0G01130.Contig1:1-1107 GO:0005488 Mitochondrial substrate carrier family protein W (probable)
Rh_FV0G01130.Contig1:1-1107 GO:0005743 Mitochondrial substrate carrier family protein W (probable)
Rh_FV0G01130.Contig1:1-1107 GO:0006839 Mitochondrial substrate carrier family protein W (probable)
Rh_FV0G01130.Contig1:1-1107 GO:0055085 Mitochondrial substrate carrier family protein W (probable)
Rh_FV0G01150.Contig1:1-1290 GO:0003824 Probable protein phosphatase 2C 15 (AtPP2C15) (similar to)
Rh_FV0G01150.Contig1:1-1290 GO:0004722 Probable protein phosphatase 2C 15 (AtPP2C15) (similar to)
Rh_FV0G01230.Contig1:44-904 GO:0004674 Probable inactive receptor kinase At3g08680	Precursor
Rh_FV0G01230.Contig1:44-904 GO:0005515 Probable inactive receptor kinase At3g08680	Precursor
Rh_FV0G01230.Contig1:44-904 GO:0006468 Probable inactive receptor kinase At3g08680	Precursor
Rh_FV0G01230.Contig1:44-904 GO:0007169 Probable inactive receptor kinase At3g08680	Precursor
Rh_FV0G01230.m.4:1-843 GO:0004674 Probable inactive receptor kinase At3g08680	Precursor
Rh_FV0G01230.m.4:1-843 GO:0005515 Probable inactive receptor kinase At3g08680	Precursor
Rh_FV0G01230.m.4:1-843 GO:0006468 Probable inactive receptor kinase At3g08680	Precursor
Rh_FV0G01230.m.4:1-843 GO:0007169 Probable inactive receptor kinase At3g08680	Precursor
Rh_FV0G01240.m.1:1-1017 GO:0008375 hypothetical protein
Rh_FV0G01240.m.1:1-1017 GO:0016020 hypothetical protein
Rh_FV0G01250.m.1:1-1224 GO:0008375 3-phosphoshikimate 1-carboxyvinyltransferase (EPSP synthase) (probable)
Rh_FV0G01250.m.1:1-1224 GO:0016020 3-phosphoshikimate 1-carboxyvinyltransferase (EPSP synthase) (probable)
Rh_FV0G01260.Contig1:1-1713 GO:0003824 Beta-lactamase-like protein 2 (probable)
Rh_FV0G01260.Contig1:1-1713 GO:0008152 Beta-lactamase-like protein 2 (probable)
Rh_FV0G01260.Contig1:1-1713 GO:0008375 Beta-lactamase-like protein 2 (probable)
Rh_FV0G01260.Contig1:1-1713 GO:0016020 Beta-lactamase-like protein 2 (probable)
Rh_FV0G01260.Contig1:1-1713 GO:0016787 Beta-lactamase-like protein 2 (probable)
Rh_FV0G01270.Contig1:1-447 GO:0006457 Chaperone protein dnaJ 15 (AtJ15) (similar to)
Rh_FV0G01270.Contig1:1-447 GO:0031072 Chaperone protein dnaJ 15 (AtJ15) (similar to)
Rh_FV0G01270.Contig1:237-1487 GO:0006457 Chaperone protein dnaJ 15 (AtJ15) (similar to)
Rh_FV0G01270.Contig1:237-1487 GO:0031072 Chaperone protein dnaJ 15 (AtJ15) (similar to)
Rh_FV0G01300.Contig1:1115-1474 GO:0005524 Cysteinyl-tRNA synthetase (CysRS) (probable)
Rh_FV0G01300.Contig1:1115-1474 GO:0005737 Cysteinyl-tRNA synthetase (CysRS) (probable)
Rh_FV0G01300.Contig1:1115-1474 GO:0006423 Cysteinyl-tRNA synthetase (CysRS) (probable)
Rh_FV0G01300.Contig1:1115-1474 GO:0046686 Cysteinyl-tRNA synthetase (CysRS) (probable)
Rh_FV0G01300.Contig1:1-1230 GO:0005524 Cysteinyl-tRNA synthetase (CysRS) (probable)
Rh_FV0G01300.Contig1:1-1230 GO:0005737 Cysteinyl-tRNA synthetase (CysRS) (probable)
Rh_FV0G01300.Contig1:1-1230 GO:0006423 Cysteinyl-tRNA synthetase (CysRS) (probable)
Rh_FV0G01300.Contig1:1-1230 GO:0046686 Cysteinyl-tRNA synthetase (CysRS) (probable)
Rh_FV0G01300.m.3:1-303 GO:0005524 Cysteinyl-tRNA synthetase (CysRS) (probable)
Rh_FV0G01300.m.3:1-303 GO:0005737 Cysteinyl-tRNA synthetase (CysRS) (probable)
Rh_FV0G01300.m.3:1-303 GO:0006423 Cysteinyl-tRNA synthetase (CysRS) (probable)
Rh_FV0G01300.m.3:1-303 GO:0046686 Cysteinyl-tRNA synthetase (CysRS) (probable)
Rh_FV0G01340.Contig1:71-2458 GO:0000166 Glutaminyl-tRNA synthetase (GlnRS) (similar to)
Rh_FV0G01340.Contig1:71-2458 GO:0004812 Glutaminyl-tRNA synthetase (GlnRS) (similar to)
Rh_FV0G01340.Contig1:71-2458 GO:0005737 Glutaminyl-tRNA synthetase (GlnRS) (similar to)
Rh_FV0G01340.Contig1:71-2458 GO:0005975 Glutaminyl-tRNA synthetase (GlnRS) (similar to)
Rh_FV0G01340.Contig1:71-2458 GO:0006425 Glutaminyl-tRNA synthetase (GlnRS) (similar to)
Rh_FV0G01340.Contig2:1-1320 GO:0000166 Glutaminyl-tRNA synthetase (GlnRS) (similar to)
Rh_FV0G01340.Contig2:1-1320 GO:0004812 Glutaminyl-tRNA synthetase (GlnRS) (similar to)
Rh_FV0G01340.Contig2:1-1320 GO:0005737 Glutaminyl-tRNA synthetase (GlnRS) (similar to)
Rh_FV0G01340.Contig2:1-1320 GO:0005975 Glutaminyl-tRNA synthetase (GlnRS) (similar to)
Rh_FV0G01340.Contig2:1-1320 GO:0006425 Glutaminyl-tRNA synthetase (GlnRS) (similar to)
Rh_FV0G01360.m.1:1-900 GO:0003677 Transcription factor MYB21 (AtMYB21) (similar to)
Rh_FV0G01360.m.1:1-900 GO:0003700 Transcription factor MYB21 (AtMYB21) (similar to)
Rh_FV0G01360.m.1:1-900 GO:0005634 Transcription factor MYB21 (AtMYB21) (similar to)
Rh_FV0G01360.m.1:1-900 GO:0006355 Transcription factor MYB21 (AtMYB21) (similar to)
Rh_FV0G01360.m.1:1-900 GO:0009686 Transcription factor MYB21 (AtMYB21) (similar to)
Rh_FV0G01360.m.1:1-900 GO:0009751 Transcription factor MYB21 (AtMYB21) (similar to)
Rh_FV0G01360.m.1:1-900 GO:0016036 Transcription factor MYB21 (AtMYB21) (similar to)
Rh_FV0G01360.m.1:1-900 GO:0045449 Transcription factor MYB21 (AtMYB21) (similar to)
Rh_FV0G01370.Contig1:1-720 GO:0003700 Transcription factor bHLH75 (bHLH 75) (similar to)
Rh_FV0G01370.Contig1:1-720 GO:0005634 Transcription factor bHLH75 (bHLH 75) (similar to)
Rh_FV0G01370.Contig1:1-720 GO:0030528 Transcription factor bHLH75 (bHLH 75) (similar to)
Rh_FV0G01370.Contig1:1-720 GO:0045449 Transcription factor bHLH75 (bHLH 75) (similar to)
Rh_FV0G01450.m.1:1-525 GO:0006950 Universal stress protein A-like protein (probable)
Rh_FV0G01500.m.1:1-300 GO:0004674 Probable LRR receptor-like serine/threonine-protein kinase At3g47570	Precursor
Rh_FV0G01500.m.1:1-300 GO:0006468 Probable LRR receptor-like serine/threonine-protein kinase At3g47570	Precursor
Rh_FV0G01550.m.1:1-330 GO:0003700 Zinc finger protein 6 (similar to)
Rh_FV0G01550.m.1:1-330 GO:0005622 Zinc finger protein 6 (similar to)
Rh_FV0G01550.m.1:1-330 GO:0005634 Zinc finger protein 6 (similar to)
Rh_FV0G01550.m.1:1-330 GO:0009965 Zinc finger protein 6 (similar to)
Rh_FV0G01550.m.1:1-330 GO:0010093 Zinc finger protein 6 (similar to)
Rh_FV0G01550.m.1:1-330 GO:0048440 Zinc finger protein 6 (similar to)
Rh_FV0G01550.m.1:1-330 GO:0048653 Zinc finger protein 6 (similar to)
Rh_FV0G01560.m.1:1-483 GO:0000311 50S ribosomal protein L15	chloroplastic	Precursor (similar to)
Rh_FV0G01560.m.1:1-483 GO:0006412 50S ribosomal protein L15	chloroplastic	Precursor (similar to)
Rh_FV0G01560.m.1:1-483 GO:0009570 50S ribosomal protein L15	chloroplastic	Precursor (similar to)
Rh_FV0G01560.m.1:1-483 GO:0015934 50S ribosomal protein L15	chloroplastic	Precursor (similar to)
Rh_FV0G01660.m.1:1-1356 GO:0005622 Zinc finger protein CONSTANS-LIKE 16 (probable)
Rh_FV0G01690.Contig1:2-1195 GO:0009086 Homocysteine S-methyltransferase 1 (SMM:Hcy S-methyltransferase 1) (putative)
Rh_FV0G01700.m.1:1-1497 GO:0000038 3-ketoacyl-CoA synthase 6 (KCS-6) (putative)
Rh_FV0G01700.m.1:1-1497 GO:0005783 3-ketoacyl-CoA synthase 6 (KCS-6) (putative)
Rh_FV0G01700.m.1:1-1497 GO:0006633 3-ketoacyl-CoA synthase 6 (KCS-6) (putative)
Rh_FV0G01700.m.1:1-1497 GO:0006970 3-ketoacyl-CoA synthase 6 (KCS-6) (putative)
Rh_FV0G01700.m.1:1-1497 GO:0009409 3-ketoacyl-CoA synthase 6 (KCS-6) (putative)
Rh_FV0G01700.m.1:1-1497 GO:0009416 3-ketoacyl-CoA synthase 6 (KCS-6) (putative)
Rh_FV0G01700.m.1:1-1497 GO:0009826 3-ketoacyl-CoA synthase 6 (KCS-6) (putative)
Rh_FV0G01700.m.1:1-1497 GO:0016020 3-ketoacyl-CoA synthase 6 (KCS-6) (putative)
Rh_FV0G01700.m.1:1-1497 GO:0016747 3-ketoacyl-CoA synthase 6 (KCS-6) (putative)
Rh_FV0G01700.m.1:1-1497 GO:0042335 3-ketoacyl-CoA synthase 6 (KCS-6) (putative)
Rh_FV0G01700.m.1:1-1497 GO:0048868 3-ketoacyl-CoA synthase 6 (KCS-6) (putative)
Rh_FV0G01710.Contig1:1-960 GO:0003824 Dihydroflavonol-4-reductase (DFR) (probable)
Rh_FV0G01710.Contig1:1-960 GO:0016491 Dihydroflavonol-4-reductase (DFR) (probable)
Rh_FV0G01710.Contig1:1-960 GO:0044237 Dihydroflavonol-4-reductase (DFR) (probable)
Rh_FV0G01710.Contig1:1-960 GO:0050662 Dihydroflavonol-4-reductase (DFR) (probable)
Rh_FV0G01750.m.1:1-1044 GO:0003700 Ethylene-responsive transcription factor ERF118 (probable)
Rh_FV0G01750.m.1:1-1044 GO:0005634 Ethylene-responsive transcription factor ERF118 (probable)
Rh_FV0G01750.m.1:1-1044 GO:0006355 Ethylene-responsive transcription factor ERF118 (probable)
Rh_FV0G01780.m.1:1-2781 GO:0004553 Alpha-xylosidase	Precursor (similar to)
Rh_FV0G01780.m.1:1-2781 GO:0005975 Alpha-xylosidase	Precursor (similar to)
Rh_FV0G01780.m.1:1-2781 GO:0009505 Alpha-xylosidase	Precursor (similar to)
Rh_FV0G01780.m.1:1-2781 GO:0009507 Alpha-xylosidase	Precursor (similar to)
Rh_FV0G01780.m.1:1-2781 GO:0045493 Alpha-xylosidase	Precursor (similar to)
Rh_FV0G01780.m.1:1-2781 GO:0046686 Alpha-xylosidase	Precursor (similar to)
Rh_FV0G01780.m.2:1-324 GO:0004553 Alpha-xylosidase	Precursor (similar to)
Rh_FV0G01780.m.2:1-324 GO:0005975 Alpha-xylosidase	Precursor (similar to)
Rh_FV0G01780.m.2:1-324 GO:0009505 Alpha-xylosidase	Precursor (similar to)
Rh_FV0G01780.m.2:1-324 GO:0009507 Alpha-xylosidase	Precursor (similar to)
Rh_FV0G01780.m.2:1-324 GO:0045493 Alpha-xylosidase	Precursor (similar to)
Rh_FV0G01780.m.2:1-324 GO:0046686 Alpha-xylosidase	Precursor (similar to)
Rh_FV0G01810.m.3:1-1164 GO:0003684 Putative DNA repair protein RAD23-3 (AtRAD23-3) (similar to)
Rh_FV0G01810.m.3:1-1164 GO:0005634 Putative DNA repair protein RAD23-3 (AtRAD23-3) (similar to)
Rh_FV0G01810.m.3:1-1164 GO:0006289 Putative DNA repair protein RAD23-3 (AtRAD23-3) (similar to)
Rh_FV0G01810.m.3:1-1164 GO:0043130 Putative DNA repair protein RAD23-3 (AtRAD23-3) (similar to)
Rh_FV0G01810.m.3:1-1164 GO:0043161 Putative DNA repair protein RAD23-3 (AtRAD23-3) (similar to)
Rh_FV0G01810.m.4:1-1188 GO:0003684 Putative DNA repair protein RAD23-3 (AtRAD23-3) (similar to)
Rh_FV0G01810.m.4:1-1188 GO:0005634 Putative DNA repair protein RAD23-3 (AtRAD23-3) (similar to)
Rh_FV0G01810.m.4:1-1188 GO:0006289 Putative DNA repair protein RAD23-3 (AtRAD23-3) (similar to)
Rh_FV0G01810.m.4:1-1188 GO:0043130 Putative DNA repair protein RAD23-3 (AtRAD23-3) (similar to)
Rh_FV0G01810.m.4:1-1188 GO:0043161 Putative DNA repair protein RAD23-3 (AtRAD23-3) (similar to)
Rh_FV0G01820.m.1:1-1746 GO:0005215 Peptide transporter PTR1 (probable)
Rh_FV0G01820.m.1:1-1746 GO:0006857 Peptide transporter PTR1 (probable)
Rh_FV0G01820.m.1:1-1746 GO:0016020 Peptide transporter PTR1 (probable)
Rh_FV0G01820.m.2:1-954 GO:0005215 Peptide transporter PTR1 (probable)
Rh_FV0G01820.m.2:1-954 GO:0006857 Peptide transporter PTR1 (probable)
Rh_FV0G01820.m.2:1-954 GO:0016020 Peptide transporter PTR1 (probable)
Rh_FV0G01850.Contig1:2-1531 GO:0005515 Dihydrolipoyllysine-residue acetyltransferase component of pyruvate dehydrogenase complex (probable)
Rh_FV0G01850.Contig1:2-1531 GO:0006086 Dihydrolipoyllysine-residue acetyltransferase component of pyruvate dehydrogenase complex (probable)
Rh_FV0G01850.Contig1:2-1531 GO:0008152 Dihydrolipoyllysine-residue acetyltransferase component of pyruvate dehydrogenase complex (probable)
Rh_FV0G01850.Contig1:2-1531 GO:0008415 Dihydrolipoyllysine-residue acetyltransferase component of pyruvate dehydrogenase complex (probable)
Rh_FV0G01850.Contig1:2-1531 GO:0009570 Dihydrolipoyllysine-residue acetyltransferase component of pyruvate dehydrogenase complex (probable)
Rh_FV0G01850.Contig1:2-1531 GO:0009941 Dihydrolipoyllysine-residue acetyltransferase component of pyruvate dehydrogenase complex (probable)
Rh_FV0G01850.Contig1:2-1531 GO:0016020 Dihydrolipoyllysine-residue acetyltransferase component of pyruvate dehydrogenase complex (probable)
Rh_FV0G01850.Contig1:2-1531 GO:0022626 Dihydrolipoyllysine-residue acetyltransferase component of pyruvate dehydrogenase complex (probable)
Rh_FV0G01870.m.1:1-2076 GO:0003677 Protein winged eye (probable)
Rh_FV0G01870.m.1:1-2076 GO:0003723 Protein winged eye (probable)
Rh_FV0G01880.m.1:1-411 GO:0030001 Zinc finger protein 775 (probable)
Rh_FV0G01880.m.1:1-411 GO:0046872 Zinc finger protein 775 (probable)
Rh_FV0G01890.m.1:1-3087 GO:0004674 Serine/threonine-protein kinase PRP4 homolog (probable)
Rh_FV0G01890.m.1:1-3087 GO:0006468 Serine/threonine-protein kinase PRP4 homolog (probable)
Rh_FV0G01890.m.1:1-3087 GO:0006979 Serine/threonine-protein kinase PRP4 homolog (probable)
Rh_FV0G01890.m.4:1-1218 GO:0004674 Serine/threonine-protein kinase PRP4 homolog (probable)
Rh_FV0G01890.m.4:1-1218 GO:0006468 Serine/threonine-protein kinase PRP4 homolog (probable)
Rh_FV0G01890.m.4:1-1218 GO:0006979 Serine/threonine-protein kinase PRP4 homolog (probable)
Rh_FV0G01920.Contig1:101-1336 GO:0010044 hypothetical protein
Rh_FV0G01930.m.1:1-372 GO:0003723 Ribosomal RNA assembly protein mis3 (similar to)
Rh_FV0G01930.m.2:1-1155 GO:0003723 Ribosomal RNA assembly protein mis3 (similar to)
Rh_FV0G01930.m.3:1-543 GO:0003723 Ribosomal RNA assembly protein mis3 (similar to)
Rh_FV0G01960.m.1:1-1728 GO:0010044 Thermosome subunit alpha (probable)
Rh_FV0G01970.m.1:1-858 GO:0005488 Serine/threonine-protein phosphatase 2A 65 kDa regulatory subunit A beta isoform (PP2A	subunit A	beta isoform)
Rh_FV0G02020.m.1:1-1374 GO:0003700 Transcription factor HBP-1b(c1) (probable)
Rh_FV0G02020.m.1:1-1374 GO:0006355 Transcription factor HBP-1b(c1) (probable)
Rh_FV0G02020.m.1:1-1374 GO:0043565 Transcription factor HBP-1b(c1) (probable)
Rh_FV0G02020.m.1:1-1374 GO:0046983 Transcription factor HBP-1b(c1) (probable)
Rh_FV0G02020.m.2:1-1500 GO:0003700 Transcription factor HBP-1b(c1) (probable)
Rh_FV0G02020.m.2:1-1500 GO:0006355 Transcription factor HBP-1b(c1) (probable)
Rh_FV0G02020.m.2:1-1500 GO:0043565 Transcription factor HBP-1b(c1) (probable)
Rh_FV0G02020.m.2:1-1500 GO:0046983 Transcription factor HBP-1b(c1) (probable)
Rh_FV0G02030.Contig1:3-308 GO:0004190 Aspartic proteinase nepenthesin-1	Precursor (probable)
Rh_FV0G02030.Contig1:3-308 GO:0006508 Aspartic proteinase nepenthesin-1	Precursor (probable)
Rh_FV0G02030.m.1:1-879 GO:0004190 Aspartic proteinase nepenthesin-1	Precursor (probable)
Rh_FV0G02030.m.1:1-879 GO:0006508 Aspartic proteinase nepenthesin-1	Precursor (probable)
Rh_FV0G02050.Contig1:1-669 GO:0016020 Transmembrane protein 165 (probable)
Rh_FV0G02050.m.3:1-951 GO:0016020 Transmembrane protein 165 (probable)
Rh_FV0G02140.m.1:1-585 GO:0003676 BAHD acyltransferase At5g47980 (probable)
Rh_FV0G02140.m.1:1-585 GO:0008415 BAHD acyltransferase At5g47980 (probable)
Rh_FV0G02140.m.1:1-585 GO:0016747 BAHD acyltransferase At5g47980 (probable)
Rh_FV0G02150.m.1:1-1278 GO:0003824 Ornithine decarboxylase (ODC) (similar to)
Rh_FV0G02150.m.1:1-1278 GO:0006596 Ornithine decarboxylase (ODC) (similar to)
Rh_FV0G02150.m.2:1-525 GO:0003824 Ornithine decarboxylase (ODC) (similar to)
Rh_FV0G02150.m.2:1-525 GO:0006596 Ornithine decarboxylase (ODC) (similar to)
Rh_FV0G02170.m.1:1-696 GO:0005524 ABC transporter C family member 5 (ABC transporter ABCC.5) (probable)
Rh_FV0G02170.m.1:1-696 GO:0016887 ABC transporter C family member 5 (ABC transporter ABCC.5) (probable)
Rh_FV0G02170.m.2:1-441 GO:0005524 ABC transporter C family member 5 (ABC transporter ABCC.5) (probable)
Rh_FV0G02170.m.2:1-441 GO:0016887 ABC transporter C family member 5 (ABC transporter ABCC.5) (probable)
Rh_FV0G02220.m.1:1-504 GO:0003676 Putative ribonuclease H protein At1g65750 (probable)
Rh_FV0G02260.m.1:1-1317 GO:0006865 Lysine histidine transporter-like 6 (similar to)
Rh_FV0G02260.m.1:1-1317 GO:0015171 Lysine histidine transporter-like 6 (similar to)
Rh_FV0G02260.m.1:1-1317 GO:0016020 Lysine histidine transporter-like 6 (similar to)
Rh_FV0G02330.m.1:1-396 GO:0003700 Protein TRANSPARENT TESTA 1 (similar to)
Rh_FV0G02330.m.1:1-396 GO:0005622 Protein TRANSPARENT TESTA 1 (similar to)
Rh_FV0G02330.m.1:1-396 GO:0005634 Protein TRANSPARENT TESTA 1 (similar to)
Rh_FV0G02330.m.1:1-396 GO:0010087 Protein TRANSPARENT TESTA 1 (similar to)
Rh_FV0G02330.m.1:1-396 GO:0048364 Protein TRANSPARENT TESTA 1 (similar to)
Rh_FV0G02330.m.1:1-396 GO:0048367 Protein TRANSPARENT TESTA 1 (similar to)
Rh_FV0G02350.m.1:1-753 GO:0009507 Allene oxide cyclase 3	chloroplastic	Precursor (putative)
Rh_FV0G02350.m.1:1-753 GO:0016853 Allene oxide cyclase 3	chloroplastic	Precursor (putative)
Rh_FV0G02370.m.1:1-1230 GO:0003700 AP2/ERF and B3 domain-containing transcription repressor TEM1 (putative)
Rh_FV0G02370.m.1:1-1230 GO:0006355 AP2/ERF and B3 domain-containing transcription repressor TEM1 (putative)
Rh_FV0G02370.m.1:1-1230 GO:0009873 AP2/ERF and B3 domain-containing transcription repressor TEM1 (putative)
Rh_FV0G02370.m.1:1-1230 GO:0016564 AP2/ERF and B3 domain-containing transcription repressor TEM1 (putative)
Rh_FV0G02370.m.1:1-1230 GO:0048573 AP2/ERF and B3 domain-containing transcription repressor TEM1 (putative)
Rh_FV0G02390.Contig1:327-1421 GO:0016051 hypothetical protein
Rh_FV0G02390.Contig1:327-1421 GO:0016757 hypothetical protein
Rh_FV0G02390.Contig1:327-1421 GO:0016758 hypothetical protein
Rh_FV0G02400.Contig1:1-300 GO:0004672 Serine/threonine-protein kinase SNT7	chloroplastic	Precursor (putative)
Rh_FV0G02400.Contig1:1-300 GO:0004674 Serine/threonine-protein kinase SNT7	chloroplastic	Precursor (putative)
Rh_FV0G02400.Contig1:1-300 GO:0006468 Serine/threonine-protein kinase SNT7	chloroplastic	Precursor (putative)
Rh_FV0G02400.Contig1:1-300 GO:0007623 Serine/threonine-protein kinase SNT7	chloroplastic	Precursor (putative)
Rh_FV0G02400.Contig1:1-300 GO:0009507 Serine/threonine-protein kinase SNT7	chloroplastic	Precursor (putative)
Rh_FV0G02400.Contig1:1-300 GO:0042548 Serine/threonine-protein kinase SNT7	chloroplastic	Precursor (putative)
Rh_FV0G02400.Contig1:245-1981 GO:0004672 Serine/threonine-protein kinase SNT7	chloroplastic	Precursor (putative)
Rh_FV0G02400.Contig1:245-1981 GO:0004674 Serine/threonine-protein kinase SNT7	chloroplastic	Precursor (putative)
Rh_FV0G02400.Contig1:245-1981 GO:0006468 Serine/threonine-protein kinase SNT7	chloroplastic	Precursor (putative)
Rh_FV0G02400.Contig1:245-1981 GO:0007623 Serine/threonine-protein kinase SNT7	chloroplastic	Precursor (putative)
Rh_FV0G02400.Contig1:245-1981 GO:0009507 Serine/threonine-protein kinase SNT7	chloroplastic	Precursor (putative)
Rh_FV0G02400.Contig1:245-1981 GO:0042548 Serine/threonine-protein kinase SNT7	chloroplastic	Precursor (putative)
Rh_FV0G02410.m.1:1-1377 GO:0000077 NAC domain-containing protein 8 (ANAC008) (similar to)
Rh_FV0G02410.m.1:1-1377 GO:0003677 NAC domain-containing protein 8 (ANAC008) (similar to)
Rh_FV0G02410.m.1:1-1377 GO:0003700 NAC domain-containing protein 8 (ANAC008) (similar to)
Rh_FV0G02410.m.1:1-1377 GO:0007275 NAC domain-containing protein 8 (ANAC008) (similar to)
Rh_FV0G02410.m.1:1-1377 GO:0010332 NAC domain-containing protein 8 (ANAC008) (similar to)
Rh_FV0G02410.m.1:1-1377 GO:0040020 NAC domain-containing protein 8 (ANAC008) (similar to)
Rh_FV0G02410.m.1:1-1377 GO:0045449 NAC domain-containing protein 8 (ANAC008) (similar to)
Rh_FV0G02420.Contig1:1-2874 GO:0003700 GC-rich sequence DNA-binding factor homolog (probable)
Rh_FV0G02420.Contig1:1-2874 GO:0005634 GC-rich sequence DNA-binding factor homolog (probable)
Rh_FV0G02420.Contig1:1-2874 GO:0016481 GC-rich sequence DNA-binding factor homolog (probable)
Rh_FV0G02420.Contig1:1-2874 GO:0030371 GC-rich sequence DNA-binding factor homolog (probable)
Rh_FV0G02420.Contig1:1-2874 GO:0042023 GC-rich sequence DNA-binding factor homolog (probable)
Rh_FV0G02420.Contig1:1-2874 GO:0045449 GC-rich sequence DNA-binding factor homolog (probable)
Rh_FV0G02430.Contig1:1-1053 GO:0003824 Leucoanthocyanidin reductase (Leucocyanidin reductase) (similar to)
Rh_FV0G02430.Contig1:1-1053 GO:0005488 Leucoanthocyanidin reductase (Leucocyanidin reductase) (similar to)
Rh_FV0G02430.Contig1:1-1053 GO:0008152 Leucoanthocyanidin reductase (Leucocyanidin reductase) (similar to)
Rh_FV0G02450.m.1:1-372 GO:0003700 Transcription factor bHLH30 (bHLH 30) (similar to)
Rh_FV0G02450.m.1:1-372 GO:0005515 Transcription factor bHLH30 (bHLH 30) (similar to)
Rh_FV0G02450.m.1:1-372 GO:0005634 Transcription factor bHLH30 (bHLH 30) (similar to)
Rh_FV0G02450.m.1:1-372 GO:0009718 Transcription factor bHLH30 (bHLH 30) (similar to)
Rh_FV0G02450.m.1:1-372 GO:0016036 Transcription factor bHLH30 (bHLH 30) (similar to)
Rh_FV0G02450.m.1:1-372 GO:0030528 Transcription factor bHLH30 (bHLH 30) (similar to)
Rh_FV0G02450.m.1:1-372 GO:0045449 Transcription factor bHLH30 (bHLH 30) (similar to)
Rh_FV0G02450.m.1:1-372 GO:0048364 Transcription factor bHLH30 (bHLH 30) (similar to)
Rh_FV0G02460.Contig1:2-1321 GO:0004190 Aspartic proteinase nepenthesin-2	Precursor (probable)
Rh_FV0G02460.Contig1:2-1321 GO:0006508 Aspartic proteinase nepenthesin-2	Precursor (probable)
Rh_FV0G02520.m.1:1-735 GO:0016021 Cytochrome b reductase 1 (probable)
Rh_FV0G02530.Contig1:1-987 GO:0016491 Clavaminate synthase-like protein At3g21360 (probable)
Rh_FV0G02530.Contig1:1-987 GO:0055114 Clavaminate synthase-like protein At3g21360 (probable)
Rh_FV0G02540.m.1:1-1860 GO:0017148 Protein LSM14 homolog A (similar to)
Rh_FV0G02540.m.1:1-1860 GO:0033962 Protein LSM14 homolog A (similar to)
Rh_FV0G02550.Contig1:2666-3520 GO:0005654 Putative nuclear matrix constituent protein 1-like protein (NMCP1-like) (probable)
Rh_FV0G02550.Contig1:2666-3520 GO:0005730 Putative nuclear matrix constituent protein 1-like protein (NMCP1-like) (probable)
Rh_FV0G02550.Contig1:2666-3520 GO:0006997 Putative nuclear matrix constituent protein 1-like protein (NMCP1-like) (probable)
Rh_FV0G02550.Contig1:70-2733 GO:0005654 Putative nuclear matrix constituent protein 1-like protein (NMCP1-like) (probable)
Rh_FV0G02550.Contig1:70-2733 GO:0005730 Putative nuclear matrix constituent protein 1-like protein (NMCP1-like) (probable)
Rh_FV0G02550.Contig1:70-2733 GO:0006997 Putative nuclear matrix constituent protein 1-like protein (NMCP1-like) (probable)
Rh_FV0G02560.m.1:1-684 GO:0005515 Piriformospora indica-insensitive protein 2	Precursor (similar to)
Rh_FV0G02560.m.1:1-684 GO:0007165 Piriformospora indica-insensitive protein 2	Precursor (similar to)
Rh_FV0G02580.m.1:1-855 GO:0003677 Protein IDA	Precursor (similar to)
Rh_FV0G02640.Contig1:1-453 GO:0005829 Nudix hydrolase 1 (AtNUDT1) (similar to)
Rh_FV0G02640.Contig1:1-453 GO:0006974 Nudix hydrolase 1 (AtNUDT1) (similar to)
Rh_FV0G02640.Contig1:1-453 GO:0016787 Nudix hydrolase 1 (AtNUDT1) (similar to)
Rh_FV0G02660.m.1:1-453 GO:0005829 Nudix hydrolase 1 (AtNUDT1) (putative)
Rh_FV0G02660.m.1:1-453 GO:0006974 Nudix hydrolase 1 (AtNUDT1) (putative)
Rh_FV0G02660.m.1:1-453 GO:0016787 Nudix hydrolase 1 (AtNUDT1) (putative)
Rh_FV0G02680.Contig1:1-930 GO:0006099 Phosphoenolpyruvate carboxylase 4 (PEPCase 4) (putative)
Rh_FV0G02680.Contig1:1-930 GO:0008964 Phosphoenolpyruvate carboxylase 4 (PEPCase 4) (putative)
Rh_FV0G02680.m.1:1-333 GO:0006099 Phosphoenolpyruvate carboxylase 4 (PEPCase 4) (putative)
Rh_FV0G02680.m.1:1-333 GO:0008964 Phosphoenolpyruvate carboxylase 4 (PEPCase 4) (putative)
Rh_FV0G02680.m.2:1-510 GO:0006099 Phosphoenolpyruvate carboxylase 4 (PEPCase 4) (putative)
Rh_FV0G02680.m.2:1-510 GO:0008964 Phosphoenolpyruvate carboxylase 4 (PEPCase 4) (putative)
Rh_FV0G02680.m.3:1-471 GO:0006099 Phosphoenolpyruvate carboxylase 4 (PEPCase 4) (putative)
Rh_FV0G02680.m.3:1-471 GO:0008964 Phosphoenolpyruvate carboxylase 4 (PEPCase 4) (putative)
Rh_FV0G02680.m.7:1-399 GO:0006099 Phosphoenolpyruvate carboxylase 4 (PEPCase 4) (putative)
Rh_FV0G02680.m.7:1-399 GO:0008964 Phosphoenolpyruvate carboxylase 4 (PEPCase 4) (putative)
Rh_FV0G02690.m.1:1-2082 GO:0005524 ABC transporter G family member 14 (ABC transporter ABCG.14) (similar to)
Rh_FV0G02690.m.1:1-2082 GO:0016020 ABC transporter G family member 14 (ABC transporter ABCG.14) (similar to)
Rh_FV0G02690.m.1:1-2082 GO:0016887 ABC transporter G family member 14 (ABC transporter ABCG.14) (similar to)
Rh_FV0G02690.m.1:1-2082 GO:0042626 ABC transporter G family member 14 (ABC transporter ABCG.14) (similar to)
Rh_FV0G02750.Contig1:1-2433 GO:0006817 Putative phosphate transporter 1 (similar to)
Rh_FV0G02750.Contig1:1-2433 GO:0016021 Putative phosphate transporter 1 (similar to)
Rh_FV0G02750.Contig1:1-2433 GO:0016036 Putative phosphate transporter 1 (similar to)
Rh_FV0G02780.m.1:1-1668 GO:0005886 Uncharacterized protein At1g68720 (similar to)
Rh_FV0G02780.m.1:1-1668 GO:0008251 Uncharacterized protein At1g68720 (similar to)
Rh_FV0G02780.m.1:1-1668 GO:0009507 Uncharacterized protein At1g68720 (similar to)
Rh_FV0G02780.m.1:1-1668 GO:0016787 Uncharacterized protein At1g68720 (similar to)
Rh_FV0G02780.m.3:1-4287 GO:0005886 Uncharacterized protein At1g68720 (similar to)
Rh_FV0G02780.m.3:1-4287 GO:0008251 Uncharacterized protein At1g68720 (similar to)
Rh_FV0G02780.m.3:1-4287 GO:0009507 Uncharacterized protein At1g68720 (similar to)
Rh_FV0G02780.m.3:1-4287 GO:0016787 Uncharacterized protein At1g68720 (similar to)
Rh_FV0G02790.m.1:1-1878 GO:0005886 Putative phospholipid-transporting ATPase 9 (AtALA9)
Rh_FV0G02790.m.1:1-1878 GO:0006754 Putative phospholipid-transporting ATPase 9 (AtALA9)
Rh_FV0G02790.m.1:1-1878 GO:0009941 Putative phospholipid-transporting ATPase 9 (AtALA9)
Rh_FV0G02790.m.1:1-1878 GO:0015662 Putative phospholipid-transporting ATPase 9 (AtALA9)
Rh_FV0G02790.m.1:1-1878 GO:0015914 Putative phospholipid-transporting ATPase 9 (AtALA9)
Rh_FV0G02790.m.1:1-1878 GO:0016021 Putative phospholipid-transporting ATPase 9 (AtALA9)
Rh_FV0G02790.m.2:1-2355 GO:0005886 Putative phospholipid-transporting ATPase 9 (AtALA9)
Rh_FV0G02790.m.2:1-2355 GO:0006754 Putative phospholipid-transporting ATPase 9 (AtALA9)
Rh_FV0G02790.m.2:1-2355 GO:0009941 Putative phospholipid-transporting ATPase 9 (AtALA9)
Rh_FV0G02790.m.2:1-2355 GO:0015662 Putative phospholipid-transporting ATPase 9 (AtALA9)
Rh_FV0G02790.m.2:1-2355 GO:0015914 Putative phospholipid-transporting ATPase 9 (AtALA9)
Rh_FV0G02790.m.2:1-2355 GO:0016021 Putative phospholipid-transporting ATPase 9 (AtALA9)
Rh_FV0G02840.m.1:1-423 GO:0005515 RING-H2 zinc finger protein RHA2a (similar to)
Rh_FV0G02880.m.1:1-3096 GO:0005488 Importin-9 (Imp9) (probable)
Rh_FV0G02880.m.1:1-3096 GO:0006886 Importin-9 (Imp9) (probable)
Rh_FV0G02880.m.1:1-3096 GO:0008565 Importin-9 (Imp9) (probable)
Rh_FV0G02940.m.1:1-1044 GO:0008654 Strictosidine synthase	Precursor (probable)
Rh_FV0G02940.m.1:1-1044 GO:0016020 Strictosidine synthase	Precursor (probable)
Rh_FV0G02940.m.1:1-1044 GO:0016780 Strictosidine synthase	Precursor (probable)
Rh_FV0G02940.m.1:1-1044 GO:0030572 Strictosidine synthase	Precursor (probable)
Rh_FV0G02940.m.2:1-1032 GO:0008654 Strictosidine synthase	Precursor (probable)
Rh_FV0G02940.m.2:1-1032 GO:0016020 Strictosidine synthase	Precursor (probable)
Rh_FV0G02940.m.2:1-1032 GO:0016780 Strictosidine synthase	Precursor (probable)
Rh_FV0G02940.m.2:1-1032 GO:0030572 Strictosidine synthase	Precursor (probable)
Rh_FV0G02940.m.3:1-1059 GO:0008654 Strictosidine synthase	Precursor (probable)
Rh_FV0G02940.m.3:1-1059 GO:0016020 Strictosidine synthase	Precursor (probable)
Rh_FV0G02940.m.3:1-1059 GO:0016780 Strictosidine synthase	Precursor (probable)
Rh_FV0G02940.m.3:1-1059 GO:0030572 Strictosidine synthase	Precursor (probable)
Rh_FV0G02940.m.4:1-1170 GO:0008654 Strictosidine synthase	Precursor (probable)
Rh_FV0G02940.m.4:1-1170 GO:0016020 Strictosidine synthase	Precursor (probable)
Rh_FV0G02940.m.4:1-1170 GO:0016780 Strictosidine synthase	Precursor (probable)
Rh_FV0G02940.m.4:1-1170 GO:0030572 Strictosidine synthase	Precursor (probable)
Rh_FV0G02960.Contig1:1-1080 GO:0006596 S-adenosylmethionine decarboxylase beta chain	Precursor (putative)
Rh_FV0G02960.Contig1:1-1080 GO:0008295 S-adenosylmethionine decarboxylase beta chain	Precursor (putative)
Rh_FV0G02970.Contig1:2-1918 GO:0004672 Probable LRR receptor-like serine/threonine-protein kinase At2g23950	Precursor (putative)
Rh_FV0G02970.Contig1:2-1918 GO:0004674 Probable LRR receptor-like serine/threonine-protein kinase At2g23950	Precursor (putative)
Rh_FV0G02970.Contig1:2-1918 GO:0005515 Probable LRR receptor-like serine/threonine-protein kinase At2g23950	Precursor (putative)
Rh_FV0G02970.Contig1:2-1918 GO:0006468 Probable LRR receptor-like serine/threonine-protein kinase At2g23950	Precursor (putative)
Rh_FV0G02980.Contig1:1-1350 GO:0004016 F-box/FBD/LRR-repeat protein At1g13570 (similar to)
Rh_FV0G02980.Contig1:1-1350 GO:0006171 F-box/FBD/LRR-repeat protein At1g13570 (similar to)
Rh_FV0G02980.Contig1:1-1350 GO:0009058 F-box/FBD/LRR-repeat protein At1g13570 (similar to)
Rh_FV0G02980.Contig1:1-1350 GO:0016301 F-box/FBD/LRR-repeat protein At1g13570 (similar to)
Rh_FV0G02980.Contig1:1-1350 GO:0016773 F-box/FBD/LRR-repeat protein At1g13570 (similar to)
Rh_FV0G02980.m.1:1-1986 GO:0004016 F-box/FBD/LRR-repeat protein At1g13570 (similar to)
Rh_FV0G02980.m.1:1-1986 GO:0006171 F-box/FBD/LRR-repeat protein At1g13570 (similar to)
Rh_FV0G02980.m.1:1-1986 GO:0009058 F-box/FBD/LRR-repeat protein At1g13570 (similar to)
Rh_FV0G02980.m.1:1-1986 GO:0016301 F-box/FBD/LRR-repeat protein At1g13570 (similar to)
Rh_FV0G02980.m.1:1-1986 GO:0016773 F-box/FBD/LRR-repeat protein At1g13570 (similar to)
Rh_FV0G03000.Contig1:83-1006 GO:0005783 ASC1-like protein (similar to)
Rh_FV0G03000.Contig1:83-1006 GO:0016021 ASC1-like protein (similar to)
Rh_FV0G03000.m.1:1-927 GO:0005783 ASC1-like protein (similar to)
Rh_FV0G03000.m.1:1-927 GO:0016021 ASC1-like protein (similar to)
Rh_FV0G03020.Contig1:206-844 GO:0008080 hypothetical protein
Rh_FV0G03020.Contig1:206-844 GO:0008152 hypothetical protein
Rh_FV0G03020.Contig1:206-844 GO:0009507 hypothetical protein
Rh_FV0G03030.Contig1:1-516 GO:0005515 RuBisCO large subunit-binding protein subunit beta	chloroplastic	Precursor (similar to)
Rh_FV0G03030.Contig1:1-516 GO:0005737 RuBisCO large subunit-binding protein subunit beta	chloroplastic	Precursor (similar to)
Rh_FV0G03030.Contig1:1-516 GO:0006457 RuBisCO large subunit-binding protein subunit beta	chloroplastic	Precursor (similar to)
Rh_FV0G03030.Contig1:1-516 GO:0009507 RuBisCO large subunit-binding protein subunit beta	chloroplastic	Precursor (similar to)
Rh_FV0G03030.m.3:1-315 GO:0005515 RuBisCO large subunit-binding protein subunit beta	chloroplastic	Precursor (similar to)
Rh_FV0G03030.m.3:1-315 GO:0005737 RuBisCO large subunit-binding protein subunit beta	chloroplastic	Precursor (similar to)
Rh_FV0G03030.m.3:1-315 GO:0006457 RuBisCO large subunit-binding protein subunit beta	chloroplastic	Precursor (similar to)
Rh_FV0G03030.m.3:1-315 GO:0009507 RuBisCO large subunit-binding protein subunit beta	chloroplastic	Precursor (similar to)
Rh_FV0G03030.m.4:34-354 GO:0005515 RuBisCO large subunit-binding protein subunit beta	chloroplastic	Precursor (similar to)
Rh_FV0G03030.m.4:34-354 GO:0005737 RuBisCO large subunit-binding protein subunit beta	chloroplastic	Precursor (similar to)
Rh_FV0G03030.m.4:34-354 GO:0006457 RuBisCO large subunit-binding protein subunit beta	chloroplastic	Precursor (similar to)
Rh_FV0G03030.m.4:34-354 GO:0009507 RuBisCO large subunit-binding protein subunit beta	chloroplastic	Precursor (similar to)
Rh_FV0G03030.m.5:1-324 GO:0005515 RuBisCO large subunit-binding protein subunit beta	chloroplastic	Precursor (similar to)
Rh_FV0G03030.m.5:1-324 GO:0005737 RuBisCO large subunit-binding protein subunit beta	chloroplastic	Precursor (similar to)
Rh_FV0G03030.m.5:1-324 GO:0006457 RuBisCO large subunit-binding protein subunit beta	chloroplastic	Precursor (similar to)
Rh_FV0G03030.m.5:1-324 GO:0009507 RuBisCO large subunit-binding protein subunit beta	chloroplastic	Precursor (similar to)
Rh_FV0G03070.Contig1:42-632 GO:0003700 Polygalacturonase (PG)	Precursor (probable)
Rh_FV0G03070.Contig1:42-632 GO:0005975 Polygalacturonase (PG)	Precursor (probable)
Rh_FV0G03070.Contig1:42-632 GO:0006355 Polygalacturonase (PG)	Precursor (probable)
Rh_FV0G03070.Contig1:42-632 GO:0043565 Polygalacturonase (PG)	Precursor (probable)
Rh_FV0G03070.Contig1:42-632 GO:0046983 Polygalacturonase (PG)	Precursor (probable)
Rh_FV0G03080.m.1:1-699 GO:0005385 Zinc transporter 7	Precursor (putative)
Rh_FV0G03080.m.1:1-699 GO:0006812 Zinc transporter 7	Precursor (putative)
Rh_FV0G03080.m.1:1-699 GO:0006829 Zinc transporter 7	Precursor (putative)
Rh_FV0G03080.m.1:1-699 GO:0008324 Zinc transporter 7	Precursor (putative)
Rh_FV0G03080.m.1:1-699 GO:0016021 Zinc transporter 7	Precursor (putative)
Rh_FV0G03080.m.1:1-699 GO:0055085 Zinc transporter 7	Precursor (putative)
Rh_FV0G03090.m.1:1-2544 GO:0003824 2-succinyl-5-enolpyruvyl-6-hydroxy-3-cyclohexene-1- carboxylate synthase (SEPHCHC synthase) (probable)
Rh_FV0G03090.m.1:1-2544 GO:0009063 2-succinyl-5-enolpyruvyl-6-hydroxy-3-cyclohexene-1- carboxylate synthase (SEPHCHC synthase) (probable)
Rh_FV0G03090.m.2:1-1212 GO:0003824 2-succinyl-5-enolpyruvyl-6-hydroxy-3-cyclohexene-1- carboxylate synthase (SEPHCHC synthase) (probable)
Rh_FV0G03090.m.2:1-1212 GO:0009063 2-succinyl-5-enolpyruvyl-6-hydroxy-3-cyclohexene-1- carboxylate synthase (SEPHCHC synthase) (probable)
Rh_FV0G03090.m.3:1-399 GO:0003824 2-succinyl-5-enolpyruvyl-6-hydroxy-3-cyclohexene-1- carboxylate synthase (SEPHCHC synthase) (probable)
Rh_FV0G03090.m.3:1-399 GO:0009063 2-succinyl-5-enolpyruvyl-6-hydroxy-3-cyclohexene-1- carboxylate synthase (SEPHCHC synthase) (probable)
Rh_FV0G03160.Contig1:1-1665 GO:0003700 Transcription factor bHLH49 (bHLH 49) (probable)
Rh_FV0G03160.Contig1:1-1665 GO:0005634 Transcription factor bHLH49 (bHLH 49) (probable)
Rh_FV0G03160.Contig1:1-1665 GO:0030528 Transcription factor bHLH49 (bHLH 49) (probable)
Rh_FV0G03160.Contig1:1-1665 GO:0045449 Transcription factor bHLH49 (bHLH 49) (probable)
Rh_FV0G03160.Contig2:1-507 GO:0003700 Transcription factor bHLH49 (bHLH 49) (probable)
Rh_FV0G03160.Contig2:1-507 GO:0005634 Transcription factor bHLH49 (bHLH 49) (probable)
Rh_FV0G03160.Contig2:1-507 GO:0030528 Transcription factor bHLH49 (bHLH 49) (probable)
Rh_FV0G03160.Contig2:1-507 GO:0045449 Transcription factor bHLH49 (bHLH 49) (probable)
Rh_FV0G03190.Contig1:1-1989 GO:0000151 Putative U-box domain-containing protein 42 (probable)
Rh_FV0G03190.Contig1:1-1989 GO:0004842 Putative U-box domain-containing protein 42 (probable)
Rh_FV0G03190.Contig1:1-1989 GO:0005488 Putative U-box domain-containing protein 42 (probable)
Rh_FV0G03190.Contig1:1-1989 GO:0016567 Putative U-box domain-containing protein 42 (probable)
Rh_FV0G03190.m.1:1-1053 GO:0000151 Putative U-box domain-containing protein 42 (probable)
Rh_FV0G03190.m.1:1-1053 GO:0004842 Putative U-box domain-containing protein 42 (probable)
Rh_FV0G03190.m.1:1-1053 GO:0005488 Putative U-box domain-containing protein 42 (probable)
Rh_FV0G03190.m.1:1-1053 GO:0016567 Putative U-box domain-containing protein 42 (probable)
Rh_FV0G03190.m.2:1-2661 GO:0000151 Putative U-box domain-containing protein 42 (probable)
Rh_FV0G03190.m.2:1-2661 GO:0004842 Putative U-box domain-containing protein 42 (probable)
Rh_FV0G03190.m.2:1-2661 GO:0005488 Putative U-box domain-containing protein 42 (probable)
Rh_FV0G03190.m.2:1-2661 GO:0016567 Putative U-box domain-containing protein 42 (probable)
Rh_FV0G03210.m.1:1-2886 GO:0003677 DNA-directed RNA polymerase 1	mitochondrial	Precursor (similar to)
Rh_FV0G03210.m.1:1-2886 GO:0003899 DNA-directed RNA polymerase 1	mitochondrial	Precursor (similar to)
Rh_FV0G03210.m.1:1-2886 GO:0006350 DNA-directed RNA polymerase 1	mitochondrial	Precursor (similar to)
Rh_FV0G03240.Contig1:11-2392 GO:0005739 Heat shock protein 83 (probable)
Rh_FV0G03240.Contig1:11-2392 GO:0005886 Heat shock protein 83 (probable)
Rh_FV0G03240.Contig1:11-2392 GO:0006457 Heat shock protein 83 (probable)
Rh_FV0G03240.Contig1:11-2392 GO:0006950 Heat shock protein 83 (probable)
Rh_FV0G03240.Contig1:11-2392 GO:0009408 Heat shock protein 83 (probable)
Rh_FV0G03240.Contig1:11-2392 GO:0009414 Heat shock protein 83 (probable)
Rh_FV0G03240.Contig1:11-2392 GO:0009570 Heat shock protein 83 (probable)
Rh_FV0G03240.Contig1:11-2392 GO:0009651 Heat shock protein 83 (probable)
Rh_FV0G03240.Contig1:11-2392 GO:0009793 Heat shock protein 83 (probable)
Rh_FV0G03240.Contig1:11-2392 GO:0009941 Heat shock protein 83 (probable)
Rh_FV0G03240.Contig1:11-2392 GO:0010157 Heat shock protein 83 (probable)
Rh_FV0G03240.m.2:1-429 GO:0005739 Heat shock protein 83 (probable)
Rh_FV0G03240.m.2:1-429 GO:0005886 Heat shock protein 83 (probable)
Rh_FV0G03240.m.2:1-429 GO:0006457 Heat shock protein 83 (probable)
Rh_FV0G03240.m.2:1-429 GO:0006950 Heat shock protein 83 (probable)
Rh_FV0G03240.m.2:1-429 GO:0009408 Heat shock protein 83 (probable)
Rh_FV0G03240.m.2:1-429 GO:0009414 Heat shock protein 83 (probable)
Rh_FV0G03240.m.2:1-429 GO:0009570 Heat shock protein 83 (probable)
Rh_FV0G03240.m.2:1-429 GO:0009651 Heat shock protein 83 (probable)
Rh_FV0G03240.m.2:1-429 GO:0009793 Heat shock protein 83 (probable)
Rh_FV0G03240.m.2:1-429 GO:0009941 Heat shock protein 83 (probable)
Rh_FV0G03240.m.2:1-429 GO:0010157 Heat shock protein 83 (probable)
Rh_FV0G03240.m.3:1-627 GO:0005739 Heat shock protein 83 (probable)
Rh_FV0G03240.m.3:1-627 GO:0005886 Heat shock protein 83 (probable)
Rh_FV0G03240.m.3:1-627 GO:0006457 Heat shock protein 83 (probable)
Rh_FV0G03240.m.3:1-627 GO:0006950 Heat shock protein 83 (probable)
Rh_FV0G03240.m.3:1-627 GO:0009408 Heat shock protein 83 (probable)
Rh_FV0G03240.m.3:1-627 GO:0009414 Heat shock protein 83 (probable)
Rh_FV0G03240.m.3:1-627 GO:0009570 Heat shock protein 83 (probable)
Rh_FV0G03240.m.3:1-627 GO:0009651 Heat shock protein 83 (probable)
Rh_FV0G03240.m.3:1-627 GO:0009793 Heat shock protein 83 (probable)
Rh_FV0G03240.m.3:1-627 GO:0009941 Heat shock protein 83 (probable)
Rh_FV0G03240.m.3:1-627 GO:0010157 Heat shock protein 83 (probable)
Rh_FV0G03270.m.1:1-1419 GO:0008152 Anthocyanin 3'-O-beta-glucosyltransferase (3'GT) (probable)
Rh_FV0G03270.m.1:1-1419 GO:0016758 Anthocyanin 3'-O-beta-glucosyltransferase (3'GT) (probable)
Rh_FV0G03270.m.1:1-1419 GO:0035251 Anthocyanin 3'-O-beta-glucosyltransferase (3'GT) (probable)
Rh_FV0G03330.m.1:1-1005 GO:0004497 Secologanin synthase (SLS) (probable)
Rh_FV0G03330.m.1:1-1005 GO:0006284 Secologanin synthase (SLS) (probable)
Rh_FV0G03330.m.1:1-1005 GO:0009055 Secologanin synthase (SLS) (probable)
Rh_FV0G03330.m.1:1-1005 GO:0020037 Secologanin synthase (SLS) (probable)
Rh_FV0G03330.m.1:1-1005 GO:0055114 Secologanin synthase (SLS) (probable)
Rh_FV0G03340.Contig1:1-1911 GO:0004428 Phosphatidylinositol 4-kinase type 2-beta (PI4KII-BETA) (probable)
Rh_FV0G03340.Contig1:1-1911 GO:0016773 Phosphatidylinositol 4-kinase type 2-beta (PI4KII-BETA) (probable)
Rh_FV0G03370.Contig1:1-1014 GO:0003700 Transcription factor BIM2 (bHLH 102) (probable)
Rh_FV0G03370.Contig1:1-1014 GO:0005515 Transcription factor BIM2 (bHLH 102) (probable)
Rh_FV0G03370.Contig1:1-1014 GO:0005634 Transcription factor BIM2 (bHLH 102) (probable)
Rh_FV0G03370.Contig1:1-1014 GO:0030528 Transcription factor BIM2 (bHLH 102) (probable)
Rh_FV0G03370.Contig1:1-1014 GO:0045449 Transcription factor BIM2 (bHLH 102) (probable)
Rh_FV0G03400.m.1:1-366 GO:0006508 Protease 2 (probable)
Rh_FV0G03400.m.1:1-366 GO:0008236 Protease 2 (probable)
Rh_FV0G03400.m.1:1-366 GO:0009507 Protease 2 (probable)
Rh_FV0G03420.m.1:1-1941 GO:0009636 D-aminoacyl-tRNA deacylase (similar to)
Rh_FV0G03420.m.1:1-1941 GO:0051499 D-aminoacyl-tRNA deacylase (similar to)
Rh_FV0G03420.m.4:1-1836 GO:0009636 D-aminoacyl-tRNA deacylase (similar to)
Rh_FV0G03420.m.4:1-1836 GO:0051499 D-aminoacyl-tRNA deacylase (similar to)
Rh_FV0G03440.m.1:1-837 GO:0005515 Putative disease resistance protein At3g14460 (probable)
Rh_FV0G03440.m.2:1-462 GO:0005515 Putative disease resistance protein At3g14460 (probable)
Rh_FV0G03450.m.1:1-861 GO:0043565 Translin-associated protein X (probable)
Rh_FV0G03460.m.1:1-975 GO:0006952 Flavonol sulfotransferase-like (probable)
Rh_FV0G03460.m.1:1-975 GO:0008146 Flavonol sulfotransferase-like (probable)
Rh_FV0G03460.m.1:1-975 GO:0009651 Flavonol sulfotransferase-like (probable)
Rh_FV0G03460.m.1:1-975 GO:0009751 Flavonol sulfotransferase-like (probable)
Rh_FV0G03460.m.1:1-975 GO:0016131 Flavonol sulfotransferase-like (probable)
Rh_FV0G03460.m.2:1-348 GO:0006952 Flavonol sulfotransferase-like (probable)
Rh_FV0G03460.m.2:1-348 GO:0008146 Flavonol sulfotransferase-like (probable)
Rh_FV0G03460.m.2:1-348 GO:0009651 Flavonol sulfotransferase-like (probable)
Rh_FV0G03460.m.2:1-348 GO:0009751 Flavonol sulfotransferase-like (probable)
Rh_FV0G03460.m.2:1-348 GO:0016131 Flavonol sulfotransferase-like (probable)
Rh_FV0G03470.Contig1:200-1546 GO:0005829 [Protein-PII] uridylyltransferase (PII uridylyl-transferase) (probable)
Rh_FV0G03470.Contig1:200-1546 GO:0006521 [Protein-PII] uridylyltransferase (PII uridylyl-transferase) (probable)
Rh_FV0G03470.Contig1:200-1546 GO:0008152 [Protein-PII] uridylyltransferase (PII uridylyl-transferase) (probable)
Rh_FV0G03470.Contig1:200-1546 GO:0009735 [Protein-PII] uridylyltransferase (PII uridylyl-transferase) (probable)
Rh_FV0G03470.Contig1:200-1546 GO:0016597 [Protein-PII] uridylyltransferase (PII uridylyl-transferase) (probable)
Rh_FV0G03480.m.1:1-522 GO:0005886 Protein starmaker	Precursor (probable)
Rh_FV0G03480.m.1:1-522 GO:0031072 Protein starmaker	Precursor (probable)
Rh_FV0G03490.m.1:1-1578 GO:0004497 Secologanin synthase (SLS) (probable)
Rh_FV0G03490.m.1:1-1578 GO:0009055 Secologanin synthase (SLS) (probable)
Rh_FV0G03490.m.1:1-1578 GO:0020037 Secologanin synthase (SLS) (probable)
Rh_FV0G03490.m.1:1-1578 GO:0055114 Secologanin synthase (SLS) (probable)
Rh_FV0G03500.m.1:1-528 GO:0004497 Secologanin synthase (SLS) (probable)
Rh_FV0G03500.m.1:1-528 GO:0009055 Secologanin synthase (SLS) (probable)
Rh_FV0G03500.m.1:1-528 GO:0020037 Secologanin synthase (SLS) (probable)
Rh_FV0G03500.m.1:1-528 GO:0055114 Secologanin synthase (SLS) (probable)
Rh_FV0G03510.m.1:1-1302 GO:0004497 Secologanin synthase (SLS) (probable)
Rh_FV0G03510.m.1:1-1302 GO:0009055 Secologanin synthase (SLS) (probable)
Rh_FV0G03510.m.1:1-1302 GO:0020037 Secologanin synthase (SLS) (probable)
Rh_FV0G03510.m.1:1-1302 GO:0055114 Secologanin synthase (SLS) (probable)
Rh_FV0G03510.m.2:1-834 GO:0004497 Secologanin synthase (SLS) (probable)
Rh_FV0G03510.m.2:1-834 GO:0009055 Secologanin synthase (SLS) (probable)
Rh_FV0G03510.m.2:1-834 GO:0020037 Secologanin synthase (SLS) (probable)
Rh_FV0G03510.m.2:1-834 GO:0055114 Secologanin synthase (SLS) (probable)
Rh_FV0G03530.m.1:1-954 GO:0004497 Secologanin synthase (SLS) (probable)
Rh_FV0G03530.m.1:1-954 GO:0009055 Secologanin synthase (SLS) (probable)
Rh_FV0G03530.m.1:1-954 GO:0020037 Secologanin synthase (SLS) (probable)
Rh_FV0G03530.m.1:1-954 GO:0055114 Secologanin synthase (SLS) (probable)
Rh_FV0G03530.m.2:1-1557 GO:0004497 Secologanin synthase (SLS) (probable)
Rh_FV0G03530.m.2:1-1557 GO:0009055 Secologanin synthase (SLS) (probable)
Rh_FV0G03530.m.2:1-1557 GO:0020037 Secologanin synthase (SLS) (probable)
Rh_FV0G03530.m.2:1-1557 GO:0055114 Secologanin synthase (SLS) (probable)
Rh_FV0G03530.m.3:1-852 GO:0004497 Secologanin synthase (SLS) (probable)
Rh_FV0G03530.m.3:1-852 GO:0009055 Secologanin synthase (SLS) (probable)
Rh_FV0G03530.m.3:1-852 GO:0020037 Secologanin synthase (SLS) (probable)
Rh_FV0G03530.m.3:1-852 GO:0055114 Secologanin synthase (SLS) (probable)
Rh_FV0G03530.m.4:1-1380 GO:0004497 Secologanin synthase (SLS) (probable)
Rh_FV0G03530.m.4:1-1380 GO:0009055 Secologanin synthase (SLS) (probable)
Rh_FV0G03530.m.4:1-1380 GO:0020037 Secologanin synthase (SLS) (probable)
Rh_FV0G03530.m.4:1-1380 GO:0055114 Secologanin synthase (SLS) (probable)
Rh_FV0G03530.m.5:1-795 GO:0004497 Secologanin synthase (SLS) (probable)
Rh_FV0G03530.m.5:1-795 GO:0009055 Secologanin synthase (SLS) (probable)
Rh_FV0G03530.m.5:1-795 GO:0020037 Secologanin synthase (SLS) (probable)
Rh_FV0G03530.m.5:1-795 GO:0055114 Secologanin synthase (SLS) (probable)
Rh_FV0G03540.m.1:1-621 GO:0004497 Secologanin synthase (SLS) (probable)
Rh_FV0G03540.m.1:1-621 GO:0009055 Secologanin synthase (SLS) (probable)
Rh_FV0G03540.m.1:1-621 GO:0020037 Secologanin synthase (SLS) (probable)
Rh_FV0G03540.m.1:1-621 GO:0055114 Secologanin synthase (SLS) (probable)
Rh_FV0G03560.m.1:1-681 GO:0004497 Secologanin synthase (SLS) (probable)
Rh_FV0G03560.m.1:1-681 GO:0009055 Secologanin synthase (SLS) (probable)
Rh_FV0G03560.m.1:1-681 GO:0020037 Secologanin synthase (SLS) (probable)
Rh_FV0G03560.m.1:1-681 GO:0055114 Secologanin synthase (SLS) (probable)
Rh_FV0G03560.m.2:1-1554 GO:0004497 Secologanin synthase (SLS) (probable)
Rh_FV0G03560.m.2:1-1554 GO:0009055 Secologanin synthase (SLS) (probable)
Rh_FV0G03560.m.2:1-1554 GO:0020037 Secologanin synthase (SLS) (probable)
Rh_FV0G03560.m.2:1-1554 GO:0055114 Secologanin synthase (SLS) (probable)
Rh_FV0G03560.m.3:1-612 GO:0004497 Secologanin synthase (SLS) (probable)
Rh_FV0G03560.m.3:1-612 GO:0009055 Secologanin synthase (SLS) (probable)
Rh_FV0G03560.m.3:1-612 GO:0020037 Secologanin synthase (SLS) (probable)
Rh_FV0G03560.m.3:1-612 GO:0055114 Secologanin synthase (SLS) (probable)
Rh_FV0G03560.m.4:1-1278 GO:0004497 Secologanin synthase (SLS) (probable)
Rh_FV0G03560.m.4:1-1278 GO:0009055 Secologanin synthase (SLS) (probable)
Rh_FV0G03560.m.4:1-1278 GO:0020037 Secologanin synthase (SLS) (probable)
Rh_FV0G03560.m.4:1-1278 GO:0055114 Secologanin synthase (SLS) (probable)
Rh_FV0G03640.m.1:1-723 GO:0006950 U3 small nucleolar RNA-associated protein 10 (probable)
Rh_FV0G03660.Contig1:1-744 GO:0003700 Floral homeotic protein APETALA 1 (putative)
Rh_FV0G03660.Contig1:1-744 GO:0005634 Floral homeotic protein APETALA 1 (putative)
Rh_FV0G03660.Contig1:1-744 GO:0006355 Floral homeotic protein APETALA 1 (putative)
Rh_FV0G03660.Contig1:1-744 GO:0009908 Floral homeotic protein APETALA 1 (putative)
Rh_FV0G03660.Contig1:1-744 GO:0009933 Floral homeotic protein APETALA 1 (putative)
Rh_FV0G03660.Contig1:1-744 GO:0016563 Floral homeotic protein APETALA 1 (putative)
Rh_FV0G03660.Contig1:1-744 GO:0043565 Floral homeotic protein APETALA 1 (putative)
Rh_FV0G03660.Contig1:1-744 GO:0045941 Floral homeotic protein APETALA 1 (putative)
Rh_FV0G03660.Contig1:1-744 GO:0046982 Floral homeotic protein APETALA 1 (putative)
Rh_FV0G03670.m.1:1-582 GO:0003700 MADS-box protein CMB1 (similar to)
Rh_FV0G03670.m.1:1-582 GO:0005634 MADS-box protein CMB1 (similar to)
Rh_FV0G03670.m.1:1-582 GO:0006355 MADS-box protein CMB1 (similar to)
Rh_FV0G03670.m.1:1-582 GO:0043565 MADS-box protein CMB1 (similar to)
Rh_FV0G03690.Contig1:1-1776 GO:0003677 Squamosa promoter-binding-like protein 6 (probable)
Rh_FV0G03690.Contig1:1-1776 GO:0003700 Squamosa promoter-binding-like protein 6 (probable)
Rh_FV0G03690.Contig1:1-1776 GO:0005634 Squamosa promoter-binding-like protein 6 (probable)
Rh_FV0G03690.Contig1:1-1776 GO:0045449 Squamosa promoter-binding-like protein 6 (probable)
Rh_FV0G03700.Contig1:1-642 GO:0055085 Adenosine 3'-phospho 5'-phosphosulfate transporter 2 (probable)
Rh_FV0G03700.Contig1:587-889 GO:0055085 Adenosine 3'-phospho 5'-phosphosulfate transporter 2 (probable)
Rh_FV0G03710.Contig1:1-1668 GO:0003677 Histone-lysine N-methyltransferase ATX1 (TRX-homolog protein 1) (probable)
Rh_FV0G03710.Contig1:1-1668 GO:0005634 Histone-lysine N-methyltransferase ATX1 (TRX-homolog protein 1) (probable)
Rh_FV0G03800.Contig1:2-1462 GO:0004672 Leucine-rich repeat protein SHOC-2 (probable)
Rh_FV0G03800.Contig1:2-1462 GO:0004674 Leucine-rich repeat protein SHOC-2 (probable)
Rh_FV0G03800.Contig1:2-1462 GO:0005515 Leucine-rich repeat protein SHOC-2 (probable)
Rh_FV0G03800.Contig1:2-1462 GO:0006468 Leucine-rich repeat protein SHOC-2 (probable)
Rh_FV0G03800.m.1:1-1605 GO:0004672 Leucine-rich repeat protein SHOC-2 (probable)
Rh_FV0G03800.m.1:1-1605 GO:0004674 Leucine-rich repeat protein SHOC-2 (probable)
Rh_FV0G03800.m.1:1-1605 GO:0005515 Leucine-rich repeat protein SHOC-2 (probable)
Rh_FV0G03800.m.1:1-1605 GO:0006468 Leucine-rich repeat protein SHOC-2 (probable)
Rh_FV0G03810.m.1:1-483 GO:0009707 Cytochrome b5 (similar to)
Rh_FV0G03830.m.1:1-1587 GO:0016301 Fructokinase-2 (probable)
Rh_FV0G03830.m.1:1-1587 GO:0042644 Fructokinase-2 (probable)
Rh_FV0G03840.m.1:1-744 GO:0003824 Probable 6-phosphogluconolactonase 1 (6PGL 1) (similar to)
Rh_FV0G03840.m.1:1-744 GO:0005975 Probable 6-phosphogluconolactonase 1 (6PGL 1) (similar to)
Rh_FV0G03840.m.1:1-744 GO:0006098 Probable 6-phosphogluconolactonase 1 (6PGL 1) (similar to)
Rh_FV0G03880.Contig1:62-2458 GO:0004674 Serine/threonine-protein kinase dst1 (probable)
Rh_FV0G03880.Contig1:62-2458 GO:0006468 Serine/threonine-protein kinase dst1 (probable)
Rh_FV0G03920.Contig1:1-723 GO:0006744 Ubiquinone biosynthesis protein COQ4 homolog	mitochondrial	Precursor (putative)
Rh_FV0G03940.m.1:1-1185 GO:0004386 Probable esterase At1g33990
Rh_FV0G03940.m.1:1-1185 GO:0016787 Probable esterase At1g33990
Rh_FV0G03950.Contig1:1-2148 GO:0003676 Probable pre-mRNA-splicing factor ATP-dependent RNA helicase mog-4 (similar to)
Rh_FV0G03950.Contig1:1-2148 GO:0005524 Probable pre-mRNA-splicing factor ATP-dependent RNA helicase mog-4 (similar to)
Rh_FV0G03950.Contig1:1-2148 GO:0008026 Probable pre-mRNA-splicing factor ATP-dependent RNA helicase mog-4 (similar to)
Rh_FV0G03960.m.1:1-1095 GO:0005524 Cell division control protein 48 homolog B (AtCDC48b) (similar to)
Rh_FV0G03960.m.1:1-1095 GO:0006529 Cell division control protein 48 homolog B (AtCDC48b) (similar to)
Rh_FV0G03960.m.1:1-1095 GO:0016887 Cell division control protein 48 homolog B (AtCDC48b) (similar to)
Rh_FV0G03960.m.1:1-1095 GO:0017111 Cell division control protein 48 homolog B (AtCDC48b) (similar to)
Rh_FV0G03960.m.2:1-828 GO:0005524 Cell division control protein 48 homolog B (AtCDC48b) (similar to)
Rh_FV0G03960.m.2:1-828 GO:0006529 Cell division control protein 48 homolog B (AtCDC48b) (similar to)
Rh_FV0G03960.m.2:1-828 GO:0016887 Cell division control protein 48 homolog B (AtCDC48b) (similar to)
Rh_FV0G03960.m.2:1-828 GO:0017111 Cell division control protein 48 homolog B (AtCDC48b) (similar to)
Rh_FV0G03960.m.3:1-1674 GO:0005524 Cell division control protein 48 homolog B (AtCDC48b) (similar to)
Rh_FV0G03960.m.3:1-1674 GO:0006529 Cell division control protein 48 homolog B (AtCDC48b) (similar to)
Rh_FV0G03960.m.3:1-1674 GO:0016887 Cell division control protein 48 homolog B (AtCDC48b) (similar to)
Rh_FV0G03960.m.3:1-1674 GO:0017111 Cell division control protein 48 homolog B (AtCDC48b) (similar to)
Rh_FV0G03970.Contig1:1-1416 GO:0000166 Putative G3BP-like protein (probable)
Rh_FV0G03970.Contig1:1-1416 GO:0003676 Putative G3BP-like protein (probable)
Rh_FV0G03970.Contig1:1-1416 GO:0003723 Putative G3BP-like protein (probable)
Rh_FV0G03970.Contig1:1-1416 GO:0005622 Putative G3BP-like protein (probable)
Rh_FV0G03970.Contig1:1-1416 GO:0006810 Putative G3BP-like protein (probable)
Rh_FV0G03970.Contig1:1-1416 GO:0006913 Putative G3BP-like protein (probable)
Rh_FV0G03980.Contig1:72-1193 GO:0005515 UPF0737 protein AFP2 (ABI5-binding protein 2) (probable)
Rh_FV0G03980.Contig1:72-1193 GO:0005634 UPF0737 protein AFP2 (ABI5-binding protein 2) (probable)
Rh_FV0G03980.Contig1:72-1193 GO:0006950 UPF0737 protein AFP2 (ABI5-binding protein 2) (probable)
Rh_FV0G03980.Contig1:72-1193 GO:0009737 UPF0737 protein AFP2 (ABI5-binding protein 2) (probable)
Rh_FV0G04010.m.1:1-513 GO:0004674 LRR receptor-like serine/threonine-protein kinase RPK2	Precursor (similar to)
Rh_FV0G04010.m.1:1-513 GO:0005515 LRR receptor-like serine/threonine-protein kinase RPK2	Precursor (similar to)
Rh_FV0G04010.m.1:1-513 GO:0006468 LRR receptor-like serine/threonine-protein kinase RPK2	Precursor (similar to)
Rh_FV0G04010.m.3:1-2505 GO:0004674 LRR receptor-like serine/threonine-protein kinase RPK2	Precursor (similar to)
Rh_FV0G04010.m.3:1-2505 GO:0005515 LRR receptor-like serine/threonine-protein kinase RPK2	Precursor (similar to)
Rh_FV0G04010.m.3:1-2505 GO:0006468 LRR receptor-like serine/threonine-protein kinase RPK2	Precursor (similar to)
Rh_FV0G04020.Contig1:3-1058 GO:0005739 Pentatricopeptide repeat-containing protein At2g32230	mitochondrial	Precursor (similar to)
Rh_FV0G04020.Contig1:3-1058 GO:0008033 Pentatricopeptide repeat-containing protein At2g32230	mitochondrial	Precursor (similar to)
Rh_FV0G04020.Contig1:3-1058 GO:0009507 Pentatricopeptide repeat-containing protein At2g32230	mitochondrial	Precursor (similar to)
Rh_FV0G04020.Contig1:3-1058 GO:0015238 Pentatricopeptide repeat-containing protein At2g32230	mitochondrial	Precursor (similar to)
Rh_FV0G04020.Contig1:3-1058 GO:0015297 Pentatricopeptide repeat-containing protein At2g32230	mitochondrial	Precursor (similar to)
Rh_FV0G04020.Contig1:3-1058 GO:0016020 Pentatricopeptide repeat-containing protein At2g32230	mitochondrial	Precursor (similar to)
Rh_FV0G04020.Contig1:3-1058 GO:0055085 Pentatricopeptide repeat-containing protein At2g32230	mitochondrial	Precursor (similar to)
Rh_FV0G04020.m.1:1-834 GO:0005739 Pentatricopeptide repeat-containing protein At2g32230	mitochondrial	Precursor (similar to)
Rh_FV0G04020.m.1:1-834 GO:0008033 Pentatricopeptide repeat-containing protein At2g32230	mitochondrial	Precursor (similar to)
Rh_FV0G04020.m.1:1-834 GO:0009507 Pentatricopeptide repeat-containing protein At2g32230	mitochondrial	Precursor (similar to)
Rh_FV0G04020.m.1:1-834 GO:0015238 Pentatricopeptide repeat-containing protein At2g32230	mitochondrial	Precursor (similar to)
Rh_FV0G04020.m.1:1-834 GO:0015297 Pentatricopeptide repeat-containing protein At2g32230	mitochondrial	Precursor (similar to)
Rh_FV0G04020.m.1:1-834 GO:0016020 Pentatricopeptide repeat-containing protein At2g32230	mitochondrial	Precursor (similar to)
Rh_FV0G04020.m.1:1-834 GO:0055085 Pentatricopeptide repeat-containing protein At2g32230	mitochondrial	Precursor (similar to)
Rh_FV0G04030.m.1:1-996 GO:0005488 Axoneme-associated protein mst101(2) (probable)
Rh_FV0G04030.m.1:1-996 GO:0005743 Axoneme-associated protein mst101(2) (probable)
Rh_FV0G04030.m.1:1-996 GO:0006839 Axoneme-associated protein mst101(2) (probable)
Rh_FV0G04030.m.1:1-996 GO:0016020 Axoneme-associated protein mst101(2) (probable)
Rh_FV0G04030.m.1:1-996 GO:0055085 Axoneme-associated protein mst101(2) (probable)
Rh_FV0G04050.m.1:1-336 GO:0003993 Probable inactive purple acid phosphatase 1	Precursor (similar to)
Rh_FV0G04050.m.1:1-336 GO:0004722 Probable inactive purple acid phosphatase 1	Precursor (similar to)
Rh_FV0G04050.m.1:1-336 GO:0046872 Probable inactive purple acid phosphatase 1	Precursor (similar to)
Rh_FV0G04050.m.2:1-366 GO:0003993 Probable inactive purple acid phosphatase 1	Precursor (similar to)
Rh_FV0G04050.m.2:1-366 GO:0004722 Probable inactive purple acid phosphatase 1	Precursor (similar to)
Rh_FV0G04050.m.2:1-366 GO:0046872 Probable inactive purple acid phosphatase 1	Precursor (similar to)
Rh_FV0G04050.m.3:1-1869 GO:0003993 Probable inactive purple acid phosphatase 1	Precursor (similar to)
Rh_FV0G04050.m.3:1-1869 GO:0004722 Probable inactive purple acid phosphatase 1	Precursor (similar to)
Rh_FV0G04050.m.3:1-1869 GO:0046872 Probable inactive purple acid phosphatase 1	Precursor (similar to)
Rh_FV0G04050.m.5:1-825 GO:0003993 Probable inactive purple acid phosphatase 1	Precursor (similar to)
Rh_FV0G04050.m.5:1-825 GO:0004722 Probable inactive purple acid phosphatase 1	Precursor (similar to)
Rh_FV0G04050.m.5:1-825 GO:0046872 Probable inactive purple acid phosphatase 1	Precursor (similar to)
Rh_FV0G04050.m.6:1-399 GO:0003993 Probable inactive purple acid phosphatase 1	Precursor (similar to)
Rh_FV0G04050.m.6:1-399 GO:0004722 Probable inactive purple acid phosphatase 1	Precursor (similar to)
Rh_FV0G04050.m.6:1-399 GO:0046872 Probable inactive purple acid phosphatase 1	Precursor (similar to)
Rh_FV0G04190.Contig1:1-1182 GO:0005730 Erlin-2 (SPFH domain-containing protein 2) (similar to)
Rh_FV0G04190.Contig1:1-1182 GO:0005783 Erlin-2 (SPFH domain-containing protein 2) (similar to)
Rh_FV0G04190.Contig1:1-1182 GO:0005886 Erlin-2 (SPFH domain-containing protein 2) (similar to)
Rh_FV0G04190.m.1:1-300 GO:0005730 Erlin-2 (SPFH domain-containing protein 2) (similar to)
Rh_FV0G04190.m.1:1-300 GO:0005783 Erlin-2 (SPFH domain-containing protein 2) (similar to)
Rh_FV0G04190.m.1:1-300 GO:0005886 Erlin-2 (SPFH domain-containing protein 2) (similar to)
Rh_FV0G04190.m.2:1-831 GO:0005730 Erlin-2 (SPFH domain-containing protein 2) (similar to)
Rh_FV0G04190.m.2:1-831 GO:0005783 Erlin-2 (SPFH domain-containing protein 2) (similar to)
Rh_FV0G04190.m.2:1-831 GO:0005886 Erlin-2 (SPFH domain-containing protein 2) (similar to)
Rh_FV0G04190.m.6:1-300 GO:0005730 Erlin-2 (SPFH domain-containing protein 2) (similar to)
Rh_FV0G04190.m.6:1-300 GO:0005783 Erlin-2 (SPFH domain-containing protein 2) (similar to)
Rh_FV0G04190.m.6:1-300 GO:0005886 Erlin-2 (SPFH domain-containing protein 2) (similar to)
Rh_FV0G04210.Contig1:61-1065 GO:0003824 hypothetical protein
Rh_FV0G04210.Contig1:61-1065 GO:0016787 hypothetical protein
Rh_FV0G04240.m.1:1-1875 GO:0005739 Pentatricopeptide repeat-containing protein At1g26460	mitochondrial	Precursor (putative)
Rh_FV0G04250.m.1:1-1239 GO:0005215 Triose phosphate/phosphate translocator	chloroplastic (cTPT)	Precursor (similar to)
Rh_FV0G04250.m.1:1-1239 GO:0006810 Triose phosphate/phosphate translocator	chloroplastic (cTPT)	Precursor (similar to)
Rh_FV0G04250.m.1:1-1239 GO:0016021 Triose phosphate/phosphate translocator	chloroplastic (cTPT)	Precursor (similar to)
Rh_FV0G04310.m.1:1-747 GO:0019904 14-3-3-like protein GF14 iota (putative)
Rh_FV0G04310.m.1:1-747 GO:0045309 14-3-3-like protein GF14 iota (putative)
Rh_FV0G04360.Contig1:212-1120 GO:0009933 Protein KTI12 homolog (probable)
Rh_FV0G04360.Contig1:212-1120 GO:0017076 Protein KTI12 homolog (probable)
Rh_FV0G04360.Contig1:212-1120 GO:0048366 Protein KTI12 homolog (probable)
Rh_FV0G04430.Contig1:1-1506 GO:0004553 Beta-glucosidase 6 (Os3bglu6)	Precursor (similar to)
Rh_FV0G04430.Contig1:1-1506 GO:0005975 Beta-glucosidase 6 (Os3bglu6)	Precursor (similar to)
Rh_FV0G04430.Contig1:1-1506 GO:0009507 Beta-glucosidase 6 (Os3bglu6)	Precursor (similar to)
Rh_FV0G04430.Contig1:1-1506 GO:0043169 Beta-glucosidase 6 (Os3bglu6)	Precursor (similar to)
Rh_FV0G04430.m.4:1-306 GO:0004553 Beta-glucosidase 6 (Os3bglu6)	Precursor (similar to)
Rh_FV0G04430.m.4:1-306 GO:0005975 Beta-glucosidase 6 (Os3bglu6)	Precursor (similar to)
Rh_FV0G04430.m.4:1-306 GO:0009507 Beta-glucosidase 6 (Os3bglu6)	Precursor (similar to)
Rh_FV0G04430.m.4:1-306 GO:0043169 Beta-glucosidase 6 (Os3bglu6)	Precursor (similar to)
Rh_FV0G04430.m.5:1-2331 GO:0004553 Beta-glucosidase 6 (Os3bglu6)	Precursor (similar to)
Rh_FV0G04430.m.5:1-2331 GO:0005975 Beta-glucosidase 6 (Os3bglu6)	Precursor (similar to)
Rh_FV0G04430.m.5:1-2331 GO:0009507 Beta-glucosidase 6 (Os3bglu6)	Precursor (similar to)
Rh_FV0G04430.m.5:1-2331 GO:0043169 Beta-glucosidase 6 (Os3bglu6)	Precursor (similar to)
Rh_FV0G04440.Contig1:235-1677 GO:0016616 Probable UDP-glucose 6-dehydrogenase 1 (UDP-Glc dehydrogenase 1) (putative)
Rh_FV0G04440.Contig1:235-1677 GO:0051287 Probable UDP-glucose 6-dehydrogenase 1 (UDP-Glc dehydrogenase 1) (putative)
Rh_FV0G04440.Contig1:235-1677 GO:0055114 Probable UDP-glucose 6-dehydrogenase 1 (UDP-Glc dehydrogenase 1) (putative)
Rh_FV0G04460.m.1:1-1656 GO:0003700 Zinc finger protein 91 (probable)
Rh_FV0G04460.m.1:1-1656 GO:0005622 Zinc finger protein 91 (probable)
Rh_FV0G04460.m.1:1-1656 GO:0045449 Zinc finger protein 91 (probable)
Rh_FV0G04470.m.1:1-969 GO:0003700 Probable WRKY transcription factor 57
Rh_FV0G04470.m.1:1-969 GO:0006355 Probable WRKY transcription factor 57
Rh_FV0G04470.m.1:1-969 GO:0043565 Probable WRKY transcription factor 57
Rh_FV0G04470.m.1:1-969 GO:0045449 Probable WRKY transcription factor 57
Rh_FV0G04490.m.1:1-2859 GO:0004645 Alpha-1	4 glucan phosphorylase L-2 isozyme	chloroplastic/amyloplastic	Precursor (putative)
Rh_FV0G04490.m.1:1-2859 GO:0005975 Alpha-1	4 glucan phosphorylase L-2 isozyme	chloroplastic/amyloplastic	Precursor (putative)
Rh_FV0G04520.m.1:1-2211 GO:0003993 Probable inactive purple acid phosphatase 2	Precursor (putative)
Rh_FV0G04520.m.1:1-2211 GO:0004722 Probable inactive purple acid phosphatase 2	Precursor (putative)
Rh_FV0G04520.m.1:1-2211 GO:0009507 Probable inactive purple acid phosphatase 2	Precursor (putative)
Rh_FV0G04520.m.1:1-2211 GO:0046872 Probable inactive purple acid phosphatase 2	Precursor (putative)
Rh_FV0G04540.Contig1:1-984 GO:0005515 Probable leucine-rich repeat receptor-like protein kinase At1g35710	Precursor
Rh_FV0G04560.m.1:1-726 GO:0016020 Heparanase-like protein 2	Precursor (probable)
Rh_FV0G04560.m.1:1-726 GO:0016798 Heparanase-like protein 2	Precursor (probable)
Rh_FV0G04560.m.2:1-570 GO:0016020 Heparanase-like protein 2	Precursor (probable)
Rh_FV0G04560.m.2:1-570 GO:0016798 Heparanase-like protein 2	Precursor (probable)
Rh_FV0G04620.Contig1:1-1089 GO:0003677 F-box only protein 21 (probable)
Rh_FV0G04620.Contig1:1-1089 GO:0004518 F-box only protein 21 (probable)
Rh_FV0G04620.Contig1:1-1089 GO:0006289 F-box only protein 21 (probable)
Rh_FV0G04620.Contig1:1-1089 GO:0009507 F-box only protein 21 (probable)
Rh_FV0G04720.Contig1:1-666 GO:0005515 Cell division topological specificity factor (probable)
Rh_FV0G04720.Contig1:1-666 GO:0009507 Cell division topological specificity factor (probable)
Rh_FV0G04720.Contig1:1-666 GO:0032955 Cell division topological specificity factor (probable)
Rh_FV0G04830.m.1:1-1407 GO:0003700 Probable WRKY transcription factor 3 (similar to)
Rh_FV0G04830.m.1:1-1407 GO:0006355 Probable WRKY transcription factor 3 (similar to)
Rh_FV0G04830.m.1:1-1407 GO:0043565 Probable WRKY transcription factor 3 (similar to)
Rh_FV0G04830.m.1:1-1407 GO:0045449 Probable WRKY transcription factor 3 (similar to)
Rh_FV0G04910.Contig1:1-651 GO:0003676 Protein argonaute 7 (OsAGO7) (similar to)
Rh_FV0G04910.Contig1:1-651 GO:0010050 Protein argonaute 7 (OsAGO7) (similar to)
Rh_FV0G04910.Contig1:1-651 GO:0035195 Protein argonaute 7 (OsAGO7) (similar to)
Rh_FV0G04910.Contig1:1-651 GO:0040034 Protein argonaute 7 (OsAGO7) (similar to)
Rh_FV0G04910.Contig1:540-3647 GO:0003676 Protein argonaute 7 (OsAGO7) (similar to)
Rh_FV0G04910.Contig1:540-3647 GO:0010050 Protein argonaute 7 (OsAGO7) (similar to)
Rh_FV0G04910.Contig1:540-3647 GO:0035195 Protein argonaute 7 (OsAGO7) (similar to)
Rh_FV0G04910.Contig1:540-3647 GO:0040034 Protein argonaute 7 (OsAGO7) (similar to)
Rh_FV0G04910.m.2:1-1902 GO:0003676 Protein argonaute 7 (OsAGO7) (similar to)
Rh_FV0G04910.m.2:1-1902 GO:0010050 Protein argonaute 7 (OsAGO7) (similar to)
Rh_FV0G04910.m.2:1-1902 GO:0035195 Protein argonaute 7 (OsAGO7) (similar to)
Rh_FV0G04910.m.2:1-1902 GO:0040034 Protein argonaute 7 (OsAGO7) (similar to)
Rh_FV0G04920.m.1:1-2160 GO:0016020 hypothetical protein
Rh_FV0G04930.Contig1:2-1327 GO:0005634 26S proteasome non-ATPase regulatory subunit 11 (probable)
Rh_FV0G04930.Contig1:2-1327 GO:0006511 26S proteasome non-ATPase regulatory subunit 11 (probable)
Rh_FV0G04930.Contig1:2-1327 GO:0006886 26S proteasome non-ATPase regulatory subunit 11 (probable)
Rh_FV0G04930.Contig1:2-1327 GO:0008541 26S proteasome non-ATPase regulatory subunit 11 (probable)
Rh_FV0G04930.Contig1:2-1327 GO:0016020 26S proteasome non-ATPase regulatory subunit 11 (probable)
Rh_FV0G04930.Contig1:2-1327 GO:0046686 26S proteasome non-ATPase regulatory subunit 11 (probable)
Rh_FV0G04930.m.3:1-312 GO:0005634 26S proteasome non-ATPase regulatory subunit 11 (probable)
Rh_FV0G04930.m.3:1-312 GO:0006511 26S proteasome non-ATPase regulatory subunit 11 (probable)
Rh_FV0G04930.m.3:1-312 GO:0006886 26S proteasome non-ATPase regulatory subunit 11 (probable)
Rh_FV0G04930.m.3:1-312 GO:0008541 26S proteasome non-ATPase regulatory subunit 11 (probable)
Rh_FV0G04930.m.3:1-312 GO:0016020 26S proteasome non-ATPase regulatory subunit 11 (probable)
Rh_FV0G04930.m.3:1-312 GO:0046686 26S proteasome non-ATPase regulatory subunit 11 (probable)
Rh_FV0G04930.m.4:1-669 GO:0005634 26S proteasome non-ATPase regulatory subunit 11 (probable)
Rh_FV0G04930.m.4:1-669 GO:0006511 26S proteasome non-ATPase regulatory subunit 11 (probable)
Rh_FV0G04930.m.4:1-669 GO:0006886 26S proteasome non-ATPase regulatory subunit 11 (probable)
Rh_FV0G04930.m.4:1-669 GO:0008541 26S proteasome non-ATPase regulatory subunit 11 (probable)
Rh_FV0G04930.m.4:1-669 GO:0016020 26S proteasome non-ATPase regulatory subunit 11 (probable)
Rh_FV0G04930.m.4:1-669 GO:0046686 26S proteasome non-ATPase regulatory subunit 11 (probable)
Rh_FV0G04930.m.5:1-348 GO:0005634 26S proteasome non-ATPase regulatory subunit 11 (probable)
Rh_FV0G04930.m.5:1-348 GO:0006511 26S proteasome non-ATPase regulatory subunit 11 (probable)
Rh_FV0G04930.m.5:1-348 GO:0006886 26S proteasome non-ATPase regulatory subunit 11 (probable)
Rh_FV0G04930.m.5:1-348 GO:0008541 26S proteasome non-ATPase regulatory subunit 11 (probable)
Rh_FV0G04930.m.5:1-348 GO:0016020 26S proteasome non-ATPase regulatory subunit 11 (probable)
Rh_FV0G04930.m.5:1-348 GO:0046686 26S proteasome non-ATPase regulatory subunit 11 (probable)
Rh_FV0G04960.m.1:1-1305 GO:0004674 Dual specificity protein kinase pyk1 (probable)
Rh_FV0G04960.m.1:1-1305 GO:0004712 Dual specificity protein kinase pyk1 (probable)
Rh_FV0G04960.m.1:1-1305 GO:0006468 Dual specificity protein kinase pyk1 (probable)
Rh_FV0G04960.m.1:1-1305 GO:0009734 Dual specificity protein kinase pyk1 (probable)
Rh_FV0G04970.m.1:1-714 GO:0005783 Transmembrane emp24 domain-containing protein 10	Precursor (probable)
Rh_FV0G04970.m.1:1-714 GO:0006810 Transmembrane emp24 domain-containing protein 10	Precursor (probable)
Rh_FV0G04970.m.1:1-714 GO:0006886 Transmembrane emp24 domain-containing protein 10	Precursor (probable)
Rh_FV0G04970.m.1:1-714 GO:0008320 Transmembrane emp24 domain-containing protein 10	Precursor (probable)
Rh_FV0G04970.m.1:1-714 GO:0016020 Transmembrane emp24 domain-containing protein 10	Precursor (probable)
Rh_FV0G04970.m.1:1-714 GO:0016021 Transmembrane emp24 domain-containing protein 10	Precursor (probable)
Rh_FV0G04990.m.1:1-1563 GO:0009507 DUF246 domain-containing protein At1g04910 (probable)
Rh_FV0G05110.m.1:1-1323 GO:0003677 Endonuclease (probable)
Rh_FV0G05110.m.1:1-1323 GO:0015074 Endonuclease (probable)
Rh_FV0G05110.m.2:1-726 GO:0003677 Endonuclease (probable)
Rh_FV0G05110.m.2:1-726 GO:0015074 Endonuclease (probable)
Rh_FV0G05110.m.3:1-657 GO:0003677 Endonuclease (probable)
Rh_FV0G05110.m.3:1-657 GO:0015074 Endonuclease (probable)
Rh_FV0G05110.m.4:1-348 GO:0003677 Endonuclease (probable)
Rh_FV0G05110.m.4:1-348 GO:0015074 Endonuclease (probable)
Rh_FV0G05120.m.1:1-648 GO:0005634 Putative phosphate transporter 1 (probable)
Rh_FV0G05120.m.1:1-648 GO:0005829 Putative phosphate transporter 1 (probable)
Rh_FV0G05120.m.1:1-648 GO:0005886 Putative phosphate transporter 1 (probable)
Rh_FV0G05120.m.1:1-648 GO:0010017 Putative phosphate transporter 1 (probable)
Rh_FV0G05120.m.1:1-648 GO:0010468 Putative phosphate transporter 1 (probable)
Rh_FV0G05120.m.1:1-648 GO:0016021 Putative phosphate transporter 1 (probable)
Rh_FV0G05120.m.1:1-648 GO:0045793 Putative phosphate transporter 1 (probable)
Rh_FV0G05120.m.1:1-648 GO:0080050 Putative phosphate transporter 1 (probable)
Rh_FV0G05140.m.1:1-315 GO:0005886 Putative phosphate transporter 1 (probable)
Rh_FV0G05140.m.1:1-315 GO:0016021 Putative phosphate transporter 1 (probable)
Rh_FV0G05150.m.1:1-834 GO:0016020 Galactoside 2-alpha-L-fucosyltransferase (putative)
Rh_FV0G05150.m.1:1-834 GO:0042546 Galactoside 2-alpha-L-fucosyltransferase (putative)
Rh_FV0G05150.m.2:1-402 GO:0016020 Galactoside 2-alpha-L-fucosyltransferase (putative)
Rh_FV0G05150.m.2:1-402 GO:0042546 Galactoside 2-alpha-L-fucosyltransferase (putative)
Rh_FV0G05150.m.3:1-318 GO:0016020 Galactoside 2-alpha-L-fucosyltransferase (putative)
Rh_FV0G05150.m.3:1-318 GO:0042546 Galactoside 2-alpha-L-fucosyltransferase (putative)
Rh_FV0G05170.m.1:1-444 GO:0016853 Peptidyl-prolyl cis-trans isomerase NIMA-interacting 4 (Par14) (probable)
Rh_FV0G05220.m.1:1-507 GO:0005488 Mitochondrial uncoupling protein 4 (UCP 4) (probable)
Rh_FV0G05220.m.1:1-507 GO:0005743 Mitochondrial uncoupling protein 4 (UCP 4) (probable)
Rh_FV0G05220.m.1:1-507 GO:0006839 Mitochondrial uncoupling protein 4 (UCP 4) (probable)
Rh_FV0G05220.m.1:1-507 GO:0055085 Mitochondrial uncoupling protein 4 (UCP 4) (probable)
Rh_FV0G05220.m.2:1-342 GO:0005488 Mitochondrial uncoupling protein 4 (UCP 4) (probable)
Rh_FV0G05220.m.2:1-342 GO:0005743 Mitochondrial uncoupling protein 4 (UCP 4) (probable)
Rh_FV0G05220.m.2:1-342 GO:0006839 Mitochondrial uncoupling protein 4 (UCP 4) (probable)
Rh_FV0G05220.m.2:1-342 GO:0055085 Mitochondrial uncoupling protein 4 (UCP 4) (probable)
Rh_FV0G05250.m.1:1-513 GO:0005488 SET and MYND domain-containing protein DDB_G0292454 (probable)
Rh_FV0G05270.m.1:1-1029 GO:0003677 NAC domain-containing protein 29 (ANAC029) (similar to)
Rh_FV0G05270.m.1:1-1029 GO:0003700 NAC domain-containing protein 29 (ANAC029) (similar to)
Rh_FV0G05270.m.1:1-1029 GO:0005634 NAC domain-containing protein 29 (ANAC029) (similar to)
Rh_FV0G05270.m.1:1-1029 GO:0009825 NAC domain-containing protein 29 (ANAC029) (similar to)
Rh_FV0G05270.m.1:1-1029 GO:0009908 NAC domain-containing protein 29 (ANAC029) (similar to)
Rh_FV0G05270.m.1:1-1029 GO:0045449 NAC domain-containing protein 29 (ANAC029) (similar to)
Rh_FV0G05280.Contig1:1-1269 GO:0004497 Cytochrome P450 704C1 (probable)
Rh_FV0G05280.Contig1:1-1269 GO:0009055 Cytochrome P450 704C1 (probable)
Rh_FV0G05280.Contig1:1-1269 GO:0020037 Cytochrome P450 704C1 (probable)
Rh_FV0G05280.Contig1:1-1269 GO:0055114 Cytochrome P450 704C1 (probable)
Rh_FV0G05280.m.2:1-600 GO:0004497 Cytochrome P450 704C1 (probable)
Rh_FV0G05280.m.2:1-600 GO:0009055 Cytochrome P450 704C1 (probable)
Rh_FV0G05280.m.2:1-600 GO:0020037 Cytochrome P450 704C1 (probable)
Rh_FV0G05280.m.2:1-600 GO:0055114 Cytochrome P450 704C1 (probable)
Rh_FV0G05280.m.3:1-342 GO:0004497 Cytochrome P450 704C1 (probable)
Rh_FV0G05280.m.3:1-342 GO:0009055 Cytochrome P450 704C1 (probable)
Rh_FV0G05280.m.3:1-342 GO:0020037 Cytochrome P450 704C1 (probable)
Rh_FV0G05280.m.3:1-342 GO:0055114 Cytochrome P450 704C1 (probable)
Rh_FV0G05300.m.1:1-612 GO:0009535 Oxygen-evolving enhancer protein 3-1	chloroplastic (OEE3)	Precursor (probable)
Rh_FV0G05300.m.1:1-612 GO:0009767 Oxygen-evolving enhancer protein 3-1	chloroplastic (OEE3)	Precursor (probable)
Rh_FV0G05300.m.1:1-612 GO:0015979 Oxygen-evolving enhancer protein 3-1	chloroplastic (OEE3)	Precursor (probable)
Rh_FV0G05300.m.1:1-612 GO:0019898 Oxygen-evolving enhancer protein 3-1	chloroplastic (OEE3)	Precursor (probable)
Rh_FV0G05330.m.1:1-795 GO:0005515 Methyltransferase-like protein 7A	Precursor (probable)
Rh_FV0G05330.m.1:1-795 GO:0008152 Methyltransferase-like protein 7A	Precursor (probable)
Rh_FV0G05330.m.1:1-795 GO:0008168 Methyltransferase-like protein 7A	Precursor (probable)
Rh_FV0G05340.m.1:1-756 GO:0005576 Expansin-A1 (AtEXPA1)	Precursor (putative)
Rh_FV0G05340.m.1:1-756 GO:0006949 Expansin-A1 (AtEXPA1)	Precursor (putative)
Rh_FV0G05340.m.1:1-756 GO:0009505 Expansin-A1 (AtEXPA1)	Precursor (putative)
Rh_FV0G05340.m.1:1-756 GO:0009664 Expansin-A1 (AtEXPA1)	Precursor (putative)
Rh_FV0G05340.m.1:1-756 GO:0009739 Expansin-A1 (AtEXPA1)	Precursor (putative)
Rh_FV0G05340.m.1:1-756 GO:0009826 Expansin-A1 (AtEXPA1)	Precursor (putative)
Rh_FV0G05340.m.1:1-756 GO:0010114 Expansin-A1 (AtEXPA1)	Precursor (putative)
Rh_FV0G05360.m.1:1-1056 GO:0003700 MADS-box transcription factor 25 (probable)
Rh_FV0G05360.m.1:1-1056 GO:0005634 MADS-box transcription factor 25 (probable)
Rh_FV0G05360.m.1:1-1056 GO:0006355 MADS-box transcription factor 25 (probable)
Rh_FV0G05360.m.1:1-1056 GO:0009555 MADS-box transcription factor 25 (probable)
Rh_FV0G05360.m.1:1-1056 GO:0043565 MADS-box transcription factor 25 (probable)
Rh_FV0G05370.m.1:1-924 GO:0009507 mTERF domain-containing protein 1	mitochondrial	Precursor (probable)
Rh_FV0G05370.m.1:1-924 GO:0009793 mTERF domain-containing protein 1	mitochondrial	Precursor (probable)
Rh_FV0G05380.m.1:1-1203 GO:0003677 Transcription factor MYB44 (AtMYB44) (similar to)
Rh_FV0G05380.m.1:1-1203 GO:0003700 Transcription factor MYB44 (AtMYB44) (similar to)
Rh_FV0G05380.m.1:1-1203 GO:0045449 Transcription factor MYB44 (AtMYB44) (similar to)
Rh_FV0G05400.m.1:1-1077 GO:0003677 Dof zinc finger protein DOF3.3 (AtDOF3.3) (probable)
Rh_FV0G05400.m.1:1-1077 GO:0045449 Dof zinc finger protein DOF3.3 (AtDOF3.3) (probable)
Rh_FV0G05400.m.1:404-757 GO:0003677 Dof zinc finger protein DOF3.3 (AtDOF3.3) (probable)
Rh_FV0G05400.m.1:404-757 GO:0045449 Dof zinc finger protein DOF3.3 (AtDOF3.3) (probable)
Rh_FV0G05400.m.3:1-519 GO:0003677 Dof zinc finger protein DOF3.3 (AtDOF3.3) (probable)
Rh_FV0G05400.m.3:1-519 GO:0045449 Dof zinc finger protein DOF3.3 (AtDOF3.3) (probable)
Rh_FV0G05430.m.1:1-1014 GO:0003677 Myb family transcription factor APL (AtAPL) (probable)
Rh_FV0G05430.m.1:1-1014 GO:0003700 Myb family transcription factor APL (AtAPL) (probable)
Rh_FV0G05430.m.1:1-1014 GO:0045449 Myb family transcription factor APL (AtAPL) (probable)
Rh_FV0G05440.m.1:1-630 GO:0006066 Protein HOTHEAD	Precursor (probable)
Rh_FV0G05440.m.1:1-630 GO:0016614 Protein HOTHEAD	Precursor (probable)
Rh_FV0G05440.m.1:1-630 GO:0016832 Protein HOTHEAD	Precursor (probable)
Rh_FV0G05440.m.2:1-1587 GO:0006066 Protein HOTHEAD	Precursor (probable)
Rh_FV0G05440.m.2:1-1587 GO:0016614 Protein HOTHEAD	Precursor (probable)
Rh_FV0G05440.m.2:1-1587 GO:0016832 Protein HOTHEAD	Precursor (probable)
Rh_FV0G05450.Contig1:1-402 GO:0005515 RING finger protein 126 (probable)
Rh_FV0G05450.Contig1:1-639 GO:0005515 RING finger protein 126 (probable)
Rh_FV0G05470.Contig1:1-1968 GO:0005529 Beta-1	3-galactosyltransferase 15 (putative)
Rh_FV0G05470.Contig1:1-1968 GO:0005794 Beta-1	3-galactosyltransferase 15 (putative)
Rh_FV0G05470.Contig1:1-1968 GO:0006486 Beta-1	3-galactosyltransferase 15 (putative)
Rh_FV0G05470.Contig1:1-1968 GO:0008378 Beta-1	3-galactosyltransferase 15 (putative)
Rh_FV0G05470.Contig1:1-1968 GO:0016020 Beta-1	3-galactosyltransferase 15 (putative)
Rh_FV0G05470.Contig1:1-1968 GO:0016758 Beta-1	3-galactosyltransferase 15 (putative)
Rh_FV0G05490.m.1:1-684 GO:0003723 Ribonuclease 3	Precursor (putative)
Rh_FV0G05490.m.1:1-684 GO:0004521 Ribonuclease 3	Precursor (putative)
Rh_FV0G05490.m.1:1-684 GO:0007568 Ribonuclease 3	Precursor (putative)
Rh_FV0G05500.m.1:1-696 GO:0003723 Extracellular ribonuclease LE (RNase LE)	Precursor (similar to)
Rh_FV0G05500.m.1:1-696 GO:0004521 Extracellular ribonuclease LE (RNase LE)	Precursor (similar to)
Rh_FV0G05500.m.1:1-696 GO:0005576 Extracellular ribonuclease LE (RNase LE)	Precursor (similar to)
Rh_FV0G05500.m.1:1-696 GO:0005618 Extracellular ribonuclease LE (RNase LE)	Precursor (similar to)
Rh_FV0G05500.m.1:1-696 GO:0005886 Extracellular ribonuclease LE (RNase LE)	Precursor (similar to)
Rh_FV0G05500.m.1:1-696 GO:0007568 Extracellular ribonuclease LE (RNase LE)	Precursor (similar to)
Rh_FV0G05500.m.1:1-696 GO:0009611 Extracellular ribonuclease LE (RNase LE)	Precursor (similar to)
Rh_FV0G05500.m.1:1-696 GO:0009718 Extracellular ribonuclease LE (RNase LE)	Precursor (similar to)
Rh_FV0G05500.m.1:1-696 GO:0016036 Extracellular ribonuclease LE (RNase LE)	Precursor (similar to)
Rh_FV0G05520.Contig1:1-1638 GO:0016787 Ectonucleoside triphosphate diphosphohydrolase 1 (NTPDase 1) (probable)
Rh_FV0G05550.Contig1:7-378 GO:0003677 ZF-HD homeobox protein At4g24660 (AtHB-22) (similar to)
Rh_FV0G05550.Contig1:7-378 GO:0003700 ZF-HD homeobox protein At4g24660 (AtHB-22) (similar to)
Rh_FV0G05550.Contig1:7-378 GO:0009414 ZF-HD homeobox protein At4g24660 (AtHB-22) (similar to)
Rh_FV0G05550.Contig1:7-378 GO:0016563 ZF-HD homeobox protein At4g24660 (AtHB-22) (similar to)
Rh_FV0G05550.Contig1:7-378 GO:0045449 ZF-HD homeobox protein At4g24660 (AtHB-22) (similar to)
Rh_FV0G05550.m.1:1-417 GO:0003677 ZF-HD homeobox protein At4g24660 (AtHB-22) (similar to)
Rh_FV0G05550.m.1:1-417 GO:0003700 ZF-HD homeobox protein At4g24660 (AtHB-22) (similar to)
Rh_FV0G05550.m.1:1-417 GO:0009414 ZF-HD homeobox protein At4g24660 (AtHB-22) (similar to)
Rh_FV0G05550.m.1:1-417 GO:0016563 ZF-HD homeobox protein At4g24660 (AtHB-22) (similar to)
Rh_FV0G05550.m.1:1-417 GO:0045449 ZF-HD homeobox protein At4g24660 (AtHB-22) (similar to)
Rh_FV0G05550.m.4:1-600 GO:0003677 ZF-HD homeobox protein At4g24660 (AtHB-22) (similar to)
Rh_FV0G05550.m.4:1-600 GO:0003700 ZF-HD homeobox protein At4g24660 (AtHB-22) (similar to)
Rh_FV0G05550.m.4:1-600 GO:0009414 ZF-HD homeobox protein At4g24660 (AtHB-22) (similar to)
Rh_FV0G05550.m.4:1-600 GO:0016563 ZF-HD homeobox protein At4g24660 (AtHB-22) (similar to)
Rh_FV0G05550.m.4:1-600 GO:0045449 ZF-HD homeobox protein At4g24660 (AtHB-22) (similar to)
Rh_FV0G05570.m.1:1-426 GO:0005840 60S ribosomal protein L34-1 (similar to)
Rh_FV0G05570.m.1:1-426 GO:0006412 60S ribosomal protein L34-1 (similar to)
Rh_FV0G05600.m.1:1-1026 GO:0016020 CAAX prenyl protease 2 (FACE-2) (probable)
Rh_FV0G05620.m.1:1-1503 GO:0005515 Phytochrome kinase substrate 1 (probable)
Rh_FV0G05620.m.1:1-1503 GO:0005737 Phytochrome kinase substrate 1 (probable)
Rh_FV0G05620.m.1:1-1503 GO:0005886 Phytochrome kinase substrate 1 (probable)
Rh_FV0G05620.m.1:1-1503 GO:0010017 Phytochrome kinase substrate 1 (probable)
Rh_FV0G05620.m.1:1-1503 GO:0010114 Phytochrome kinase substrate 1 (probable)
Rh_FV0G05620.m.1:1-1503 GO:0010218 Phytochrome kinase substrate 1 (probable)
Rh_FV0G05620.m.1:1-1503 GO:0048366 Phytochrome kinase substrate 1 (probable)
Rh_FV0G05630.Contig1:1-774 GO:0003824 hypothetical protein
Rh_FV0G05630.Contig1:1-774 GO:0005506 hypothetical protein
Rh_FV0G05630.Contig1:1-774 GO:0005783 hypothetical protein
Rh_FV0G05630.Contig1:1-774 GO:0005794 hypothetical protein
Rh_FV0G05630.Contig1:1-774 GO:0006633 hypothetical protein
Rh_FV0G05630.Contig1:1-774 GO:0009640 hypothetical protein
Rh_FV0G05630.Contig1:1-774 GO:0016491 hypothetical protein
Rh_FV0G05630.Contig1:1-774 GO:0046520 hypothetical protein
Rh_FV0G05630.Contig1:1-774 GO:0055114 hypothetical protein
Rh_FV0G05640.m.1:1-465 GO:0003677 Origin recognition complex subunit 6 (similar to)
Rh_FV0G05640.m.1:1-465 GO:0006260 Origin recognition complex subunit 6 (similar to)
Rh_FV0G05640.m.2:1-1014 GO:0003677 Origin recognition complex subunit 6 (similar to)
Rh_FV0G05640.m.2:1-1014 GO:0006260 Origin recognition complex subunit 6 (similar to)
Rh_FV0G05660.m.1:1-789 GO:0008152 Haloacid dehalogenase-like hydrolase domain-containing protein 3 (probable)
Rh_FV0G05660.m.1:1-789 GO:0016787 Haloacid dehalogenase-like hydrolase domain-containing protein 3 (probable)
Rh_FV0G05670.Contig1:85-2283 GO:0000151 Cullin-3 (CUL-3) (similar to)
Rh_FV0G05670.Contig1:85-2283 GO:0004842 Cullin-3 (CUL-3) (similar to)
Rh_FV0G05670.Contig1:85-2283 GO:0005515 Cullin-3 (CUL-3) (similar to)
Rh_FV0G05670.Contig1:85-2283 GO:0006511 Cullin-3 (CUL-3) (similar to)
Rh_FV0G05670.Contig1:85-2283 GO:0007049 Cullin-3 (CUL-3) (similar to)
Rh_FV0G05670.Contig1:85-2283 GO:0009639 Cullin-3 (CUL-3) (similar to)
Rh_FV0G05670.Contig1:85-2283 GO:0009793 Cullin-3 (CUL-3) (similar to)
Rh_FV0G05670.Contig1:85-2283 GO:0031461 Cullin-3 (CUL-3) (similar to)
Rh_FV0G05740.m.1:1-1359 GO:0005777 F-box/kelch-repeat protein SKIP11 (putative)
Rh_FV0G05750.Contig1:1-696 GO:0006457 Peptidyl-prolyl cis-trans isomerase-like 3 (PPIase) (probable)
Rh_FV0G05790.Contig1:1-1860 GO:0005886 Sucrose transport protein SUC3 (putative)
Rh_FV0G05790.Contig1:1-1860 GO:0005887 Sucrose transport protein SUC3 (putative)
Rh_FV0G05790.Contig1:1-1860 GO:0008506 Sucrose transport protein SUC3 (putative)
Rh_FV0G05790.Contig1:1-1860 GO:0008515 Sucrose transport protein SUC3 (putative)
Rh_FV0G05790.Contig1:1-1860 GO:0009611 Sucrose transport protein SUC3 (putative)
Rh_FV0G05790.Contig1:1-1860 GO:0055085 Sucrose transport protein SUC3 (putative)
Rh_FV0G05820.m.1:1-588 GO:0009535 Aminoglycoside 6-adenylyltransferase (probable)
Rh_FV0G05820.m.1:1-588 GO:0016491 Aminoglycoside 6-adenylyltransferase (probable)
Rh_FV0G05820.m.1:1-588 GO:0055114 Aminoglycoside 6-adenylyltransferase (probable)
Rh_FV0G05830.Contig1:1-1449 GO:0003677 Myb-related protein B (probable)
Rh_FV0G05830.Contig1:1-1449 GO:0003700 Myb-related protein B (probable)
Rh_FV0G05830.Contig1:1-1449 GO:0006355 Myb-related protein B (probable)
Rh_FV0G05830.Contig1:1-1449 GO:0010052 Myb-related protein B (probable)
Rh_FV0G05830.Contig1:1-1449 GO:0045449 Myb-related protein B (probable)
Rh_FV0G05830.m.1:1-621 GO:0003677 Myb-related protein B (probable)
Rh_FV0G05830.m.1:1-621 GO:0003700 Myb-related protein B (probable)
Rh_FV0G05830.m.1:1-621 GO:0006355 Myb-related protein B (probable)
Rh_FV0G05830.m.1:1-621 GO:0010052 Myb-related protein B (probable)
Rh_FV0G05830.m.1:1-621 GO:0045449 Myb-related protein B (probable)
Rh_FV0G05840.Contig1:251-1249 GO:0005789 Solute carrier family 35 member B1 (probable)
Rh_FV0G05840.Contig1:251-1249 GO:0015165 Solute carrier family 35 member B1 (probable)
Rh_FV0G05840.Contig1:251-1249 GO:0015780 Solute carrier family 35 member B1 (probable)
Rh_FV0G05840.Contig1:251-1249 GO:0030968 Solute carrier family 35 member B1 (probable)
Rh_FV0G05840.Contig1:251-1249 GO:0055085 Solute carrier family 35 member B1 (probable)
Rh_FV0G05840.m.2:1-693 GO:0005789 Solute carrier family 35 member B1 (probable)
Rh_FV0G05840.m.2:1-693 GO:0015165 Solute carrier family 35 member B1 (probable)
Rh_FV0G05840.m.2:1-693 GO:0015780 Solute carrier family 35 member B1 (probable)
Rh_FV0G05840.m.2:1-693 GO:0030968 Solute carrier family 35 member B1 (probable)
Rh_FV0G05840.m.2:1-693 GO:0055085 Solute carrier family 35 member B1 (probable)
Rh_FV0G05860.m.1:1-327 GO:0003676 hypothetical protein
Rh_FV0G05860.m.2:1-432 GO:0003676 hypothetical protein
Rh_FV0G05860.m.3:1-312 GO:0003676 hypothetical protein
Rh_FV0G05870.m.1:1-1266 GO:0004674 Protein kinase 2B	chloroplastic	Precursor (similar to)
Rh_FV0G05870.m.1:1-1266 GO:0005634 Protein kinase 2B	chloroplastic	Precursor (similar to)
Rh_FV0G05870.m.1:1-1266 GO:0005737 Protein kinase 2B	chloroplastic	Precursor (similar to)
Rh_FV0G05870.m.1:1-1266 GO:0005886 Protein kinase 2B	chloroplastic	Precursor (similar to)
Rh_FV0G05870.m.1:1-1266 GO:0006468 Protein kinase 2B	chloroplastic	Precursor (similar to)
Rh_FV0G05870.m.1:1-1266 GO:0016301 Protein kinase 2B	chloroplastic	Precursor (similar to)
Rh_FV0G05930.Contig1:1-459 GO:0019787 Ubiquitin-conjugating enzyme E2 2
Rh_FV0G05930.Contig1:1-459 GO:0043687 Ubiquitin-conjugating enzyme E2 2
Rh_FV0G05930.Contig1:1-459 GO:0051246 Ubiquitin-conjugating enzyme E2 2
Rh_FV0G06030.m.1:1-843 GO:0003677 tRNA-specific 2-thiouridylase mnmA (probable)
Rh_FV0G06030.m.1:1-843 GO:0005697 tRNA-specific 2-thiouridylase mnmA (probable)
Rh_FV0G06030.m.1:1-843 GO:0006355 tRNA-specific 2-thiouridylase mnmA (probable)
Rh_FV0G06030.m.1:1-843 GO:0006952 tRNA-specific 2-thiouridylase mnmA (probable)
Rh_FV0G06030.m.1:1-843 GO:0009507 tRNA-specific 2-thiouridylase mnmA (probable)
Rh_FV0G06030.m.1:1-843 GO:0009508 tRNA-specific 2-thiouridylase mnmA (probable)
Rh_FV0G06030.m.1:1-843 GO:0042162 tRNA-specific 2-thiouridylase mnmA (probable)
Rh_FV0G06040.m.1:1-654 GO:0003676 DNA-binding protein HEXBP (probable)
Rh_FV0G06040.m.1:1-654 GO:0006457 DNA-binding protein HEXBP (probable)
Rh_FV0G06040.m.1:1-654 GO:0031072 DNA-binding protein HEXBP (probable)
Rh_FV0G06040.m.2:103-525 GO:0003676 DNA-binding protein HEXBP (probable)
Rh_FV0G06040.m.2:103-525 GO:0006457 DNA-binding protein HEXBP (probable)
Rh_FV0G06040.m.2:103-525 GO:0031072 DNA-binding protein HEXBP (probable)
Rh_FV0G06040.m.2:1-567 GO:0003676 DNA-binding protein HEXBP (probable)
Rh_FV0G06040.m.2:1-567 GO:0006457 DNA-binding protein HEXBP (probable)
Rh_FV0G06040.m.2:1-567 GO:0031072 DNA-binding protein HEXBP (probable)
Rh_FV0G06070.Contig1:1-2703 GO:0003700 Probable pectate lyase 3	Precursor (similar to)
Rh_FV0G06070.Contig1:1-2703 GO:0005509 Probable pectate lyase 3	Precursor (similar to)
Rh_FV0G06070.Contig1:1-2703 GO:0005975 Probable pectate lyase 3	Precursor (similar to)
Rh_FV0G06070.Contig1:1-2703 GO:0006355 Probable pectate lyase 3	Precursor (similar to)
Rh_FV0G06070.Contig1:1-2703 GO:0030570 Probable pectate lyase 3	Precursor (similar to)
Rh_FV0G06070.m.5:1-336 GO:0003700 Probable pectate lyase 3	Precursor (similar to)
Rh_FV0G06070.m.5:1-336 GO:0005509 Probable pectate lyase 3	Precursor (similar to)
Rh_FV0G06070.m.5:1-336 GO:0005975 Probable pectate lyase 3	Precursor (similar to)
Rh_FV0G06070.m.5:1-336 GO:0006355 Probable pectate lyase 3	Precursor (similar to)
Rh_FV0G06070.m.5:1-336 GO:0030570 Probable pectate lyase 3	Precursor (similar to)
Rh_FV0G06080.Contig1:63-911 GO:0005741 Mitochondrial outer membrane protein porin of 36 kDa (VDAC) (putative)
Rh_FV0G06080.Contig1:63-911 GO:0006820 Mitochondrial outer membrane protein porin of 36 kDa (VDAC) (putative)
Rh_FV0G06080.Contig1:63-911 GO:0008308 Mitochondrial outer membrane protein porin of 36 kDa (VDAC) (putative)
Rh_FV0G06080.Contig1:63-911 GO:0055085 Mitochondrial outer membrane protein porin of 36 kDa (VDAC) (putative)
Rh_FV0G06080.Contig2:227-1057 GO:0005741 Mitochondrial outer membrane protein porin of 36 kDa (VDAC) (putative)
Rh_FV0G06080.Contig2:227-1057 GO:0006820 Mitochondrial outer membrane protein porin of 36 kDa (VDAC) (putative)
Rh_FV0G06080.Contig2:227-1057 GO:0008308 Mitochondrial outer membrane protein porin of 36 kDa (VDAC) (putative)
Rh_FV0G06080.Contig2:227-1057 GO:0055085 Mitochondrial outer membrane protein porin of 36 kDa (VDAC) (putative)
Rh_FV0G06110.m.1:1-1461 GO:0004674 Protein kinase APK1A	chloroplastic	Precursor (similar to)
Rh_FV0G06110.m.1:1-1461 GO:0006468 Protein kinase APK1A	chloroplastic	Precursor (similar to)
Rh_FV0G06130.Contig1:1-1194 GO:0004871 Protein TWIN LOV 1 (putative)
Rh_FV0G06130.Contig1:1-1194 GO:0006355 Protein TWIN LOV 1 (putative)
Rh_FV0G06130.Contig1:1-1194 GO:0007165 Protein TWIN LOV 1 (putative)
Rh_FV0G06210.m.1:1-522 GO:0005215 Peptide transporter PTR2 (probable)
Rh_FV0G06210.m.1:1-522 GO:0006857 Peptide transporter PTR2 (probable)
Rh_FV0G06210.m.1:1-522 GO:0016020 Peptide transporter PTR2 (probable)
Rh_FV0G06210.m.2:1-1518 GO:0005215 Peptide transporter PTR2 (probable)
Rh_FV0G06210.m.2:1-1518 GO:0006857 Peptide transporter PTR2 (probable)
Rh_FV0G06210.m.2:1-1518 GO:0016020 Peptide transporter PTR2 (probable)
Rh_FV0G06220.Contig1:1-990 GO:0003700 Homeobox-leucine zipper protein HAT5 (HD-ZIP protein 5) (probable)
Rh_FV0G06220.Contig1:1-990 GO:0005634 Homeobox-leucine zipper protein HAT5 (HD-ZIP protein 5) (probable)
Rh_FV0G06220.Contig1:1-990 GO:0006355 Homeobox-leucine zipper protein HAT5 (HD-ZIP protein 5) (probable)
Rh_FV0G06220.Contig1:1-990 GO:0043565 Homeobox-leucine zipper protein HAT5 (HD-ZIP protein 5) (probable)
Rh_FV0G06290.m.1:1-1578 GO:0005794 Sulfhydryl oxidase 2	Precursor (probable)
Rh_FV0G06290.m.1:1-1578 GO:0016972 Sulfhydryl oxidase 2	Precursor (probable)
Rh_FV0G06290.m.1:1-1578 GO:0043157 Sulfhydryl oxidase 2	Precursor (probable)
Rh_FV0G06290.m.1:1-1578 GO:0055114 Sulfhydryl oxidase 2	Precursor (probable)
Rh_FV0G06330.Contig1:1-780 GO:0005737 Probable ribose-5-phosphate isomerase (similar to)
Rh_FV0G06330.Contig1:1-780 GO:0008219 Probable ribose-5-phosphate isomerase (similar to)
Rh_FV0G06330.Contig1:1-780 GO:0010228 Probable ribose-5-phosphate isomerase (similar to)
Rh_FV0G06330.Contig1:1-780 GO:0030244 Probable ribose-5-phosphate isomerase (similar to)
Rh_FV0G06340.m.1:1-1368 GO:0016021 hypothetical protein
Rh_FV0G06340.m.1:1-1368 GO:0055085 hypothetical protein
Rh_FV0G06340.m.3:1-342 GO:0016021 hypothetical protein
Rh_FV0G06340.m.3:1-342 GO:0055085 hypothetical protein
Rh_FV0G06370.m.1:1-2259 GO:0005524 ABC transporter G family member 7 (ABC transporter ABCG.7) (similar to)
Rh_FV0G06370.m.1:1-2259 GO:0009507 ABC transporter G family member 7 (ABC transporter ABCG.7) (similar to)
Rh_FV0G06370.m.1:1-2259 GO:0016020 ABC transporter G family member 7 (ABC transporter ABCG.7) (similar to)
Rh_FV0G06370.m.1:1-2259 GO:0016887 ABC transporter G family member 7 (ABC transporter ABCG.7) (similar to)
Rh_FV0G06370.m.1:1-2259 GO:0042626 ABC transporter G family member 7 (ABC transporter ABCG.7) (similar to)
Rh_FV0G06370.m.2:1-1827 GO:0005524 ABC transporter G family member 7 (ABC transporter ABCG.7) (similar to)
Rh_FV0G06370.m.2:1-1827 GO:0009507 ABC transporter G family member 7 (ABC transporter ABCG.7) (similar to)
Rh_FV0G06370.m.2:1-1827 GO:0016020 ABC transporter G family member 7 (ABC transporter ABCG.7) (similar to)
Rh_FV0G06370.m.2:1-1827 GO:0016887 ABC transporter G family member 7 (ABC transporter ABCG.7) (similar to)
Rh_FV0G06370.m.2:1-1827 GO:0042626 ABC transporter G family member 7 (ABC transporter ABCG.7) (similar to)
Rh_FV0G06390.Contig1:1-1197 GO:0008375 Xylosyltransferase 2 (probable)
Rh_FV0G06390.Contig1:1-1197 GO:0016020 Xylosyltransferase 2 (probable)
Rh_FV0G06390.Contig1:1-1197 GO:0016051 Xylosyltransferase 2 (probable)
Rh_FV0G06430.Contig1:1-522 GO:0030001 Mevalonate kinase (MK) (probable)
Rh_FV0G06430.Contig1:1-522 GO:0046872 Mevalonate kinase (MK) (probable)
Rh_FV0G06430.Contig2:1-525 GO:0030001 Mevalonate kinase (MK) (probable)
Rh_FV0G06430.Contig2:1-525 GO:0046872 Mevalonate kinase (MK) (probable)
Rh_FV0G06440.Contig1:61-1302 GO:0030001 Copper transport protein ATOX1 homolog (probable)
Rh_FV0G06440.Contig1:61-1302 GO:0046872 Copper transport protein ATOX1 homolog (probable)
Rh_FV0G06480.m.1:1-792 GO:0003677 Transcription repressor MYB4 (AtMYB4) (similar to)
Rh_FV0G06480.m.1:1-792 GO:0045449 Transcription repressor MYB4 (AtMYB4) (similar to)
Rh_FV0G06510.m.1:1-5298 GO:0005515 1-phosphatidylinositol-3-phosphate 5-kinase FAB1 (Phosphatidylinositol-3-phosphate 5-kinase) (probable)
Rh_FV0G06510.m.1:1-5298 GO:0016307 1-phosphatidylinositol-3-phosphate 5-kinase FAB1 (Phosphatidylinositol-3-phosphate 5-kinase) (probable)
Rh_FV0G06510.m.1:1-5298 GO:0044267 1-phosphatidylinositol-3-phosphate 5-kinase FAB1 (Phosphatidylinositol-3-phosphate 5-kinase) (probable)
Rh_FV0G06510.m.1:1-5298 GO:0046488 1-phosphatidylinositol-3-phosphate 5-kinase FAB1 (Phosphatidylinositol-3-phosphate 5-kinase) (probable)
Rh_FV0G06520.m.1:1-1119 GO:0003824 Probable nicotinate-nucleotide pyrophosphorylase [carboxylating] (QAPRTase)
Rh_FV0G06520.m.1:1-1119 GO:0009435 Probable nicotinate-nucleotide pyrophosphorylase [carboxylating] (QAPRTase)
Rh_FV0G06520.m.1:1-1119 GO:0009507 Probable nicotinate-nucleotide pyrophosphorylase [carboxylating] (QAPRTase)
Rh_FV0G06570.m.1:1-534 GO:0006457 Chaperone protein dnaJ (probable)
Rh_FV0G06570.m.1:1-534 GO:0031072 Chaperone protein dnaJ (probable)
Rh_FV0G06600.Contig1:1-1680 GO:0005215 Probable aquaporin NIP-type (similar to)
Rh_FV0G06600.Contig1:1-1680 GO:0006810 Probable aquaporin NIP-type (similar to)
Rh_FV0G06600.Contig1:1-1680 GO:0016020 Probable aquaporin NIP-type (similar to)
Rh_FV0G06600.Contig1:1-1680 GO:0016021 Probable aquaporin NIP-type (similar to)
Rh_FV0G06600.Contig1:1-1680 GO:0055085 Probable aquaporin NIP-type (similar to)
Rh_FV0G06600.m.1:1-852 GO:0005215 Probable aquaporin NIP-type (similar to)
Rh_FV0G06600.m.1:1-852 GO:0006810 Probable aquaporin NIP-type (similar to)
Rh_FV0G06600.m.1:1-852 GO:0016020 Probable aquaporin NIP-type (similar to)
Rh_FV0G06600.m.1:1-852 GO:0016021 Probable aquaporin NIP-type (similar to)
Rh_FV0G06600.m.1:1-852 GO:0055085 Probable aquaporin NIP-type (similar to)
Rh_FV0G06600.m.2:1-1707 GO:0005215 Probable aquaporin NIP-type (similar to)
Rh_FV0G06600.m.2:1-1707 GO:0006810 Probable aquaporin NIP-type (similar to)
Rh_FV0G06600.m.2:1-1707 GO:0016020 Probable aquaporin NIP-type (similar to)
Rh_FV0G06600.m.2:1-1707 GO:0016021 Probable aquaporin NIP-type (similar to)
Rh_FV0G06600.m.2:1-1707 GO:0055085 Probable aquaporin NIP-type (similar to)
Rh_FV0G06610.Contig1:1-1995 GO:0007389 Auxin efflux carrier component 3 (AtPIN3) (putative)
Rh_FV0G06610.Contig1:1-1995 GO:0009630 Auxin efflux carrier component 3 (AtPIN3) (putative)
Rh_FV0G06610.Contig1:1-1995 GO:0009672 Auxin efflux carrier component 3 (AtPIN3) (putative)
Rh_FV0G06610.Contig1:1-1995 GO:0009926 Auxin efflux carrier component 3 (AtPIN3) (putative)
Rh_FV0G06610.Contig1:1-1995 GO:0009986 Auxin efflux carrier component 3 (AtPIN3) (putative)
Rh_FV0G06610.Contig1:1-1995 GO:0010583 Auxin efflux carrier component 3 (AtPIN3) (putative)
Rh_FV0G06610.Contig1:1-1995 GO:0012506 Auxin efflux carrier component 3 (AtPIN3) (putative)
Rh_FV0G06610.Contig1:1-1995 GO:0016021 Auxin efflux carrier component 3 (AtPIN3) (putative)
Rh_FV0G06610.Contig1:1-1995 GO:0016328 Auxin efflux carrier component 3 (AtPIN3) (putative)
Rh_FV0G06610.Contig1:1-1995 GO:0048767 Auxin efflux carrier component 3 (AtPIN3) (putative)
Rh_FV0G06610.Contig1:1-1995 GO:0055085 Auxin efflux carrier component 3 (AtPIN3) (putative)
Rh_FV0G06610.Contig1:3-1001 GO:0007389 Auxin efflux carrier component 3 (AtPIN3) (putative)
Rh_FV0G06610.Contig1:3-1001 GO:0009630 Auxin efflux carrier component 3 (AtPIN3) (putative)
Rh_FV0G06610.Contig1:3-1001 GO:0009672 Auxin efflux carrier component 3 (AtPIN3) (putative)
Rh_FV0G06610.Contig1:3-1001 GO:0009926 Auxin efflux carrier component 3 (AtPIN3) (putative)
Rh_FV0G06610.Contig1:3-1001 GO:0009986 Auxin efflux carrier component 3 (AtPIN3) (putative)
Rh_FV0G06610.Contig1:3-1001 GO:0010583 Auxin efflux carrier component 3 (AtPIN3) (putative)
Rh_FV0G06610.Contig1:3-1001 GO:0012506 Auxin efflux carrier component 3 (AtPIN3) (putative)
Rh_FV0G06610.Contig1:3-1001 GO:0016021 Auxin efflux carrier component 3 (AtPIN3) (putative)
Rh_FV0G06610.Contig1:3-1001 GO:0016328 Auxin efflux carrier component 3 (AtPIN3) (putative)
Rh_FV0G06610.Contig1:3-1001 GO:0048767 Auxin efflux carrier component 3 (AtPIN3) (putative)
Rh_FV0G06610.Contig1:3-1001 GO:0055085 Auxin efflux carrier component 3 (AtPIN3) (putative)
Rh_FV0G06610.m.13:1-405 GO:0007389 Auxin efflux carrier component 3 (AtPIN3) (putative)
Rh_FV0G06610.m.13:1-405 GO:0009630 Auxin efflux carrier component 3 (AtPIN3) (putative)
Rh_FV0G06610.m.13:1-405 GO:0009672 Auxin efflux carrier component 3 (AtPIN3) (putative)
Rh_FV0G06610.m.13:1-405 GO:0009926 Auxin efflux carrier component 3 (AtPIN3) (putative)
Rh_FV0G06610.m.13:1-405 GO:0009986 Auxin efflux carrier component 3 (AtPIN3) (putative)
Rh_FV0G06610.m.13:1-405 GO:0010583 Auxin efflux carrier component 3 (AtPIN3) (putative)
Rh_FV0G06610.m.13:1-405 GO:0012506 Auxin efflux carrier component 3 (AtPIN3) (putative)
Rh_FV0G06610.m.13:1-405 GO:0016021 Auxin efflux carrier component 3 (AtPIN3) (putative)
Rh_FV0G06610.m.13:1-405 GO:0016328 Auxin efflux carrier component 3 (AtPIN3) (putative)
Rh_FV0G06610.m.13:1-405 GO:0048767 Auxin efflux carrier component 3 (AtPIN3) (putative)
Rh_FV0G06610.m.13:1-405 GO:0055085 Auxin efflux carrier component 3 (AtPIN3) (putative)
Rh_FV0G06620.m.1:1-627 GO:0003700 Homeobox-leucine zipper protein HOX3 (putative)
Rh_FV0G06620.m.1:1-627 GO:0005634 Homeobox-leucine zipper protein HOX3 (putative)
Rh_FV0G06620.m.1:1-627 GO:0006355 Homeobox-leucine zipper protein HOX3 (putative)
Rh_FV0G06620.m.1:1-627 GO:0043565 Homeobox-leucine zipper protein HOX3 (putative)
Rh_FV0G06630.Contig1:1-2967 GO:0003676 ATP-dependent DNA helicase recG (probable)
Rh_FV0G06630.Contig1:1-2967 GO:0004003 ATP-dependent DNA helicase recG (probable)
Rh_FV0G06630.Contig1:1-2967 GO:0006281 ATP-dependent DNA helicase recG (probable)
Rh_FV0G06630.Contig1:1-2967 GO:0006310 ATP-dependent DNA helicase recG (probable)
Rh_FV0G06650.m.1:1-1275 GO:0004185 Serine carboxypeptidase-like 50	Precursor (similar to)
Rh_FV0G06650.m.1:1-1275 GO:0005773 Serine carboxypeptidase-like 50	Precursor (similar to)
Rh_FV0G06650.m.1:1-1275 GO:0006508 Serine carboxypeptidase-like 50	Precursor (similar to)
Rh_FV0G06740.Contig1:1-1728 GO:0004707 Mitogen-activated protein kinase 12 (MAP kinase 12) (putative)
Rh_FV0G06740.Contig1:1-1728 GO:0006468 Mitogen-activated protein kinase 12 (MAP kinase 12) (putative)
Rh_FV0G06760.Contig1:67-1506 GO:0005773 Xylose isomerase (similar to)
Rh_FV0G06760.Contig1:67-1506 GO:0005783 Xylose isomerase (similar to)
Rh_FV0G06760.Contig1:67-1506 GO:0005886 Xylose isomerase (similar to)
Rh_FV0G06760.Contig1:67-1506 GO:0005975 Xylose isomerase (similar to)
Rh_FV0G06760.Contig1:67-1506 GO:0008168 Xylose isomerase (similar to)
Rh_FV0G06760.Contig1:67-1506 GO:0016787 Xylose isomerase (similar to)
Rh_FV0G06760.m.1:1-624 GO:0005773 Xylose isomerase (similar to)
Rh_FV0G06760.m.1:1-624 GO:0005783 Xylose isomerase (similar to)
Rh_FV0G06760.m.1:1-624 GO:0005886 Xylose isomerase (similar to)
Rh_FV0G06760.m.1:1-624 GO:0005975 Xylose isomerase (similar to)
Rh_FV0G06760.m.1:1-624 GO:0008168 Xylose isomerase (similar to)
Rh_FV0G06760.m.1:1-624 GO:0016787 Xylose isomerase (similar to)
Rh_FV0G06780.m.1:1-2106 GO:0005515 LRR receptor-like serine/threonine-protein kinase FLS2	Precursor (probable)
Rh_FV0G06780.m.5:1-525 GO:0005515 LRR receptor-like serine/threonine-protein kinase FLS2	Precursor (probable)
Rh_FV0G06790.Contig1:1-2865 GO:0005524 Uridine-cytidine kinase C (probable)
Rh_FV0G06790.Contig1:1-2865 GO:0008152 Uridine-cytidine kinase C (probable)
Rh_FV0G06790.Contig1:1-2865 GO:0009058 Uridine-cytidine kinase C (probable)
Rh_FV0G06790.Contig1:1-2865 GO:0016301 Uridine-cytidine kinase C (probable)
Rh_FV0G06790.Contig1:1-2865 GO:0016773 Uridine-cytidine kinase C (probable)
Rh_FV0G06790.Contig1:1-2865 GO:0017111 Uridine-cytidine kinase C (probable)
Rh_FV0G06800.Contig1:107-1315 GO:0000166 SEC12-like protein 2 (probable)
Rh_FV0G06800.Contig1:107-1315 GO:0005886 SEC12-like protein 2 (probable)
Rh_FV0G06800.Contig1:107-1315 GO:0006888 SEC12-like protein 2 (probable)
Rh_FV0G06800.Contig1:107-1315 GO:0030176 SEC12-like protein 2 (probable)
Rh_FV0G06800.Contig1:50-373 GO:0000166 SEC12-like protein 2 (probable)
Rh_FV0G06800.Contig1:50-373 GO:0005886 SEC12-like protein 2 (probable)
Rh_FV0G06800.Contig1:50-373 GO:0006888 SEC12-like protein 2 (probable)
Rh_FV0G06800.Contig1:50-373 GO:0030176 SEC12-like protein 2 (probable)
Rh_FV0G06820.m.1:1-2052 GO:0008271 Probable sulfate transporter 3.3 (putative)
Rh_FV0G06820.m.1:1-2052 GO:0008272 Probable sulfate transporter 3.3 (putative)
Rh_FV0G06820.m.1:1-2052 GO:0015116 Probable sulfate transporter 3.3 (putative)
Rh_FV0G06820.m.1:1-2052 GO:0016021 Probable sulfate transporter 3.3 (putative)
Rh_FV0G06820.m.1:1-2052 GO:0055085 Probable sulfate transporter 3.3 (putative)
Rh_FV0G06840.m.1:1-333 GO:0005737 10 kDa chaperonin (putative)
Rh_FV0G06840.m.1:1-333 GO:0006457 10 kDa chaperonin (putative)
Rh_FV0G06840.m.2:3-320 GO:0005737 10 kDa chaperonin (putative)
Rh_FV0G06840.m.2:3-320 GO:0006457 10 kDa chaperonin (putative)
Rh_FV0G06870.m.1:1-744 GO:0003700 Pentatricopeptide repeat-containing protein At2g01510	mitochondrial	Precursor (probable)
Rh_FV0G06870.m.1:1-744 GO:0006355 Pentatricopeptide repeat-containing protein At2g01510	mitochondrial	Precursor (probable)
Rh_FV0G06870.m.1:1-744 GO:0043565 Pentatricopeptide repeat-containing protein At2g01510	mitochondrial	Precursor (probable)
Rh_FV0G06880.m.1:1-1371 GO:0016020 hypothetical protein
Rh_FV0G06900.m.1:1-480 GO:0005507 MLP-like protein 43 (probable)
Rh_FV0G06900.m.1:1-480 GO:0005773 MLP-like protein 43 (probable)
Rh_FV0G06900.m.1:1-480 GO:0006952 MLP-like protein 43 (probable)
Rh_FV0G06900.m.1:1-480 GO:0009507 MLP-like protein 43 (probable)
Rh_FV0G06900.m.1:1-480 GO:0009607 MLP-like protein 43 (probable)
Rh_FV0G06900.m.1:1-480 GO:0009651 MLP-like protein 43 (probable)
Rh_FV0G06900.m.1:1-480 GO:0010043 MLP-like protein 43 (probable)
Rh_FV0G06900.m.1:1-480 GO:0042742 MLP-like protein 43 (probable)
Rh_FV0G06900.m.1:1-480 GO:0046686 MLP-like protein 43 (probable)
Rh_FV0G06940.m.1:1-597 GO:0005507 MLP-like protein 34 (probable)
Rh_FV0G06940.m.1:1-597 GO:0005773 MLP-like protein 34 (probable)
Rh_FV0G06940.m.1:1-597 GO:0006952 MLP-like protein 34 (probable)
Rh_FV0G06940.m.1:1-597 GO:0009507 MLP-like protein 34 (probable)
Rh_FV0G06940.m.1:1-597 GO:0009607 MLP-like protein 34 (probable)
Rh_FV0G06940.m.1:1-597 GO:0009651 MLP-like protein 34 (probable)
Rh_FV0G06940.m.1:1-597 GO:0010043 MLP-like protein 34 (probable)
Rh_FV0G06940.m.1:1-597 GO:0042742 MLP-like protein 34 (probable)
Rh_FV0G06940.m.1:1-597 GO:0046686 MLP-like protein 34 (probable)
Rh_FV0G06950.Contig1:16-471 GO:0005507 MLP-like protein 34 (similar to)
Rh_FV0G06950.Contig1:16-471 GO:0005773 MLP-like protein 34 (similar to)
Rh_FV0G06950.Contig1:16-471 GO:0006952 MLP-like protein 34 (similar to)
Rh_FV0G06950.Contig1:16-471 GO:0009507 MLP-like protein 34 (similar to)
Rh_FV0G06950.Contig1:16-471 GO:0009607 MLP-like protein 34 (similar to)
Rh_FV0G06950.Contig1:16-471 GO:0009651 MLP-like protein 34 (similar to)
Rh_FV0G06950.Contig1:16-471 GO:0010043 MLP-like protein 34 (similar to)
Rh_FV0G06950.Contig1:16-471 GO:0042742 MLP-like protein 34 (similar to)
Rh_FV0G06950.Contig1:16-471 GO:0046686 MLP-like protein 34 (similar to)
Rh_FV0G06960.m.1:1-459 GO:0005507 MLP-like protein 28 (similar to)
Rh_FV0G06960.m.1:1-459 GO:0005773 MLP-like protein 28 (similar to)
Rh_FV0G06960.m.1:1-459 GO:0006952 MLP-like protein 28 (similar to)
Rh_FV0G06960.m.1:1-459 GO:0009507 MLP-like protein 28 (similar to)
Rh_FV0G06960.m.1:1-459 GO:0009607 MLP-like protein 28 (similar to)
Rh_FV0G06960.m.1:1-459 GO:0009651 MLP-like protein 28 (similar to)
Rh_FV0G06960.m.1:1-459 GO:0010043 MLP-like protein 28 (similar to)
Rh_FV0G06960.m.1:1-459 GO:0042742 MLP-like protein 28 (similar to)
Rh_FV0G06960.m.1:1-459 GO:0046686 MLP-like protein 28 (similar to)
Rh_FV0G06970.m.1:1-825 GO:0005507 MLP-like protein 34 (probable)
Rh_FV0G06970.m.1:1-825 GO:0005773 MLP-like protein 34 (probable)
Rh_FV0G06970.m.1:1-825 GO:0006952 MLP-like protein 34 (probable)
Rh_FV0G06970.m.1:1-825 GO:0009507 MLP-like protein 34 (probable)
Rh_FV0G06970.m.1:1-825 GO:0009607 MLP-like protein 34 (probable)
Rh_FV0G06970.m.1:1-825 GO:0009651 MLP-like protein 34 (probable)
Rh_FV0G06970.m.1:1-825 GO:0010043 MLP-like protein 34 (probable)
Rh_FV0G06970.m.1:1-825 GO:0042742 MLP-like protein 34 (probable)
Rh_FV0G06970.m.1:1-825 GO:0046686 MLP-like protein 34 (probable)
Rh_FV0G06970.m.3:1-507 GO:0005507 MLP-like protein 34 (probable)
Rh_FV0G06970.m.3:1-507 GO:0005773 MLP-like protein 34 (probable)
Rh_FV0G06970.m.3:1-507 GO:0006952 MLP-like protein 34 (probable)
Rh_FV0G06970.m.3:1-507 GO:0009507 MLP-like protein 34 (probable)
Rh_FV0G06970.m.3:1-507 GO:0009607 MLP-like protein 34 (probable)
Rh_FV0G06970.m.3:1-507 GO:0009651 MLP-like protein 34 (probable)
Rh_FV0G06970.m.3:1-507 GO:0010043 MLP-like protein 34 (probable)
Rh_FV0G06970.m.3:1-507 GO:0042742 MLP-like protein 34 (probable)
Rh_FV0G06970.m.3:1-507 GO:0046686 MLP-like protein 34 (probable)
Rh_FV0G06990.m.1:1-393 GO:0005975 Phosphomannomutase/phosphoglucomutase (PMM / PGM) (probable)
Rh_FV0G06990.m.1:1-393 GO:0009507 Phosphomannomutase/phosphoglucomutase (PMM / PGM) (probable)
Rh_FV0G06990.m.1:1-393 GO:0016868 Phosphomannomutase/phosphoglucomutase (PMM / PGM) (probable)
Rh_FV0G07000.m.1:1-543 GO:0005773 Probable ADP-ribosylation factor GTPase-activating protein AGD13 (ARF GAP AGD13)
Rh_FV0G07000.m.1:1-543 GO:0005886 Probable ADP-ribosylation factor GTPase-activating protein AGD13 (ARF GAP AGD13)
Rh_FV0G07030.m.1:1-459 GO:0005975 Probable polygalacturonase At1g80170 (PG)	Precursor
Rh_FV0G07080.Contig1:1-1755 GO:0003723 CRS2-associated factor 2	chloroplastic	Precursor (similar to)
Rh_FV0G07090.m.1:1-465 GO:0005840 Ubiquitin (similar to)
Rh_FV0G07090.m.1:1-465 GO:0006412 Ubiquitin (similar to)
Rh_FV0G07090.m.2:1-501 GO:0005840 Ubiquitin (similar to)
Rh_FV0G07090.m.2:1-501 GO:0006412 Ubiquitin (similar to)
Rh_FV0G07090.m.2:196-501 GO:0005840 Ubiquitin (similar to)
Rh_FV0G07090.m.2:196-501 GO:0006412 Ubiquitin (similar to)
Rh_FV0G07090.m.3:1-384 GO:0005840 Ubiquitin (similar to)
Rh_FV0G07090.m.3:1-384 GO:0006412 Ubiquitin (similar to)
Rh_FV0G07090.m.3:79-384 GO:0005840 Ubiquitin (similar to)
Rh_FV0G07090.m.3:79-384 GO:0006412 Ubiquitin (similar to)
Rh_FV0G07140.m.1:1-324 GO:0003677 DNA-directed RNA polymerases I	II	and III subunit RPABC5 (RNA polymerases I	II	and III subunit ABC5) (similar to)
Rh_FV0G07140.m.1:1-324 GO:0003899 DNA-directed RNA polymerases I	II	and III subunit RPABC5 (RNA polymerases I	II	and III subunit ABC5) (similar to)
Rh_FV0G07140.m.1:1-324 GO:0006351 DNA-directed RNA polymerases I	II	and III subunit RPABC5 (RNA polymerases I	II	and III subunit ABC5) (similar to)
Rh_FV0G07140.m.1:1-324 GO:0045449 DNA-directed RNA polymerases I	II	and III subunit RPABC5 (RNA polymerases I	II	and III subunit ABC5) (similar to)
Rh_FV0G07150.m.1:1-1029 GO:0005515 Baculoviral IAP repeat-containing protein 2 (HIAP-2) (probable)
Rh_FV0G07160.m.1:1-1272 GO:0003824 ATP-citrate synthase (probable)
Rh_FV0G07160.m.1:1-1272 GO:0005829 ATP-citrate synthase (probable)
Rh_FV0G07160.m.1:1-1272 GO:0006085 ATP-citrate synthase (probable)
Rh_FV0G07160.m.1:1-1272 GO:0007568 ATP-citrate synthase (probable)
Rh_FV0G07160.m.1:1-1272 GO:0010025 ATP-citrate synthase (probable)
Rh_FV0G07160.m.1:1-1272 GO:0015995 ATP-citrate synthase (probable)
Rh_FV0G07160.m.1:1-1272 GO:0016117 ATP-citrate synthase (probable)
Rh_FV0G07160.m.1:1-1272 GO:0019252 ATP-citrate synthase (probable)
Rh_FV0G07160.m.1:1-1272 GO:0043481 ATP-citrate synthase (probable)
Rh_FV0G07160.m.1:1-1272 GO:0045793 ATP-citrate synthase (probable)
Rh_FV0G07160.m.1:1-1272 GO:0045995 ATP-citrate synthase (probable)
Rh_FV0G07160.m.1:1-1272 GO:0048366 ATP-citrate synthase (probable)
Rh_FV0G07170.m.1:1-996 GO:0005737 Jasmonate O-methyltransferase (probable)
Rh_FV0G07170.m.1:1-996 GO:0008168 Jasmonate O-methyltransferase (probable)
Rh_FV0G07170.m.1:1-996 GO:0009611 Jasmonate O-methyltransferase (probable)
Rh_FV0G07170.m.1:1-996 GO:0009695 Jasmonate O-methyltransferase (probable)
Rh_FV0G07170.m.1:1-996 GO:0009867 Jasmonate O-methyltransferase (probable)
Rh_FV0G07190.m.1:1-549 GO:0004674 Probable LRR receptor-like serine/threonine-protein kinase At2g23950	Precursor (putative)
Rh_FV0G07190.m.1:1-549 GO:0005515 Probable LRR receptor-like serine/threonine-protein kinase At2g23950	Precursor (putative)
Rh_FV0G07190.m.1:1-549 GO:0005886 Probable LRR receptor-like serine/threonine-protein kinase At2g23950	Precursor (putative)
Rh_FV0G07190.m.1:1-549 GO:0006468 Probable LRR receptor-like serine/threonine-protein kinase At2g23950	Precursor (putative)
Rh_FV0G07190.m.1:1-549 GO:0016301 Probable LRR receptor-like serine/threonine-protein kinase At2g23950	Precursor (putative)
Rh_FV0G07190.m.2:1-1386 GO:0004674 Probable LRR receptor-like serine/threonine-protein kinase At2g23950	Precursor (putative)
Rh_FV0G07190.m.2:1-1386 GO:0005515 Probable LRR receptor-like serine/threonine-protein kinase At2g23950	Precursor (putative)
Rh_FV0G07190.m.2:1-1386 GO:0005886 Probable LRR receptor-like serine/threonine-protein kinase At2g23950	Precursor (putative)
Rh_FV0G07190.m.2:1-1386 GO:0006468 Probable LRR receptor-like serine/threonine-protein kinase At2g23950	Precursor (putative)
Rh_FV0G07190.m.2:1-1386 GO:0016301 Probable LRR receptor-like serine/threonine-protein kinase At2g23950	Precursor (putative)
Rh_FV0G07230.m.1:1-954 GO:0016787 Purple acid phosphatase 8	Precursor (similar to)
Rh_FV0G07260.Contig1:1-843 GO:0003824 Anthranilate synthase component II (similar to)
Rh_FV0G07260.Contig1:1-843 GO:0006541 Anthranilate synthase component II (similar to)
Rh_FV0G07260.Contig1:1-843 GO:0009058 Anthranilate synthase component II (similar to)
Rh_FV0G07260.Contig1:1-843 GO:0009617 Anthranilate synthase component II (similar to)
Rh_FV0G07260.Contig1:1-843 GO:0009651 Anthranilate synthase component II (similar to)
Rh_FV0G07260.Contig1:1-843 GO:0009723 Anthranilate synthase component II (similar to)
Rh_FV0G07260.Contig1:1-843 GO:0009851 Anthranilate synthase component II (similar to)
Rh_FV0G07270.m.1:1-1008 GO:0004553 Probable xyloglucan endotransglucosylase/hydrolase protein 28 (At-XTH28)	Precursor (similar to)
Rh_FV0G07270.m.1:1-1008 GO:0005618 Probable xyloglucan endotransglucosylase/hydrolase protein 28 (At-XTH28)	Precursor (similar to)
Rh_FV0G07270.m.1:1-1008 GO:0006073 Probable xyloglucan endotransglucosylase/hydrolase protein 28 (At-XTH28)	Precursor (similar to)
Rh_FV0G07270.m.1:1-1008 GO:0010087 Probable xyloglucan endotransglucosylase/hydrolase protein 28 (At-XTH28)	Precursor (similar to)
Rh_FV0G07270.m.1:1-1008 GO:0010154 Probable xyloglucan endotransglucosylase/hydrolase protein 28 (At-XTH28)	Precursor (similar to)
Rh_FV0G07270.m.1:1-1008 GO:0016798 Probable xyloglucan endotransglucosylase/hydrolase protein 28 (At-XTH28)	Precursor (similar to)
Rh_FV0G07330.m.1:1-822 GO:0005622 Zinc finger protein 4 (probable)
Rh_FV0G07340.m.1:1-528 GO:0000155 Signal transduction histidine-protein kinase barA (probable)
Rh_FV0G07340.m.1:1-528 GO:0000160 Signal transduction histidine-protein kinase barA (probable)
Rh_FV0G07340.m.1:1-528 GO:0004673 Signal transduction histidine-protein kinase barA (probable)
Rh_FV0G07340.m.1:1-528 GO:0004721 Signal transduction histidine-protein kinase barA (probable)
Rh_FV0G07340.m.1:1-528 GO:0006355 Signal transduction histidine-protein kinase barA (probable)
Rh_FV0G07340.m.1:1-528 GO:0006468 Signal transduction histidine-protein kinase barA (probable)
Rh_FV0G07340.m.1:1-528 GO:0007165 Signal transduction histidine-protein kinase barA (probable)
Rh_FV0G07340.m.1:1-528 GO:0009414 Signal transduction histidine-protein kinase barA (probable)
Rh_FV0G07340.m.1:1-528 GO:0009736 Signal transduction histidine-protein kinase barA (probable)
Rh_FV0G07340.m.1:1-528 GO:0009884 Signal transduction histidine-protein kinase barA (probable)
Rh_FV0G07340.m.1:1-528 GO:0010029 Signal transduction histidine-protein kinase barA (probable)
Rh_FV0G07340.m.1:1-528 GO:0016020 Signal transduction histidine-protein kinase barA (probable)
Rh_FV0G07340.m.1:1-528 GO:0018106 Signal transduction histidine-protein kinase barA (probable)
Rh_FV0G07340.m.1:1-528 GO:0019955 Signal transduction histidine-protein kinase barA (probable)
Rh_FV0G07340.m.1:1-528 GO:0042742 Signal transduction histidine-protein kinase barA (probable)
Rh_FV0G07340.m.1:1-528 GO:0048831 Signal transduction histidine-protein kinase barA (probable)
Rh_FV0G07340.m.2:1-2502 GO:0000155 Signal transduction histidine-protein kinase barA (probable)
Rh_FV0G07340.m.2:1-2502 GO:0000160 Signal transduction histidine-protein kinase barA (probable)
Rh_FV0G07340.m.2:1-2502 GO:0004673 Signal transduction histidine-protein kinase barA (probable)
Rh_FV0G07340.m.2:1-2502 GO:0004721 Signal transduction histidine-protein kinase barA (probable)
Rh_FV0G07340.m.2:1-2502 GO:0006355 Signal transduction histidine-protein kinase barA (probable)
Rh_FV0G07340.m.2:1-2502 GO:0006468 Signal transduction histidine-protein kinase barA (probable)
Rh_FV0G07340.m.2:1-2502 GO:0007165 Signal transduction histidine-protein kinase barA (probable)
Rh_FV0G07340.m.2:1-2502 GO:0009414 Signal transduction histidine-protein kinase barA (probable)
Rh_FV0G07340.m.2:1-2502 GO:0009736 Signal transduction histidine-protein kinase barA (probable)
Rh_FV0G07340.m.2:1-2502 GO:0009884 Signal transduction histidine-protein kinase barA (probable)
Rh_FV0G07340.m.2:1-2502 GO:0010029 Signal transduction histidine-protein kinase barA (probable)
Rh_FV0G07340.m.2:1-2502 GO:0016020 Signal transduction histidine-protein kinase barA (probable)
Rh_FV0G07340.m.2:1-2502 GO:0018106 Signal transduction histidine-protein kinase barA (probable)
Rh_FV0G07340.m.2:1-2502 GO:0019955 Signal transduction histidine-protein kinase barA (probable)
Rh_FV0G07340.m.2:1-2502 GO:0042742 Signal transduction histidine-protein kinase barA (probable)
Rh_FV0G07340.m.2:1-2502 GO:0048831 Signal transduction histidine-protein kinase barA (probable)
Rh_FV0G07370.Contig1:105-2348 GO:0004674 Probable receptor protein kinase TMK1	Precursor (putative)
Rh_FV0G07370.Contig1:105-2348 GO:0005515 Probable receptor protein kinase TMK1	Precursor (putative)
Rh_FV0G07370.Contig1:105-2348 GO:0006468 Probable receptor protein kinase TMK1	Precursor (putative)
Rh_FV0G07370.Contig1:1-363 GO:0004674 Probable receptor protein kinase TMK1	Precursor (putative)
Rh_FV0G07370.Contig1:1-363 GO:0005515 Probable receptor protein kinase TMK1	Precursor (putative)
Rh_FV0G07370.Contig1:1-363 GO:0006468 Probable receptor protein kinase TMK1	Precursor (putative)
Rh_FV0G07390.Contig1:2-793 GO:0000151 U-box domain-containing protein 21 (probable)
Rh_FV0G07390.Contig1:2-793 GO:0004842 U-box domain-containing protein 21 (probable)
Rh_FV0G07390.Contig1:2-793 GO:0005488 U-box domain-containing protein 21 (probable)
Rh_FV0G07390.Contig1:2-793 GO:0016567 U-box domain-containing protein 21 (probable)
Rh_FV0G07390.m.2:1-321 GO:0000151 U-box domain-containing protein 21 (probable)
Rh_FV0G07390.m.2:1-321 GO:0004842 U-box domain-containing protein 21 (probable)
Rh_FV0G07390.m.2:1-321 GO:0005488 U-box domain-containing protein 21 (probable)
Rh_FV0G07390.m.2:1-321 GO:0016567 U-box domain-containing protein 21 (probable)
Rh_FV0G07440.Contig1:2-2482 GO:0004674 Putative receptor protein kinase ZmPK1	Precursor (probable)
Rh_FV0G07440.Contig1:2-2482 GO:0006468 Putative receptor protein kinase ZmPK1	Precursor (probable)
Rh_FV0G07440.Contig1:2-2482 GO:0048544 Putative receptor protein kinase ZmPK1	Precursor (probable)
Rh_FV0G07440.Contig1:88-390 GO:0004674 Putative receptor protein kinase ZmPK1	Precursor (probable)
Rh_FV0G07440.Contig1:88-390 GO:0006468 Putative receptor protein kinase ZmPK1	Precursor (probable)
Rh_FV0G07440.Contig1:88-390 GO:0048544 Putative receptor protein kinase ZmPK1	Precursor (probable)
Rh_FV0G07460.Contig1:1-1923 GO:0005622 Transmembrane anterior posterior transformation protein 1 homolog (probable)
Rh_FV0G07460.Contig1:1-1923 GO:0016491 Transmembrane anterior posterior transformation protein 1 homolog (probable)
Rh_FV0G07460.Contig1:1-1923 GO:0055114 Transmembrane anterior posterior transformation protein 1 homolog (probable)
Rh_FV0G07460.m.2:1-663 GO:0005622 Transmembrane anterior posterior transformation protein 1 homolog (probable)
Rh_FV0G07460.m.2:1-663 GO:0016491 Transmembrane anterior posterior transformation protein 1 homolog (probable)
Rh_FV0G07460.m.2:1-663 GO:0055114 Transmembrane anterior posterior transformation protein 1 homolog (probable)
Rh_FV0G07460.m.5:1-600 GO:0005622 Transmembrane anterior posterior transformation protein 1 homolog (probable)
Rh_FV0G07460.m.5:1-600 GO:0016491 Transmembrane anterior posterior transformation protein 1 homolog (probable)
Rh_FV0G07460.m.5:1-600 GO:0055114 Transmembrane anterior posterior transformation protein 1 homolog (probable)
Rh_FV0G07470.Contig1:1-1515 GO:0000724 Cyclin-SDS (probable)
Rh_FV0G07470.Contig1:1-1515 GO:0005634 Cyclin-SDS (probable)
Rh_FV0G07470.Contig1:1-1515 GO:0051726 Cyclin-SDS (probable)
Rh_FV0G07470.m.1:1-381 GO:0000724 Cyclin-SDS (probable)
Rh_FV0G07470.m.1:1-381 GO:0005634 Cyclin-SDS (probable)
Rh_FV0G07470.m.1:1-381 GO:0051726 Cyclin-SDS (probable)
Rh_FV0G07480.m.1:1-1548 GO:0004674 Probable leucine-rich repeat receptor-like protein kinase At1g35710	Precursor
Rh_FV0G07480.m.1:1-1548 GO:0006468 Probable leucine-rich repeat receptor-like protein kinase At1g35710	Precursor
Rh_FV0G07530.m.1:1-972 GO:0005622 Ubiquitin carboxyl-terminal hydrolase isozyme L5 (UCH-L5) (probable)
Rh_FV0G07530.m.1:1-972 GO:0006511 Ubiquitin carboxyl-terminal hydrolase isozyme L5 (UCH-L5) (probable)
Rh_FV0G07530.m.2:1-1005 GO:0005622 Ubiquitin carboxyl-terminal hydrolase isozyme L5 (UCH-L5) (probable)
Rh_FV0G07530.m.2:1-1005 GO:0006511 Ubiquitin carboxyl-terminal hydrolase isozyme L5 (UCH-L5) (probable)
Rh_FV0G07560.Contig1:1-1554 GO:0003700 Heat stress transcription factor A-8 (AtHsfA8) (similar to)
Rh_FV0G07560.Contig1:1-1554 GO:0005634 Heat stress transcription factor A-8 (AtHsfA8) (similar to)
Rh_FV0G07560.Contig1:1-1554 GO:0006355 Heat stress transcription factor A-8 (AtHsfA8) (similar to)
Rh_FV0G07560.Contig1:1-1554 GO:0043565 Heat stress transcription factor A-8 (AtHsfA8) (similar to)
Rh_FV0G07570.m.1:1-501 GO:0003677 Homeobox protein rough sheath 1 (probable)
Rh_FV0G07570.m.1:1-501 GO:0005634 Homeobox protein rough sheath 1 (probable)
Rh_FV0G07570.m.1:1-501 GO:0005737 Homeobox protein rough sheath 1 (probable)
Rh_FV0G07570.m.1:1-501 GO:0016563 Homeobox protein rough sheath 1 (probable)
Rh_FV0G07590.Contig1:1-2565 GO:0003824 Alpha	alpha-trehalose-phosphate synthase [UDP-forming] 6 (AtTPS6) (putative)
Rh_FV0G07590.Contig1:1-2565 GO:0005992 Alpha	alpha-trehalose-phosphate synthase [UDP-forming] 6 (AtTPS6) (putative)
Rh_FV0G07590.Contig1:1-2565 GO:0016757 Alpha	alpha-trehalose-phosphate synthase [UDP-forming] 6 (AtTPS6) (putative)
Rh_FV0G07590.Contig2:1-1422 GO:0003824 Alpha	alpha-trehalose-phosphate synthase [UDP-forming] 6 (AtTPS6) (putative)
Rh_FV0G07590.Contig2:1-1422 GO:0005992 Alpha	alpha-trehalose-phosphate synthase [UDP-forming] 6 (AtTPS6) (putative)
Rh_FV0G07590.Contig2:1-1422 GO:0016757 Alpha	alpha-trehalose-phosphate synthase [UDP-forming] 6 (AtTPS6) (putative)
Rh_FV0G07610.Contig1:1-858 GO:0008168 Probable S-adenosylmethionine-dependent methyltransferase At5g38100
Rh_FV0G07610.Contig1:1-858 GO:0008757 Probable S-adenosylmethionine-dependent methyltransferase At5g38100
Rh_FV0G07610.Contig1:1-858 GO:0016853 Probable S-adenosylmethionine-dependent methyltransferase At5g38100
Rh_FV0G07610.Contig1:1-858 GO:0019318 Probable S-adenosylmethionine-dependent methyltransferase At5g38100
Rh_FV0G07610.Contig1:1-858 GO:0030246 Probable S-adenosylmethionine-dependent methyltransferase At5g38100
Rh_FV0G07610.Contig1:464-943 GO:0008168 Probable S-adenosylmethionine-dependent methyltransferase At5g38100
Rh_FV0G07610.Contig1:464-943 GO:0008757 Probable S-adenosylmethionine-dependent methyltransferase At5g38100
Rh_FV0G07610.Contig1:464-943 GO:0016853 Probable S-adenosylmethionine-dependent methyltransferase At5g38100
Rh_FV0G07610.Contig1:464-943 GO:0019318 Probable S-adenosylmethionine-dependent methyltransferase At5g38100
Rh_FV0G07610.Contig1:464-943 GO:0030246 Probable S-adenosylmethionine-dependent methyltransferase At5g38100
Rh_FV0G07630.Contig1:1-1875 GO:0003723 tRNA nucleotidyltransferase	mitochondrial	Precursor (probable)
Rh_FV0G07630.Contig1:1-1875 GO:0005739 tRNA nucleotidyltransferase	mitochondrial	Precursor (probable)
Rh_FV0G07630.Contig1:1-1875 GO:0006396 tRNA nucleotidyltransferase	mitochondrial	Precursor (probable)
Rh_FV0G07630.Contig1:1-1875 GO:0008033 tRNA nucleotidyltransferase	mitochondrial	Precursor (probable)
Rh_FV0G07630.Contig1:1-1875 GO:0016779 tRNA nucleotidyltransferase	mitochondrial	Precursor (probable)
Rh_FV0G07630.m.1:1-336 GO:0003723 tRNA nucleotidyltransferase	mitochondrial	Precursor (probable)
Rh_FV0G07630.m.1:1-336 GO:0005739 tRNA nucleotidyltransferase	mitochondrial	Precursor (probable)
Rh_FV0G07630.m.1:1-336 GO:0006396 tRNA nucleotidyltransferase	mitochondrial	Precursor (probable)
Rh_FV0G07630.m.1:1-336 GO:0008033 tRNA nucleotidyltransferase	mitochondrial	Precursor (probable)
Rh_FV0G07630.m.1:1-336 GO:0016779 tRNA nucleotidyltransferase	mitochondrial	Precursor (probable)
Rh_FV0G07630.m.2:1-348 GO:0003723 tRNA nucleotidyltransferase	mitochondrial	Precursor (probable)
Rh_FV0G07630.m.2:1-348 GO:0005739 tRNA nucleotidyltransferase	mitochondrial	Precursor (probable)
Rh_FV0G07630.m.2:1-348 GO:0006396 tRNA nucleotidyltransferase	mitochondrial	Precursor (probable)
Rh_FV0G07630.m.2:1-348 GO:0008033 tRNA nucleotidyltransferase	mitochondrial	Precursor (probable)
Rh_FV0G07630.m.2:1-348 GO:0016779 tRNA nucleotidyltransferase	mitochondrial	Precursor (probable)
Rh_FV0G07710.Contig1:185-1321 GO:0004073 Aspartate-semialdehyde dehydrogenase (ASA dehydrogenase) (probable)
Rh_FV0G07710.Contig1:185-1321 GO:0005737 Aspartate-semialdehyde dehydrogenase (ASA dehydrogenase) (probable)
Rh_FV0G07710.Contig1:185-1321 GO:0009086 Aspartate-semialdehyde dehydrogenase (ASA dehydrogenase) (probable)
Rh_FV0G07710.Contig1:185-1321 GO:0046983 Aspartate-semialdehyde dehydrogenase (ASA dehydrogenase) (probable)
Rh_FV0G07710.Contig1:185-1321 GO:0051287 Aspartate-semialdehyde dehydrogenase (ASA dehydrogenase) (probable)
Rh_FV0G07710.Contig1:185-1321 GO:0055114 Aspartate-semialdehyde dehydrogenase (ASA dehydrogenase) (probable)
Rh_FV0G07710.m.1:1-729 GO:0004073 Aspartate-semialdehyde dehydrogenase (ASA dehydrogenase) (probable)
Rh_FV0G07710.m.1:1-729 GO:0005737 Aspartate-semialdehyde dehydrogenase (ASA dehydrogenase) (probable)
Rh_FV0G07710.m.1:1-729 GO:0009086 Aspartate-semialdehyde dehydrogenase (ASA dehydrogenase) (probable)
Rh_FV0G07710.m.1:1-729 GO:0046983 Aspartate-semialdehyde dehydrogenase (ASA dehydrogenase) (probable)
Rh_FV0G07710.m.1:1-729 GO:0051287 Aspartate-semialdehyde dehydrogenase (ASA dehydrogenase) (probable)
Rh_FV0G07710.m.1:1-729 GO:0055114 Aspartate-semialdehyde dehydrogenase (ASA dehydrogenase) (probable)
Rh_FV0G07720.Contig1:58-2061 GO:0000160 Two-component response regulator ARR14 (similar to)
Rh_FV0G07720.Contig1:58-2061 GO:0003677 Two-component response regulator ARR14 (similar to)
Rh_FV0G07720.Contig1:58-2061 GO:0006355 Two-component response regulator ARR14 (similar to)
Rh_FV0G07740.Contig1:1-1788 GO:0004871 Adagio protein 3 (FBX2a) (putative)
Rh_FV0G07740.Contig1:1-1788 GO:0005515 Adagio protein 3 (FBX2a) (putative)
Rh_FV0G07740.Contig1:1-1788 GO:0006355 Adagio protein 3 (FBX2a) (putative)
Rh_FV0G07740.Contig1:1-1788 GO:0007165 Adagio protein 3 (FBX2a) (putative)
Rh_FV0G07740.m.4:1-642 GO:0004871 Adagio protein 3 (FBX2a) (putative)
Rh_FV0G07740.m.4:1-642 GO:0005515 Adagio protein 3 (FBX2a) (putative)
Rh_FV0G07740.m.4:1-642 GO:0006355 Adagio protein 3 (FBX2a) (putative)
Rh_FV0G07740.m.4:1-642 GO:0007165 Adagio protein 3 (FBX2a) (putative)
Rh_FV0G07750.Contig1:1-1866 GO:0000266 Dynamin-related protein 1C (putative)
Rh_FV0G07750.Contig1:1-1866 GO:0005886 Dynamin-related protein 1C (putative)
Rh_FV0G07750.Contig1:1-1866 GO:0005938 Dynamin-related protein 1C (putative)
Rh_FV0G07750.m.1:1-327 GO:0000266 Dynamin-related protein 1C (putative)
Rh_FV0G07750.m.1:1-327 GO:0005886 Dynamin-related protein 1C (putative)
Rh_FV0G07750.m.1:1-327 GO:0005938 Dynamin-related protein 1C (putative)
Rh_FV0G07770.m.1:1-537 GO:0000166 hypothetical protein
Rh_FV0G07770.m.1:1-537 GO:0003676 hypothetical protein
Rh_FV0G07780.m.1:1-1587 GO:0005874 Myosin-7 (MyHC-beta) (probable)
Rh_FV0G07780.m.1:1-1587 GO:0005886 Myosin-7 (MyHC-beta) (probable)
Rh_FV0G07780.m.1:1-1587 GO:0007010 Myosin-7 (MyHC-beta) (probable)
Rh_FV0G07780.m.1:1-1587 GO:0008017 Myosin-7 (MyHC-beta) (probable)
Rh_FV0G07780.m.1:1-1587 GO:0009832 Myosin-7 (MyHC-beta) (probable)
Rh_FV0G07780.m.1:1-1587 GO:0010051 Myosin-7 (MyHC-beta) (probable)
Rh_FV0G07790.Contig1:53-1987 GO:0016787 Integrator complex subunit 11 (Int11) (probable)
Rh_FV0G07800.m.1:1-1104 GO:0005515 E3 ubiquitin-protein ligase At4g11680 (probable)
Rh_FV0G07800.m.1:1-1104 GO:0005886 E3 ubiquitin-protein ligase At4g11680 (probable)
Rh_FV0G07850.m.1:1-2175 GO:0005488 Protein VAC14 homolog (probable)
Rh_FV0G07850.m.1:1-2175 GO:0005886 Protein VAC14 homolog (probable)
Rh_FV0G07890.Contig1:1-651 GO:0005515 Circumsporozoite protein (CS)	Precursor (probable)
Rh_FV0G07890.m.1:1-357 GO:0005515 Circumsporozoite protein (CS)	Precursor (probable)
Rh_FV0G07900.m.1:1-828 GO:0005515 Eukaryotic translation initiation factor 6 (eIF-6) (similar to)
Rh_FV0G07900.m.2:1-540 GO:0005515 Eukaryotic translation initiation factor 6 (eIF-6) (similar to)
Rh_FV0G07910.Contig1:52-1641 GO:0005886 Ankyrin repeat-containing protein At2g01680 (putative)
Rh_FV0G07930.m.1:1-579 GO:0005634 Probable calcium-binding protein CML25 (similar to)
Rh_FV0G07930.m.1:1-579 GO:0005737 Probable calcium-binding protein CML25 (similar to)
Rh_FV0G07930.m.1:1-579 GO:0009409 Probable calcium-binding protein CML25 (similar to)
Rh_FV0G07970.m.1:1-504 GO:0016787 Nudix hydrolase 17	mitochondrial (AtNUDT17)	Precursor (similar to)
Rh_FV0G08020.m.1:1-1623 GO:0005488 Zinc finger protein VAR3	chloroplastic	Precursor (probable)
Rh_FV0G08020.m.1:1-1623 GO:0005622 Zinc finger protein VAR3	chloroplastic	Precursor (probable)
Rh_FV0G08020.m.2:1-804 GO:0005488 Zinc finger protein VAR3	chloroplastic	Precursor (probable)
Rh_FV0G08020.m.2:1-804 GO:0005622 Zinc finger protein VAR3	chloroplastic	Precursor (probable)
Rh_FV0G08030.Contig1:1-1104 GO:0016491 1-aminocyclopropane-1-carboxylate oxidase homolog 1 (probable)
Rh_FV0G08030.m.1:1-1104 GO:0016491 1-aminocyclopropane-1-carboxylate oxidase homolog 1 (probable)
Rh_FV0G08040.m.1:1-480 GO:0004842 Ubiquitin-conjugating enzyme E2 variant 1A (Ubc enzyme variant 1A) (similar to)
Rh_FV0G08040.m.1:1-480 GO:0005515 Ubiquitin-conjugating enzyme E2 variant 1A (Ubc enzyme variant 1A) (similar to)
Rh_FV0G08040.m.1:1-480 GO:0005622 Ubiquitin-conjugating enzyme E2 variant 1A (Ubc enzyme variant 1A) (similar to)
Rh_FV0G08040.m.1:1-480 GO:0006301 Ubiquitin-conjugating enzyme E2 variant 1A (Ubc enzyme variant 1A) (similar to)
Rh_FV0G08040.m.1:1-480 GO:0019787 Ubiquitin-conjugating enzyme E2 variant 1A (Ubc enzyme variant 1A) (similar to)
Rh_FV0G08040.m.1:1-480 GO:0043687 Ubiquitin-conjugating enzyme E2 variant 1A (Ubc enzyme variant 1A) (similar to)
Rh_FV0G08040.m.1:1-480 GO:0051246 Ubiquitin-conjugating enzyme E2 variant 1A (Ubc enzyme variant 1A) (similar to)
Rh_FV0G08090.Contig1:31-801 GO:0009506 Cysteine-rich repeat secretory protein 60	Precursor (similar to)
Rh_FV0G08090.Contig1:31-801 GO:0042742 Cysteine-rich repeat secretory protein 60	Precursor (similar to)
Rh_FV0G08100.m.1:1-396 GO:0005783 Putative agrB-like protein 1 (probable)
Rh_FV0G08100.m.1:1-396 GO:0006886 Putative agrB-like protein 1 (probable)
Rh_FV0G08100.m.1:1-396 GO:0016021 Putative agrB-like protein 1 (probable)
Rh_FV0G08100.m.1:22-396 GO:0005783 Putative agrB-like protein 1 (probable)
Rh_FV0G08100.m.1:22-396 GO:0006886 Putative agrB-like protein 1 (probable)
Rh_FV0G08100.m.1:22-396 GO:0016021 Putative agrB-like protein 1 (probable)
Rh_FV0G08150.m.1:1-1677 GO:0004553 Glucan endo-1	3-beta-glucosidase 3 ((1->3)-beta-glucanase 3)	Precursor (similar to)
Rh_FV0G08150.m.1:1-1677 GO:0005975 Glucan endo-1	3-beta-glucosidase 3 ((1->3)-beta-glucanase 3)	Precursor (similar to)
Rh_FV0G08150.m.1:1-1677 GO:0043169 Glucan endo-1	3-beta-glucosidase 3 ((1->3)-beta-glucanase 3)	Precursor (similar to)
Rh_FV0G08160.m.1:1-1026 GO:0009793 F-box protein SKIP28 (probable)
Rh_FV0G08160.m.2:1-465 GO:0009793 F-box protein SKIP28 (probable)
Rh_FV0G08170.m.1:1-387 GO:0003777 Dynein light chain	cytoplasmic (similar to)
Rh_FV0G08170.m.1:1-387 GO:0005875 Dynein light chain	cytoplasmic (similar to)
Rh_FV0G08170.m.1:1-387 GO:0007017 Dynein light chain	cytoplasmic (similar to)
Rh_FV0G08240.Contig1:2-1513 GO:0004553 Endoglucanase 8 (AtCEL1)	Precursor (putative)
Rh_FV0G08240.Contig1:2-1513 GO:0005975 Endoglucanase 8 (AtCEL1)	Precursor (putative)
Rh_FV0G08240.Contig1:2-1513 GO:0008810 Endoglucanase 8 (AtCEL1)	Precursor (putative)
Rh_FV0G08240.Contig1:2-1513 GO:0009507 Endoglucanase 8 (AtCEL1)	Precursor (putative)
Rh_FV0G08240.Contig1:2-1513 GO:0010583 Endoglucanase 8 (AtCEL1)	Precursor (putative)
Rh_FV0G08240.Contig1:2-1513 GO:0042547 Endoglucanase 8 (AtCEL1)	Precursor (putative)
Rh_FV0G08250.m.1:1-759 GO:0004857 21 kDa protein	Precursor (probable)
Rh_FV0G08260.m.1:1-612 GO:0004857 21 kDa protein	Precursor (probable)
Rh_FV0G08330.m.1:1-585 GO:0000786 HMG-Y-related protein A (similar to)
Rh_FV0G08330.m.1:1-585 GO:0000790 HMG-Y-related protein A (similar to)
Rh_FV0G08330.m.1:1-585 GO:0003677 HMG-Y-related protein A (similar to)
Rh_FV0G08330.m.1:1-585 GO:0005634 HMG-Y-related protein A (similar to)
Rh_FV0G08330.m.1:1-585 GO:0005829 HMG-Y-related protein A (similar to)
Rh_FV0G08330.m.1:1-585 GO:0006334 HMG-Y-related protein A (similar to)
Rh_FV0G08330.m.1:1-585 GO:0006355 HMG-Y-related protein A (similar to)
Rh_FV0G08350.Contig1:1-360 GO:0004674 Cysteine-rich receptor-like protein kinase 10 (Cysteine-rich RLK10)	Precursor (similar to)
Rh_FV0G08350.Contig1:1-360 GO:0006468 Cysteine-rich receptor-like protein kinase 10 (Cysteine-rich RLK10)	Precursor (similar to)
Rh_FV0G08350.Contig1:1-360 GO:0016301 Cysteine-rich receptor-like protein kinase 10 (Cysteine-rich RLK10)	Precursor (similar to)
Rh_FV0G08350.Contig1:287-1465 GO:0004674 Cysteine-rich receptor-like protein kinase 10 (Cysteine-rich RLK10)	Precursor (similar to)
Rh_FV0G08350.Contig1:287-1465 GO:0006468 Cysteine-rich receptor-like protein kinase 10 (Cysteine-rich RLK10)	Precursor (similar to)
Rh_FV0G08350.Contig1:287-1465 GO:0016301 Cysteine-rich receptor-like protein kinase 10 (Cysteine-rich RLK10)	Precursor (similar to)
Rh_FV0G08380.Contig1:190-1872 GO:0005488 Putative clathrin assembly protein At2g01600 (similar to)
Rh_FV0G08380.Contig1:190-1872 GO:0005545 Putative clathrin assembly protein At2g01600 (similar to)
Rh_FV0G08380.Contig1:190-1872 GO:0016020 Putative clathrin assembly protein At2g01600 (similar to)
Rh_FV0G08380.Contig1:190-1872 GO:0030118 Putative clathrin assembly protein At2g01600 (similar to)
Rh_FV0G08380.Contig1:190-1872 GO:0030276 Putative clathrin assembly protein At2g01600 (similar to)
Rh_FV0G08380.Contig1:190-1872 GO:0048268 Putative clathrin assembly protein At2g01600 (similar to)
Rh_FV0G08380.m.1:1-531 GO:0005488 Putative clathrin assembly protein At2g01600 (similar to)
Rh_FV0G08380.m.1:1-531 GO:0005545 Putative clathrin assembly protein At2g01600 (similar to)
Rh_FV0G08380.m.1:1-531 GO:0016020 Putative clathrin assembly protein At2g01600 (similar to)
Rh_FV0G08380.m.1:1-531 GO:0030118 Putative clathrin assembly protein At2g01600 (similar to)
Rh_FV0G08380.m.1:1-531 GO:0030276 Putative clathrin assembly protein At2g01600 (similar to)
Rh_FV0G08380.m.1:1-531 GO:0048268 Putative clathrin assembly protein At2g01600 (similar to)
Rh_FV0G08390.m.1:1-2655 GO:0005488 Vacuolar protein 8 (probable)
Rh_FV0G08390.m.1:1-2655 GO:0009507 Vacuolar protein 8 (probable)
Rh_FV0G08410.Contig1:1-1875 GO:0005634 Transmembrane protein 214-A (probable)
Rh_FV0G08410.Contig1:1-1875 GO:0005783 Transmembrane protein 214-A (probable)
Rh_FV0G08410.Contig1:1-1875 GO:0005886 Transmembrane protein 214-A (probable)
Rh_FV0G08410.m.2:1-549 GO:0005634 Transmembrane protein 214-A (probable)
Rh_FV0G08410.m.2:1-549 GO:0005783 Transmembrane protein 214-A (probable)
Rh_FV0G08410.m.2:1-549 GO:0005886 Transmembrane protein 214-A (probable)
Rh_FV0G08420.m.1:1-978 GO:0005730 Protein BCCIP homolog (probable)
Rh_FV0G08430.Contig1:1-825 GO:0003700 DELLA protein GAIP-B (GAIP-B) (putative)
Rh_FV0G08430.Contig1:1-825 GO:0005515 DELLA protein GAIP-B (GAIP-B) (putative)
Rh_FV0G08430.Contig1:1-825 GO:0005634 DELLA protein GAIP-B (GAIP-B) (putative)
Rh_FV0G08430.Contig1:1-825 GO:0006808 DELLA protein GAIP-B (GAIP-B) (putative)
Rh_FV0G08430.Contig1:1-825 GO:0009723 DELLA protein GAIP-B (GAIP-B) (putative)
Rh_FV0G08430.Contig1:1-825 GO:0009737 DELLA protein GAIP-B (GAIP-B) (putative)
Rh_FV0G08430.Contig1:1-825 GO:0009740 DELLA protein GAIP-B (GAIP-B) (putative)
Rh_FV0G08430.Contig1:1-825 GO:0009863 DELLA protein GAIP-B (GAIP-B) (putative)
Rh_FV0G08430.Contig1:1-825 GO:0009867 DELLA protein GAIP-B (GAIP-B) (putative)
Rh_FV0G08430.Contig1:1-825 GO:0010029 DELLA protein GAIP-B (GAIP-B) (putative)
Rh_FV0G08430.Contig1:1-825 GO:0010218 DELLA protein GAIP-B (GAIP-B) (putative)
Rh_FV0G08430.Contig1:1-825 GO:0042176 DELLA protein GAIP-B (GAIP-B) (putative)
Rh_FV0G08430.Contig1:1-825 GO:0042538 DELLA protein GAIP-B (GAIP-B) (putative)
Rh_FV0G08430.Contig1:1-825 GO:0045449 DELLA protein GAIP-B (GAIP-B) (putative)
Rh_FV0G08430.Contig1:1-825 GO:0080010 DELLA protein GAIP-B (GAIP-B) (putative)
Rh_FV0G08430.Contig2:2-880 GO:0003700 DELLA protein GAIP-B (GAIP-B) (putative)
Rh_FV0G08430.Contig2:2-880 GO:0005515 DELLA protein GAIP-B (GAIP-B) (putative)
Rh_FV0G08430.Contig2:2-880 GO:0005634 DELLA protein GAIP-B (GAIP-B) (putative)
Rh_FV0G08430.Contig2:2-880 GO:0006808 DELLA protein GAIP-B (GAIP-B) (putative)
Rh_FV0G08430.Contig2:2-880 GO:0009723 DELLA protein GAIP-B (GAIP-B) (putative)
Rh_FV0G08430.Contig2:2-880 GO:0009737 DELLA protein GAIP-B (GAIP-B) (putative)
Rh_FV0G08430.Contig2:2-880 GO:0009740 DELLA protein GAIP-B (GAIP-B) (putative)
Rh_FV0G08430.Contig2:2-880 GO:0009863 DELLA protein GAIP-B (GAIP-B) (putative)
Rh_FV0G08430.Contig2:2-880 GO:0009867 DELLA protein GAIP-B (GAIP-B) (putative)
Rh_FV0G08430.Contig2:2-880 GO:0010029 DELLA protein GAIP-B (GAIP-B) (putative)
Rh_FV0G08430.Contig2:2-880 GO:0010218 DELLA protein GAIP-B (GAIP-B) (putative)
Rh_FV0G08430.Contig2:2-880 GO:0042176 DELLA protein GAIP-B (GAIP-B) (putative)
Rh_FV0G08430.Contig2:2-880 GO:0042538 DELLA protein GAIP-B (GAIP-B) (putative)
Rh_FV0G08430.Contig2:2-880 GO:0045449 DELLA protein GAIP-B (GAIP-B) (putative)
Rh_FV0G08430.Contig2:2-880 GO:0080010 DELLA protein GAIP-B (GAIP-B) (putative)
Rh_FV0G08430.Contig3:1-423 GO:0003700 DELLA protein GAIP-B (GAIP-B) (putative)
Rh_FV0G08430.Contig3:1-423 GO:0005515 DELLA protein GAIP-B (GAIP-B) (putative)
Rh_FV0G08430.Contig3:1-423 GO:0005634 DELLA protein GAIP-B (GAIP-B) (putative)
Rh_FV0G08430.Contig3:1-423 GO:0006808 DELLA protein GAIP-B (GAIP-B) (putative)
Rh_FV0G08430.Contig3:1-423 GO:0009723 DELLA protein GAIP-B (GAIP-B) (putative)
Rh_FV0G08430.Contig3:1-423 GO:0009737 DELLA protein GAIP-B (GAIP-B) (putative)
Rh_FV0G08430.Contig3:1-423 GO:0009740 DELLA protein GAIP-B (GAIP-B) (putative)
Rh_FV0G08430.Contig3:1-423 GO:0009863 DELLA protein GAIP-B (GAIP-B) (putative)
Rh_FV0G08430.Contig3:1-423 GO:0009867 DELLA protein GAIP-B (GAIP-B) (putative)
Rh_FV0G08430.Contig3:1-423 GO:0010029 DELLA protein GAIP-B (GAIP-B) (putative)
Rh_FV0G08430.Contig3:1-423 GO:0010218 DELLA protein GAIP-B (GAIP-B) (putative)
Rh_FV0G08430.Contig3:1-423 GO:0042176 DELLA protein GAIP-B (GAIP-B) (putative)
Rh_FV0G08430.Contig3:1-423 GO:0042538 DELLA protein GAIP-B (GAIP-B) (putative)
Rh_FV0G08430.Contig3:1-423 GO:0045449 DELLA protein GAIP-B (GAIP-B) (putative)
Rh_FV0G08430.Contig3:1-423 GO:0080010 DELLA protein GAIP-B (GAIP-B) (putative)
Rh_FV0G08430.Contig3:160-2013 GO:0003700 DELLA protein GAIP-B (GAIP-B) (putative)
Rh_FV0G08430.Contig3:160-2013 GO:0005515 DELLA protein GAIP-B (GAIP-B) (putative)
Rh_FV0G08430.Contig3:160-2013 GO:0005634 DELLA protein GAIP-B (GAIP-B) (putative)
Rh_FV0G08430.Contig3:160-2013 GO:0006808 DELLA protein GAIP-B (GAIP-B) (putative)
Rh_FV0G08430.Contig3:160-2013 GO:0009723 DELLA protein GAIP-B (GAIP-B) (putative)
Rh_FV0G08430.Contig3:160-2013 GO:0009737 DELLA protein GAIP-B (GAIP-B) (putative)
Rh_FV0G08430.Contig3:160-2013 GO:0009740 DELLA protein GAIP-B (GAIP-B) (putative)
Rh_FV0G08430.Contig3:160-2013 GO:0009863 DELLA protein GAIP-B (GAIP-B) (putative)
Rh_FV0G08430.Contig3:160-2013 GO:0009867 DELLA protein GAIP-B (GAIP-B) (putative)
Rh_FV0G08430.Contig3:160-2013 GO:0010029 DELLA protein GAIP-B (GAIP-B) (putative)
Rh_FV0G08430.Contig3:160-2013 GO:0010218 DELLA protein GAIP-B (GAIP-B) (putative)
Rh_FV0G08430.Contig3:160-2013 GO:0042176 DELLA protein GAIP-B (GAIP-B) (putative)
Rh_FV0G08430.Contig3:160-2013 GO:0042538 DELLA protein GAIP-B (GAIP-B) (putative)
Rh_FV0G08430.Contig3:160-2013 GO:0045449 DELLA protein GAIP-B (GAIP-B) (putative)
Rh_FV0G08430.Contig3:160-2013 GO:0080010 DELLA protein GAIP-B (GAIP-B) (putative)
Rh_FV0G08430.m.7:1-1356 GO:0003700 DELLA protein GAIP-B (GAIP-B) (putative)
Rh_FV0G08430.m.7:1-1356 GO:0005515 DELLA protein GAIP-B (GAIP-B) (putative)
Rh_FV0G08430.m.7:1-1356 GO:0005634 DELLA protein GAIP-B (GAIP-B) (putative)
Rh_FV0G08430.m.7:1-1356 GO:0006808 DELLA protein GAIP-B (GAIP-B) (putative)
Rh_FV0G08430.m.7:1-1356 GO:0009723 DELLA protein GAIP-B (GAIP-B) (putative)
Rh_FV0G08430.m.7:1-1356 GO:0009737 DELLA protein GAIP-B (GAIP-B) (putative)
Rh_FV0G08430.m.7:1-1356 GO:0009740 DELLA protein GAIP-B (GAIP-B) (putative)
Rh_FV0G08430.m.7:1-1356 GO:0009863 DELLA protein GAIP-B (GAIP-B) (putative)
Rh_FV0G08430.m.7:1-1356 GO:0009867 DELLA protein GAIP-B (GAIP-B) (putative)
Rh_FV0G08430.m.7:1-1356 GO:0010029 DELLA protein GAIP-B (GAIP-B) (putative)
Rh_FV0G08430.m.7:1-1356 GO:0010218 DELLA protein GAIP-B (GAIP-B) (putative)
Rh_FV0G08430.m.7:1-1356 GO:0042176 DELLA protein GAIP-B (GAIP-B) (putative)
Rh_FV0G08430.m.7:1-1356 GO:0042538 DELLA protein GAIP-B (GAIP-B) (putative)
Rh_FV0G08430.m.7:1-1356 GO:0045449 DELLA protein GAIP-B (GAIP-B) (putative)
Rh_FV0G08430.m.7:1-1356 GO:0080010 DELLA protein GAIP-B (GAIP-B) (putative)
Rh_FV0G08450.m.1:1-762 GO:0005975 Polygalacturonase At1g48100 (PG)	Precursor (probable)
Rh_FV0G08450.m.4:1-852 GO:0005975 Polygalacturonase At1g48100 (PG)	Precursor (probable)
Rh_FV0G08460.m.1:1-1005 GO:0003824 Naphthoate synthase (DHNA synthetase) (similar to)
Rh_FV0G08460.m.1:1-1005 GO:0005777 Naphthoate synthase (DHNA synthetase) (similar to)
Rh_FV0G08460.m.1:1-1005 GO:0008152 Naphthoate synthase (DHNA synthetase) (similar to)
Rh_FV0G08460.m.1:1-1005 GO:0042371 Naphthoate synthase (DHNA synthetase) (similar to)
Rh_FV0G08470.Contig1:1-2451 GO:0004428 Phosphatidylinositol 3-kinase	root isoform (PtdIns-3-kinase) (similar to)
Rh_FV0G08470.Contig1:1-2451 GO:0005488 Phosphatidylinositol 3-kinase	root isoform (PtdIns-3-kinase) (similar to)
Rh_FV0G08470.Contig1:1-2451 GO:0005634 Phosphatidylinositol 3-kinase	root isoform (PtdIns-3-kinase) (similar to)
Rh_FV0G08470.Contig1:1-2451 GO:0005942 Phosphatidylinositol 3-kinase	root isoform (PtdIns-3-kinase) (similar to)
Rh_FV0G08470.Contig1:1-2451 GO:0006800 Phosphatidylinositol 3-kinase	root isoform (PtdIns-3-kinase) (similar to)
Rh_FV0G08470.Contig1:1-2451 GO:0006886 Phosphatidylinositol 3-kinase	root isoform (PtdIns-3-kinase) (similar to)
Rh_FV0G08470.Contig1:1-2451 GO:0006897 Phosphatidylinositol 3-kinase	root isoform (PtdIns-3-kinase) (similar to)
Rh_FV0G08470.Contig1:1-2451 GO:0007264 Phosphatidylinositol 3-kinase	root isoform (PtdIns-3-kinase) (similar to)
Rh_FV0G08470.Contig1:1-2451 GO:0009651 Phosphatidylinositol 3-kinase	root isoform (PtdIns-3-kinase) (similar to)
Rh_FV0G08470.Contig1:1-2451 GO:0016773 Phosphatidylinositol 3-kinase	root isoform (PtdIns-3-kinase) (similar to)
Rh_FV0G08470.Contig1:1-2451 GO:0048015 Phosphatidylinositol 3-kinase	root isoform (PtdIns-3-kinase) (similar to)
Rh_FV0G08470.Contig1:1-2451 GO:0055046 Phosphatidylinositol 3-kinase	root isoform (PtdIns-3-kinase) (similar to)
Rh_FV0G08590.Contig1:1-1224 GO:0015937 Pantothenate kinase 2 (similar to)
Rh_FV0G08620.Contig1:1-1818 GO:0009860 Nucleoredoxin (probable)
Rh_FV0G08620.Contig1:1-1818 GO:0016209 Nucleoredoxin (probable)
Rh_FV0G08620.Contig1:1-1818 GO:0016491 Nucleoredoxin (probable)
Rh_FV0G08620.Contig1:1-1818 GO:0046686 Nucleoredoxin (probable)
Rh_FV0G08620.Contig1:1523-1882 GO:0009860 Nucleoredoxin (probable)
Rh_FV0G08620.Contig1:1523-1882 GO:0016209 Nucleoredoxin (probable)
Rh_FV0G08620.Contig1:1523-1882 GO:0016491 Nucleoredoxin (probable)
Rh_FV0G08620.Contig1:1523-1882 GO:0046686 Nucleoredoxin (probable)
Rh_FV0G08620.Contig1:1571-1963 GO:0009860 Nucleoredoxin (probable)
Rh_FV0G08620.Contig1:1571-1963 GO:0016209 Nucleoredoxin (probable)
Rh_FV0G08620.Contig1:1571-1963 GO:0016491 Nucleoredoxin (probable)
Rh_FV0G08620.Contig1:1571-1963 GO:0046686 Nucleoredoxin (probable)
Rh_FV0G08620.m.4:1-1668 GO:0009860 Nucleoredoxin (probable)
Rh_FV0G08620.m.4:1-1668 GO:0016209 Nucleoredoxin (probable)
Rh_FV0G08620.m.4:1-1668 GO:0016491 Nucleoredoxin (probable)
Rh_FV0G08620.m.4:1-1668 GO:0046686 Nucleoredoxin (probable)
Rh_FV0G08700.Contig1:93-2312 GO:0003677 E3 ubiquitin-protein ligase UHRF2 (Np95-like RING finger protein) (probable)
Rh_FV0G08700.Contig1:93-2312 GO:0003682 E3 ubiquitin-protein ligase UHRF2 (Np95-like RING finger protein) (probable)
Rh_FV0G08700.Contig1:93-2312 GO:0004842 E3 ubiquitin-protein ligase UHRF2 (Np95-like RING finger protein) (probable)
Rh_FV0G08700.Contig1:93-2312 GO:0005515 E3 ubiquitin-protein ligase UHRF2 (Np95-like RING finger protein) (probable)
Rh_FV0G08700.Contig1:93-2312 GO:0005634 E3 ubiquitin-protein ligase UHRF2 (Np95-like RING finger protein) (probable)
Rh_FV0G08700.Contig1:93-2312 GO:0005737 E3 ubiquitin-protein ligase UHRF2 (Np95-like RING finger protein) (probable)
Rh_FV0G08700.Contig1:93-2312 GO:0006325 E3 ubiquitin-protein ligase UHRF2 (Np95-like RING finger protein) (probable)
Rh_FV0G08700.Contig1:93-2312 GO:0006355 E3 ubiquitin-protein ligase UHRF2 (Np95-like RING finger protein) (probable)
Rh_FV0G08700.Contig1:93-2312 GO:0010228 E3 ubiquitin-protein ligase UHRF2 (Np95-like RING finger protein) (probable)
Rh_FV0G08700.Contig1:93-2312 GO:0010369 E3 ubiquitin-protein ligase UHRF2 (Np95-like RING finger protein) (probable)
Rh_FV0G08700.Contig1:93-2312 GO:0016567 E3 ubiquitin-protein ligase UHRF2 (Np95-like RING finger protein) (probable)
Rh_FV0G08700.Contig1:93-2312 GO:0032776 E3 ubiquitin-protein ligase UHRF2 (Np95-like RING finger protein) (probable)
Rh_FV0G08700.Contig1:93-2312 GO:0042393 E3 ubiquitin-protein ligase UHRF2 (Np95-like RING finger protein) (probable)
Rh_FV0G08700.Contig1:93-2312 GO:0051301 E3 ubiquitin-protein ligase UHRF2 (Np95-like RING finger protein) (probable)
Rh_FV0G08780.m.1:1-786 GO:0003700 Ethylene-responsive transcription factor ERF114 (similar to)
Rh_FV0G08780.m.1:1-786 GO:0005634 Ethylene-responsive transcription factor ERF114 (similar to)
Rh_FV0G08780.m.1:1-786 GO:0006355 Ethylene-responsive transcription factor ERF114 (similar to)
Rh_FV0G08780.m.1:1-786 GO:0050832 Ethylene-responsive transcription factor ERF114 (similar to)
Rh_FV0G08790.Contig1:1-558 GO:0003700 Ethylene-responsive transcription factor ERF114 (probable)
Rh_FV0G08790.Contig1:1-558 GO:0006355 Ethylene-responsive transcription factor ERF114 (probable)
Rh_FV0G08790.m.3:1-399 GO:0003700 Ethylene-responsive transcription factor ERF114 (probable)
Rh_FV0G08790.m.3:1-399 GO:0006355 Ethylene-responsive transcription factor ERF114 (probable)
Rh_FV0G08810.Contig1:1-1737 GO:0005886 Copine-3 (probable)
Rh_FV0G08810.Contig1:1-1737 GO:0009266 Copine-3 (probable)
Rh_FV0G08810.Contig1:1-1737 GO:0009270 Copine-3 (probable)
Rh_FV0G08810.Contig1:1-1737 GO:0009626 Copine-3 (probable)
Rh_FV0G08810.Contig1:1-1737 GO:0019725 Copine-3 (probable)
Rh_FV0G08810.Contig1:1-1737 GO:0045793 Copine-3 (probable)
Rh_FV0G08810.Contig1:1-1737 GO:0060548 Copine-3 (probable)
Rh_FV0G08820.m.1:1-1641 GO:0000166 B2 protein (probable)
Rh_FV0G08820.m.1:1-1641 GO:0080008 B2 protein (probable)
Rh_FV0G08820.m.2:1-1191 GO:0000166 B2 protein (probable)
Rh_FV0G08820.m.2:1-1191 GO:0080008 B2 protein (probable)
Rh_FV0G08830.Contig1:1-2850 GO:0000166 Meiosis protein mei2 (probable)
Rh_FV0G08830.Contig1:1-2850 GO:0003676 Meiosis protein mei2 (probable)
Rh_FV0G08830.Contig1:1-2850 GO:0003723 Meiosis protein mei2 (probable)
Rh_FV0G08830.Contig1:1-2850 GO:0005515 Meiosis protein mei2 (probable)
Rh_FV0G08830.Contig1:1-2850 GO:0045836 Meiosis protein mei2 (probable)
Rh_FV0G08830.Contig1:1-2850 GO:0048507 Meiosis protein mei2 (probable)
Rh_FV0G08830.Contig1:2666-2989 GO:0000166 Meiosis protein mei2 (probable)
Rh_FV0G08830.Contig1:2666-2989 GO:0003676 Meiosis protein mei2 (probable)
Rh_FV0G08830.Contig1:2666-2989 GO:0003723 Meiosis protein mei2 (probable)
Rh_FV0G08830.Contig1:2666-2989 GO:0005515 Meiosis protein mei2 (probable)
Rh_FV0G08830.Contig1:2666-2989 GO:0045836 Meiosis protein mei2 (probable)
Rh_FV0G08830.Contig1:2666-2989 GO:0048507 Meiosis protein mei2 (probable)
Rh_FV0G08830.m.3:1-363 GO:0000166 Meiosis protein mei2 (probable)
Rh_FV0G08830.m.3:1-363 GO:0003676 Meiosis protein mei2 (probable)
Rh_FV0G08830.m.3:1-363 GO:0003723 Meiosis protein mei2 (probable)
Rh_FV0G08830.m.3:1-363 GO:0005515 Meiosis protein mei2 (probable)
Rh_FV0G08830.m.3:1-363 GO:0045836 Meiosis protein mei2 (probable)
Rh_FV0G08830.m.3:1-363 GO:0048507 Meiosis protein mei2 (probable)
Rh_FV0G08830.m.7:1-1491 GO:0000166 Meiosis protein mei2 (probable)
Rh_FV0G08830.m.7:1-1491 GO:0003676 Meiosis protein mei2 (probable)
Rh_FV0G08830.m.7:1-1491 GO:0003723 Meiosis protein mei2 (probable)
Rh_FV0G08830.m.7:1-1491 GO:0005515 Meiosis protein mei2 (probable)
Rh_FV0G08830.m.7:1-1491 GO:0045836 Meiosis protein mei2 (probable)
Rh_FV0G08830.m.7:1-1491 GO:0048507 Meiosis protein mei2 (probable)
Rh_FV0G08880.m.1:1-3138 GO:0004559 Lysosomal alpha-mannosidase (Laman)	Precursor (probable)
Rh_FV0G08880.m.1:1-3138 GO:0006013 Lysosomal alpha-mannosidase (Laman)	Precursor (probable)
Rh_FV0G08880.m.1:1-3138 GO:0030246 Lysosomal alpha-mannosidase (Laman)	Precursor (probable)
Rh_FV0G08880.m.2:1-417 GO:0004559 Lysosomal alpha-mannosidase (Laman)	Precursor (probable)
Rh_FV0G08880.m.2:1-417 GO:0006013 Lysosomal alpha-mannosidase (Laman)	Precursor (probable)
Rh_FV0G08880.m.2:1-417 GO:0030246 Lysosomal alpha-mannosidase (Laman)	Precursor (probable)
Rh_FV0G08950.m.1:1-1095 GO:0004112 Cyclic phosphodiesterase (CPDase) (probable)
Rh_FV0G08950.m.1:1-1095 GO:0005622 Cyclic phosphodiesterase (CPDase) (probable)
Rh_FV0G08950.m.1:1-1095 GO:0016070 Cyclic phosphodiesterase (CPDase) (probable)
Rh_FV0G08950.m.2:1-378 GO:0004112 Cyclic phosphodiesterase (CPDase) (probable)
Rh_FV0G08950.m.2:1-378 GO:0005622 Cyclic phosphodiesterase (CPDase) (probable)
Rh_FV0G08950.m.2:1-378 GO:0016070 Cyclic phosphodiesterase (CPDase) (probable)
Rh_FV0G08950.m.3:1-1713 GO:0004112 Cyclic phosphodiesterase (CPDase) (probable)
Rh_FV0G08950.m.3:1-1713 GO:0005622 Cyclic phosphodiesterase (CPDase) (probable)
Rh_FV0G08950.m.3:1-1713 GO:0016070 Cyclic phosphodiesterase (CPDase) (probable)
Rh_FV0G08950.m.4:1-354 GO:0004112 Cyclic phosphodiesterase (CPDase) (probable)
Rh_FV0G08950.m.4:1-354 GO:0005622 Cyclic phosphodiesterase (CPDase) (probable)
Rh_FV0G08950.m.4:1-354 GO:0016070 Cyclic phosphodiesterase (CPDase) (probable)
Rh_FV0G08990.m.1:1-945 GO:0005515 ADP-ribosylation factor GTPase-activating protein AGD1 (ARF GAP AGD1) (similar to)
Rh_FV0G08990.m.1:1-945 GO:0005737 ADP-ribosylation factor GTPase-activating protein AGD1 (ARF GAP AGD1) (similar to)
Rh_FV0G08990.m.1:1-945 GO:0007010 ADP-ribosylation factor GTPase-activating protein AGD1 (ARF GAP AGD1) (similar to)
Rh_FV0G08990.m.1:1-945 GO:0030139 ADP-ribosylation factor GTPase-activating protein AGD1 (ARF GAP AGD1) (similar to)
Rh_FV0G08990.m.1:1-945 GO:0032312 ADP-ribosylation factor GTPase-activating protein AGD1 (ARF GAP AGD1) (similar to)
Rh_FV0G08990.m.2:1-387 GO:0005515 ADP-ribosylation factor GTPase-activating protein AGD1 (ARF GAP AGD1) (similar to)
Rh_FV0G08990.m.2:1-387 GO:0005737 ADP-ribosylation factor GTPase-activating protein AGD1 (ARF GAP AGD1) (similar to)
Rh_FV0G08990.m.2:1-387 GO:0007010 ADP-ribosylation factor GTPase-activating protein AGD1 (ARF GAP AGD1) (similar to)
Rh_FV0G08990.m.2:1-387 GO:0030139 ADP-ribosylation factor GTPase-activating protein AGD1 (ARF GAP AGD1) (similar to)
Rh_FV0G08990.m.2:1-387 GO:0032312 ADP-ribosylation factor GTPase-activating protein AGD1 (ARF GAP AGD1) (similar to)
Rh_FV0G09070.Contig1:1-2529 GO:0003677 Auxin response factor 2 (ARF1-BP) (putative)
Rh_FV0G09070.Contig1:1-2529 GO:0003700 Auxin response factor 2 (ARF1-BP) (putative)
Rh_FV0G09070.Contig1:1-2529 GO:0005515 Auxin response factor 2 (ARF1-BP) (putative)
Rh_FV0G09070.Contig1:1-2529 GO:0005634 Auxin response factor 2 (ARF1-BP) (putative)
Rh_FV0G09070.Contig1:1-2529 GO:0006355 Auxin response factor 2 (ARF1-BP) (putative)
Rh_FV0G09070.Contig1:1-2529 GO:0008285 Auxin response factor 2 (ARF1-BP) (putative)
Rh_FV0G09070.Contig1:1-2529 GO:0009725 Auxin response factor 2 (ARF1-BP) (putative)
Rh_FV0G09070.Contig1:1-2529 GO:0010227 Auxin response factor 2 (ARF1-BP) (putative)
Rh_FV0G09070.Contig1:1-2529 GO:0045892 Auxin response factor 2 (ARF1-BP) (putative)
Rh_FV0G09070.Contig1:1-2529 GO:0046983 Auxin response factor 2 (ARF1-BP) (putative)
Rh_FV0G09070.Contig1:1-2529 GO:0048481 Auxin response factor 2 (ARF1-BP) (putative)
Rh_FV0G09070.m.2:1-1182 GO:0003677 Auxin response factor 2 (ARF1-BP) (putative)
Rh_FV0G09070.m.2:1-1182 GO:0003700 Auxin response factor 2 (ARF1-BP) (putative)
Rh_FV0G09070.m.2:1-1182 GO:0005515 Auxin response factor 2 (ARF1-BP) (putative)
[truncated: 54,304 more rows]
