# Supplementary material for: Using RNA-Seq to assemble a rose transcriptome with more than 13,000 full-length expressed genes and to develop the WagRhSNP 68k Axiom SNP array for rose (Rosa L.)
Source: Front Plant Sci. 2015 Apr 21;6:249. doi: 10.3389/fpls.2015.00249 (PMC4404716; doi:10.3389/fpls.2015.00249)
Supplement: Supplementary Table ESM 6 — Key from ROSASeq transcripts to Rh_Fv_orthologs. The file contains ROSASeq transcripts with high similarity with Rh_Fv orthologous ORF sequences. The annotations originate from the related Fragaria (Fv) transcript. (csv) [file Table6.CSV]

INRA	Rh-Rh_FV orthologs	% match	Fv contig	Annotation
lcl|RC046979	Rh_FV0G00050.Contig1	97	FV0G00050	Alpha-glucan water dikinase 1, chloroplastic, Precursor (similar to)
lcl|RC051605	Rh_FV0G00050.Contig1	98.37	FV0G00050	Alpha-glucan water dikinase 1, chloroplastic, Precursor (similar to)
lcl|RC059186	Rh_FV0G00050.Contig1	99.16	FV0G00050	Alpha-glucan water dikinase 1, chloroplastic, Precursor (similar to)
lcl|RC008569	Rh_FV0G00050.Contig2	98.06	FV0G00050	Alpha-glucan water dikinase 1, chloroplastic, Precursor (similar to)
lcl|RC018479	Rh_FV0G00050.Contig2	98.17	FV0G00050	Alpha-glucan water dikinase 1, chloroplastic, Precursor (similar to)
lcl|RC026712	Rh_FV0G00050.Contig2	97.78	FV0G00050	Alpha-glucan water dikinase 1, chloroplastic, Precursor (similar to)
lcl|RC046848	Rh_FV0G00050.Contig2	93.88	FV0G00050	Alpha-glucan water dikinase 1, chloroplastic, Precursor (similar to)
lcl|RC048819	Rh_FV0G00050.Contig2	98.98	FV0G00050	Alpha-glucan water dikinase 1, chloroplastic, Precursor (similar to)
lcl|RC060864	Rh_FV0G00050.Contig2	98.38	FV0G00050	Alpha-glucan water dikinase 1, chloroplastic, Precursor (similar to)
lcl|RC068448	Rh_FV0G00050.Contig2	98.29	FV0G00050	Alpha-glucan water dikinase 1, chloroplastic, Precursor (similar to)
lcl|RC072482	Rh_FV0G00050.Contig2	96.81	FV0G00050	Alpha-glucan water dikinase 1, chloroplastic, Precursor (similar to)
lcl|RC074787	Rh_FV0G00050.Contig2	95.56	FV0G00050	Alpha-glucan water dikinase 1, chloroplastic, Precursor (similar to)
lcl|RC046979	Rh_FV0G00050.m.3	96.05	FV0G00050	Alpha-glucan water dikinase 1, chloroplastic, Precursor (similar to)
lcl|RC059186	Rh_FV0G00050.m.3	95.91	FV0G00050	Alpha-glucan water dikinase 1, chloroplastic, Precursor (similar to)
lcl|RC015173	Rh_FV0G00070.m.1	98.98	FV0G00070	LIM and UIM domain-containing At1g19270 (probable)
lcl|RC003540	Rh_FV0G00090.m.1	100	FV0G00090	Lipase 46 kDa form, Precursor (probable)
lcl|RC020846	Rh_FV0G00090.m.1	97.73	FV0G00090	Lipase 46 kDa form, Precursor (probable)
lcl|RC046704	Rh_FV0G00090.m.1	97.73	FV0G00090	Lipase 46 kDa form, Precursor (probable)
lcl|RC055633	Rh_FV0G00090.m.1	97.25	FV0G00090	Lipase 46 kDa form, Precursor (probable)
lcl|RC058159	Rh_FV0G00090.m.1	97.73	FV0G00090	Lipase 46 kDa form, Precursor (probable)
lcl|RC082733	Rh_FV0G00090.m.1	97.44	FV0G00090	Lipase 46 kDa form, Precursor (probable)
lcl|RC001192	Rh_FV0G00110.m.1	99.64	FV0G00110	AP-1 complex subunit mu-1 (similar to)
lcl|RC043595	Rh_FV0G00110.m.1	82.57	FV0G00110	AP-1 complex subunit mu-1 (similar to)
lcl|RC052291	Rh_FV0G00110.m.1	98.63	FV0G00110	AP-1 complex subunit mu-1 (similar to)
lcl|RC057972	Rh_FV0G00110.m.1	97.66	FV0G00110	AP-1 complex subunit mu-1 (similar to)
lcl|RC060732	Rh_FV0G00110.m.1	97.58	FV0G00110	AP-1 complex subunit mu-1 (similar to)
lcl|RC067289	Rh_FV0G00110.m.1	95.73	FV0G00110	AP-1 complex subunit mu-1 (similar to)
lcl|RC072229	Rh_FV0G00110.m.1	94.94	FV0G00110	AP-1 complex subunit mu-1 (similar to)
lcl|RC075027	Rh_FV0G00110.m.1	95.17	FV0G00110	AP-1 complex subunit mu-1 (similar to)
lcl|RC037655	Rh_FV0G00140.m.1	99.12	FV0G00140	Anthranilate phosphoribosyltransferase (probable)
lcl|RC045570	Rh_FV0G00140.m.1	98.2	FV0G00140	Anthranilate phosphoribosyltransferase (probable)
lcl|RC059411	Rh_FV0G00140.m.1	98.89	FV0G00140	Anthranilate phosphoribosyltransferase (probable)
lcl|RC002715	Rh_FV0G00150.Contig1	98.44	FV0G00150	Ribose-phosphate pyrophosphokinase 3, mitochondrial, Precursor (similar to)
lcl|RC029390	Rh_FV0G00150.Contig1	97.38	FV0G00150	Ribose-phosphate pyrophosphokinase 3, mitochondrial, Precursor (similar to)
lcl|RC073661	Rh_FV0G00150.Contig1	95.24	FV0G00150	Ribose-phosphate pyrophosphokinase 3, mitochondrial, Precursor (similar to)
lcl|RC008433	Rh_FV0G00160.m.1	98.87	FV0G00160	DUF246 domain-containing protein At1g04910 (probable)
lcl|RC018232	Rh_FV0G00160.m.1	99.46	FV0G00160	DUF246 domain-containing protein At1g04910 (probable)
lcl|RC023859	Rh_FV0G00160.m.1	99.58	FV0G00160	DUF246 domain-containing protein At1g04910 (probable)
lcl|RC039447	Rh_FV0G00160.m.1	95.87	FV0G00160	DUF246 domain-containing protein At1g04910 (probable)
lcl|RC060370	Rh_FV0G00160.m.1	98.34	FV0G00160	DUF246 domain-containing protein At1g04910 (probable)
lcl|RC065014	Rh_FV0G00160.m.1	95.65	FV0G00160	DUF246 domain-containing protein At1g04910 (probable)
lcl|RC065885	Rh_FV0G00160.m.1	97.7	FV0G00160	DUF246 domain-containing protein At1g04910 (probable)
lcl|RC057133	Rh_FV0G00170.m.1	95.51	FV0G00170	Alpha-galactosidase, Precursor (probable)
lcl|RC071137	Rh_FV0G00170.m.1	95.43	FV0G00170	Alpha-galactosidase, Precursor (probable)
lcl|RC026943	Rh_FV0G00190.Contig1	96.67	FV0G00190	SufE-like protein, chloroplastic, Precursor (probable)
lcl|RC012408	Rh_FV0G00210.Contig1	98.36	FV0G00210	GDSL esterase/lipase At5g14450, Precursor (similar to)
lcl|RC074829	Rh_FV0G00210.Contig1	95.91	FV0G00210	GDSL esterase/lipase At5g14450, Precursor (similar to)
lcl|RC022821	Rh_FV0G00220.m.1	98.48	FV0G00220	GDSL esterase/lipase At3g26430, Precursor (similar to)
lcl|RC060100	Rh_FV0G00220.m.1	97.58	FV0G00220	GDSL esterase/lipase At3g26430, Precursor (similar to)
lcl|RC046575	Rh_FV0G00220.m.2	95.25	FV0G00220	GDSL esterase/lipase At3g26430, Precursor (similar to)
lcl|RC004067	Rh_FV0G00270.m.1	98.88	FV0G00270	Cysteine-rich receptor-like protein kinase 3 (Cysteine-rich RLK3), Precursor (putative)
lcl|RC060140	Rh_FV0G00270.m.1	96.9	FV0G00270	Cysteine-rich receptor-like protein kinase 3 (Cysteine-rich RLK3), Precursor (putative)
lcl|RC040141	Rh_FV0G00280.m.1	83.42	FV0G00280	Cysteine-rich receptor-like protein kinase 2 (Cysteine-rich RLK2), Precursor (similar to)
lcl|RC043836	Rh_FV0G00280.m.1	94.67	FV0G00280	Cysteine-rich receptor-like protein kinase 2 (Cysteine-rich RLK2), Precursor (similar to)
lcl|RC001894	Rh_FV0G00300.m.1	99.46	FV0G00300	Homeobox protein knotted-1-like 6 (similar to)
lcl|RC023169	Rh_FV0G00300.m.1	98.01	FV0G00300	Homeobox protein knotted-1-like 6 (similar to)
lcl|RC002698	Rh_FV0G00320.m.1	98.83	FV0G00320	Protein regulator of cytokinesis 1 (probable)
lcl|RC017847	Rh_FV0G00320.m.1	98.94	FV0G00320	Protein regulator of cytokinesis 1 (probable)
lcl|RC020326	Rh_FV0G00320.m.1	97.25	FV0G00320	Protein regulator of cytokinesis 1 (probable)
lcl|RC057626	Rh_FV0G00320.m.1	95.64	FV0G00320	Protein regulator of cytokinesis 1 (probable)
lcl|RC066274	Rh_FV0G00320.m.1	97.94	FV0G00320	Protein regulator of cytokinesis 1 (probable)
lcl|RC066605	Rh_FV0G00320.m.1	95.79	FV0G00320	Protein regulator of cytokinesis 1 (probable)
lcl|RC012229	Rh_FV0G00320.m.2	98.53	FV0G00320	Protein regulator of cytokinesis 1 (probable)
lcl|RC017127	Rh_FV0G00320.m.2	97.34	FV0G00320	Protein regulator of cytokinesis 1 (probable)
lcl|RC017352	Rh_FV0G00320.m.2	97.95	FV0G00320	Protein regulator of cytokinesis 1 (probable)
lcl|RC014056	Rh_FV0G00350.m.1	98.75	FV0G00350	Putative clathrin assembly protein At1g25240 (probable)
lcl|RC032493	Rh_FV0G00350.m.1	96.4	FV0G00350	Putative clathrin assembly protein At1g25240 (probable)
lcl|RC056777	Rh_FV0G00350.m.1	98	FV0G00350	Putative clathrin assembly protein At1g25240 (probable)
lcl|RC072217	Rh_FV0G00350.m.1	98.08	FV0G00350	Putative clathrin assembly protein At1g25240 (probable)
lcl|RC015551	Rh_FV0G00370.Contig1	97.9	FV0G00370	Probable septum site-determining protein minC
lcl|RC037065	Rh_FV0G00380.m.1	94.44	FV0G00380	Lysosomal beta glucosidase, Precursor (probable)
lcl|RC045793	Rh_FV0G00380.m.1	98.33	FV0G00380	Lysosomal beta glucosidase, Precursor (probable)
lcl|RC027851	Rh_FV0G00380.m.2	94.5	FV0G00380	Lysosomal beta glucosidase, Precursor (probable)
lcl|RC070437	Rh_FV0G00380.m.2	96.34	FV0G00380	Lysosomal beta glucosidase, Precursor (probable)
lcl|RC022430	Rh_FV0G00410.m.1	93.88	FV0G00410	Cytochrome P450 716B2 (probable)
lcl|RC000372	Rh_FV0G00450.Contig1	98.8	FV0G00450	ALG-2 interacting protein X (Dd-Alix) (probable)
lcl|RC023318	Rh_FV0G00450.Contig1	97.38	FV0G00450	ALG-2 interacting protein X (Dd-Alix) (probable)
lcl|RC037775	Rh_FV0G00450.Contig1	100	FV0G00450	ALG-2 interacting protein X (Dd-Alix) (probable)
lcl|RC072026	Rh_FV0G00450.Contig1	95.36	FV0G00450	ALG-2 interacting protein X (Dd-Alix) (probable)
lcl|RC072873	Rh_FV0G00450.Contig1	94.62	FV0G00450	ALG-2 interacting protein X (Dd-Alix) (probable)
lcl|RC076370	Rh_FV0G00450.Contig1	97.31	FV0G00450	ALG-2 interacting protein X (Dd-Alix) (probable)
lcl|RC045154	Rh_FV0G00480.Contig1	99.43	FV0G00480	Protein transport protein SEC24 (probable)
lcl|RC052273	Rh_FV0G00480.Contig1	99.03	FV0G00480	Protein transport protein SEC24 (probable)
lcl|RC064512	Rh_FV0G00480.Contig1	97.91	FV0G00480	Protein transport protein SEC24 (probable)
lcl|RC012780	Rh_FV0G00480.m.1	98.56	FV0G00480	Protein transport protein SEC24 (probable)
lcl|RC014185	Rh_FV0G00480.m.1	99.34	FV0G00480	Protein transport protein SEC24 (probable)
lcl|RC018352	Rh_FV0G00480.m.1	98.5	FV0G00480	Protein transport protein SEC24 (probable)
lcl|RC032340	Rh_FV0G00480.m.1	97.66	FV0G00480	Protein transport protein SEC24 (probable)
lcl|RC033836	Rh_FV0G00480.m.1	100	FV0G00480	Protein transport protein SEC24 (probable)
lcl|RC070316	Rh_FV0G00480.m.1	98.01	FV0G00480	Protein transport protein SEC24 (probable)
lcl|RC077222	Rh_FV0G00480.m.1	96.15	FV0G00480	Protein transport protein SEC24 (probable)
lcl|RC006732	Rh_FV0G00500.m.1	98.57	FV0G00500	Fruit protein pKIWI502 (similar to)
lcl|RC022317	Rh_FV0G00500.m.1	97.01	FV0G00500	Fruit protein pKIWI502 (similar to)
lcl|RC026247	Rh_FV0G00500.m.1	89.29	FV0G00500	Fruit protein pKIWI502 (similar to)
lcl|RC036144	Rh_FV0G00500.m.1	90.71	FV0G00500	Fruit protein pKIWI502 (similar to)
lcl|RC038207	Rh_FV0G00500.m.1	98.44	FV0G00500	Fruit protein pKIWI502 (similar to)
lcl|RC050001	Rh_FV0G00500.m.1	91.43	FV0G00500	Fruit protein pKIWI502 (similar to)
lcl|RC065212	Rh_FV0G00500.m.1	90.78	FV0G00500	Fruit protein pKIWI502 (similar to)
lcl|RC068924	Rh_FV0G00500.m.1	95.98	FV0G00500	Fruit protein pKIWI502 (similar to)
lcl|RC077188	Rh_FV0G00500.m.1	96.97	FV0G00500	Fruit protein pKIWI502 (similar to)
lcl|RC000052	Rh_FV0G00510.m.3	97.75	FV0G00510	ATP synthase subunit beta, mitochondrial, Precursor (putative)
lcl|RC029162	Rh_FV0G00510.m.3	88.38	FV0G00510	ATP synthase subunit beta, mitochondrial, Precursor (putative)
lcl|RC033155	Rh_FV0G00510.m.3	93.19	FV0G00510	ATP synthase subunit beta, mitochondrial, Precursor (putative)
lcl|RC035575	Rh_FV0G00510.m.3	96.56	FV0G00510	ATP synthase subunit beta, mitochondrial, Precursor (putative)
lcl|RC042762	Rh_FV0G00510.m.3	93.08	FV0G00510	ATP synthase subunit beta, mitochondrial, Precursor (putative)
lcl|RC054499	Rh_FV0G00510.m.3	98	FV0G00510	ATP synthase subunit beta, mitochondrial, Precursor (putative)
lcl|RC061826	Rh_FV0G00510.m.3	87.36	FV0G00510	ATP synthase subunit beta, mitochondrial, Precursor (putative)
lcl|RC064119	Rh_FV0G00510.m.3	95.88	FV0G00510	ATP synthase subunit beta, mitochondrial, Precursor (putative)
lcl|RC000052	Rh_FV0G00510.m.5	87.02	FV0G00510	ATP synthase subunit beta, mitochondrial, Precursor (putative)
lcl|RC013870	Rh_FV0G00510.m.5	99.32	FV0G00510	ATP synthase subunit beta, mitochondrial, Precursor (putative)
lcl|RC029162	Rh_FV0G00510.m.5	98.11	FV0G00510	ATP synthase subunit beta, mitochondrial, Precursor (putative)
lcl|RC031777	Rh_FV0G00510.m.5	97.33	FV0G00510	ATP synthase subunit beta, mitochondrial, Precursor (putative)
lcl|RC035575	Rh_FV0G00510.m.5	86.44	FV0G00510	ATP synthase subunit beta, mitochondrial, Precursor (putative)
lcl|RC045354	Rh_FV0G00510.m.5	99.23	FV0G00510	ATP synthase subunit beta, mitochondrial, Precursor (putative)
lcl|RC057941	Rh_FV0G00510.m.5	97.7	FV0G00510	ATP synthase subunit beta, mitochondrial, Precursor (putative)
lcl|RC061826	Rh_FV0G00510.m.5	99.08	FV0G00510	ATP synthase subunit beta, mitochondrial, Precursor (putative)
lcl|RC064119	Rh_FV0G00510.m.5	86.04	FV0G00510	ATP synthase subunit beta, mitochondrial, Precursor (putative)
lcl|RC068058	Rh_FV0G00510.m.5	98.2	FV0G00510	ATP synthase subunit beta, mitochondrial, Precursor (putative)
lcl|RC061142	Rh_FV0G00560.m.1	84.91	FV0G00560	Protein TRANSPARENT TESTA 12 (probable)
lcl|RC003939	Rh_FV0G00570.m.1	98.64	FV0G00570	TGACG-sequence-specific DNA-binding protein TGA-1B (TGA1b) (probable)
lcl|RC008918	Rh_FV0G00600.Contig1	99.53	FV0G00600	Protein TRANSPARENT TESTA 12 (probable)
lcl|RC019615	Rh_FV0G00600.Contig1	98.06	FV0G00600	Protein TRANSPARENT TESTA 12 (probable)
lcl|RC026621	Rh_FV0G00600.Contig1	97.68	FV0G00600	Protein TRANSPARENT TESTA 12 (probable)
lcl|RC077928	Rh_FV0G00600.Contig1	94.76	FV0G00600	Protein TRANSPARENT TESTA 12 (probable)
lcl|RC078065	Rh_FV0G00600.Contig1	96.28	FV0G00600	Protein TRANSPARENT TESTA 12 (probable)
lcl|RC026621	Rh_FV0G00600.m.1	97.81	FV0G00600	Protein TRANSPARENT TESTA 12 (probable)
lcl|RC007716	Rh_FV0G00610.m.1	98.48	FV0G00610	Protein TRANSPARENT TESTA 12 (probable)
lcl|RC034893	Rh_FV0G00610.m.1	95	FV0G00610	Protein TRANSPARENT TESTA 12 (probable)
lcl|RC042404	Rh_FV0G00610.m.1	97.98	FV0G00610	Protein TRANSPARENT TESTA 12 (probable)
lcl|RC008822	Rh_FV0G00610.m.2	98.74	FV0G00610	Protein TRANSPARENT TESTA 12 (probable)
lcl|RC050704	Rh_FV0G00630.m.1	99.37	FV0G00630	Origin recognition complex subunit 4 (probable)
lcl|RC045186	Rh_FV0G00660.Contig1	76.65	FV0G00660	Probable ATP-dependent RNA helicase DHX36
lcl|RC046142	Rh_FV0G00660.Contig1	98.67	FV0G00660	Probable ATP-dependent RNA helicase DHX36
lcl|RC062224	Rh_FV0G00660.m.1	93.37	FV0G00660	Probable ATP-dependent RNA helicase DHX36
lcl|RC014279	Rh_FV0G00660.m.3	99.1	FV0G00660	Probable ATP-dependent RNA helicase DHX36
lcl|RC015280	Rh_FV0G00660.m.3	98.7	FV0G00660	Probable ATP-dependent RNA helicase DHX36
lcl|RC066579	Rh_FV0G00660.m.3	99.18	FV0G00660	Probable ATP-dependent RNA helicase DHX36
lcl|RC000861	Rh_FV0G00670.Contig1	99.39	FV0G00670	Probable fructose-bisphosphate aldolase 3, chloroplastic, Precursor (similar to)
lcl|RC005655	Rh_FV0G00680.Contig2	100	FV0G00680	DNA double-strand break repair rad50 ATPase (probable)
lcl|RC008050	Rh_FV0G00680.Contig2	100	FV0G00680	DNA double-strand break repair rad50 ATPase (probable)
lcl|RC066599	Rh_FV0G00680.Contig2	96.73	FV0G00680	DNA double-strand break repair rad50 ATPase (probable)
lcl|RC070521	Rh_FV0G00680.Contig3	99.39	FV0G00680	DNA double-strand break repair rad50 ATPase (probable)
lcl|RC081245	Rh_FV0G00680.Contig3	97.3	FV0G00680	DNA double-strand break repair rad50 ATPase (probable)
lcl|RC014588	Rh_FV0G00680.m.14	87.92	FV0G00680	DNA double-strand break repair rad50 ATPase (probable)
lcl|RC064739	Rh_FV0G00680.m.14	86.96	FV0G00680	DNA double-strand break repair rad50 ATPase (probable)
lcl|RC082138	Rh_FV0G00680.m.16	92.59	FV0G00680	DNA double-strand break repair rad50 ATPase (probable)
lcl|RC026427	Rh_FV0G00680.m.20	88.1	FV0G00680	DNA double-strand break repair rad50 ATPase (probable)
lcl|RC030932	Rh_FV0G00680.m.22	83.93	FV0G00680	DNA double-strand break repair rad50 ATPase (probable)
lcl|RC060725	Rh_FV0G00680.m.22	100	FV0G00680	DNA double-strand break repair rad50 ATPase (probable)
lcl|RC057632	Rh_FV0G00700.Contig1	95.78	FV0G00700	Uncharacterized PKHD-type hydroxylase At1g22950 (similar to)
lcl|RC018871	Rh_FV0G00730.m.1	98.94	FV0G00730	Myristoyl-acyl carrier protein thioesterase, chloroplastic (16:0-ACP thioesterase), Precursor (similar to)
lcl|RC029058	Rh_FV0G00730.m.1	97.41	FV0G00730	Myristoyl-acyl carrier protein thioesterase, chloroplastic (16:0-ACP thioesterase), Precursor (similar to)
lcl|RC042423	Rh_FV0G00730.m.1	95.4	FV0G00730	Myristoyl-acyl carrier protein thioesterase, chloroplastic (16:0-ACP thioesterase), Precursor (similar to)
lcl|RC063073	Rh_FV0G00730.m.1	96.13	FV0G00730	Myristoyl-acyl carrier protein thioesterase, chloroplastic (16:0-ACP thioesterase), Precursor (similar to)
lcl|RC071480	Rh_FV0G00730.m.1	98.28	FV0G00730	Myristoyl-acyl carrier protein thioesterase, chloroplastic (16:0-ACP thioesterase), Precursor (similar to)
lcl|RC003937	Rh_FV0G00740.Contig1	100	FV0G00740	Zinc finger CCCH domain-containing protein 15 (AtC3H15) (probable)
lcl|RC026154	Rh_FV0G00740.Contig1	98.82	FV0G00740	Zinc finger CCCH domain-containing protein 15 (AtC3H15) (probable)
lcl|RC055703	Rh_FV0G00740.Contig1	95.77	FV0G00740	Zinc finger CCCH domain-containing protein 15 (AtC3H15) (probable)
lcl|RC032891	Rh_FV0G00740.m.1	98.38	FV0G00740	Zinc finger CCCH domain-containing protein 15 (AtC3H15) (probable)
lcl|RC048184	Rh_FV0G00740.m.1	98.37	FV0G00740	Zinc finger CCCH domain-containing protein 15 (AtC3H15) (probable)
lcl|RC022394	Rh_FV0G00740.m.9	99.25	FV0G00740	Zinc finger CCCH domain-containing protein 15 (AtC3H15) (probable)
lcl|RC028425	Rh_FV0G00740.m.9	97.73	FV0G00740	Zinc finger CCCH domain-containing protein 15 (AtC3H15) (probable)
lcl|RC043599	Rh_FV0G00740.m.9	97.46	FV0G00740	Zinc finger CCCH domain-containing protein 15 (AtC3H15) (probable)
lcl|RC074078	Rh_FV0G00740.m.9	95.33	FV0G00740	Zinc finger CCCH domain-containing protein 15 (AtC3H15) (probable)
lcl|RC077820	Rh_FV0G00740.m.9	96.5	FV0G00740	Zinc finger CCCH domain-containing protein 15 (AtC3H15) (probable)
lcl|RC006890	Rh_FV0G00750.Contig1	98.52	FV0G00750	Putative zinc finger protein At1g68190 (probable)
lcl|RC032261	Rh_FV0G00750.Contig1	97.02	FV0G00750	Putative zinc finger protein At1g68190 (probable)
lcl|RC036813	Rh_FV0G00750.Contig1	96.16	FV0G00750	Putative zinc finger protein At1g68190 (probable)
lcl|RC050850	Rh_FV0G00750.Contig1	98.01	FV0G00750	Putative zinc finger protein At1g68190 (probable)
lcl|RC061024	Rh_FV0G00750.Contig1	96.19	FV0G00750	Putative zinc finger protein At1g68190 (probable)
lcl|RC012871	Rh_FV0G00770.m.1	99.36	FV0G00770	hypothetical protein
lcl|RC024894	Rh_FV0G00770.m.1	98.12	FV0G00770	hypothetical protein
lcl|RC060823	Rh_FV0G00770.m.1	96.91	FV0G00770	hypothetical protein
lcl|RC069764	Rh_FV0G00770.m.1	98.51	FV0G00770	hypothetical protein
lcl|RC081045	Rh_FV0G00770.m.1	98.05	FV0G00770	hypothetical protein
lcl|RC023098	Rh_FV0G00790.m.1	81.86	FV0G00790	hypothetical protein
lcl|RC039472	Rh_FV0G00790.m.1	99.39	FV0G00790	hypothetical protein
lcl|RC070964	Rh_FV0G00790.m.1	98.21	FV0G00790	hypothetical protein
lcl|RC008560	Rh_FV0G00880.m.1	96.06	FV0G00880	Lipid phosphate phosphatase 2 (AtLPP2) (putative)
lcl|RC072874	Rh_FV0G00880.m.1	97.48	FV0G00880	Lipid phosphate phosphatase 2 (AtLPP2) (putative)
lcl|RC006735	Rh_FV0G00920.m.2	97.54	FV0G00920	Integrator complex subunit 6 homolog (probable)
lcl|RC011679	Rh_FV0G00920.m.2	93.92	FV0G00920	Integrator complex subunit 6 homolog (probable)
lcl|RC021287	Rh_FV0G00920.m.2	96.55	FV0G00920	Integrator complex subunit 6 homolog (probable)
lcl|RC041486	Rh_FV0G00920.m.2	98.33	FV0G00920	Integrator complex subunit 6 homolog (probable)
lcl|RC055222	Rh_FV0G00920.m.2	93.57	FV0G00920	Integrator complex subunit 6 homolog (probable)
lcl|RC015645	Rh_FV0G00930.m.1	98.56	FV0G00930	Probable elongator complex protein 2 (ELP2)
lcl|RC059718	Rh_FV0G00930.m.1	97.12	FV0G00930	Probable elongator complex protein 2 (ELP2)
lcl|RC010027	Rh_FV0G00990.m.1	99.6	FV0G00990	Auxin-responsive protein IAA32 (similar to)
lcl|RC049878	Rh_FV0G00990.m.1	98.05	FV0G00990	Auxin-responsive protein IAA32 (similar to)
lcl|RC060896	Rh_FV0G00990.m.1	95	FV0G00990	Auxin-responsive protein IAA32 (similar to)
lcl|RC010856	Rh_FV0G01000.m.1	99.32	FV0G01000	Probable LRR receptor-like serine/threonine-protein kinase At4g37250, Precursor
lcl|RC043532	Rh_FV0G01000.m.1	98.88	FV0G01000	Probable LRR receptor-like serine/threonine-protein kinase At4g37250, Precursor
lcl|RC047468	Rh_FV0G01000.m.1	97.42	FV0G01000	Probable LRR receptor-like serine/threonine-protein kinase At4g37250, Precursor
lcl|RC054098	Rh_FV0G01000.m.1	96.97	FV0G01000	Probable LRR receptor-like serine/threonine-protein kinase At4g37250, Precursor
lcl|RC015257	Rh_FV0G01010.Contig1	99.12	FV0G01010	Probable nicotinate-nucleotide adenylyltransferase (NaMN adenylyltransferase)
lcl|RC069134	Rh_FV0G01010.Contig1	98.08	FV0G01010	Probable nicotinate-nucleotide adenylyltransferase (NaMN adenylyltransferase)
lcl|RC020701	Rh_FV0G01040.m.1	98.99	FV0G01040	Dihydrodipicolinate reductase (DHPR) (probable)
lcl|RC037614	Rh_FV0G01040.m.1	100	FV0G01040	Dihydrodipicolinate reductase (DHPR) (probable)
lcl|RC038447	Rh_FV0G01040.m.1	98.18	FV0G01040	Dihydrodipicolinate reductase (DHPR) (probable)
lcl|RC016032	Rh_FV0G01070.m.1	99.7	FV0G01070	Putative glutamine amidotransferase-like protein RP404 (probable)
lcl|RC032434	Rh_FV0G01070.m.1	99.03	FV0G01070	Putative glutamine amidotransferase-like protein RP404 (probable)
lcl|RC053677	Rh_FV0G01070.m.1	97.24	FV0G01070	Putative glutamine amidotransferase-like protein RP404 (probable)
lcl|RC064229	Rh_FV0G01070.m.1	98.51	FV0G01070	Putative glutamine amidotransferase-like protein RP404 (probable)
lcl|RC071571	Rh_FV0G01070.m.1	97.93	FV0G01070	Putative glutamine amidotransferase-like protein RP404 (probable)
lcl|RC030191	Rh_FV0G01080.Contig1	100	FV0G01080	Putative F-box protein At4g22170 (probable)
lcl|RC035810	Rh_FV0G01080.Contig1	99.06	FV0G01080	Putative F-box protein At4g22170 (probable)
lcl|RC044733	Rh_FV0G01080.Contig1	100	FV0G01080	Putative F-box protein At4g22170 (probable)
lcl|RC072203	Rh_FV0G01080.Contig1	99.06	FV0G01080	Putative F-box protein At4g22170 (probable)
lcl|RC047267	Rh_FV0G01100.m.1	97.37	FV0G01100	Probable serine/threonine-protein kinase At1g18390, Precursor
lcl|RC048178	Rh_FV0G01100.m.2	90.17	FV0G01100	Probable serine/threonine-protein kinase At1g18390, Precursor
lcl|RC009544	Rh_FV0G01100.m.3	75.26	FV0G01100	Probable serine/threonine-protein kinase At1g18390, Precursor
lcl|RC047267	Rh_FV0G01100.m.3	96.67	FV0G01100	Probable serine/threonine-protein kinase At1g18390, Precursor
lcl|RC005742	Rh_FV0G01130.Contig1	97.75	FV0G01130	Mitochondrial substrate carrier family protein W (probable)
lcl|RC014819	Rh_FV0G01130.Contig1	97.4	FV0G01130	Mitochondrial substrate carrier family protein W (probable)
lcl|RC057700	Rh_FV0G01130.Contig1	93.73	FV0G01130	Mitochondrial substrate carrier family protein W (probable)
lcl|RC068354	Rh_FV0G01130.Contig1	96.77	FV0G01130	Mitochondrial substrate carrier family protein W (probable)
lcl|RC005679	Rh_FV0G01150.Contig1	99.56	FV0G01150	Probable protein phosphatase 2C 15 (AtPP2C15) (similar to)
lcl|RC009361	Rh_FV0G01150.Contig1	99.38	FV0G01150	Probable protein phosphatase 2C 15 (AtPP2C15) (similar to)
lcl|RC036659	Rh_FV0G01150.Contig1	99.67	FV0G01150	Probable protein phosphatase 2C 15 (AtPP2C15) (similar to)
lcl|RC038715	Rh_FV0G01150.Contig1	99.12	FV0G01150	Probable protein phosphatase 2C 15 (AtPP2C15) (similar to)
lcl|RC080666	Rh_FV0G01150.Contig1	98.28	FV0G01150	Probable protein phosphatase 2C 15 (AtPP2C15) (similar to)
lcl|RC009544	Rh_FV0G01190.m.1	84.53	FV0G01190	Wall-associated receptor kinase-like 4, Precursor (similar to)
lcl|RC010445	Rh_FV0G01230.Contig1	95.55	FV0G01230	Probable inactive receptor kinase At3g08680, Precursor
lcl|RC015202	Rh_FV0G01230.Contig1	97.87	FV0G01230	Probable inactive receptor kinase At3g08680, Precursor
lcl|RC031389	Rh_FV0G01250.m.1	94.82	FV0G01250	3-phosphoshikimate 1-carboxyvinyltransferase (EPSP synthase) (probable)
lcl|RC037194	Rh_FV0G01250.m.1	95.81	FV0G01250	3-phosphoshikimate 1-carboxyvinyltransferase (EPSP synthase) (probable)
lcl|RC047585	Rh_FV0G01250.m.1	96.91	FV0G01250	3-phosphoshikimate 1-carboxyvinyltransferase (EPSP synthase) (probable)
lcl|RC000956	Rh_FV0G01260.Contig1	100	FV0G01260	Beta-lactamase-like protein 2 (probable)
lcl|RC071366	Rh_FV0G01260.Contig1	98.37	FV0G01260	Beta-lactamase-like protein 2 (probable)
lcl|RC074144	Rh_FV0G01260.Contig1	96.63	FV0G01260	Beta-lactamase-like protein 2 (probable)
lcl|RC009319	Rh_FV0G01270.Contig1	99.49	FV0G01270	Chaperone protein dnaJ 15 (AtJ15) (similar to)
lcl|RC019625	Rh_FV0G01270.Contig1	99.53	FV0G01270	Chaperone protein dnaJ 15 (AtJ15) (similar to)
lcl|RC023267	Rh_FV0G01270.Contig1	99.1	FV0G01270	Chaperone protein dnaJ 15 (AtJ15) (similar to)
lcl|RC035361	Rh_FV0G01270.Contig1	79.61	FV0G01270	Chaperone protein dnaJ 15 (AtJ15) (similar to)
lcl|RC039900	Rh_FV0G01270.Contig1	97.46	FV0G01270	Chaperone protein dnaJ 15 (AtJ15) (similar to)
lcl|RC040904	Rh_FV0G01270.Contig1	98.87	FV0G01270	Chaperone protein dnaJ 15 (AtJ15) (similar to)
lcl|RC044676	Rh_FV0G01270.Contig1	97.16	FV0G01270	Chaperone protein dnaJ 15 (AtJ15) (similar to)
lcl|RC051873	Rh_FV0G01270.Contig1	98.32	FV0G01270	Chaperone protein dnaJ 15 (AtJ15) (similar to)
lcl|RC057211	Rh_FV0G01270.Contig1	85.98	FV0G01270	Chaperone protein dnaJ 15 (AtJ15) (similar to)
lcl|RC058347	Rh_FV0G01270.Contig1	97.56	FV0G01270	Chaperone protein dnaJ 15 (AtJ15) (similar to)
lcl|RC072288	Rh_FV0G01270.Contig1	94.15	FV0G01270	Chaperone protein dnaJ 15 (AtJ15) (similar to)
lcl|RC035361	Rh_FV0G01280.m.1	96.5	FV0G01280	Chaperone protein dnaJ 15 (AtJ15) (similar to)
lcl|RC006719	Rh_FV0G01300.Contig1	91.96	FV0G01300	Cysteinyl-tRNA synthetase (CysRS) (probable)
lcl|RC008530	Rh_FV0G01300.Contig1	99.09	FV0G01300	Cysteinyl-tRNA synthetase (CysRS) (probable)
lcl|RC023491	Rh_FV0G01300.Contig1	98.61	FV0G01300	Cysteinyl-tRNA synthetase (CysRS) (probable)
lcl|RC040571	Rh_FV0G01300.Contig1	98.63	FV0G01300	Cysteinyl-tRNA synthetase (CysRS) (probable)
lcl|RC064740	Rh_FV0G01300.Contig1	100	FV0G01300	Cysteinyl-tRNA synthetase (CysRS) (probable)
lcl|RC006719	Rh_FV0G01300.m.3	99.01	FV0G01300	Cysteinyl-tRNA synthetase (CysRS) (probable)
lcl|RC040571	Rh_FV0G01300.m.3	97.1	FV0G01300	Cysteinyl-tRNA synthetase (CysRS) (probable)
lcl|RC064740	Rh_FV0G01300.m.3	98.35	FV0G01300	Cysteinyl-tRNA synthetase (CysRS) (probable)
lcl|RC074350	Rh_FV0G01300.m.3	97	FV0G01300	Cysteinyl-tRNA synthetase (CysRS) (probable)
lcl|RC080326	Rh_FV0G01300.m.3	98.18	FV0G01300	Cysteinyl-tRNA synthetase (CysRS) (probable)
lcl|RC011496	Rh_FV0G01340.Contig1	97.66	FV0G01340	Glutaminyl-tRNA synthetase (GlnRS) (similar to)
lcl|RC014784	Rh_FV0G01340.Contig1	98.48	FV0G01340	Glutaminyl-tRNA synthetase (GlnRS) (similar to)
lcl|RC023586	Rh_FV0G01340.Contig1	94.13	FV0G01340	Glutaminyl-tRNA synthetase (GlnRS) (similar to)
lcl|RC025006	Rh_FV0G01340.Contig1	94.48	FV0G01340	Glutaminyl-tRNA synthetase (GlnRS) (similar to)
lcl|RC040425	Rh_FV0G01340.Contig1	87.12	FV0G01340	Glutaminyl-tRNA synthetase (GlnRS) (similar to)
lcl|RC046404	Rh_FV0G01340.Contig1	98.97	FV0G01340	Glutaminyl-tRNA synthetase (GlnRS) (similar to)
lcl|RC052612	Rh_FV0G01340.Contig1	94.12	FV0G01340	Glutaminyl-tRNA synthetase (GlnRS) (similar to)
lcl|RC073956	Rh_FV0G01340.Contig1	92.56	FV0G01340	Glutaminyl-tRNA synthetase (GlnRS) (similar to)
lcl|RC077287	Rh_FV0G01340.Contig1	93.83	FV0G01340	Glutaminyl-tRNA synthetase (GlnRS) (similar to)
lcl|RC011689	Rh_FV0G01340.Contig2	98.92	FV0G01340	Glutaminyl-tRNA synthetase (GlnRS) (similar to)
lcl|RC023553	Rh_FV0G01340.Contig2	99.18	FV0G01340	Glutaminyl-tRNA synthetase (GlnRS) (similar to)
lcl|RC019758	Rh_FV0G01370.Contig1	98.67	FV0G01370	Transcription factor bHLH75 (bHLH 75) (similar to)
lcl|RC002746	Rh_FV0G01450.m.1	99.23	FV0G01450	Universal stress protein A-like protein (probable)
lcl|RC004163	Rh_FV0G01450.m.1	98.08	FV0G01450	Universal stress protein A-like protein (probable)
lcl|RC018607	Rh_FV0G01450.m.1	99.66	FV0G01450	Universal stress protein A-like protein (probable)
lcl|RC043600	Rh_FV0G01450.m.1	96.17	FV0G01450	Universal stress protein A-like protein (probable)
lcl|RC063298	Rh_FV0G01450.m.1	98.58	FV0G01450	Universal stress protein A-like protein (probable)
lcl|RC074200	Rh_FV0G01450.m.1	95.73	FV0G01450	Universal stress protein A-like protein (probable)
lcl|RC067419	Rh_FV0G01500.m.1	88.89	FV0G01500	Probable LRR receptor-like serine/threonine-protein kinase At3g47570, Precursor
lcl|RC067592	Rh_FV0G01500.m.1	90	FV0G01500	Probable LRR receptor-like serine/threonine-protein kinase At3g47570, Precursor
lcl|RC065841	Rh_FV0G01520.m.1	97.03	FV0G01520	Monoglyceride lipase (MGL) (probable)
lcl|RC027808	Rh_FV0G01530.m.1	98.82	FV0G01530	Monoglyceride lipase (MGL) (probable)
lcl|RC032477	Rh_FV0G01530.m.1	97.21	FV0G01530	Monoglyceride lipase (MGL) (probable)
lcl|RC076594	Rh_FV0G01530.m.1	97.64	FV0G01530	Monoglyceride lipase (MGL) (probable)
lcl|RC001139	Rh_FV0G01540.Contig1	98.2	FV0G01540	IST1 homolog (probable)
lcl|RC008388	Rh_FV0G01540.Contig1	97.9	FV0G01540	IST1 homolog (probable)
lcl|RC068184	Rh_FV0G01540.Contig1	98.65	FV0G01540	IST1 homolog (probable)
lcl|RC076007	Rh_FV0G01540.Contig1	97.37	FV0G01540	IST1 homolog (probable)
lcl|RC010738	Rh_FV0G01560.m.1	99.54	FV0G01560	50S ribosomal protein L15, chloroplastic, Precursor (similar to)
lcl|RC015177	Rh_FV0G01560.m.1	99.47	FV0G01560	50S ribosomal protein L15, chloroplastic, Precursor (similar to)
lcl|RC036015	Rh_FV0G01560.m.1	94.56	FV0G01560	50S ribosomal protein L15, chloroplastic, Precursor (similar to)
lcl|RC054132	Rh_FV0G01560.m.1	96.1	FV0G01560	50S ribosomal protein L15, chloroplastic, Precursor (similar to)
lcl|RC004859	Rh_FV0G01570.Contig1	99.61	FV0G01570	conserved hypothetical protein
lcl|RC007118	Rh_FV0G01570.Contig1	100	FV0G01570	conserved hypothetical protein
lcl|RC030086	Rh_FV0G01570.Contig1	96.36	FV0G01570	conserved hypothetical protein
lcl|RC004631	Rh_FV0G01620.m.1	99.13	FV0G01620	hypothetical protein
lcl|RC041968	Rh_FV0G01620.m.1	94.26	FV0G01620	hypothetical protein
lcl|RC067001	Rh_FV0G01670.m.1	97.51	FV0G01670	Centriolin (probable)
lcl|RC075756	Rh_FV0G01670.m.1	100	FV0G01670	Centriolin (probable)
lcl|RC058957	Rh_FV0G01670.m.2	98.56	FV0G01670	Centriolin (probable)
lcl|RC075756	Rh_FV0G01670.m.2	95.19	FV0G01670	Centriolin (probable)
lcl|RC010908	Rh_FV0G01690.Contig1	99.19	FV0G01690	Homocysteine S-methyltransferase 1 (SMM:Hcy S-methyltransferase 1) (putative)
lcl|RC000435	Rh_FV0G01700.m.1	98.05	FV0G01700	3-ketoacyl-CoA synthase 6 (KCS-6) (putative)
lcl|RC011548	Rh_FV0G01700.m.1	97.62	FV0G01700	3-ketoacyl-CoA synthase 6 (KCS-6) (putative)
lcl|RC013969	Rh_FV0G01700.m.1	97.91	FV0G01700	3-ketoacyl-CoA synthase 6 (KCS-6) (putative)
lcl|RC038949	Rh_FV0G01700.m.1	98.99	FV0G01700	3-ketoacyl-CoA synthase 6 (KCS-6) (putative)
lcl|RC051206	Rh_FV0G01700.m.1	98.92	FV0G01700	3-ketoacyl-CoA synthase 6 (KCS-6) (putative)
lcl|RC054011	Rh_FV0G01700.m.1	98.64	FV0G01700	3-ketoacyl-CoA synthase 6 (KCS-6) (putative)
lcl|RC060726	Rh_FV0G01700.m.1	98.05	FV0G01700	3-ketoacyl-CoA synthase 6 (KCS-6) (putative)
lcl|RC002188	Rh_FV0G01710.Contig1	98.63	FV0G01710	Dihydroflavonol-4-reductase (DFR) (probable)
lcl|RC002499	Rh_FV0G01710.Contig1	99.43	FV0G01710	Dihydroflavonol-4-reductase (DFR) (probable)
lcl|RC018989	Rh_FV0G01710.Contig1	100	FV0G01710	Dihydroflavonol-4-reductase (DFR) (probable)
lcl|RC025749	Rh_FV0G01710.Contig1	92.31	FV0G01710	Dihydroflavonol-4-reductase (DFR) (probable)
lcl|RC043269	Rh_FV0G01710.Contig1	95.63	FV0G01710	Dihydroflavonol-4-reductase (DFR) (probable)
lcl|RC048647	Rh_FV0G01710.Contig1	98.58	FV0G01710	Dihydroflavonol-4-reductase (DFR) (probable)
lcl|RC048766	Rh_FV0G01710.Contig1	100	FV0G01710	Dihydroflavonol-4-reductase (DFR) (probable)
lcl|RC073855	Rh_FV0G01710.Contig1	95.6	FV0G01710	Dihydroflavonol-4-reductase (DFR) (probable)
lcl|RC080145	Rh_FV0G01710.Contig1	96.65	FV0G01710	Dihydroflavonol-4-reductase (DFR) (probable)
lcl|RC083063	Rh_FV0G01710.Contig1	96.4	FV0G01710	Dihydroflavonol-4-reductase (DFR) (probable)
lcl|RC023561	Rh_FV0G01750.m.1	98.4	FV0G01750	Ethylene-responsive transcription factor ERF118 (probable)
lcl|RC038769	Rh_FV0G01750.m.1	98.97	FV0G01750	Ethylene-responsive transcription factor ERF118 (probable)
lcl|RC064896	Rh_FV0G01750.m.1	96.64	FV0G01750	Ethylene-responsive transcription factor ERF118 (probable)
lcl|RC001418	Rh_FV0G01780.m.1	98.93	FV0G01780	Alpha-xylosidase, Precursor (similar to)
lcl|RC003238	Rh_FV0G01780.m.1	99.82	FV0G01780	Alpha-xylosidase, Precursor (similar to)
lcl|RC004663	Rh_FV0G01780.m.1	98.32	FV0G01780	Alpha-xylosidase, Precursor (similar to)
lcl|RC051361	Rh_FV0G01780.m.1	95.96	FV0G01780	Alpha-xylosidase, Precursor (similar to)
lcl|RC055285	Rh_FV0G01780.m.1	97.06	FV0G01780	Alpha-xylosidase, Precursor (similar to)
lcl|RC064695	Rh_FV0G01780.m.1	95.6	FV0G01780	Alpha-xylosidase, Precursor (similar to)
lcl|RC078844	Rh_FV0G01780.m.1	96.12	FV0G01780	Alpha-xylosidase, Precursor (similar to)
lcl|RC082004	Rh_FV0G01780.m.1	96.88	FV0G01780	Alpha-xylosidase, Precursor (similar to)
lcl|RC007776	Rh_FV0G01810.Contig1	98.4	FV0G01810	Putative DNA repair protein RAD23-3 (AtRAD23-3) (similar to)
lcl|RC001849	Rh_FV0G01810.m.3	99.31	FV0G01810	Putative DNA repair protein RAD23-3 (AtRAD23-3) (similar to)
lcl|RC003360	Rh_FV0G01810.m.3	97.86	FV0G01810	Putative DNA repair protein RAD23-3 (AtRAD23-3) (similar to)
lcl|RC015406	Rh_FV0G01810.m.3	99.55	FV0G01810	Putative DNA repair protein RAD23-3 (AtRAD23-3) (similar to)
lcl|RC039543	Rh_FV0G01810.m.3	96.63	FV0G01810	Putative DNA repair protein RAD23-3 (AtRAD23-3) (similar to)
lcl|RC045872	Rh_FV0G01810.m.3	96.69	FV0G01810	Putative DNA repair protein RAD23-3 (AtRAD23-3) (similar to)
lcl|RC072044	Rh_FV0G01810.m.3	97.49	FV0G01810	Putative DNA repair protein RAD23-3 (AtRAD23-3) (similar to)
lcl|RC001849	Rh_FV0G01810.m.4	99.65	FV0G01810	Putative DNA repair protein RAD23-3 (AtRAD23-3) (similar to)
lcl|RC003360	Rh_FV0G01810.m.4	98.39	FV0G01810	Putative DNA repair protein RAD23-3 (AtRAD23-3) (similar to)
lcl|RC015406	Rh_FV0G01810.m.4	100	FV0G01810	Putative DNA repair protein RAD23-3 (AtRAD23-3) (similar to)
lcl|RC039543	Rh_FV0G01810.m.4	96.3	FV0G01810	Putative DNA repair protein RAD23-3 (AtRAD23-3) (similar to)
lcl|RC045872	Rh_FV0G01810.m.4	98.2	FV0G01810	Putative DNA repair protein RAD23-3 (AtRAD23-3) (similar to)
lcl|RC072044	Rh_FV0G01810.m.4	97.99	FV0G01810	Putative DNA repair protein RAD23-3 (AtRAD23-3) (similar to)
lcl|RC000074	Rh_FV0G01820.m.1	97.66	FV0G01820	Peptide transporter PTR1 (probable)
lcl|RC000163	Rh_FV0G01820.m.1	98.58	FV0G01820	Peptide transporter PTR1 (probable)
lcl|RC020972	Rh_FV0G01820.m.1	98.37	FV0G01820	Peptide transporter PTR1 (probable)
lcl|RC049463	Rh_FV0G01820.m.1	98.9	FV0G01820	Peptide transporter PTR1 (probable)
lcl|RC077040	Rh_FV0G01820.m.1	96.05	FV0G01820	Peptide transporter PTR1 (probable)
lcl|RC079900	Rh_FV0G01820.m.1	94.59	FV0G01820	Peptide transporter PTR1 (probable)
lcl|RC020202	Rh_FV0G01820.m.2	100	FV0G01820	Peptide transporter PTR1 (probable)
lcl|RC054827	Rh_FV0G01820.m.2	97.09	FV0G01820	Peptide transporter PTR1 (probable)
lcl|RC000317	Rh_FV0G01830.Contig1	94.27	FV0G01830	COP9 signalosome complex subunit 2 (Signalosome subunit 2) (similar to)
lcl|RC005687	Rh_FV0G01830.Contig1	93.75	FV0G01830	COP9 signalosome complex subunit 2 (Signalosome subunit 2) (similar to)
lcl|RC021484	Rh_FV0G01830.Contig1	98.27	FV0G01830	COP9 signalosome complex subunit 2 (Signalosome subunit 2) (similar to)
lcl|RC033226	Rh_FV0G01830.Contig1	95.5	FV0G01830	COP9 signalosome complex subunit 2 (Signalosome subunit 2) (similar to)
lcl|RC039619	Rh_FV0G01830.Contig1	87.23	FV0G01830	COP9 signalosome complex subunit 2 (Signalosome subunit 2) (similar to)
lcl|RC039764	Rh_FV0G01830.Contig1	97.66	FV0G01830	COP9 signalosome complex subunit 2 (Signalosome subunit 2) (similar to)
lcl|RC040281	Rh_FV0G01830.Contig1	90.58	FV0G01830	COP9 signalosome complex subunit 2 (Signalosome subunit 2) (similar to)
lcl|RC047905	Rh_FV0G01830.Contig1	93.92	FV0G01830	COP9 signalosome complex subunit 2 (Signalosome subunit 2) (similar to)
lcl|RC057956	Rh_FV0G01830.Contig1	95.75	FV0G01830	COP9 signalosome complex subunit 2 (Signalosome subunit 2) (similar to)
lcl|RC065694	Rh_FV0G01830.Contig1	93.98	FV0G01830	COP9 signalosome complex subunit 2 (Signalosome subunit 2) (similar to)
lcl|RC067675	Rh_FV0G01830.Contig1	91.04	FV0G01830	COP9 signalosome complex subunit 2 (Signalosome subunit 2) (similar to)
lcl|RC077448	Rh_FV0G01830.Contig1	97.49	FV0G01830	COP9 signalosome complex subunit 2 (Signalosome subunit 2) (similar to)
lcl|RC078992	Rh_FV0G01830.Contig1	91.52	FV0G01830	COP9 signalosome complex subunit 2 (Signalosome subunit 2) (similar to)
lcl|RC007936	Rh_FV0G01850.Contig1	100	FV0G01850	Dihydrolipoyllysine-residue acetyltransferase component of pyruvate dehydrogenase complex (probable)
lcl|RC047942	Rh_FV0G01850.Contig1	96.75	FV0G01850	Dihydrolipoyllysine-residue acetyltransferase component of pyruvate dehydrogenase complex (probable)
lcl|RC002287	Rh_FV0G01870.m.1	99.07	FV0G01870	Protein winged eye (probable)
lcl|RC006705	Rh_FV0G01870.m.1	99.6	FV0G01870	Protein winged eye (probable)
lcl|RC016362	Rh_FV0G01870.m.1	97.92	FV0G01870	Protein winged eye (probable)
lcl|RC043996	Rh_FV0G01870.m.1	97.58	FV0G01870	Protein winged eye (probable)
lcl|RC058787	Rh_FV0G01870.m.1	97.77	FV0G01870	Protein winged eye (probable)
lcl|RC063968	Rh_FV0G01870.m.1	97.79	FV0G01870	Protein winged eye (probable)
lcl|RC075207	Rh_FV0G01870.m.1	99.29	FV0G01870	Protein winged eye (probable)
lcl|RC003475	Rh_FV0G01890.m.1	99.52	FV0G01890	Serine/threonine-protein kinase PRP4 homolog (probable)
lcl|RC014883	Rh_FV0G01890.m.1	98.43	FV0G01890	Serine/threonine-protein kinase PRP4 homolog (probable)
lcl|RC020644	Rh_FV0G01890.m.1	95.83	FV0G01890	Serine/threonine-protein kinase PRP4 homolog (probable)
lcl|RC032131	Rh_FV0G01890.m.1	98	FV0G01890	Serine/threonine-protein kinase PRP4 homolog (probable)
lcl|RC033383	Rh_FV0G01890.m.1	99.2	FV0G01890	Serine/threonine-protein kinase PRP4 homolog (probable)
lcl|RC055540	Rh_FV0G01890.m.1	97.5	FV0G01890	Serine/threonine-protein kinase PRP4 homolog (probable)
lcl|RC082362	Rh_FV0G01890.m.1	96.85	FV0G01890	Serine/threonine-protein kinase PRP4 homolog (probable)
lcl|RC006415	Rh_FV0G01920.Contig1	100	FV0G01920	hypothetical protein
lcl|RC061008	Rh_FV0G01930.m.1	88.96	FV0G01930	Ribosomal RNA assembly protein mis3 (similar to)
lcl|RC002844	Rh_FV0G01930.m.2	98.8	FV0G01930	Ribosomal RNA assembly protein mis3 (similar to)
lcl|RC013525	Rh_FV0G01930.m.2	99.77	FV0G01930	Ribosomal RNA assembly protein mis3 (similar to)
lcl|RC026628	Rh_FV0G01930.m.2	96.75	FV0G01930	Ribosomal RNA assembly protein mis3 (similar to)
lcl|RC050131	Rh_FV0G01930.m.2	95.22	FV0G01930	Ribosomal RNA assembly protein mis3 (similar to)
lcl|RC070198	Rh_FV0G01930.m.2	96.33	FV0G01930	Ribosomal RNA assembly protein mis3 (similar to)
lcl|RC071189	Rh_FV0G01930.m.2	93.08	FV0G01930	Ribosomal RNA assembly protein mis3 (similar to)
lcl|RC006415	Rh_FV0G01930.m.3	98.81	FV0G01930	Ribosomal RNA assembly protein mis3 (similar to)
lcl|RC001485	Rh_FV0G01960.m.1	99.01	FV0G01960	Thermosome subunit alpha (probable)
lcl|RC026632	Rh_FV0G01960.m.1	98.47	FV0G01960	Thermosome subunit alpha (probable)
lcl|RC058005	Rh_FV0G01960.m.1	98.12	FV0G01960	Thermosome subunit alpha (probable)
lcl|RC068829	Rh_FV0G01960.m.1	97.83	FV0G01960	Thermosome subunit alpha (probable)
lcl|RC010190	Rh_FV0G01980.m.1	97.56	FV0G01980	Probable gibberellin receptor GID1L3
lcl|RC026189	Rh_FV0G02020.m.2	98.5	FV0G02020	Transcription factor HBP-1b(c1) (probable)
lcl|RC045797	Rh_FV0G02020.m.2	99.75	FV0G02020	Transcription factor HBP-1b(c1) (probable)
lcl|RC061813	Rh_FV0G02020.m.2	97.04	FV0G02020	Transcription factor HBP-1b(c1) (probable)
lcl|RC078023	Rh_FV0G02020.m.2	98.25	FV0G02020	Transcription factor HBP-1b(c1) (probable)
lcl|RC070460	Rh_FV0G02030.Contig1	97.97	FV0G02030	Aspartic proteinase nepenthesin-1, Precursor (probable)
lcl|RC006426	Rh_FV0G02030.m.1	98.47	FV0G02030	Aspartic proteinase nepenthesin-1, Precursor (probable)
lcl|RC042401	Rh_FV0G02030.m.1	96.67	FV0G02030	Aspartic proteinase nepenthesin-1, Precursor (probable)
lcl|RC048878	Rh_FV0G02030.m.1	98.74	FV0G02030	Aspartic proteinase nepenthesin-1, Precursor (probable)
lcl|RC053206	Rh_FV0G02030.m.1	96.46	FV0G02030	Aspartic proteinase nepenthesin-1, Precursor (probable)
lcl|RC059177	Rh_FV0G02030.m.1	96.75	FV0G02030	Aspartic proteinase nepenthesin-1, Precursor (probable)
lcl|RC073495	Rh_FV0G02030.m.1	94.79	FV0G02030	Aspartic proteinase nepenthesin-1, Precursor (probable)
lcl|RC080429	Rh_FV0G02030.m.1	94.19	FV0G02030	Aspartic proteinase nepenthesin-1, Precursor (probable)
lcl|RC002142	Rh_FV0G02050.Contig1	98.99	FV0G02050	Transmembrane protein 165 (probable)
lcl|RC005410	Rh_FV0G02050.Contig1	99.07	FV0G02050	Transmembrane protein 165 (probable)
lcl|RC008419	Rh_FV0G02050.Contig1	97.77	FV0G02050	Transmembrane protein 165 (probable)
lcl|RC029206	Rh_FV0G02050.Contig1	97.01	FV0G02050	Transmembrane protein 165 (probable)
lcl|RC039553	Rh_FV0G02050.Contig1	94.65	FV0G02050	Transmembrane protein 165 (probable)
lcl|RC061329	Rh_FV0G02050.Contig1	97.2	FV0G02050	Transmembrane protein 165 (probable)
lcl|RC063953	Rh_FV0G02050.Contig1	94.87	FV0G02050	Transmembrane protein 165 (probable)
lcl|RC064265	Rh_FV0G02050.Contig1	100	FV0G02050	Transmembrane protein 165 (probable)
lcl|RC067612	Rh_FV0G02050.Contig1	96.86	FV0G02050	Transmembrane protein 165 (probable)
lcl|RC010289	Rh_FV0G02050.m.3	98.06	FV0G02050	Transmembrane protein 165 (probable)
lcl|RC011738	Rh_FV0G02050.m.3	99.09	FV0G02050	Transmembrane protein 165 (probable)
lcl|RC031409	Rh_FV0G02050.m.3	98.22	FV0G02050	Transmembrane protein 165 (probable)
lcl|RC044462	Rh_FV0G02050.m.3	96.95	FV0G02050	Transmembrane protein 165 (probable)
lcl|RC058084	Rh_FV0G02050.m.3	97.53	FV0G02050	Transmembrane protein 165 (probable)
lcl|RC059477	Rh_FV0G02050.m.3	97.85	FV0G02050	Transmembrane protein 165 (probable)
lcl|RC075534	Rh_FV0G02050.m.3	96.88	FV0G02050	Transmembrane protein 165 (probable)
lcl|RC009199	Rh_FV0G02150.m.1	87.08	FV0G02150	Ornithine decarboxylase (ODC) (similar to)
lcl|RC050543	Rh_FV0G02150.m.1	93.06	FV0G02150	Ornithine decarboxylase (ODC) (similar to)
lcl|RC051090	Rh_FV0G02150.m.1	86.39	FV0G02150	Ornithine decarboxylase (ODC) (similar to)
lcl|RC056707	Rh_FV0G02150.m.1	88.14	FV0G02150	Ornithine decarboxylase (ODC) (similar to)
lcl|RC050543	Rh_FV0G02150.m.2	98.29	FV0G02150	Ornithine decarboxylase (ODC) (similar to)
lcl|RC051090	Rh_FV0G02150.m.2	97.21	FV0G02150	Ornithine decarboxylase (ODC) (similar to)
lcl|RC056707	Rh_FV0G02150.m.2	97.13	FV0G02150	Ornithine decarboxylase (ODC) (similar to)
lcl|RC024802	Rh_FV0G02170.m.2	94.87	FV0G02170	ABC transporter C family member 5 (ABC transporter ABCC.5) (probable)
lcl|RC065047	Rh_FV0G02170.m.2	95.91	FV0G02170	ABC transporter C family member 5 (ABC transporter ABCC.5) (probable)
lcl|RC001549	Rh_FV0G02350.m.1	98.54	FV0G02350	Allene oxide cyclase 3, chloroplastic, Precursor (putative)
lcl|RC008800	Rh_FV0G02350.m.1	99.49	FV0G02350	Allene oxide cyclase 3, chloroplastic, Precursor (putative)
lcl|RC075475	Rh_FV0G02350.m.1	95.98	FV0G02350	Allene oxide cyclase 3, chloroplastic, Precursor (putative)
lcl|RC077366	Rh_FV0G02350.m.1	95.85	FV0G02350	Allene oxide cyclase 3, chloroplastic, Precursor (putative)
lcl|RC015050	Rh_FV0G02380.Contig1	92.47	FV0G02380	Receptor-like protein kinase At3g21340, Precursor (probable)
lcl|RC022904	Rh_FV0G02380.Contig1	98.84	FV0G02380	Receptor-like protein kinase At3g21340, Precursor (probable)
lcl|RC035655	Rh_FV0G02380.Contig1	98.51	FV0G02380	Receptor-like protein kinase At3g21340, Precursor (probable)
lcl|RC037894	Rh_FV0G02380.Contig1	98.09	FV0G02380	Receptor-like protein kinase At3g21340, Precursor (probable)
lcl|RC038843	Rh_FV0G02380.Contig1	89.58	FV0G02380	Receptor-like protein kinase At3g21340, Precursor (probable)
lcl|RC043926	Rh_FV0G02380.Contig1	98.29	FV0G02380	Receptor-like protein kinase At3g21340, Precursor (probable)
lcl|RC059687	Rh_FV0G02390.Contig1	98.7	FV0G02390	hypothetical protein
lcl|RC004754	Rh_FV0G02400.Contig1	98.35	FV0G02400	Serine/threonine-protein kinase SNT7, chloroplastic, Precursor (putative)
lcl|RC010873	Rh_FV0G02400.Contig1	99.02	FV0G02400	Serine/threonine-protein kinase SNT7, chloroplastic, Precursor (putative)
lcl|RC016741	Rh_FV0G02410.m.1	99.68	FV0G02410	NAC domain-containing protein 8 (ANAC008) (similar to)
lcl|RC030074	Rh_FV0G02410.m.1	98.77	FV0G02410	NAC domain-containing protein 8 (ANAC008) (similar to)
lcl|RC007894	Rh_FV0G02420.Contig1	98.59	FV0G02420	GC-rich sequence DNA-binding factor homolog (probable)
lcl|RC038973	Rh_FV0G02420.Contig1	82.01	FV0G02420	GC-rich sequence DNA-binding factor homolog (probable)
lcl|RC000856	Rh_FV0G02430.Contig1	98.3	FV0G02430	Leucoanthocyanidin reductase (Leucocyanidin reductase) (similar to)
lcl|RC036712	Rh_FV0G02430.Contig1	96.26	FV0G02430	Leucoanthocyanidin reductase (Leucocyanidin reductase) (similar to)
lcl|RC041096	Rh_FV0G02430.Contig1	94.61	FV0G02430	Leucoanthocyanidin reductase (Leucocyanidin reductase) (similar to)
lcl|RC053118	Rh_FV0G02430.Contig1	94.88	FV0G02430	Leucoanthocyanidin reductase (Leucocyanidin reductase) (similar to)
lcl|RC065728	Rh_FV0G02430.Contig1	98.93	FV0G02430	Leucoanthocyanidin reductase (Leucocyanidin reductase) (similar to)
lcl|RC071946	Rh_FV0G02430.Contig1	95.8	FV0G02430	Leucoanthocyanidin reductase (Leucocyanidin reductase) (similar to)
lcl|RC074003	Rh_FV0G02430.Contig1	95.13	FV0G02430	Leucoanthocyanidin reductase (Leucocyanidin reductase) (similar to)
lcl|RC075861	Rh_FV0G02430.Contig1	96.67	FV0G02430	Leucoanthocyanidin reductase (Leucocyanidin reductase) (similar to)
lcl|RC020615	Rh_FV0G02450.m.1	98.65	FV0G02450	Transcription factor bHLH30 (bHLH 30) (similar to)
lcl|RC002355	Rh_FV0G02490.m.1	99.57	FV0G02490	Coiled-coil domain-containing protein 130 (probable)
lcl|RC029069	Rh_FV0G02490.m.1	99.16	FV0G02490	Coiled-coil domain-containing protein 130 (probable)
lcl|RC056922	Rh_FV0G02490.m.1	96.15	FV0G02490	Coiled-coil domain-containing protein 130 (probable)
lcl|RC002509	Rh_FV0G02510.m.1	98.47	FV0G02510	Protein CHUP1, chloroplastic (similar to)
lcl|RC007746	Rh_FV0G02510.m.1	97.6	FV0G02510	Protein CHUP1, chloroplastic (similar to)
lcl|RC012512	Rh_FV0G02510.m.1	96.81	FV0G02510	Protein CHUP1, chloroplastic (similar to)
lcl|RC017893	Rh_FV0G02510.m.1	97.07	FV0G02510	Protein CHUP1, chloroplastic (similar to)
lcl|RC034469	Rh_FV0G02510.m.1	100	FV0G02510	Protein CHUP1, chloroplastic (similar to)
lcl|RC036237	Rh_FV0G02510.m.1	98.42	FV0G02510	Protein CHUP1, chloroplastic (similar to)
lcl|RC042417	Rh_FV0G02510.m.1	96.09	FV0G02510	Protein CHUP1, chloroplastic (similar to)
lcl|RC044675	Rh_FV0G02510.m.1	98.16	FV0G02510	Protein CHUP1, chloroplastic (similar to)
lcl|RC051478	Rh_FV0G02510.m.1	97.99	FV0G02510	Protein CHUP1, chloroplastic (similar to)
lcl|RC067508	Rh_FV0G02510.m.1	95.27	FV0G02510	Protein CHUP1, chloroplastic (similar to)
lcl|RC073082	Rh_FV0G02510.m.1	97.8	FV0G02510	Protein CHUP1, chloroplastic (similar to)
lcl|RC017166	Rh_FV0G02510.m.2	99.38	FV0G02510	Protein CHUP1, chloroplastic (similar to)
lcl|RC031586	Rh_FV0G02510.m.2	97.22	FV0G02510	Protein CHUP1, chloroplastic (similar to)
lcl|RC061204	Rh_FV0G02510.m.2	96.38	FV0G02510	Protein CHUP1, chloroplastic (similar to)
lcl|RC009271	Rh_FV0G02530.Contig1	100	FV0G02530	Clavaminate synthase-like protein At3g21360 (probable)
lcl|RC002575	Rh_FV0G02540.m.1	99.14	FV0G02540	Protein LSM14 homolog A (similar to)
lcl|RC006489	Rh_FV0G02540.m.1	97.88	FV0G02540	Protein LSM14 homolog A (similar to)
lcl|RC018465	Rh_FV0G02540.m.1	98.85	FV0G02540	Protein LSM14 homolog A (similar to)
lcl|RC034836	Rh_FV0G02540.m.1	92.66	FV0G02540	Protein LSM14 homolog A (similar to)
lcl|RC035781	Rh_FV0G02540.m.1	97.89	FV0G02540	Protein LSM14 homolog A (similar to)
lcl|RC056823	Rh_FV0G02540.m.1	97.6	FV0G02540	Protein LSM14 homolog A (similar to)
lcl|RC065773	Rh_FV0G02540.m.1	95.29	FV0G02540	Protein LSM14 homolog A (similar to)
lcl|RC069598	Rh_FV0G02540.m.1	97.96	FV0G02540	Protein LSM14 homolog A (similar to)
lcl|RC008658	Rh_FV0G02550.Contig1	97.42	FV0G02550	Putative nuclear matrix constituent protein 1-like protein (NMCP1-like) (probable)
lcl|RC009583	Rh_FV0G02550.Contig1	97.07	FV0G02550	Putative nuclear matrix constituent protein 1-like protein (NMCP1-like) (probable)
lcl|RC010592	Rh_FV0G02550.Contig1	94.88	FV0G02550	Putative nuclear matrix constituent protein 1-like protein (NMCP1-like) (probable)
lcl|RC013919	Rh_FV0G02550.Contig1	96.77	FV0G02550	Putative nuclear matrix constituent protein 1-like protein (NMCP1-like) (probable)
lcl|RC014262	Rh_FV0G02550.Contig1	97.98	FV0G02550	Putative nuclear matrix constituent protein 1-like protein (NMCP1-like) (probable)
lcl|RC015609	Rh_FV0G02550.Contig1	98.09	FV0G02550	Putative nuclear matrix constituent protein 1-like protein (NMCP1-like) (probable)
lcl|RC015747	Rh_FV0G02550.Contig1	95.92	FV0G02550	Putative nuclear matrix constituent protein 1-like protein (NMCP1-like) (probable)
lcl|RC016345	Rh_FV0G02550.Contig1	94.64	FV0G02550	Putative nuclear matrix constituent protein 1-like protein (NMCP1-like) (probable)
lcl|RC022450	Rh_FV0G02550.Contig1	97.77	FV0G02550	Putative nuclear matrix constituent protein 1-like protein (NMCP1-like) (probable)
lcl|RC026419	Rh_FV0G02550.Contig1	97.18	FV0G02550	Putative nuclear matrix constituent protein 1-like protein (NMCP1-like) (probable)
lcl|RC029057	Rh_FV0G02550.Contig1	92.78	FV0G02550	Putative nuclear matrix constituent protein 1-like protein (NMCP1-like) (probable)
lcl|RC032588	Rh_FV0G02550.Contig1	96.81	FV0G02550	Putative nuclear matrix constituent protein 1-like protein (NMCP1-like) (probable)
lcl|RC047138	Rh_FV0G02550.Contig1	98.53	FV0G02550	Putative nuclear matrix constituent protein 1-like protein (NMCP1-like) (probable)
lcl|RC049604	Rh_FV0G02550.Contig1	94.96	FV0G02550	Putative nuclear matrix constituent protein 1-like protein (NMCP1-like) (probable)
lcl|RC058600	Rh_FV0G02550.Contig1	95.49	FV0G02550	Putative nuclear matrix constituent protein 1-like protein (NMCP1-like) (probable)
lcl|RC059775	Rh_FV0G02550.Contig1	94.42	FV0G02550	Putative nuclear matrix constituent protein 1-like protein (NMCP1-like) (probable)
lcl|RC061031	Rh_FV0G02550.Contig1	96.31	FV0G02550	Putative nuclear matrix constituent protein 1-like protein (NMCP1-like) (probable)
lcl|RC061630	Rh_FV0G02550.Contig1	93.52	FV0G02550	Putative nuclear matrix constituent protein 1-like protein (NMCP1-like) (probable)
lcl|RC061779	Rh_FV0G02550.Contig1	95.41	FV0G02550	Putative nuclear matrix constituent protein 1-like protein (NMCP1-like) (probable)
lcl|RC068625	Rh_FV0G02550.Contig1	93.83	FV0G02550	Putative nuclear matrix constituent protein 1-like protein (NMCP1-like) (probable)
lcl|RC069280	Rh_FV0G02550.Contig1	94.55	FV0G02550	Putative nuclear matrix constituent protein 1-like protein (NMCP1-like) (probable)
lcl|RC075692	Rh_FV0G02550.Contig1	89.19	FV0G02550	Putative nuclear matrix constituent protein 1-like protein (NMCP1-like) (probable)
lcl|RC079469	Rh_FV0G02550.Contig1	95.05	FV0G02550	Putative nuclear matrix constituent protein 1-like protein (NMCP1-like) (probable)
lcl|RC072556	Rh_FV0G02580.m.1	98.7	FV0G02580	Protein IDA, Precursor (similar to)
lcl|RC001060	Rh_FV0G02640.Contig1	99.21	FV0G02640	Nudix hydrolase 1 (AtNUDT1) (similar to)
lcl|RC004628	Rh_FV0G02640.Contig1	96.03	FV0G02640	Nudix hydrolase 1 (AtNUDT1) (similar to)
lcl|RC056713	Rh_FV0G02640.Contig1	96.1	FV0G02640	Nudix hydrolase 1 (AtNUDT1) (similar to)
lcl|RC074293	Rh_FV0G02640.Contig1	95.26	FV0G02640	Nudix hydrolase 1 (AtNUDT1) (similar to)
lcl|RC081385	Rh_FV0G02640.Contig1	95.89	FV0G02640	Nudix hydrolase 1 (AtNUDT1) (similar to)
lcl|RC030273	Rh_FV0G02680.Contig1	93.38	FV0G02680	Phosphoenolpyruvate carboxylase 4 (PEPCase 4) (putative)
lcl|RC031984	Rh_FV0G02680.Contig1	95.7	FV0G02680	Phosphoenolpyruvate carboxylase 4 (PEPCase 4) (putative)
lcl|RC035822	Rh_FV0G02680.Contig1	96.23	FV0G02680	Phosphoenolpyruvate carboxylase 4 (PEPCase 4) (putative)
lcl|RC038935	Rh_FV0G02680.Contig1	91.55	FV0G02680	Phosphoenolpyruvate carboxylase 4 (PEPCase 4) (putative)
lcl|RC040879	Rh_FV0G02680.Contig1	94.34	FV0G02680	Phosphoenolpyruvate carboxylase 4 (PEPCase 4) (putative)
lcl|RC048674	Rh_FV0G02680.Contig1	95.95	FV0G02680	Phosphoenolpyruvate carboxylase 4 (PEPCase 4) (putative)
lcl|RC059156	Rh_FV0G02680.Contig1	96.63	FV0G02680	Phosphoenolpyruvate carboxylase 4 (PEPCase 4) (putative)
lcl|RC061590	Rh_FV0G02680.Contig1	90.59	FV0G02680	Phosphoenolpyruvate carboxylase 4 (PEPCase 4) (putative)
lcl|RC062715	Rh_FV0G02680.Contig1	93.38	FV0G02680	Phosphoenolpyruvate carboxylase 4 (PEPCase 4) (putative)
lcl|RC074216	Rh_FV0G02680.Contig1	94.29	FV0G02680	Phosphoenolpyruvate carboxylase 4 (PEPCase 4) (putative)
lcl|RC015198	Rh_FV0G02680.m.1	95.48	FV0G02680	Phosphoenolpyruvate carboxylase 4 (PEPCase 4) (putative)
lcl|RC033671	Rh_FV0G02680.m.1	100	FV0G02680	Phosphoenolpyruvate carboxylase 4 (PEPCase 4) (putative)
lcl|RC007800	Rh_FV0G02680.m.3	97	FV0G02680	Phosphoenolpyruvate carboxylase 4 (PEPCase 4) (putative)
lcl|RC009527	Rh_FV0G02680.m.3	97.65	FV0G02680	Phosphoenolpyruvate carboxylase 4 (PEPCase 4) (putative)
lcl|RC014406	Rh_FV0G02680.m.3	92.31	FV0G02680	Phosphoenolpyruvate carboxylase 4 (PEPCase 4) (putative)
lcl|RC029498	Rh_FV0G02680.m.3	94.91	FV0G02680	Phosphoenolpyruvate carboxylase 4 (PEPCase 4) (putative)
lcl|RC030273	Rh_FV0G02680.m.3	93.06	FV0G02680	Phosphoenolpyruvate carboxylase 4 (PEPCase 4) (putative)
lcl|RC032313	Rh_FV0G02680.m.3	94.12	FV0G02680	Phosphoenolpyruvate carboxylase 4 (PEPCase 4) (putative)
lcl|RC032986	Rh_FV0G02680.m.3	89.1	FV0G02680	Phosphoenolpyruvate carboxylase 4 (PEPCase 4) (putative)
lcl|RC037048	Rh_FV0G02680.m.3	97.04	FV0G02680	Phosphoenolpyruvate carboxylase 4 (PEPCase 4) (putative)
lcl|RC046608	Rh_FV0G02680.m.3	95.38	FV0G02680	Phosphoenolpyruvate carboxylase 4 (PEPCase 4) (putative)
lcl|RC046700	Rh_FV0G02680.m.3	91.43	FV0G02680	Phosphoenolpyruvate carboxylase 4 (PEPCase 4) (putative)
lcl|RC048596	Rh_FV0G02680.m.3	97.06	FV0G02680	Phosphoenolpyruvate carboxylase 4 (PEPCase 4) (putative)
lcl|RC059380	Rh_FV0G02680.m.3	95.32	FV0G02680	Phosphoenolpyruvate carboxylase 4 (PEPCase 4) (putative)
lcl|RC062715	Rh_FV0G02680.m.3	90	FV0G02680	Phosphoenolpyruvate carboxylase 4 (PEPCase 4) (putative)
lcl|RC067975	Rh_FV0G02680.m.3	93.14	FV0G02680	Phosphoenolpyruvate carboxylase 4 (PEPCase 4) (putative)
lcl|RC012104	Rh_FV0G02680.m.4	98.44	FV0G02680	Phosphoenolpyruvate carboxylase 4 (PEPCase 4) (putative)
lcl|RC015198	Rh_FV0G02680.m.4	87.9	FV0G02680	Phosphoenolpyruvate carboxylase 4 (PEPCase 4) (putative)
lcl|RC018318	Rh_FV0G02680.m.4	96.55	FV0G02680	Phosphoenolpyruvate carboxylase 4 (PEPCase 4) (putative)
lcl|RC031907	Rh_FV0G02680.m.4	98.26	FV0G02680	Phosphoenolpyruvate carboxylase 4 (PEPCase 4) (putative)
lcl|RC033671	Rh_FV0G02680.m.4	89.7	FV0G02680	Phosphoenolpyruvate carboxylase 4 (PEPCase 4) (putative)
lcl|RC040232	Rh_FV0G02680.m.4	95.28	FV0G02680	Phosphoenolpyruvate carboxylase 4 (PEPCase 4) (putative)
lcl|RC048531	Rh_FV0G02680.m.4	97.69	FV0G02680	Phosphoenolpyruvate carboxylase 4 (PEPCase 4) (putative)
lcl|RC050488	Rh_FV0G02680.m.4	95.95	FV0G02680	Phosphoenolpyruvate carboxylase 4 (PEPCase 4) (putative)
lcl|RC062848	Rh_FV0G02680.m.4	96.27	FV0G02680	Phosphoenolpyruvate carboxylase 4 (PEPCase 4) (putative)
lcl|RC065656	Rh_FV0G02680.m.4	96.51	FV0G02680	Phosphoenolpyruvate carboxylase 4 (PEPCase 4) (putative)
lcl|RC078776	Rh_FV0G02680.m.4	96.39	FV0G02680	Phosphoenolpyruvate carboxylase 4 (PEPCase 4) (putative)
lcl|RC017512	Rh_FV0G02750.Contig1	100	FV0G02750	Putative phosphate transporter 1 (similar to)
lcl|RC060895	Rh_FV0G02750.Contig1	97.62	FV0G02750	Putative phosphate transporter 1 (similar to)
lcl|RC082668	Rh_FV0G02750.Contig1	98.31	FV0G02750	Putative phosphate transporter 1 (similar to)
lcl|RC031866	Rh_FV0G02780.m.1	99.51	FV0G02780	Uncharacterized protein At1g68720 (similar to)
lcl|RC066742	Rh_FV0G02780.m.1	97.86	FV0G02780	Uncharacterized protein At1g68720 (similar to)
lcl|RC031866	Rh_FV0G02780.m.3	97.78	FV0G02780	Uncharacterized protein At1g68720 (similar to)
lcl|RC033073	Rh_FV0G02780.m.3	98.44	FV0G02780	Uncharacterized protein At1g68720 (similar to)
lcl|RC066742	Rh_FV0G02780.m.3	97.14	FV0G02780	Uncharacterized protein At1g68720 (similar to)
lcl|RC014484	Rh_FV0G02790.m.1	98.23	FV0G02790	Putative phospholipid-transporting ATPase 9 (AtALA9)
lcl|RC036949	Rh_FV0G02790.m.1	97.02	FV0G02790	Putative phospholipid-transporting ATPase 9 (AtALA9)
lcl|RC050612	Rh_FV0G02790.m.1	98.01	FV0G02790	Putative phospholipid-transporting ATPase 9 (AtALA9)
lcl|RC063060	Rh_FV0G02790.m.1	98.1	FV0G02790	Putative phospholipid-transporting ATPase 9 (AtALA9)
lcl|RC004946	Rh_FV0G02790.m.2	93.15	FV0G02790	Putative phospholipid-transporting ATPase 9 (AtALA9)
lcl|RC007898	Rh_FV0G02790.m.2	74.85	FV0G02790	Putative phospholipid-transporting ATPase 9 (AtALA9)
lcl|RC014484	Rh_FV0G02790.m.2	99.08	FV0G02790	Putative phospholipid-transporting ATPase 9 (AtALA9)
lcl|RC031381	Rh_FV0G02790.m.2	92.16	FV0G02790	Putative phospholipid-transporting ATPase 9 (AtALA9)
lcl|RC034470	Rh_FV0G02790.m.2	99.44	FV0G02790	Putative phospholipid-transporting ATPase 9 (AtALA9)
lcl|RC040094	Rh_FV0G02790.m.2	99.44	FV0G02790	Putative phospholipid-transporting ATPase 9 (AtALA9)
lcl|RC068312	Rh_FV0G02790.m.2	97.99	FV0G02790	Putative phospholipid-transporting ATPase 9 (AtALA9)
lcl|RC010231	Rh_FV0G02820.m.1	96.19	FV0G02820	HD domain-containing protein 2 (similar to)
lcl|RC021965	Rh_FV0G02820.m.1	98.09	FV0G02820	HD domain-containing protein 2 (similar to)
lcl|RC001167	Rh_FV0G02840.m.1	97.17	FV0G02840	RING-H2 zinc finger protein RHA2a (similar to)
lcl|RC004318	Rh_FV0G02840.m.1	95.78	FV0G02840	RING-H2 zinc finger protein RHA2a (similar to)
lcl|RC024656	Rh_FV0G02840.m.1	90.78	FV0G02840	RING-H2 zinc finger protein RHA2a (similar to)
lcl|RC056944	Rh_FV0G02840.m.1	89.98	FV0G02840	RING-H2 zinc finger protein RHA2a (similar to)
lcl|RC066740	Rh_FV0G02840.m.1	94.82	FV0G02840	RING-H2 zinc finger protein RHA2a (similar to)
lcl|RC007220	Rh_FV0G02880.m.1	100	FV0G02880	Importin-9 (Imp9) (probable)
lcl|RC007467	Rh_FV0G02880.m.1	98.48	FV0G02880	Importin-9 (Imp9) (probable)
lcl|RC009342	Rh_FV0G02880.m.1	96	FV0G02880	Importin-9 (Imp9) (probable)
lcl|RC026446	Rh_FV0G02880.m.1	98.27	FV0G02880	Importin-9 (Imp9) (probable)
lcl|RC061300	Rh_FV0G02880.m.1	98.97	FV0G02880	Importin-9 (Imp9) (probable)
lcl|RC007220	Rh_FV0G02880.m.2	95.52	FV0G02880	Importin-9 (Imp9) (probable)
lcl|RC007467	Rh_FV0G02880.m.2	94.74	FV0G02880	Importin-9 (Imp9) (probable)
lcl|RC009342	Rh_FV0G02880.m.2	94.65	FV0G02880	Importin-9 (Imp9) (probable)
lcl|RC052473	Rh_FV0G02880.m.2	88.36	FV0G02880	Importin-9 (Imp9) (probable)
lcl|RC008710	Rh_FV0G02920.Contig1	98.1	FV0G02920	Another transcription unit protein (probable)
lcl|RC012857	Rh_FV0G02920.Contig1	98.06	FV0G02920	Another transcription unit protein (probable)
lcl|RC046787	Rh_FV0G02920.Contig1	99.04	FV0G02920	Another transcription unit protein (probable)
lcl|RC060933	Rh_FV0G02920.Contig1	98.43	FV0G02920	Another transcription unit protein (probable)
lcl|RC063845	Rh_FV0G02920.Contig1	98.78	FV0G02920	Another transcription unit protein (probable)
lcl|RC045311	Rh_FV0G02920.m.1	97.36	FV0G02920	Another transcription unit protein (probable)
lcl|RC030838	Rh_FV0G02930.m.1	99.17	FV0G02930	Ras guanine nucleotide exchange factor G (probable)
lcl|RC018022	Rh_FV0G02940.m.1	99.28	FV0G02940	Strictosidine synthase, Precursor (probable)
lcl|RC018555	Rh_FV0G02940.m.1	99.24	FV0G02940	Strictosidine synthase, Precursor (probable)
lcl|RC018022	Rh_FV0G02940.m.2	82.68	FV0G02940	Strictosidine synthase, Precursor (probable)
lcl|RC018022	Rh_FV0G02940.m.3	97.92	FV0G02940	Strictosidine synthase, Precursor (probable)
lcl|RC018555	Rh_FV0G02940.m.3	98.74	FV0G02940	Strictosidine synthase, Precursor (probable)
lcl|RC006488	Rh_FV0G02940.m.4	99.57	FV0G02940	Strictosidine synthase, Precursor (probable)
lcl|RC020519	Rh_FV0G02940.m.4	97.78	FV0G02940	Strictosidine synthase, Precursor (probable)
lcl|RC021865	Rh_FV0G02940.m.4	100	FV0G02940	Strictosidine synthase, Precursor (probable)
lcl|RC062799	Rh_FV0G02940.m.4	99.28	FV0G02940	Strictosidine synthase, Precursor (probable)
lcl|RC073339	Rh_FV0G02940.m.4	97.98	FV0G02940	Strictosidine synthase, Precursor (probable)
lcl|RC074776	Rh_FV0G02940.m.4	98.57	FV0G02940	Strictosidine synthase, Precursor (probable)
lcl|RC000165	Rh_FV0G02960.Contig1	98.52	FV0G02960	S-adenosylmethionine decarboxylase beta chain, Precursor (putative)
lcl|RC064590	Rh_FV0G02960.Contig1	96.1	FV0G02960	S-adenosylmethionine decarboxylase beta chain, Precursor (putative)
lcl|RC030330	Rh_FV0G02970.Contig1	98.8	FV0G02970	Probable LRR receptor-like serine/threonine-protein kinase At2g23950, Precursor (putative)
lcl|RC035416	Rh_FV0G02970.Contig1	99.47	FV0G02970	Probable LRR receptor-like serine/threonine-protein kinase At2g23950, Precursor (putative)
lcl|RC067900	Rh_FV0G02980.Contig1	98.68	FV0G02980	F-box/FBD/LRR-repeat protein At1g13570 (similar to)
lcl|RC006248	Rh_FV0G02980.m.1	96.5	FV0G02980	F-box/FBD/LRR-repeat protein At1g13570 (similar to)
lcl|RC008217	Rh_FV0G02980.m.1	98.56	FV0G02980	F-box/FBD/LRR-repeat protein At1g13570 (similar to)
lcl|RC028333	Rh_FV0G02980.m.1	96.88	FV0G02980	F-box/FBD/LRR-repeat protein At1g13570 (similar to)
lcl|RC030659	Rh_FV0G02980.m.1	97.27	FV0G02980	F-box/FBD/LRR-repeat protein At1g13570 (similar to)
lcl|RC047953	Rh_FV0G02980.m.1	98.16	FV0G02980	F-box/FBD/LRR-repeat protein At1g13570 (similar to)
lcl|RC059274	Rh_FV0G02980.m.1	97.69	FV0G02980	F-box/FBD/LRR-repeat protein At1g13570 (similar to)
lcl|RC068612	Rh_FV0G02980.m.1	96.21	FV0G02980	F-box/FBD/LRR-repeat protein At1g13570 (similar to)
lcl|RC006712	Rh_FV0G03000.Contig1	95.19	FV0G03000	ASC1-like protein (similar to)
lcl|RC027523	Rh_FV0G03000.Contig1	98.73	FV0G03000	ASC1-like protein (similar to)
lcl|RC030340	Rh_FV0G03000.Contig1	96.51	FV0G03000	ASC1-like protein (similar to)
lcl|RC038672	Rh_FV0G03000.Contig1	99.52	FV0G03000	ASC1-like protein (similar to)
lcl|RC050635	Rh_FV0G03000.Contig1	93.04	FV0G03000	ASC1-like protein (similar to)
lcl|RC067982	Rh_FV0G03000.Contig1	92.53	FV0G03000	ASC1-like protein (similar to)
lcl|RC072189	Rh_FV0G03000.Contig1	99.52	FV0G03000	ASC1-like protein (similar to)
lcl|RC078419	Rh_FV0G03000.Contig1	91.03	FV0G03000	ASC1-like protein (similar to)
lcl|RC079207	Rh_FV0G03000.Contig1	95.03	FV0G03000	ASC1-like protein (similar to)
lcl|RC081542	Rh_FV0G03000.Contig1	95.71	FV0G03000	ASC1-like protein (similar to)
lcl|RC011444	Rh_FV0G03000.m.1	98.28	FV0G03000	ASC1-like protein (similar to)
lcl|RC016223	Rh_FV0G03000.m.1	99.19	FV0G03000	ASC1-like protein (similar to)
lcl|RC073168	Rh_FV0G03000.m.1	97.45	FV0G03000	ASC1-like protein (similar to)
lcl|RC078861	Rh_FV0G03000.m.1	98.09	FV0G03000	ASC1-like protein (similar to)
lcl|RC080077	Rh_FV0G03000.m.1	100	FV0G03000	ASC1-like protein (similar to)
lcl|RC004884	Rh_FV0G03070.Contig1	99.84	FV0G03070	Polygalacturonase (PG), Precursor (probable)
lcl|RC039063	Rh_FV0G03090.m.1	97.2	FV0G03090	2-succinyl-5-enolpyruvyl-6-hydroxy-3-cyclohexene-1- carboxylate synthase (SEPHCHC synthase) (probable)
lcl|RC013230	Rh_FV0G03090.m.2	100	FV0G03090	2-succinyl-5-enolpyruvyl-6-hydroxy-3-cyclohexene-1- carboxylate synthase (SEPHCHC synthase) (probable)
lcl|RC052648	Rh_FV0G03090.m.2	97.41	FV0G03090	2-succinyl-5-enolpyruvyl-6-hydroxy-3-cyclohexene-1- carboxylate synthase (SEPHCHC synthase) (probable)
lcl|RC067047	Rh_FV0G03090.m.2	97.4	FV0G03090	2-succinyl-5-enolpyruvyl-6-hydroxy-3-cyclohexene-1- carboxylate synthase (SEPHCHC synthase) (probable)
lcl|RC080787	Rh_FV0G03090.m.2	98.63	FV0G03090	2-succinyl-5-enolpyruvyl-6-hydroxy-3-cyclohexene-1- carboxylate synthase (SEPHCHC synthase) (probable)
lcl|RC007461	Rh_FV0G03130.Contig1	96.49	FV0G03130	Ileal sodium/bile acid cotransporter (ISBT) (probable)
lcl|RC063404	Rh_FV0G03130.Contig1	95.73	FV0G03130	Ileal sodium/bile acid cotransporter (ISBT) (probable)
lcl|RC018432	Rh_FV0G03140.m.1	97.16	FV0G03140	WPP domain-interacting tail-anchored protein 2 (probable)
lcl|RC021588	Rh_FV0G03140.m.1	97.75	FV0G03140	WPP domain-interacting tail-anchored protein 2 (probable)
lcl|RC026371	Rh_FV0G03140.m.1	100	FV0G03140	WPP domain-interacting tail-anchored protein 2 (probable)
lcl|RC044943	Rh_FV0G03140.m.1	96.03	FV0G03140	WPP domain-interacting tail-anchored protein 2 (probable)
lcl|RC048197	Rh_FV0G03140.m.1	97.16	FV0G03140	WPP domain-interacting tail-anchored protein 2 (probable)
lcl|RC058856	Rh_FV0G03140.m.1	96.03	FV0G03140	WPP domain-interacting tail-anchored protein 2 (probable)
lcl|RC059943	Rh_FV0G03140.m.1	94.44	FV0G03140	WPP domain-interacting tail-anchored protein 2 (probable)
lcl|RC065485	Rh_FV0G03140.m.1	95.74	FV0G03140	WPP domain-interacting tail-anchored protein 2 (probable)
lcl|RC080917	Rh_FV0G03140.m.1	100	FV0G03140	WPP domain-interacting tail-anchored protein 2 (probable)
lcl|RC003187	Rh_FV0G03160.Contig1	93.88	FV0G03160	Transcription factor bHLH49 (bHLH 49) (probable)
lcl|RC005169	Rh_FV0G03160.Contig1	96.59	FV0G03160	Transcription factor bHLH49 (bHLH 49) (probable)
lcl|RC008505	Rh_FV0G03160.Contig1	99.25	FV0G03160	Transcription factor bHLH49 (bHLH 49) (probable)
lcl|RC037159	Rh_FV0G03160.Contig1	99.05	FV0G03160	Transcription factor bHLH49 (bHLH 49) (probable)
lcl|RC043844	Rh_FV0G03160.Contig1	99.48	FV0G03160	Transcription factor bHLH49 (bHLH 49) (probable)
lcl|RC047981	Rh_FV0G03160.Contig1	97.52	FV0G03160	Transcription factor bHLH49 (bHLH 49) (probable)
lcl|RC049873	Rh_FV0G03160.Contig1	96.64	FV0G03160	Transcription factor bHLH49 (bHLH 49) (probable)
lcl|RC075180	Rh_FV0G03160.Contig1	88.52	FV0G03160	Transcription factor bHLH49 (bHLH 49) (probable)
lcl|RC075427	Rh_FV0G03160.Contig1	97.03	FV0G03160	Transcription factor bHLH49 (bHLH 49) (probable)
lcl|RC082938	Rh_FV0G03160.Contig1	95.88	FV0G03160	Transcription factor bHLH49 (bHLH 49) (probable)
lcl|RC033644	Rh_FV0G03190.m.2	99.17	FV0G03190	Putative U-box domain-containing protein 42 (probable)
lcl|RC024608	Rh_FV0G03200.Contig1	96.49	FV0G03200	Probable sodium-coupled neutral amino acid transporter 6
lcl|RC034032	Rh_FV0G03200.Contig1	98.55	FV0G03200	Probable sodium-coupled neutral amino acid transporter 6
lcl|RC082290	Rh_FV0G03200.Contig1	92.98	FV0G03200	Probable sodium-coupled neutral amino acid transporter 6
lcl|RC011281	Rh_FV0G03210.m.1	99.15	FV0G03210	DNA-directed RNA polymerase 1, mitochondrial, Precursor (similar to)
lcl|RC075636	Rh_FV0G03210.m.1	96.2	FV0G03210	DNA-directed RNA polymerase 1, mitochondrial, Precursor (similar to)
lcl|RC004844	Rh_FV0G03240.Contig1	98.9	FV0G03240	Heat shock protein 83 (probable)
lcl|RC009818	Rh_FV0G03240.Contig1	99.85	FV0G03240	Heat shock protein 83 (probable)
lcl|RC010528	Rh_FV0G03240.Contig1	99.19	FV0G03240	Heat shock protein 83 (probable)
lcl|RC023618	Rh_FV0G03240.Contig1	97.53	FV0G03240	Heat shock protein 83 (probable)
lcl|RC038620	Rh_FV0G03240.Contig1	92.21	FV0G03240	Heat shock protein 83 (probable)
lcl|RC044519	Rh_FV0G03240.Contig1	97.38	FV0G03240	Heat shock protein 83 (probable)
lcl|RC051392	Rh_FV0G03240.Contig1	97.21	FV0G03240	Heat shock protein 83 (probable)
lcl|RC073743	Rh_FV0G03240.Contig1	97.13	FV0G03240	Heat shock protein 83 (probable)
lcl|RC004844	Rh_FV0G03240.m.1	96.43	FV0G03240	Heat shock protein 83 (probable)
lcl|RC008213	Rh_FV0G03240.m.1	92.93	FV0G03240	Heat shock protein 83 (probable)
lcl|RC015077	Rh_FV0G03240.m.1	96.55	FV0G03240	Heat shock protein 83 (probable)
lcl|RC018302	Rh_FV0G03240.m.1	96.49	FV0G03240	Heat shock protein 83 (probable)
lcl|RC023618	Rh_FV0G03240.m.1	100	FV0G03240	Heat shock protein 83 (probable)
lcl|RC038620	Rh_FV0G03240.m.1	98.28	FV0G03240	Heat shock protein 83 (probable)
lcl|RC044519	Rh_FV0G03240.m.1	94.87	FV0G03240	Heat shock protein 83 (probable)
lcl|RC004844	Rh_FV0G03240.m.2	97.18	FV0G03240	Heat shock protein 83 (probable)
lcl|RC008213	Rh_FV0G03240.m.2	94.08	FV0G03240	Heat shock protein 83 (probable)
lcl|RC008653	Rh_FV0G03240.m.2	96.7	FV0G03240	Heat shock protein 83 (probable)
lcl|RC018302	Rh_FV0G03240.m.2	93.82	FV0G03240	Heat shock protein 83 (probable)
lcl|RC023618	Rh_FV0G03240.m.2	100	FV0G03240	Heat shock protein 83 (probable)
lcl|RC038620	Rh_FV0G03240.m.2	100	FV0G03240	Heat shock protein 83 (probable)
lcl|RC050419	Rh_FV0G03240.m.2	97.93	FV0G03240	Heat shock protein 83 (probable)
lcl|RC061661	Rh_FV0G03240.m.2	95.52	FV0G03240	Heat shock protein 83 (probable)
lcl|RC063563	Rh_FV0G03240.m.2	95.16	FV0G03240	Heat shock protein 83 (probable)
lcl|RC082250	Rh_FV0G03240.m.2	95.28	FV0G03240	Heat shock protein 83 (probable)
lcl|RC046623	Rh_FV0G03270.m.1	97.16	FV0G03270	Anthocyanin 3'-O-beta-glucosyltransferase (3'GT) (probable)
lcl|RC061571	Rh_FV0G03270.m.1	98.56	FV0G03270	Anthocyanin 3'-O-beta-glucosyltransferase (3'GT) (probable)
lcl|RC041164	Rh_FV0G03330.m.1	99.69	FV0G03330	Secologanin synthase (SLS) (probable)
lcl|RC002561	Rh_FV0G03340.Contig1	98.81	FV0G03340	Phosphatidylinositol 4-kinase type 2-beta (PI4KII-BETA) (probable)
lcl|RC005119	Rh_FV0G03370.Contig1	98.2	FV0G03370	Transcription factor BIM2 (bHLH 102) (probable)
lcl|RC036226	Rh_FV0G03370.Contig1	98.4	FV0G03370	Transcription factor BIM2 (bHLH 102) (probable)
lcl|RC070736	Rh_FV0G03370.Contig1	98.17	FV0G03370	Transcription factor BIM2 (bHLH 102) (probable)
lcl|RC005788	Rh_FV0G03410.m.1	99.18	FV0G03410	Synapse-associated protein of 47 kDa (probable)
lcl|RC046665	Rh_FV0G03410.m.1	99.09	FV0G03410	Synapse-associated protein of 47 kDa (probable)
lcl|RC052640	Rh_FV0G03410.m.1	96.92	FV0G03410	Synapse-associated protein of 47 kDa (probable)
lcl|RC054786	Rh_FV0G03410.m.1	96.47	FV0G03410	Synapse-associated protein of 47 kDa (probable)
lcl|RC007862	Rh_FV0G03420.m.1	98.62	FV0G03420	D-aminoacyl-tRNA deacylase (similar to)
lcl|RC022151	Rh_FV0G03420.m.1	99.74	FV0G03420	D-aminoacyl-tRNA deacylase (similar to)
lcl|RC038042	Rh_FV0G03420.m.1	98.26	FV0G03420	D-aminoacyl-tRNA deacylase (similar to)
lcl|RC063499	Rh_FV0G03420.m.1	98.27	FV0G03420	D-aminoacyl-tRNA deacylase (similar to)
lcl|RC007862	Rh_FV0G03420.m.4	99.57	FV0G03420	D-aminoacyl-tRNA deacylase (similar to)
lcl|RC022151	Rh_FV0G03420.m.4	99.74	FV0G03420	D-aminoacyl-tRNA deacylase (similar to)
lcl|RC038042	Rh_FV0G03420.m.4	97.67	FV0G03420	D-aminoacyl-tRNA deacylase (similar to)
lcl|RC063499	Rh_FV0G03420.m.4	97.69	FV0G03420	D-aminoacyl-tRNA deacylase (similar to)
lcl|RC007667	Rh_FV0G03440.m.2	85.44	FV0G03440	Putative disease resistance protein At3g14460 (probable)
lcl|RC059389	Rh_FV0G03440.m.2	86.24	FV0G03440	Putative disease resistance protein At3g14460 (probable)
lcl|RC001124	Rh_FV0G03450.m.1	99.3	FV0G03450	Translin-associated protein X (probable)
lcl|RC015474	Rh_FV0G03450.m.1	97.61	FV0G03450	Translin-associated protein X (probable)
lcl|RC079843	Rh_FV0G03450.m.1	96.61	FV0G03450	Translin-associated protein X (probable)
lcl|RC071845	Rh_FV0G03460.m.2	89.4	FV0G03460	Flavonol sulfotransferase-like (probable)
lcl|RC019902	Rh_FV0G03470.Contig1	100	FV0G03470	[Protein-PII] uridylyltransferase (PII uridylyl-transferase) (probable)
lcl|RC028662	Rh_FV0G03470.Contig1	92.39	FV0G03470	[Protein-PII] uridylyltransferase (PII uridylyl-transferase) (probable)
lcl|RC053587	Rh_FV0G03470.Contig1	98.2	FV0G03470	[Protein-PII] uridylyltransferase (PII uridylyl-transferase) (probable)
lcl|RC079173	Rh_FV0G03470.Contig1	96.12	FV0G03470	[Protein-PII] uridylyltransferase (PII uridylyl-transferase) (probable)
lcl|RC080854	Rh_FV0G03470.Contig1	95.73	FV0G03470	[Protein-PII] uridylyltransferase (PII uridylyl-transferase) (probable)
lcl|RC030867	Rh_FV0G03500.m.1	82.34	FV0G03500	Secologanin synthase (SLS) (probable)
lcl|RC060261	Rh_FV0G03500.m.1	83.23	FV0G03500	Secologanin synthase (SLS) (probable)
lcl|RC059131	Rh_FV0G03530.m.1	80	FV0G03530	Secologanin synthase (SLS) (probable)
lcl|RC002407	Rh_FV0G03530.m.2	79.03	FV0G03530	Secologanin synthase (SLS) (probable)
lcl|RC003912	Rh_FV0G03530.m.2	81.34	FV0G03530	Secologanin synthase (SLS) (probable)
lcl|RC017799	Rh_FV0G03530.m.2	79.37	FV0G03530	Secologanin synthase (SLS) (probable)
lcl|RC024529	Rh_FV0G03530.m.2	82.92	FV0G03530	Secologanin synthase (SLS) (probable)
lcl|RC030867	Rh_FV0G03530.m.2	82.63	FV0G03530	Secologanin synthase (SLS) (probable)
lcl|RC038290	Rh_FV0G03530.m.2	81.79	FV0G03530	Secologanin synthase (SLS) (probable)
lcl|RC045920	Rh_FV0G03530.m.2	80.86	FV0G03530	Secologanin synthase (SLS) (probable)
lcl|RC059131	Rh_FV0G03530.m.2	79.95	FV0G03530	Secologanin synthase (SLS) (probable)
lcl|RC060261	Rh_FV0G03530.m.2	84.05	FV0G03530	Secologanin synthase (SLS) (probable)
lcl|RC067640	Rh_FV0G03530.m.2	80.85	FV0G03530	Secologanin synthase (SLS) (probable)
lcl|RC002407	Rh_FV0G03530.m.4	95.1	FV0G03530	Secologanin synthase (SLS) (probable)
lcl|RC024529	Rh_FV0G03530.m.4	98.56	FV0G03530	Secologanin synthase (SLS) (probable)
lcl|RC038290	Rh_FV0G03530.m.4	81.48	FV0G03530	Secologanin synthase (SLS) (probable)
lcl|RC045920	Rh_FV0G03530.m.4	97.03	FV0G03530	Secologanin synthase (SLS) (probable)
lcl|RC054089	Rh_FV0G03530.m.4	95.79	FV0G03530	Secologanin synthase (SLS) (probable)
lcl|RC067640	Rh_FV0G03530.m.4	96.59	FV0G03530	Secologanin synthase (SLS) (probable)
lcl|RC028327	Rh_FV0G03530.m.5	98.6	FV0G03530	Secologanin synthase (SLS) (probable)
lcl|RC002407	Rh_FV0G03560.m.2	96.05	FV0G03560	Secologanin synthase (SLS) (probable)
lcl|RC013322	Rh_FV0G03560.m.2	83.33	FV0G03560	Secologanin synthase (SLS) (probable)
lcl|RC024529	Rh_FV0G03560.m.2	99.28	FV0G03560	Secologanin synthase (SLS) (probable)
lcl|RC030867	Rh_FV0G03560.m.2	84.06	FV0G03560	Secologanin synthase (SLS) (probable)
lcl|RC036936	Rh_FV0G03560.m.2	98.95	FV0G03560	Secologanin synthase (SLS) (probable)
lcl|RC038290	Rh_FV0G03560.m.2	80.91	FV0G03560	Secologanin synthase (SLS) (probable)
lcl|RC045318	Rh_FV0G03560.m.2	81.55	FV0G03560	Secologanin synthase (SLS) (probable)
lcl|RC045920	Rh_FV0G03560.m.2	96.8	FV0G03560	Secologanin synthase (SLS) (probable)
lcl|RC054089	Rh_FV0G03560.m.2	96.14	FV0G03560	Secologanin synthase (SLS) (probable)
lcl|RC060261	Rh_FV0G03560.m.2	85.45	FV0G03560	Secologanin synthase (SLS) (probable)
lcl|RC067010	Rh_FV0G03560.m.2	76.8	FV0G03560	Secologanin synthase (SLS) (probable)
lcl|RC067640	Rh_FV0G03560.m.2	96.33	FV0G03560	Secologanin synthase (SLS) (probable)
lcl|RC068457	Rh_FV0G03560.m.2	75.62	FV0G03560	Secologanin synthase (SLS) (probable)
lcl|RC002407	Rh_FV0G03560.m.4	80.59	FV0G03560	Secologanin synthase (SLS) (probable)
lcl|RC013322	Rh_FV0G03560.m.4	98.4	FV0G03560	Secologanin synthase (SLS) (probable)
lcl|RC030867	Rh_FV0G03560.m.4	97.5	FV0G03560	Secologanin synthase (SLS) (probable)
lcl|RC060261	Rh_FV0G03560.m.4	99.15	FV0G03560	Secologanin synthase (SLS) (probable)
lcl|RC022349	Rh_FV0G03630.Contig1	98.37	FV0G03630	Nucleolar protein 14 (probable)
lcl|RC025008	Rh_FV0G03630.Contig1	97.71	FV0G03630	Nucleolar protein 14 (probable)
lcl|RC041932	Rh_FV0G03630.Contig1	96.61	FV0G03630	Nucleolar protein 14 (probable)
lcl|RC048057	Rh_FV0G03630.Contig1	95.27	FV0G03630	Nucleolar protein 14 (probable)
lcl|RC052021	Rh_FV0G03630.Contig1	99.37	FV0G03630	Nucleolar protein 14 (probable)
lcl|RC063290	Rh_FV0G03630.Contig1	97.74	FV0G03630	Nucleolar protein 14 (probable)
lcl|RC080715	Rh_FV0G03630.Contig1	93.06	FV0G03630	Nucleolar protein 14 (probable)
lcl|RC006324	Rh_FV0G03640.m.1	97.39	FV0G03640	U3 small nucleolar RNA-associated protein 10 (probable)
lcl|RC019130	Rh_FV0G03640.m.1	100	FV0G03640	U3 small nucleolar RNA-associated protein 10 (probable)
lcl|RC062787	Rh_FV0G03640.m.1	98.29	FV0G03640	U3 small nucleolar RNA-associated protein 10 (probable)
lcl|RC012786	Rh_FV0G03660.Contig1	98.46	FV0G03660	Floral homeotic protein APETALA 1 (putative)
lcl|RC040855	Rh_FV0G03670.m.1	96.65	FV0G03670	MADS-box protein CMB1 (similar to)
lcl|RC045286	Rh_FV0G03690.Contig1	98.89	FV0G03690	Squamosa promoter-binding-like protein 6 (probable)
lcl|RC008964	Rh_FV0G03700.Contig1	99.57	FV0G03700	Adenosine 3'-phospho 5'-phosphosulfate transporter 2 (probable)
lcl|RC064988	Rh_FV0G03700.Contig1	99.09	FV0G03700	Adenosine 3'-phospho 5'-phosphosulfate transporter 2 (probable)
lcl|RC067797	Rh_FV0G03700.Contig1	100	FV0G03700	Adenosine 3'-phospho 5'-phosphosulfate transporter 2 (probable)
lcl|RC044598	Rh_FV0G03720.m.2	97.28	FV0G03720	F-box protein At2g26160 (probable)
lcl|RC007602	Rh_FV0G03720.m.3	95.92	FV0G03720	F-box protein At2g26160 (probable)
lcl|RC054812	Rh_FV0G03720.m.3	93.82	FV0G03720	F-box protein At2g26160 (probable)
lcl|RC005416	Rh_FV0G03810.m.1	98.14	FV0G03810	Cytochrome b5 (similar to)
lcl|RC028642	Rh_FV0G03810.m.1	96.6	FV0G03810	Cytochrome b5 (similar to)
lcl|RC026727	Rh_FV0G03830.m.1	98.26	FV0G03830	Fructokinase-2 (probable)
lcl|RC007644	Rh_FV0G03840.m.1	99.12	FV0G03840	Probable 6-phosphogluconolactonase 1 (6PGL 1) (similar to)
lcl|RC020693	Rh_FV0G03840.m.1	97.56	FV0G03840	Probable 6-phosphogluconolactonase 1 (6PGL 1) (similar to)
lcl|RC055769	Rh_FV0G03840.m.1	95.28	FV0G03840	Probable 6-phosphogluconolactonase 1 (6PGL 1) (similar to)
lcl|RC083118	Rh_FV0G03840.m.1	96.46	FV0G03840	Probable 6-phosphogluconolactonase 1 (6PGL 1) (similar to)
lcl|RC013746	Rh_FV0G03880.Contig1	99.19	FV0G03880	Serine/threonine-protein kinase dst1 (probable)
lcl|RC014802	Rh_FV0G03880.Contig1	98.32	FV0G03880	Serine/threonine-protein kinase dst1 (probable)
lcl|RC020262	Rh_FV0G03880.Contig1	98.31	FV0G03880	Serine/threonine-protein kinase dst1 (probable)
lcl|RC049391	Rh_FV0G03920.Contig1	96.21	FV0G03920	Ubiquinone biosynthesis protein COQ4 homolog, mitochondrial, Precursor (putative)
lcl|RC053934	Rh_FV0G03920.Contig1	97.49	FV0G03920	Ubiquinone biosynthesis protein COQ4 homolog, mitochondrial, Precursor (putative)
lcl|RC066616	Rh_FV0G03920.Contig1	97.12	FV0G03920	Ubiquinone biosynthesis protein COQ4 homolog, mitochondrial, Precursor (putative)
lcl|RC068793	Rh_FV0G03920.Contig1	98.01	FV0G03920	Ubiquinone biosynthesis protein COQ4 homolog, mitochondrial, Precursor (putative)
lcl|RC000985	Rh_FV0G03930.m.1	98.24	FV0G03930	Uncharacterized protein UL49 (similar to)
lcl|RC022701	Rh_FV0G03930.m.1	98.31	FV0G03930	Uncharacterized protein UL49 (similar to)
lcl|RC034765	Rh_FV0G03930.m.1	96.68	FV0G03930	Uncharacterized protein UL49 (similar to)
lcl|RC034979	Rh_FV0G03930.m.1	94.55	FV0G03930	Uncharacterized protein UL49 (similar to)
lcl|RC073260	Rh_FV0G03930.m.1	96.83	FV0G03930	Uncharacterized protein UL49 (similar to)
lcl|RC076271	Rh_FV0G03930.m.1	96.24	FV0G03930	Uncharacterized protein UL49 (similar to)
lcl|RC076368	Rh_FV0G03930.m.1	94.77	FV0G03930	Uncharacterized protein UL49 (similar to)
lcl|RC064779	Rh_FV0G03940.m.1	98.36	FV0G03940	Probable esterase At1g33990
lcl|RC045629	Rh_FV0G03950.Contig1	97.01	FV0G03950	Probable pre-mRNA-splicing factor ATP-dependent RNA helicase mog-4 (similar to)
lcl|RC020727	Rh_FV0G03960.m.1	99.28	FV0G03960	Cell division control protein 48 homolog B (AtCDC48b) (similar to)
lcl|RC024935	Rh_FV0G03960.m.1	98.47	FV0G03960	Cell division control protein 48 homolog B (AtCDC48b) (similar to)
lcl|RC032660	Rh_FV0G03960.m.1	97.56	FV0G03960	Cell division control protein 48 homolog B (AtCDC48b) (similar to)
lcl|RC077611	Rh_FV0G03960.m.1	95.45	FV0G03960	Cell division control protein 48 homolog B (AtCDC48b) (similar to)
lcl|RC027720	Rh_FV0G03970.Contig1	99.1	FV0G03970	Putative G3BP-like protein (probable)
lcl|RC023140	Rh_FV0G03980.Contig1	98.51	FV0G03980	UPF0737 protein AFP2 (ABI5-binding protein 2) (probable)
lcl|RC045418	Rh_FV0G03980.Contig1	97.42	FV0G03980	UPF0737 protein AFP2 (ABI5-binding protein 2) (probable)
lcl|RC063658	Rh_FV0G03980.Contig1	96.51	FV0G03980	UPF0737 protein AFP2 (ABI5-binding protein 2) (probable)
lcl|RC067365	Rh_FV0G03980.Contig1	96.12	FV0G03980	UPF0737 protein AFP2 (ABI5-binding protein 2) (probable)
lcl|RC009118	Rh_FV0G04000.Contig1	88.52	FV0G04000	Putative disease resistance protein At3g14460 (probable)
lcl|RC027320	Rh_FV0G04000.Contig1	97.46	FV0G04000	Putative disease resistance protein At3g14460 (probable)
lcl|RC033999	Rh_FV0G04000.Contig1	98.24	FV0G04000	Putative disease resistance protein At3g14460 (probable)
lcl|RC062671	Rh_FV0G04000.Contig1	93.64	FV0G04000	Putative disease resistance protein At3g14460 (probable)
lcl|RC013570	Rh_FV0G04000.m.12	89.6	FV0G04000	Putative disease resistance protein At3g14460 (probable)
lcl|RC022134	Rh_FV0G04000.m.12	82.64	FV0G04000	Putative disease resistance protein At3g14460 (probable)
lcl|RC022714	Rh_FV0G04000.m.12	93.22	FV0G04000	Putative disease resistance protein At3g14460 (probable)
lcl|RC049043	Rh_FV0G04000.m.12	90.19	FV0G04000	Putative disease resistance protein At3g14460 (probable)
lcl|RC045098	Rh_FV0G04000.m.13	98.35	FV0G04000	Putative disease resistance protein At3g14460 (probable)
lcl|RC062733	Rh_FV0G04000.m.13	97	FV0G04000	Putative disease resistance protein At3g14460 (probable)
lcl|RC017477	Rh_FV0G04000.m.3	96.46	FV0G04000	Putative disease resistance protein At3g14460 (probable)
lcl|RC049043	Rh_FV0G04000.m.3	93.02	FV0G04000	Putative disease resistance protein At3g14460 (probable)
lcl|RC049961	Rh_FV0G04000.m.3	90.28	FV0G04000	Putative disease resistance protein At3g14460 (probable)
lcl|RC082613	Rh_FV0G04000.m.3	99.13	FV0G04000	Putative disease resistance protein At3g14460 (probable)
lcl|RC015758	Rh_FV0G04000.m.6	83.26	FV0G04000	Putative disease resistance protein At3g14460 (probable)
lcl|RC036896	Rh_FV0G04000.m.6	87.38	FV0G04000	Putative disease resistance protein At3g14460 (probable)
lcl|RC058301	Rh_FV0G04000.m.6	82.26	FV0G04000	Putative disease resistance protein At3g14460 (probable)
lcl|RC013570	Rh_FV0G04000.m.9	90.36	FV0G04000	Putative disease resistance protein At3g14460 (probable)
lcl|RC022714	Rh_FV0G04000.m.9	96.21	FV0G04000	Putative disease resistance protein At3g14460 (probable)
lcl|RC049043	Rh_FV0G04000.m.9	93.9	FV0G04000	Putative disease resistance protein At3g14460 (probable)
lcl|RC019390	Rh_FV0G04020.m.1	92.95	FV0G04020	Pentatricopeptide repeat-containing protein At2g32230, mitochondrial, Precursor (similar to)
lcl|RC028765	Rh_FV0G04020.m.1	97.33	FV0G04020	Pentatricopeptide repeat-containing protein At2g32230, mitochondrial, Precursor (similar to)
lcl|RC043346	Rh_FV0G04020.m.1	97.64	FV0G04020	Pentatricopeptide repeat-containing protein At2g32230, mitochondrial, Precursor (similar to)
lcl|RC014794	Rh_FV0G04050.m.3	99.42	FV0G04050	Probable inactive purple acid phosphatase 1, Precursor (similar to)
lcl|RC081224	Rh_FV0G04050.m.3	98.66	FV0G04050	Probable inactive purple acid phosphatase 1, Precursor (similar to)
lcl|RC065190	Rh_FV0G04080.m.1	97.79	FV0G04080	Putative F-box protein At1g65770 (probable)
lcl|RC008841	Rh_FV0G04130.m.1	100	FV0G04130	Pentatricopeptide repeat-containing protein At1g69290 (putative)
lcl|RC023214	Rh_FV0G04140.Contig1	100	FV0G04140	UPF0420 protein C16orf58 homolog (probable)
lcl|RC023214	Rh_FV0G04140.Contig2	99.38	FV0G04140	UPF0420 protein C16orf58 homolog (probable)
lcl|RC023214	Rh_FV0G04140.m.4	99.69	FV0G04140	UPF0420 protein C16orf58 homolog (probable)
lcl|RC019790	Rh_FV0G04160.m.1	99.16	FV0G04160	Ureide permease 2 (AtUPS2) (similar to)
lcl|RC019790	Rh_FV0G04160.m.2	98.46	FV0G04160	Ureide permease 2 (AtUPS2) (similar to)
lcl|RC014844	Rh_FV0G04190.Contig1	98.59	FV0G04190	Erlin-2 (SPFH domain-containing protein 2) (similar to)
lcl|RC064800	Rh_FV0G04190.Contig1	98.69	FV0G04190	Erlin-2 (SPFH domain-containing protein 2) (similar to)
lcl|RC081255	Rh_FV0G04190.Contig1	95.27	FV0G04190	Erlin-2 (SPFH domain-containing protein 2) (similar to)
lcl|RC082754	Rh_FV0G04190.Contig1	99.14	FV0G04190	Erlin-2 (SPFH domain-containing protein 2) (similar to)
lcl|RC082908	Rh_FV0G04190.Contig1	96.55	FV0G04190	Erlin-2 (SPFH domain-containing protein 2) (similar to)
lcl|RC064800	Rh_FV0G04190.m.2	87.5	FV0G04190	Erlin-2 (SPFH domain-containing protein 2) (similar to)
lcl|RC081255	Rh_FV0G04190.m.2	83.78	FV0G04190	Erlin-2 (SPFH domain-containing protein 2) (similar to)
lcl|RC006955	Rh_FV0G04220.m.1	94.83	FV0G04220	Glucan endo-1,3-beta-glucosidase-like protein 3, Precursor (similar to)
lcl|RC009305	Rh_FV0G04220.m.1	96.81	FV0G04220	Glucan endo-1,3-beta-glucosidase-like protein 3, Precursor (similar to)
lcl|RC034886	Rh_FV0G04220.m.1	98.4	FV0G04220	Glucan endo-1,3-beta-glucosidase-like protein 3, Precursor (similar to)
lcl|RC043636	Rh_FV0G04220.m.1	89.42	FV0G04220	Glucan endo-1,3-beta-glucosidase-like protein 3, Precursor (similar to)
lcl|RC079111	Rh_FV0G04220.m.1	96.49	FV0G04220	Glucan endo-1,3-beta-glucosidase-like protein 3, Precursor (similar to)
lcl|RC020477	Rh_FV0G04240.m.1	98.75	FV0G04240	Pentatricopeptide repeat-containing protein At1g26460, mitochondrial, Precursor (putative)
lcl|RC002330	Rh_FV0G04250.m.1	99.81	FV0G04250	Triose phosphate/phosphate translocator, chloroplastic (cTPT), Precursor (similar to)
lcl|RC007206	Rh_FV0G04250.m.1	99.12	FV0G04250	Triose phosphate/phosphate translocator, chloroplastic (cTPT), Precursor (similar to)
lcl|RC011329	Rh_FV0G04250.m.1	99.05	FV0G04250	Triose phosphate/phosphate translocator, chloroplastic (cTPT), Precursor (similar to)
lcl|RC019542	Rh_FV0G04250.m.1	97.83	FV0G04250	Triose phosphate/phosphate translocator, chloroplastic (cTPT), Precursor (similar to)
lcl|RC049579	Rh_FV0G04250.m.1	100	FV0G04250	Triose phosphate/phosphate translocator, chloroplastic (cTPT), Precursor (similar to)
lcl|RC062944	Rh_FV0G04250.m.1	97.33	FV0G04250	Triose phosphate/phosphate translocator, chloroplastic (cTPT), Precursor (similar to)
lcl|RC064822	Rh_FV0G04250.m.1	96.67	FV0G04250	Triose phosphate/phosphate translocator, chloroplastic (cTPT), Precursor (similar to)
lcl|RC066091	Rh_FV0G04250.m.1	100	FV0G04250	Triose phosphate/phosphate translocator, chloroplastic (cTPT), Precursor (similar to)
lcl|RC069434	Rh_FV0G04250.m.1	97.95	FV0G04250	Triose phosphate/phosphate translocator, chloroplastic (cTPT), Precursor (similar to)
lcl|RC000122	Rh_FV0G04310.m.1	76.26	FV0G04310	14-3-3-like protein GF14 iota (putative)
lcl|RC008932	Rh_FV0G04310.m.1	99.12	FV0G04310	14-3-3-like protein GF14 iota (putative)
lcl|RC043321	Rh_FV0G04310.m.1	82.61	FV0G04310	14-3-3-like protein GF14 iota (putative)
lcl|RC074058	Rh_FV0G04310.m.1	96.88	FV0G04310	14-3-3-like protein GF14 iota (putative)
lcl|RC058289	Rh_FV0G04320.m.1	97.06	FV0G04320	Putative pentatricopeptide repeat-containing protein At1g26500
lcl|RC048049	Rh_FV0G04360.Contig1	96.67	FV0G04360	Protein KTI12 homolog (probable)
lcl|RC008202	Rh_FV0G04420.m.1	98.59	FV0G04420	COBW domain-containing protein 1 (COBP) (probable)
lcl|RC011926	Rh_FV0G04420.m.1	98.27	FV0G04420	COBW domain-containing protein 1 (COBP) (probable)
lcl|RC045386	Rh_FV0G04420.m.1	98.13	FV0G04420	COBW domain-containing protein 1 (COBP) (probable)
lcl|RC059448	Rh_FV0G04420.m.1	96.97	FV0G04420	COBW domain-containing protein 1 (COBP) (probable)
lcl|RC063421	Rh_FV0G04420.m.1	95.99	FV0G04420	COBW domain-containing protein 1 (COBP) (probable)
lcl|RC000300	Rh_FV0G04440.Contig1	99.64	FV0G04440	Probable UDP-glucose 6-dehydrogenase 1 (UDP-Glc dehydrogenase 1) (putative)
lcl|RC000582	Rh_FV0G04440.Contig1	78.72	FV0G04440	Probable UDP-glucose 6-dehydrogenase 1 (UDP-Glc dehydrogenase 1) (putative)
lcl|RC034247	Rh_FV0G04440.Contig1	97.72	FV0G04440	Probable UDP-glucose 6-dehydrogenase 1 (UDP-Glc dehydrogenase 1) (putative)
lcl|RC078752	Rh_FV0G04440.Contig1	96.73	FV0G04440	Probable UDP-glucose 6-dehydrogenase 1 (UDP-Glc dehydrogenase 1) (putative)
lcl|RC003675	Rh_FV0G04450.m.1	97.9	FV0G04450	Regulatory protein abaA (probable)
lcl|RC044577	Rh_FV0G04450.m.1	98.01	FV0G04450	Regulatory protein abaA (probable)
lcl|RC061065	Rh_FV0G04450.m.1	96.08	FV0G04450	Regulatory protein abaA (probable)
lcl|RC014997	Rh_FV0G04490.m.1	98.36	FV0G04490	Alpha-1,4 glucan phosphorylase L-2 isozyme, chloroplastic/amyloplastic, Precursor (putative)
lcl|RC028704	Rh_FV0G04490.m.1	98.67	FV0G04490	Alpha-1,4 glucan phosphorylase L-2 isozyme, chloroplastic/amyloplastic, Precursor (putative)
lcl|RC051522	Rh_FV0G04490.m.1	98.19	FV0G04490	Alpha-1,4 glucan phosphorylase L-2 isozyme, chloroplastic/amyloplastic, Precursor (putative)
lcl|RC053879	Rh_FV0G04490.m.1	97.57	FV0G04490	Alpha-1,4 glucan phosphorylase L-2 isozyme, chloroplastic/amyloplastic, Precursor (putative)
lcl|RC012495	Rh_FV0G04520.m.1	99.3	FV0G04520	Probable inactive purple acid phosphatase 2, Precursor (putative)
lcl|RC014201	Rh_FV0G04520.m.1	95.96	FV0G04520	Probable inactive purple acid phosphatase 2, Precursor (putative)
lcl|RC021502	Rh_FV0G04520.m.1	98.64	FV0G04520	Probable inactive purple acid phosphatase 2, Precursor (putative)
lcl|RC068220	Rh_FV0G04520.m.1	96.76	FV0G04520	Probable inactive purple acid phosphatase 2, Precursor (putative)
lcl|RC068315	Rh_FV0G04520.m.1	97.75	FV0G04520	Probable inactive purple acid phosphatase 2, Precursor (putative)
lcl|RC005391	Rh_FV0G04540.Contig1	99.16	FV0G04540	Probable leucine-rich repeat receptor-like protein kinase At1g35710, Precursor
lcl|RC017307	Rh_FV0G04540.Contig1	98.81	FV0G04540	Probable leucine-rich repeat receptor-like protein kinase At1g35710, Precursor
lcl|RC046830	Rh_FV0G04560.m.1	100	FV0G04560	Heparanase-like protein 2, Precursor (probable)
lcl|RC028727	Rh_FV0G04560.m.2	96.44	FV0G04560	Heparanase-like protein 2, Precursor (probable)
lcl|RC001699	Rh_FV0G04590.m.1	99.44	FV0G04590	26S proteasome non-ATPase regulatory subunit 10 (probable)
lcl|RC027308	Rh_FV0G04590.m.1	100	FV0G04590	26S proteasome non-ATPase regulatory subunit 10 (probable)
lcl|RC031429	Rh_FV0G04590.m.1	99.58	FV0G04590	26S proteasome non-ATPase regulatory subunit 10 (probable)
lcl|RC046746	Rh_FV0G04590.m.1	97.67	FV0G04590	26S proteasome non-ATPase regulatory subunit 10 (probable)
lcl|RC073969	Rh_FV0G04590.m.1	95.45	FV0G04590	26S proteasome non-ATPase regulatory subunit 10 (probable)
lcl|RC001817	Rh_FV0G04600.m.1	96.59	FV0G04600	Thylakoid lumenal 9 kDa protein (similar to)
lcl|RC055761	Rh_FV0G04600.m.1	96.15	FV0G04600	Thylakoid lumenal 9 kDa protein (similar to)
lcl|RC056930	Rh_FV0G04600.m.1	96.96	FV0G04600	Thylakoid lumenal 9 kDa protein (similar to)
lcl|RC004103	Rh_FV0G04610.m.1	99.08	FV0G04610	Protein GDAP2 homolog (probable)
lcl|RC055289	Rh_FV0G04610.m.1	99.25	FV0G04610	Protein GDAP2 homolog (probable)
lcl|RC011571	Rh_FV0G04620.Contig1	99.08	FV0G04620	F-box only protein 21 (probable)
lcl|RC015070	Rh_FV0G04620.Contig1	98.13	FV0G04620	F-box only protein 21 (probable)
lcl|RC026290	Rh_FV0G04620.Contig1	99.32	FV0G04620	F-box only protein 21 (probable)
lcl|RC027771	Rh_FV0G04620.Contig1	98.61	FV0G04620	F-box only protein 21 (probable)
lcl|RC048637	Rh_FV0G04620.Contig1	97.54	FV0G04620	F-box only protein 21 (probable)
lcl|RC053971	Rh_FV0G04620.Contig1	95.47	FV0G04620	F-box only protein 21 (probable)
lcl|RC054706	Rh_FV0G04620.Contig1	96.2	FV0G04620	F-box only protein 21 (probable)
lcl|RC079431	Rh_FV0G04620.Contig1	93.4	FV0G04620	F-box only protein 21 (probable)
lcl|RC014164	Rh_FV0G04640.m.1	99.56	FV0G04640	T-box transcription factor TBX5 (T-box protein 5) (probable)
lcl|RC021773	Rh_FV0G04640.m.1	99.76	FV0G04640	T-box transcription factor TBX5 (T-box protein 5) (probable)
lcl|RC065808	Rh_FV0G04640.m.1	98.72	FV0G04640	T-box transcription factor TBX5 (T-box protein 5) (probable)
lcl|RC002707	Rh_FV0G04700.m.1	99.26	FV0G04700	hypothetical protein
lcl|RC002707	Rh_FV0G04710.m.2	99.26	FV0G04710	Sporulation protein RMD1 (probable)
lcl|RC003914	Rh_FV0G04720.Contig1	99.55	FV0G04720	Cell division topological specificity factor (probable)
lcl|RC070929	Rh_FV0G04720.Contig1	97.73	FV0G04720	Cell division topological specificity factor (probable)
lcl|RC012251	Rh_FV0G04840.m.1	100	FV0G04840	Protein JLP2 (probable)
lcl|RC020286	Rh_FV0G04840.m.1	97.79	FV0G04840	Protein JLP2 (probable)
lcl|RC065699	Rh_FV0G04840.m.1	98.58	FV0G04840	Protein JLP2 (probable)
lcl|RC072578	Rh_FV0G04840.m.1	97.55	FV0G04840	Protein JLP2 (probable)
lcl|RC077882	Rh_FV0G04840.m.1	97.03	FV0G04840	Protein JLP2 (probable)
lcl|RC003553	Rh_FV0G04850.Contig1	96.98	FV0G04850	Probable S-acyltransferase At1g69420 (similar to)
lcl|RC006143	Rh_FV0G04850.Contig1	98.75	FV0G04850	Probable S-acyltransferase At1g69420 (similar to)
lcl|RC024759	Rh_FV0G04850.Contig1	98.4	FV0G04850	Probable S-acyltransferase At1g69420 (similar to)
lcl|RC028413	Rh_FV0G04850.Contig1	96.28	FV0G04850	Probable S-acyltransferase At1g69420 (similar to)
lcl|RC050615	Rh_FV0G04850.Contig1	98.08	FV0G04850	Probable S-acyltransferase At1g69420 (similar to)
lcl|RC059250	Rh_FV0G04850.Contig1	96.92	FV0G04850	Probable S-acyltransferase At1g69420 (similar to)
lcl|RC065702	Rh_FV0G04850.Contig1	96.26	FV0G04850	Probable S-acyltransferase At1g69420 (similar to)
lcl|RC001934	Rh_FV0G04860.Contig1	83.71	FV0G04860	Protein transport protein SEC31 (probable)
lcl|RC019921	Rh_FV0G04860.Contig1	99.22	FV0G04860	Protein transport protein SEC31 (probable)
lcl|RC022273	Rh_FV0G04860.Contig1	97.16	FV0G04860	Protein transport protein SEC31 (probable)
lcl|RC067015	Rh_FV0G04860.Contig1	96.88	FV0G04860	Protein transport protein SEC31 (probable)
lcl|RC001934	Rh_FV0G04860.m.1	96.25	FV0G04860	Protein transport protein SEC31 (probable)
lcl|RC022273	Rh_FV0G04860.m.1	88.54	FV0G04860	Protein transport protein SEC31 (probable)
lcl|RC001934	Rh_FV0G04860.m.2	96.37	FV0G04860	Protein transport protein SEC31 (probable)
lcl|RC022273	Rh_FV0G04860.m.2	83.14	FV0G04860	Protein transport protein SEC31 (probable)
lcl|RC031950	Rh_FV0G04910.Contig1	97.75	FV0G04910	Protein argonaute 7 (OsAGO7) (similar to)
lcl|RC032551	Rh_FV0G04910.Contig1	97.44	FV0G04910	Protein argonaute 7 (OsAGO7) (similar to)
lcl|RC032940	Rh_FV0G04910.Contig1	96.59	FV0G04910	Protein argonaute 7 (OsAGO7) (similar to)
lcl|RC059647	Rh_FV0G04910.Contig1	96.89	FV0G04910	Protein argonaute 7 (OsAGO7) (similar to)
lcl|RC060313	Rh_FV0G04910.Contig1	95.55	FV0G04910	Protein argonaute 7 (OsAGO7) (similar to)
lcl|RC061766	Rh_FV0G04910.Contig1	96.36	FV0G04910	Protein argonaute 7 (OsAGO7) (similar to)
lcl|RC011447	Rh_FV0G04920.m.1	99.21	FV0G04920	hypothetical protein
lcl|RC022115	Rh_FV0G04920.m.1	98.21	FV0G04920	hypothetical protein
lcl|RC024470	Rh_FV0G04920.m.1	99.11	FV0G04920	hypothetical protein
lcl|RC078049	Rh_FV0G04920.m.1	97.81	FV0G04920	hypothetical protein
lcl|RC001425	Rh_FV0G04930.Contig1	97.04	FV0G04930	26S proteasome non-ATPase regulatory subunit 11 (probable)
lcl|RC004121	Rh_FV0G04930.Contig1	99.63	FV0G04930	26S proteasome non-ATPase regulatory subunit 11 (probable)
lcl|RC027694	Rh_FV0G04930.Contig1	97.29	FV0G04930	26S proteasome non-ATPase regulatory subunit 11 (probable)
lcl|RC048841	Rh_FV0G04930.Contig1	95.72	FV0G04930	26S proteasome non-ATPase regulatory subunit 11 (probable)
lcl|RC052303	Rh_FV0G04930.Contig1	97.47	FV0G04930	26S proteasome non-ATPase regulatory subunit 11 (probable)
lcl|RC063547	Rh_FV0G04930.Contig1	98.6	FV0G04930	26S proteasome non-ATPase regulatory subunit 11 (probable)
lcl|RC068067	Rh_FV0G04930.Contig1	96.85	FV0G04930	26S proteasome non-ATPase regulatory subunit 11 (probable)
lcl|RC002105	Rh_FV0G04930.m.4	99.4	FV0G04930	26S proteasome non-ATPase regulatory subunit 11 (probable)
lcl|RC006786	Rh_FV0G04930.m.4	99.59	FV0G04930	26S proteasome non-ATPase regulatory subunit 11 (probable)
lcl|RC053204	Rh_FV0G04930.m.4	98.73	FV0G04930	26S proteasome non-ATPase regulatory subunit 11 (probable)
lcl|RC065059	Rh_FV0G04930.m.4	97.98	FV0G04930	26S proteasome non-ATPase regulatory subunit 11 (probable)
lcl|RC016381	Rh_FV0G04960.m.1	98.93	FV0G04960	Dual specificity protein kinase pyk1 (probable)
lcl|RC043282	Rh_FV0G04960.m.1	97.5	FV0G04960	Dual specificity protein kinase pyk1 (probable)
lcl|RC050901	Rh_FV0G04960.m.1	95.6	FV0G04960	Dual specificity protein kinase pyk1 (probable)
lcl|RC062713	Rh_FV0G04960.m.1	97.56	FV0G04960	Dual specificity protein kinase pyk1 (probable)
lcl|RC009728	Rh_FV0G04970.m.1	98.2	FV0G04970	Transmembrane emp24 domain-containing protein 10, Precursor (probable)
lcl|RC012689	Rh_FV0G04990.m.1	97.41	FV0G04990	DUF246 domain-containing protein At1g04910 (probable)
lcl|RC030772	Rh_FV0G04990.m.1	98.38	FV0G04990	DUF246 domain-containing protein At1g04910 (probable)
lcl|RC057105	Rh_FV0G04990.m.1	98.01	FV0G04990	DUF246 domain-containing protein At1g04910 (probable)
lcl|RC071524	Rh_FV0G04990.m.1	95.6	FV0G04990	DUF246 domain-containing protein At1g04910 (probable)
lcl|RC015876	Rh_FV0G05030.m.1	95.24	FV0G05030	Putative F-box/kelch-repeat protein At4g39290 (probable)
lcl|RC033777	Rh_FV0G05110.m.3	96.88	FV0G05110	Endonuclease (probable)
lcl|RC008131	Rh_FV0G05120.m.1	98.38	FV0G05120	Putative phosphate transporter 1 (probable)
lcl|RC044736	Rh_FV0G05120.m.1	97.19	FV0G05120	Putative phosphate transporter 1 (probable)
lcl|RC078239	Rh_FV0G05120.m.1	94.94	FV0G05120	Putative phosphate transporter 1 (probable)
lcl|RC078317	Rh_FV0G05120.m.1	95.56	FV0G05120	Putative phosphate transporter 1 (probable)
lcl|RC026283	Rh_FV0G05170.m.1	97.08	FV0G05170	Peptidyl-prolyl cis-trans isomerase NIMA-interacting 4 (Par14) (probable)
lcl|RC051469	Rh_FV0G05170.m.1	97.67	FV0G05170	Peptidyl-prolyl cis-trans isomerase NIMA-interacting 4 (Par14) (probable)
lcl|RC055343	Rh_FV0G05170.m.1	95.96	FV0G05170	Peptidyl-prolyl cis-trans isomerase NIMA-interacting 4 (Par14) (probable)
lcl|RC005596	Rh_FV0G05190.m.1	98.72	FV0G05190	Mucin-3B (MUC-3B) (probable)
lcl|RC044110	Rh_FV0G05190.m.1	98.26	FV0G05190	Mucin-3B (MUC-3B) (probable)
lcl|RC036020	Rh_FV0G05220.m.1	98.63	FV0G05220	Mitochondrial uncoupling protein 4 (UCP 4) (probable)
lcl|RC000649	Rh_FV0G05270.m.1	99.22	FV0G05270	NAC domain-containing protein 29 (ANAC029) (similar to)
lcl|RC054840	Rh_FV0G05270.m.1	95.95	FV0G05270	NAC domain-containing protein 29 (ANAC029) (similar to)
lcl|RC058181	Rh_FV0G05270.m.1	97.36	FV0G05270	NAC domain-containing protein 29 (ANAC029) (similar to)
lcl|RC000214	Rh_FV0G05280.Contig1	99.21	FV0G05280	Cytochrome P450 704C1 (probable)
lcl|RC043565	Rh_FV0G05280.Contig1	97.6	FV0G05280	Cytochrome P450 704C1 (probable)
lcl|RC047366	Rh_FV0G05280.Contig1	96.95	FV0G05280	Cytochrome P450 704C1 (probable)
lcl|RC005220	Rh_FV0G05280.m.2	99.67	FV0G05280	Cytochrome P450 704C1 (probable)
lcl|RC065152	Rh_FV0G05280.m.2	96.73	FV0G05280	Cytochrome P450 704C1 (probable)
lcl|RC000214	Rh_FV0G05280.m.3	99.37	FV0G05280	Cytochrome P450 704C1 (probable)
lcl|RC027279	Rh_FV0G05320.Contig1	98.51	FV0G05320	Levansucrase, Precursor (probable)
lcl|RC033067	Rh_FV0G05320.Contig1	98.18	FV0G05320	Levansucrase, Precursor (probable)
lcl|RC034302	Rh_FV0G05320.Contig1	97.83	FV0G05320	Levansucrase, Precursor (probable)
lcl|RC052182	Rh_FV0G05320.Contig1	97.16	FV0G05320	Levansucrase, Precursor (probable)
lcl|RC078704	Rh_FV0G05320.Contig1	96.26	FV0G05320	Levansucrase, Precursor (probable)
lcl|RC076217	Rh_FV0G05330.m.1	98.48	FV0G05330	Methyltransferase-like protein 7A, Precursor (probable)
lcl|RC000350	Rh_FV0G05340.m.1	98.81	FV0G05340	Expansin-A1 (AtEXPA1), Precursor (putative)
lcl|RC040993	Rh_FV0G05340.m.1	82.54	FV0G05340	Expansin-A1 (AtEXPA1), Precursor (putative)
lcl|RC044267	Rh_FV0G05340.m.1	81.61	FV0G05340	Expansin-A1 (AtEXPA1), Precursor (putative)
lcl|RC017751	Rh_FV0G05360.m.1	98.72	FV0G05360	MADS-box transcription factor 25 (probable)
lcl|RC057655	Rh_FV0G05360.m.1	96.91	FV0G05360	MADS-box transcription factor 25 (probable)
lcl|RC009945	Rh_FV0G05380.m.1	98.81	FV0G05380	Transcription factor MYB44 (AtMYB44) (similar to)
lcl|RC070401	Rh_FV0G05380.m.1	93.59	FV0G05380	Transcription factor MYB44 (AtMYB44) (similar to)
lcl|RC073218	Rh_FV0G05400.m.1	97.28	FV0G05400	Dof zinc finger protein DOF3.3 (AtDOF3.3) (probable)
lcl|RC013956	Rh_FV0G05430.m.1	99.49	FV0G05430	Myb family transcription factor APL (AtAPL) (probable)
lcl|RC000223	Rh_FV0G05440.m.1	93.2	FV0G05440	Protein HOTHEAD, Precursor (probable)
lcl|RC014782	Rh_FV0G05440.m.1	87.9	FV0G05440	Protein HOTHEAD, Precursor (probable)
lcl|RC025128	Rh_FV0G05440.m.1	97.7	FV0G05440	Protein HOTHEAD, Precursor (probable)
lcl|RC030826	Rh_FV0G05440.m.1	96.21	FV0G05440	Protein HOTHEAD, Precursor (probable)
lcl|RC076725	Rh_FV0G05440.m.1	95.61	FV0G05440	Protein HOTHEAD, Precursor (probable)
lcl|RC079179	Rh_FV0G05440.m.1	95.54	FV0G05440	Protein HOTHEAD, Precursor (probable)
lcl|RC000223	Rh_FV0G05440.m.2	99.35	FV0G05440	Protein HOTHEAD, Precursor (probable)
lcl|RC001525	Rh_FV0G05440.m.2	98.73	FV0G05440	Protein HOTHEAD, Precursor (probable)
lcl|RC014782	Rh_FV0G05440.m.2	94.33	FV0G05440	Protein HOTHEAD, Precursor (probable)
lcl|RC025128	Rh_FV0G05440.m.2	99.09	FV0G05440	Protein HOTHEAD, Precursor (probable)
lcl|RC030826	Rh_FV0G05440.m.2	94.63	FV0G05440	Protein HOTHEAD, Precursor (probable)
lcl|RC035402	Rh_FV0G05440.m.2	94.44	FV0G05440	Protein HOTHEAD, Precursor (probable)
lcl|RC042016	Rh_FV0G05440.m.2	93.95	FV0G05440	Protein HOTHEAD, Precursor (probable)
lcl|RC042868	Rh_FV0G05440.m.2	93.33	FV0G05440	Protein HOTHEAD, Precursor (probable)
lcl|RC053112	Rh_FV0G05440.m.2	94.21	FV0G05440	Protein HOTHEAD, Precursor (probable)
lcl|RC056781	Rh_FV0G05440.m.2	96.18	FV0G05440	Protein HOTHEAD, Precursor (probable)
lcl|RC058531	Rh_FV0G05440.m.2	97.31	FV0G05440	Protein HOTHEAD, Precursor (probable)
lcl|RC076603	Rh_FV0G05440.m.2	97.09	FV0G05440	Protein HOTHEAD, Precursor (probable)
lcl|RC076725	Rh_FV0G05440.m.2	97.39	FV0G05440	Protein HOTHEAD, Precursor (probable)
lcl|RC079179	Rh_FV0G05440.m.2	97.48	FV0G05440	Protein HOTHEAD, Precursor (probable)
lcl|RC036491	Rh_FV0G05470.Contig1	98.3	FV0G05470	Beta-1,3-galactosyltransferase 15 (putative)
lcl|RC039965	Rh_FV0G05470.Contig1	100	FV0G05470	Beta-1,3-galactosyltransferase 15 (putative)
lcl|RC068449	Rh_FV0G05470.Contig1	98.01	FV0G05470	Beta-1,3-galactosyltransferase 15 (putative)
lcl|RC036696	Rh_FV0G05490.m.1	99.21	FV0G05490	Ribonuclease 3, Precursor (putative)
lcl|RC023947	Rh_FV0G05500.m.1	97.87	FV0G05500	Extracellular ribonuclease LE (RNase LE), Precursor (similar to)
lcl|RC064671	Rh_FV0G05500.m.1	97.01	FV0G05500	Extracellular ribonuclease LE (RNase LE), Precursor (similar to)
lcl|RC002672	Rh_FV0G05520.Contig1	98.82	FV0G05520	Ectonucleoside triphosphate diphosphohydrolase 1 (NTPDase 1) (probable)
lcl|RC011527	Rh_FV0G05520.Contig1	96.1	FV0G05520	Ectonucleoside triphosphate diphosphohydrolase 1 (NTPDase 1) (probable)
lcl|RC050187	Rh_FV0G05520.Contig1	98.58	FV0G05520	Ectonucleoside triphosphate diphosphohydrolase 1 (NTPDase 1) (probable)
lcl|RC060089	Rh_FV0G05520.Contig1	97.18	FV0G05520	Ectonucleoside triphosphate diphosphohydrolase 1 (NTPDase 1) (probable)
lcl|RC021987	Rh_FV0G05530.Contig1	99.25	FV0G05530	E3 ubiquitin-protein ligase MARCH3 (MARCH-III) (probable)
lcl|RC030484	Rh_FV0G05530.Contig1	100	FV0G05530	E3 ubiquitin-protein ligase MARCH3 (MARCH-III) (probable)
lcl|RC062818	Rh_FV0G05550.Contig1	93.79	FV0G05550	ZF-HD homeobox protein At4g24660 (AtHB-22) (similar to)
lcl|RC078814	Rh_FV0G05560.m.1	97.18	FV0G05560	Interaptin (probable)
lcl|RC057339	Rh_FV0G05600.m.1	98.29	FV0G05600	CAAX prenyl protease 2 (FACE-2) (probable)
lcl|RC067826	Rh_FV0G05600.m.1	96.53	FV0G05600	CAAX prenyl protease 2 (FACE-2) (probable)
lcl|RC000351	Rh_FV0G05610.Contig1	98.85	FV0G05610	Probable phthiotriol/phenolphthiotriol dimycocerosates methyltransferase 2
lcl|RC011461	Rh_FV0G05610.Contig1	98.24	FV0G05610	Probable phthiotriol/phenolphthiotriol dimycocerosates methyltransferase 2
lcl|RC033269	Rh_FV0G05610.Contig1	96.29	FV0G05610	Probable phthiotriol/phenolphthiotriol dimycocerosates methyltransferase 2
lcl|RC058395	Rh_FV0G05610.Contig1	95.56	FV0G05610	Probable phthiotriol/phenolphthiotriol dimycocerosates methyltransferase 2
lcl|RC060460	Rh_FV0G05610.Contig1	97.44	FV0G05610	Probable phthiotriol/phenolphthiotriol dimycocerosates methyltransferase 2
lcl|RC069304	Rh_FV0G05610.Contig1	95.98	FV0G05610	Probable phthiotriol/phenolphthiotriol dimycocerosates methyltransferase 2
lcl|RC072111	Rh_FV0G05610.Contig1	92.65	FV0G05610	Probable phthiotriol/phenolphthiotriol dimycocerosates methyltransferase 2
lcl|RC011461	Rh_FV0G05610.m.2	92.62	FV0G05610	Probable phthiotriol/phenolphthiotriol dimycocerosates methyltransferase 2
lcl|RC058395	Rh_FV0G05610.m.2	93.9	FV0G05610	Probable phthiotriol/phenolphthiotriol dimycocerosates methyltransferase 2
lcl|RC060460	Rh_FV0G05610.m.2	96.67	FV0G05610	Probable phthiotriol/phenolphthiotriol dimycocerosates methyltransferase 2
lcl|RC009827	Rh_FV0G05620.m.1	97.12	FV0G05620	Phytochrome kinase substrate 1 (probable)
lcl|RC018261	Rh_FV0G05620.m.1	94.48	FV0G05620	Phytochrome kinase substrate 1 (probable)
lcl|RC048391	Rh_FV0G05620.m.1	97.37	FV0G05620	Phytochrome kinase substrate 1 (probable)
lcl|RC048549	Rh_FV0G05620.m.1	97.78	FV0G05620	Phytochrome kinase substrate 1 (probable)
lcl|RC062003	Rh_FV0G05620.m.1	93.52	FV0G05620	Phytochrome kinase substrate 1 (probable)
lcl|RC004151	Rh_FV0G05630.Contig1	98.66	FV0G05630	hypothetical protein
lcl|RC004245	Rh_FV0G05630.Contig1	99.23	FV0G05630	hypothetical protein
lcl|RC030922	Rh_FV0G05630.Contig1	96.25	FV0G05630	hypothetical protein
lcl|RC060328	Rh_FV0G05630.Contig1	95.5	FV0G05630	hypothetical protein
lcl|RC015450	Rh_FV0G05640.m.1	98.06	FV0G05640	Origin recognition complex subunit 6 (similar to)
lcl|RC021327	Rh_FV0G05640.m.1	99.39	FV0G05640	Origin recognition complex subunit 6 (similar to)
lcl|RC045346	Rh_FV0G05640.m.1	96.99	FV0G05640	Origin recognition complex subunit 6 (similar to)
lcl|RC076913	Rh_FV0G05640.m.1	96.46	FV0G05640	Origin recognition complex subunit 6 (similar to)
lcl|RC000541	Rh_FV0G05640.m.2	95.18	FV0G05640	Origin recognition complex subunit 6 (similar to)
lcl|RC014616	Rh_FV0G05640.m.2	94.95	FV0G05640	Origin recognition complex subunit 6 (similar to)
lcl|RC045038	Rh_FV0G05640.m.2	94.78	FV0G05640	Origin recognition complex subunit 6 (similar to)
lcl|RC058013	Rh_FV0G05640.m.2	93.04	FV0G05640	Origin recognition complex subunit 6 (similar to)
lcl|RC014053	Rh_FV0G05650.Contig1	97.67	FV0G05650	Protein ycf2 (probable)
lcl|RC020778	Rh_FV0G05650.Contig1	100	FV0G05650	Protein ycf2 (probable)
lcl|RC027083	Rh_FV0G05650.Contig1	98.3	FV0G05650	Protein ycf2 (probable)
lcl|RC031053	Rh_FV0G05660.m.1	99.06	FV0G05660	Haloacid dehalogenase-like hydrolase domain-containing protein 3 (probable)
lcl|RC058081	Rh_FV0G05660.m.1	84.73	FV0G05660	Haloacid dehalogenase-like hydrolase domain-containing protein 3 (probable)
lcl|RC064594	Rh_FV0G05660.m.1	93.94	FV0G05660	Haloacid dehalogenase-like hydrolase domain-containing protein 3 (probable)
lcl|RC002803	Rh_FV0G05670.Contig1	99.37	FV0G05670	Cullin-3 (CUL-3) (similar to)
lcl|RC056965	Rh_FV0G05670.Contig1	98.25	FV0G05670	Cullin-3 (CUL-3) (similar to)
lcl|RC061502	Rh_FV0G05670.Contig1	95.15	FV0G05670	Cullin-3 (CUL-3) (similar to)
lcl|RC024340	Rh_FV0G05710.m.1	99.33	FV0G05710	HVA22-like protein c (AtHVA22c) (similar to)
lcl|RC026406	Rh_FV0G05710.m.1	98.81	FV0G05710	HVA22-like protein c (AtHVA22c) (similar to)
lcl|RC030499	Rh_FV0G05710.m.1	97.89	FV0G05710	HVA22-like protein c (AtHVA22c) (similar to)
lcl|RC044040	Rh_FV0G05710.m.1	95.88	FV0G05710	HVA22-like protein c (AtHVA22c) (similar to)
lcl|RC013821	Rh_FV0G05710.m.3	98.68	FV0G05710	HVA22-like protein c (AtHVA22c) (similar to)
lcl|RC002182	Rh_FV0G05730.Contig1	96.77	FV0G05730	Histone acetyltransferase GCN5 (probable)
lcl|RC032920	Rh_FV0G05730.Contig1	98.85	FV0G05730	Histone acetyltransferase GCN5 (probable)
lcl|RC034982	Rh_FV0G05730.Contig1	93.83	FV0G05730	Histone acetyltransferase GCN5 (probable)
lcl|RC018282	Rh_FV0G05740.m.1	95.98	FV0G05740	F-box/kelch-repeat protein SKIP11 (putative)
lcl|RC022864	Rh_FV0G05740.m.1	98.25	FV0G05740	F-box/kelch-repeat protein SKIP11 (putative)
lcl|RC035654	Rh_FV0G05740.m.1	99.19	FV0G05740	F-box/kelch-repeat protein SKIP11 (putative)
lcl|RC001922	Rh_FV0G05750.Contig1	99.22	FV0G05750	Peptidyl-prolyl cis-trans isomerase-like 3 (PPIase) (probable)
lcl|RC039451	Rh_FV0G05750.Contig1	96.81	FV0G05750	Peptidyl-prolyl cis-trans isomerase-like 3 (PPIase) (probable)
lcl|RC051350	Rh_FV0G05750.Contig1	95.56	FV0G05750	Peptidyl-prolyl cis-trans isomerase-like 3 (PPIase) (probable)
lcl|RC051888	Rh_FV0G05750.Contig1	98.7	FV0G05750	Peptidyl-prolyl cis-trans isomerase-like 3 (PPIase) (probable)
lcl|RC055023	Rh_FV0G05750.Contig1	95.51	FV0G05750	Peptidyl-prolyl cis-trans isomerase-like 3 (PPIase) (probable)
lcl|RC011383	Rh_FV0G05790.Contig1	97.5	FV0G05790	Sucrose transport protein SUC3 (putative)
lcl|RC011798	Rh_FV0G05790.Contig1	99.68	FV0G05790	Sucrose transport protein SUC3 (putative)
lcl|RC015771	Rh_FV0G05790.Contig1	90.34	FV0G05790	Sucrose transport protein SUC3 (putative)
lcl|RC016955	Rh_FV0G05790.Contig1	93.02	FV0G05790	Sucrose transport protein SUC3 (putative)
lcl|RC018602	Rh_FV0G05790.Contig1	99.08	FV0G05790	Sucrose transport protein SUC3 (putative)
lcl|RC066461	Rh_FV0G05790.Contig1	97.26	FV0G05790	Sucrose transport protein SUC3 (putative)
lcl|RC068528	Rh_FV0G05790.Contig1	97.18	FV0G05790	Sucrose transport protein SUC3 (putative)
lcl|RC012966	Rh_FV0G05830.Contig1	98.37	FV0G05830	Myb-related protein B (probable)
lcl|RC019787	Rh_FV0G05830.Contig1	99.34	FV0G05830	Myb-related protein B (probable)
lcl|RC032955	Rh_FV0G05830.Contig1	98.46	FV0G05830	Myb-related protein B (probable)
lcl|RC071569	Rh_FV0G05830.Contig1	97.06	FV0G05830	Myb-related protein B (probable)
lcl|RC073502	Rh_FV0G05830.Contig1	97.16	FV0G05830	Myb-related protein B (probable)
lcl|RC080141	Rh_FV0G05830.Contig1	96.67	FV0G05830	Myb-related protein B (probable)
lcl|RC012966	Rh_FV0G05830.m.1	97.5	FV0G05830	Myb-related protein B (probable)
lcl|RC032955	Rh_FV0G05830.m.1	97.95	FV0G05830	Myb-related protein B (probable)
lcl|RC071569	Rh_FV0G05830.m.1	96.47	FV0G05830	Myb-related protein B (probable)
lcl|RC073502	Rh_FV0G05830.m.1	95.88	FV0G05830	Myb-related protein B (probable)
lcl|RC080141	Rh_FV0G05830.m.1	96.09	FV0G05830	Myb-related protein B (probable)
lcl|RC005096	Rh_FV0G05840.Contig1	99.21	FV0G05840	Solute carrier family 35 member B1 (probable)
lcl|RC022603	Rh_FV0G05840.Contig1	98.55	FV0G05840	Solute carrier family 35 member B1 (probable)
lcl|RC026963	Rh_FV0G05840.Contig1	99.07	FV0G05840	Solute carrier family 35 member B1 (probable)
lcl|RC012690	Rh_FV0G05840.m.2	99.07	FV0G05840	Solute carrier family 35 member B1 (probable)
lcl|RC006862	Rh_FV0G05870.m.1	98.72	FV0G05870	Protein kinase 2B, chloroplastic, Precursor (similar to)
lcl|RC009631	Rh_FV0G05870.m.1	99.2	FV0G05870	Protein kinase 2B, chloroplastic, Precursor (similar to)
lcl|RC046480	Rh_FV0G05870.m.1	98.1	FV0G05870	Protein kinase 2B, chloroplastic, Precursor (similar to)
lcl|RC060271	Rh_FV0G05870.m.1	98.32	FV0G05870	Protein kinase 2B, chloroplastic, Precursor (similar to)
lcl|RC065815	Rh_FV0G05870.m.1	97.88	FV0G05870	Protein kinase 2B, chloroplastic, Precursor (similar to)
lcl|RC066479	Rh_FV0G05870.m.1	97.18	FV0G05870	Protein kinase 2B, chloroplastic, Precursor (similar to)
lcl|RC080833	Rh_FV0G05870.m.1	96.67	FV0G05870	Protein kinase 2B, chloroplastic, Precursor (similar to)
lcl|RC066972	Rh_FV0G05910.m.1	97.82	FV0G05910	Protein IQ-DOMAIN 31 (probable)
lcl|RC066972	Rh_FV0G05910.m.3	97.55	FV0G05910	Protein IQ-DOMAIN 31 (probable)
lcl|RC000175	Rh_FV0G05930.Contig1	99.43	FV0G05930	Ubiquitin-conjugating enzyme E2 2
lcl|RC024038	Rh_FV0G05930.Contig1	95.28	FV0G05930	Ubiquitin-conjugating enzyme E2 2
lcl|RC077285	Rh_FV0G05930.Contig1	98.15	FV0G05930	Ubiquitin-conjugating enzyme E2 2
lcl|RC007166	Rh_FV0G05950.m.1	99.43	FV0G05950	SNF1-related protein kinase regulatory subunit gamma 1 (AKIN gamma-1) (probable)
lcl|RC006482	Rh_FV0G06030.m.1	98.69	FV0G06030	tRNA-specific 2-thiouridylase mnmA (probable)
lcl|RC017373	Rh_FV0G06030.m.1	99.54	FV0G06030	tRNA-specific 2-thiouridylase mnmA (probable)
lcl|RC035130	Rh_FV0G06030.m.1	95.5	FV0G06030	tRNA-specific 2-thiouridylase mnmA (probable)
lcl|RC040630	Rh_FV0G06030.m.1	99.7	FV0G06030	tRNA-specific 2-thiouridylase mnmA (probable)
lcl|RC052945	Rh_FV0G06030.m.1	97.23	FV0G06030	tRNA-specific 2-thiouridylase mnmA (probable)
lcl|RC082858	Rh_FV0G06030.m.1	97.44	FV0G06030	tRNA-specific 2-thiouridylase mnmA (probable)
lcl|RC036601	Rh_FV0G06040.m.2	99.16	FV0G06040	DNA-binding protein HEXBP (probable)
lcl|RC006481	Rh_FV0G06070.Contig1	96.85	FV0G06070	Probable pectate lyase 3, Precursor (similar to)
lcl|RC011748	Rh_FV0G06070.Contig1	97.99	FV0G06070	Probable pectate lyase 3, Precursor (similar to)
lcl|RC018517	Rh_FV0G06070.Contig1	95.01	FV0G06070	Probable pectate lyase 3, Precursor (similar to)
lcl|RC021346	Rh_FV0G06070.Contig1	95.77	FV0G06070	Probable pectate lyase 3, Precursor (similar to)
lcl|RC042090	Rh_FV0G06070.Contig1	94.44	FV0G06070	Probable pectate lyase 3, Precursor (similar to)
lcl|RC043352	Rh_FV0G06070.Contig1	97.96	FV0G06070	Probable pectate lyase 3, Precursor (similar to)
lcl|RC045336	Rh_FV0G06070.Contig1	97.67	FV0G06070	Probable pectate lyase 3, Precursor (similar to)
lcl|RC058643	Rh_FV0G06070.Contig1	97.19	FV0G06070	Probable pectate lyase 3, Precursor (similar to)
lcl|RC047246	Rh_FV0G06070.m.5	100	FV0G06070	Probable pectate lyase 3, Precursor (similar to)
lcl|RC065818	Rh_FV0G06070.m.5	100	FV0G06070	Probable pectate lyase 3, Precursor (similar to)
lcl|RC047246	Rh_FV0G06070.m.6	96.63	FV0G06070	Probable pectate lyase 3, Precursor (similar to)
lcl|RC065818	Rh_FV0G06070.m.6	96.43	FV0G06070	Probable pectate lyase 3, Precursor (similar to)
lcl|RC000378	Rh_FV0G06080.Contig2	99.44	FV0G06080	Mitochondrial outer membrane protein porin of 36 kDa (VDAC) (putative)
lcl|RC036935	Rh_FV0G06080.Contig2	98.15	FV0G06080	Mitochondrial outer membrane protein porin of 36 kDa (VDAC) (putative)
lcl|RC052702	Rh_FV0G06080.Contig2	96.67	FV0G06080	Mitochondrial outer membrane protein porin of 36 kDa (VDAC) (putative)
lcl|RC077301	Rh_FV0G06080.Contig2	97.15	FV0G06080	Mitochondrial outer membrane protein porin of 36 kDa (VDAC) (putative)
lcl|RC078056	Rh_FV0G06080.Contig2	96.15	FV0G06080	Mitochondrial outer membrane protein porin of 36 kDa (VDAC) (putative)
lcl|RC000666	Rh_FV0G06090.m.1	99.78	FV0G06090	Protein PPLZ12 (similar to)
lcl|RC041085	Rh_FV0G06090.m.1	93.28	FV0G06090	Protein PPLZ12 (similar to)
lcl|RC066641	Rh_FV0G06090.m.1	98.29	FV0G06090	Protein PPLZ12 (similar to)
lcl|RC077817	Rh_FV0G06090.m.1	97.71	FV0G06090	Protein PPLZ12 (similar to)
lcl|RC077938	Rh_FV0G06090.m.1	95.87	FV0G06090	Protein PPLZ12 (similar to)
lcl|RC000529	Rh_FV0G06090.m.3	81.82	FV0G06090	Protein PPLZ12 (similar to)
lcl|RC005777	Rh_FV0G06110.m.1	99.63	FV0G06110	Protein kinase APK1A, chloroplastic, Precursor (similar to)
lcl|RC014059	Rh_FV0G06110.m.1	99.6	FV0G06110	Protein kinase APK1A, chloroplastic, Precursor (similar to)
lcl|RC047971	Rh_FV0G06110.m.1	100	FV0G06110	Protein kinase APK1A, chloroplastic, Precursor (similar to)
lcl|RC053499	Rh_FV0G06110.m.1	98.12	FV0G06110	Protein kinase APK1A, chloroplastic, Precursor (similar to)
lcl|RC055087	Rh_FV0G06110.m.1	96	FV0G06110	Protein kinase APK1A, chloroplastic, Precursor (similar to)
lcl|RC008995	Rh_FV0G06130.Contig1	99.02	FV0G06130	Protein TWIN LOV 1 (putative)
lcl|RC024900	Rh_FV0G06130.Contig1	93.62	FV0G06130	Protein TWIN LOV 1 (putative)
lcl|RC037325	Rh_FV0G06130.Contig1	93.91	FV0G06130	Protein TWIN LOV 1 (putative)
lcl|RC048323	Rh_FV0G06130.Contig1	91.3	FV0G06130	Protein TWIN LOV 1 (putative)
lcl|RC062181	Rh_FV0G06130.Contig1	99.33	FV0G06130	Protein TWIN LOV 1 (putative)
lcl|RC068491	Rh_FV0G06130.Contig1	96.31	FV0G06130	Protein TWIN LOV 1 (putative)
lcl|RC013499	Rh_FV0G06150.Contig1	96.17	FV0G06150	Galactose oxidase (GAO), Precursor (probable)
lcl|RC038693	Rh_FV0G06150.Contig1	96.37	FV0G06150	Galactose oxidase (GAO), Precursor (probable)
lcl|RC050181	Rh_FV0G06150.Contig1	95.38	FV0G06150	Galactose oxidase (GAO), Precursor (probable)
lcl|RC070242	Rh_FV0G06150.Contig1	97.05	FV0G06150	Galactose oxidase (GAO), Precursor (probable)
lcl|RC070310	Rh_FV0G06150.Contig1	95.32	FV0G06150	Galactose oxidase (GAO), Precursor (probable)
lcl|RC009922	Rh_FV0G06150.m.8	99.64	FV0G06150	Galactose oxidase (GAO), Precursor (probable)
lcl|RC013656	Rh_FV0G06150.m.8	98.85	FV0G06150	Galactose oxidase (GAO), Precursor (probable)
lcl|RC078504	Rh_FV0G06150.m.8	98.26	FV0G06150	Galactose oxidase (GAO), Precursor (probable)
lcl|RC009106	Rh_FV0G06210.m.1	98.26	FV0G06210	Peptide transporter PTR2 (probable)
lcl|RC009106	Rh_FV0G06210.m.2	87.16	FV0G06210	Peptide transporter PTR2 (probable)
lcl|RC000889	Rh_FV0G06220.Contig1	98.82	FV0G06220	Homeobox-leucine zipper protein HAT5 (HD-ZIP protein 5) (probable)
lcl|RC016486	Rh_FV0G06220.Contig1	99.18	FV0G06220	Homeobox-leucine zipper protein HAT5 (HD-ZIP protein 5) (probable)
lcl|RC034804	Rh_FV0G06220.Contig1	97.84	FV0G06220	Homeobox-leucine zipper protein HAT5 (HD-ZIP protein 5) (probable)
lcl|RC058934	Rh_FV0G06220.Contig1	98.02	FV0G06220	Homeobox-leucine zipper protein HAT5 (HD-ZIP protein 5) (probable)
lcl|RC062771	Rh_FV0G06220.Contig1	97.16	FV0G06220	Homeobox-leucine zipper protein HAT5 (HD-ZIP protein 5) (probable)
lcl|RC014025	Rh_FV0G06290.m.1	96.1	FV0G06290	Sulfhydryl oxidase 2, Precursor (probable)
lcl|RC033908	Rh_FV0G06290.m.1	99.14	FV0G06290	Sulfhydryl oxidase 2, Precursor (probable)
lcl|RC063398	Rh_FV0G06300.m.2	100	FV0G06300	E3 ubiquitin-protein ligase MARCH2 (MARCH-II) (probable)
lcl|RC000693	Rh_FV0G06320.Contig1	99.08	FV0G06320	Protein tweety (Dttyh1) (probable)
lcl|RC004943	Rh_FV0G06320.Contig1	98.04	FV0G06320	Protein tweety (Dttyh1) (probable)
lcl|RC022599	Rh_FV0G06320.Contig1	97.01	FV0G06320	Protein tweety (Dttyh1) (probable)
lcl|RC040045	Rh_FV0G06320.Contig1	94.69	FV0G06320	Protein tweety (Dttyh1) (probable)
lcl|RC066741	Rh_FV0G06320.Contig1	99.47	FV0G06320	Protein tweety (Dttyh1) (probable)
lcl|RC077916	Rh_FV0G06320.Contig1	96.91	FV0G06320	Protein tweety (Dttyh1) (probable)
lcl|RC065534	Rh_FV0G06320.m.1	92.81	FV0G06320	Protein tweety (Dttyh1) (probable)
lcl|RC070689	Rh_FV0G06320.m.1	92.21	FV0G06320	Protein tweety (Dttyh1) (probable)
lcl|RC015221	Rh_FV0G06330.Contig1	98.2	FV0G06330	Probable ribose-5-phosphate isomerase (similar to)
lcl|RC020172	Rh_FV0G06330.Contig1	94.92	FV0G06330	Probable ribose-5-phosphate isomerase (similar to)
lcl|RC033009	Rh_FV0G06330.Contig1	84.19	FV0G06330	Probable ribose-5-phosphate isomerase (similar to)
lcl|RC059226	Rh_FV0G06330.Contig1	87.55	FV0G06330	Probable ribose-5-phosphate isomerase (similar to)
lcl|RC065123	Rh_FV0G06330.Contig1	100	FV0G06330	Probable ribose-5-phosphate isomerase (similar to)
lcl|RC001001	Rh_FV0G06340.m.1	96.7	FV0G06340	hypothetical protein
lcl|RC023833	Rh_FV0G06340.m.1	99.13	FV0G06340	hypothetical protein
lcl|RC030434	Rh_FV0G06340.m.1	98.21	FV0G06340	hypothetical protein
lcl|RC038318	Rh_FV0G06340.m.1	98.41	FV0G06340	hypothetical protein
lcl|RC064070	Rh_FV0G06340.m.1	97.47	FV0G06340	hypothetical protein
lcl|RC064423	Rh_FV0G06340.m.1	96.95	FV0G06340	hypothetical protein
lcl|RC004513	Rh_FV0G06350.m.1	99.15	FV0G06350	Mediator of RNA polymerase II transcription subunit 18 (probable)
lcl|RC062716	Rh_FV0G06350.m.1	97.52	FV0G06350	Mediator of RNA polymerase II transcription subunit 18 (probable)
lcl|RC017243	Rh_FV0G06360.m.1	99.27	FV0G06360	Something about silencing protein 10 (probable)
lcl|RC077081	Rh_FV0G06360.m.1	95.94	FV0G06360	Something about silencing protein 10 (probable)
lcl|RC008495	Rh_FV0G06370.m.1	99	FV0G06370	ABC transporter G family member 7 (ABC transporter ABCG.7) (similar to)
lcl|RC008753	Rh_FV0G06370.m.1	96.98	FV0G06370	ABC transporter G family member 7 (ABC transporter ABCG.7) (similar to)
lcl|RC027249	Rh_FV0G06370.m.1	91.91	FV0G06370	ABC transporter G family member 7 (ABC transporter ABCG.7) (similar to)
lcl|RC044970	Rh_FV0G06370.m.1	97.31	FV0G06370	ABC transporter G family member 7 (ABC transporter ABCG.7) (similar to)
lcl|RC046560	Rh_FV0G06370.m.1	97.28	FV0G06370	ABC transporter G family member 7 (ABC transporter ABCG.7) (similar to)
lcl|RC058323	Rh_FV0G06370.m.1	98.09	FV0G06370	ABC transporter G family member 7 (ABC transporter ABCG.7) (similar to)
lcl|RC061538	Rh_FV0G06370.m.1	95.35	FV0G06370	ABC transporter G family member 7 (ABC transporter ABCG.7) (similar to)
lcl|RC063446	Rh_FV0G06370.m.1	94.62	FV0G06370	ABC transporter G family member 7 (ABC transporter ABCG.7) (similar to)
lcl|RC069939	Rh_FV0G06370.m.1	99.7	FV0G06370	ABC transporter G family member 7 (ABC transporter ABCG.7) (similar to)
lcl|RC073761	Rh_FV0G06370.m.1	98.07	FV0G06370	ABC transporter G family member 7 (ABC transporter ABCG.7) (similar to)
lcl|RC077706	Rh_FV0G06370.m.1	97.86	FV0G06370	ABC transporter G family member 7 (ABC transporter ABCG.7) (similar to)
lcl|RC000351	Rh_FV0G06370.m.2	97.99	FV0G06370	ABC transporter G family member 7 (ABC transporter ABCG.7) (similar to)
lcl|RC011461	Rh_FV0G06370.m.2	97.6	FV0G06370	ABC transporter G family member 7 (ABC transporter ABCG.7) (similar to)
lcl|RC033269	Rh_FV0G06370.m.2	95.54	FV0G06370	ABC transporter G family member 7 (ABC transporter ABCG.7) (similar to)
lcl|RC058395	Rh_FV0G06370.m.2	94.6	FV0G06370	ABC transporter G family member 7 (ABC transporter ABCG.7) (similar to)
lcl|RC060460	Rh_FV0G06370.m.2	96.47	FV0G06370	ABC transporter G family member 7 (ABC transporter ABCG.7) (similar to)
lcl|RC069304	Rh_FV0G06370.m.2	94.83	FV0G06370	ABC transporter G family member 7 (ABC transporter ABCG.7) (similar to)
lcl|RC072111	Rh_FV0G06370.m.2	91.76	FV0G06370	ABC transporter G family member 7 (ABC transporter ABCG.7) (similar to)
lcl|RC003678	Rh_FV0G06390.Contig1	98.28	FV0G06390	Xylosyltransferase 2 (probable)
lcl|RC015215	Rh_FV0G06390.Contig1	99.28	FV0G06390	Xylosyltransferase 2 (probable)
lcl|RC032250	Rh_FV0G06390.Contig1	98.08	FV0G06390	Xylosyltransferase 2 (probable)
lcl|RC061105	Rh_FV0G06390.Contig1	100	FV0G06390	Xylosyltransferase 2 (probable)
lcl|RC003249	Rh_FV0G06430.Contig1	97.87	FV0G06430	Mevalonate kinase (MK) (probable)
lcl|RC004012	Rh_FV0G06430.Contig1	87.87	FV0G06430	Mevalonate kinase (MK) (probable)
lcl|RC010292	Rh_FV0G06430.Contig1	94.16	FV0G06430	Mevalonate kinase (MK) (probable)
lcl|RC023173	Rh_FV0G06430.Contig1	91.07	FV0G06430	Mevalonate kinase (MK) (probable)
lcl|RC038933	Rh_FV0G06430.Contig1	93.95	FV0G06430	Mevalonate kinase (MK) (probable)
lcl|RC071886	Rh_FV0G06430.Contig1	95.64	FV0G06430	Mevalonate kinase (MK) (probable)
lcl|RC003249	Rh_FV0G06430.Contig2	93.45	FV0G06430	Mevalonate kinase (MK) (probable)
lcl|RC004012	Rh_FV0G06430.Contig2	90.52	FV0G06430	Mevalonate kinase (MK) (probable)
lcl|RC010292	Rh_FV0G06430.Contig2	94.16	FV0G06430	Mevalonate kinase (MK) (probable)
lcl|RC023173	Rh_FV0G06430.Contig2	96.18	FV0G06430	Mevalonate kinase (MK) (probable)
lcl|RC038933	Rh_FV0G06430.Contig2	88.25	FV0G06430	Mevalonate kinase (MK) (probable)
lcl|RC071886	Rh_FV0G06430.Contig2	88.79	FV0G06430	Mevalonate kinase (MK) (probable)
lcl|RC000126	Rh_FV0G06440.Contig1	99.23	FV0G06440	Copper transport protein ATOX1 homolog (probable)
lcl|RC006918	Rh_FV0G06440.Contig1	97.49	FV0G06440	Copper transport protein ATOX1 homolog (probable)
lcl|RC018592	Rh_FV0G06440.Contig1	80.47	FV0G06440	Copper transport protein ATOX1 homolog (probable)
lcl|RC023320	Rh_FV0G06440.Contig1	88.89	FV0G06440	Copper transport protein ATOX1 homolog (probable)
lcl|RC046636	Rh_FV0G06440.Contig1	84.56	FV0G06440	Copper transport protein ATOX1 homolog (probable)
lcl|RC048609	Rh_FV0G06440.Contig1	97.08	FV0G06440	Copper transport protein ATOX1 homolog (probable)
lcl|RC050649	Rh_FV0G06440.Contig1	97.09	FV0G06440	Copper transport protein ATOX1 homolog (probable)
lcl|RC062221	Rh_FV0G06440.Contig1	84.56	FV0G06440	Copper transport protein ATOX1 homolog (probable)
lcl|RC072419	Rh_FV0G06440.Contig1	81.4	FV0G06440	Copper transport protein ATOX1 homolog (probable)
lcl|RC000833	Rh_FV0G06480.m.1	99.17	FV0G06480	Transcription repressor MYB4 (AtMYB4) (similar to)
lcl|RC011492	Rh_FV0G06480.m.1	100	FV0G06480	Transcription repressor MYB4 (AtMYB4) (similar to)
lcl|RC009934	Rh_FV0G06510.m.1	98.72	FV0G06510	1-phosphatidylinositol-3-phosphate 5-kinase FAB1 (Phosphatidylinositol-3-phosphate 5-kinase) (probable)
lcl|RC018915	Rh_FV0G06510.m.1	97.89	FV0G06510	1-phosphatidylinositol-3-phosphate 5-kinase FAB1 (Phosphatidylinositol-3-phosphate 5-kinase) (probable)
lcl|RC024554	Rh_FV0G06510.m.1	100	FV0G06510	1-phosphatidylinositol-3-phosphate 5-kinase FAB1 (Phosphatidylinositol-3-phosphate 5-kinase) (probable)
lcl|RC029033	Rh_FV0G06510.m.1	97.53	FV0G06510	1-phosphatidylinositol-3-phosphate 5-kinase FAB1 (Phosphatidylinositol-3-phosphate 5-kinase) (probable)
lcl|RC049014	Rh_FV0G06510.m.1	97.21	FV0G06510	1-phosphatidylinositol-3-phosphate 5-kinase FAB1 (Phosphatidylinositol-3-phosphate 5-kinase) (probable)
lcl|RC052901	Rh_FV0G06510.m.1	95.27	FV0G06510	1-phosphatidylinositol-3-phosphate 5-kinase FAB1 (Phosphatidylinositol-3-phosphate 5-kinase) (probable)
lcl|RC053962	Rh_FV0G06510.m.1	95.12	FV0G06510	1-phosphatidylinositol-3-phosphate 5-kinase FAB1 (Phosphatidylinositol-3-phosphate 5-kinase) (probable)
lcl|RC003477	Rh_FV0G06520.m.1	100	FV0G06520	Probable nicotinate-nucleotide pyrophosphorylase [carboxylating] (QAPRTase)
lcl|RC005371	Rh_FV0G06520.m.1	97.78	FV0G06520	Probable nicotinate-nucleotide pyrophosphorylase [carboxylating] (QAPRTase)
lcl|RC031761	Rh_FV0G06520.m.1	99.54	FV0G06520	Probable nicotinate-nucleotide pyrophosphorylase [carboxylating] (QAPRTase)
lcl|RC050979	Rh_FV0G06520.m.1	97.08	FV0G06520	Probable nicotinate-nucleotide pyrophosphorylase [carboxylating] (QAPRTase)
lcl|RC065359	Rh_FV0G06520.m.1	97.75	FV0G06520	Probable nicotinate-nucleotide pyrophosphorylase [carboxylating] (QAPRTase)
lcl|RC068155	Rh_FV0G06520.m.1	94.7	FV0G06520	Probable nicotinate-nucleotide pyrophosphorylase [carboxylating] (QAPRTase)
lcl|RC079878	Rh_FV0G06520.m.1	94.92	FV0G06520	Probable nicotinate-nucleotide pyrophosphorylase [carboxylating] (QAPRTase)
lcl|RC025622	Rh_FV0G06560.m.1	97.99	FV0G06560	Serine/threonine-protein kinase pknD (probable)
lcl|RC043867	Rh_FV0G06570.m.1	97.05	FV0G06570	Chaperone protein dnaJ (probable)
lcl|RC049768	Rh_FV0G06570.m.1	97.57	FV0G06570	Chaperone protein dnaJ (probable)
lcl|RC065884	Rh_FV0G06570.m.1	96.75	FV0G06570	Chaperone protein dnaJ (probable)
lcl|RC000497	Rh_FV0G06600.Contig1	97.09	FV0G06600	Probable aquaporin NIP-type (similar to)
lcl|RC018628	Rh_FV0G06600.Contig1	98.52	FV0G06600	Probable aquaporin NIP-type (similar to)
lcl|RC051227	Rh_FV0G06600.Contig1	97.7	FV0G06600	Probable aquaporin NIP-type (similar to)
lcl|RC060875	Rh_FV0G06600.Contig1	96.74	FV0G06600	Probable aquaporin NIP-type (similar to)
lcl|RC000497	Rh_FV0G06600.m.2	97.26	FV0G06600	Probable aquaporin NIP-type (similar to)
lcl|RC018628	Rh_FV0G06600.m.2	98.22	FV0G06600	Probable aquaporin NIP-type (similar to)
lcl|RC051227	Rh_FV0G06600.m.2	97.7	FV0G06600	Probable aquaporin NIP-type (similar to)
lcl|RC060875	Rh_FV0G06600.m.2	97.2	FV0G06600	Probable aquaporin NIP-type (similar to)
lcl|RC001393	Rh_FV0G06610.Contig1	98.9	FV0G06610	Auxin efflux carrier component 3 (AtPIN3) (putative)
lcl|RC003713	Rh_FV0G06610.Contig1	97.13	FV0G06610	Auxin efflux carrier component 3 (AtPIN3) (putative)
lcl|RC003713	Rh_FV0G06610.Contig2	92.78	FV0G06610	Auxin efflux carrier component 3 (AtPIN3) (putative)
lcl|RC029986	Rh_FV0G06620.m.1	99.41	FV0G06620	Homeobox-leucine zipper protein HOX3 (putative)
lcl|RC011140	Rh_FV0G06630.Contig1	98.88	FV0G06630	ATP-dependent DNA helicase recG (probable)
lcl|RC027443	Rh_FV0G06630.Contig1	95.16	FV0G06630	ATP-dependent DNA helicase recG (probable)
lcl|RC044626	Rh_FV0G06630.Contig1	98.76	FV0G06630	ATP-dependent DNA helicase recG (probable)
lcl|RC052030	Rh_FV0G06630.Contig1	91.87	FV0G06630	ATP-dependent DNA helicase recG (probable)
lcl|RC062285	Rh_FV0G06630.Contig1	96.98	FV0G06630	ATP-dependent DNA helicase recG (probable)
lcl|RC000756	Rh_FV0G06740.Contig1	99.46	FV0G06740	Mitogen-activated protein kinase 12 (MAP kinase 12) (putative)
lcl|RC003426	Rh_FV0G06740.Contig1	97.6	FV0G06740	Mitogen-activated protein kinase 12 (MAP kinase 12) (putative)
lcl|RC021420	Rh_FV0G06740.Contig1	96.62	FV0G06740	Mitogen-activated protein kinase 12 (MAP kinase 12) (putative)
lcl|RC026634	Rh_FV0G06740.Contig1	96	FV0G06740	Mitogen-activated protein kinase 12 (MAP kinase 12) (putative)
lcl|RC038070	Rh_FV0G06740.Contig1	99.02	FV0G06740	Mitogen-activated protein kinase 12 (MAP kinase 12) (putative)
lcl|RC054205	Rh_FV0G06740.Contig1	93.36	FV0G06740	Mitogen-activated protein kinase 12 (MAP kinase 12) (putative)
lcl|RC002836	Rh_FV0G06760.Contig1	99.77	FV0G06760	Xylose isomerase (similar to)
lcl|RC006150	Rh_FV0G06760.Contig1	98.64	FV0G06760	Xylose isomerase (similar to)
lcl|RC016429	Rh_FV0G06760.Contig1	98.17	FV0G06760	Xylose isomerase (similar to)
lcl|RC049306	Rh_FV0G06760.Contig1	100	FV0G06760	Xylose isomerase (similar to)
lcl|RC049698	Rh_FV0G06760.Contig1	97.56	FV0G06760	Xylose isomerase (similar to)
lcl|RC074182	Rh_FV0G06760.Contig1	95.52	FV0G06760	Xylose isomerase (similar to)
lcl|RC002970	Rh_FV0G06760.m.1	98.57	FV0G06760	Xylose isomerase (similar to)
lcl|RC022996	Rh_FV0G06760.m.1	96.94	FV0G06760	Xylose isomerase (similar to)
lcl|RC072461	Rh_FV0G06760.m.1	98.04	FV0G06760	Xylose isomerase (similar to)
lcl|RC079013	Rh_FV0G06760.m.1	95.69	FV0G06760	Xylose isomerase (similar to)
lcl|RC081579	Rh_FV0G06760.m.1	95	FV0G06760	Xylose isomerase (similar to)
lcl|RC008281	Rh_FV0G06780.m.1	98.45	FV0G06780	LRR receptor-like serine/threonine-protein kinase FLS2, Precursor (probable)
lcl|RC038084	Rh_FV0G06780.m.1	100	FV0G06780	LRR receptor-like serine/threonine-protein kinase FLS2, Precursor (probable)
lcl|RC057840	Rh_FV0G06780.m.1	97.62	FV0G06780	LRR receptor-like serine/threonine-protein kinase FLS2, Precursor (probable)
lcl|RC015998	Rh_FV0G06780.m.5	87.18	FV0G06780	LRR receptor-like serine/threonine-protein kinase FLS2, Precursor (probable)
lcl|RC034255	Rh_FV0G06780.m.5	97.25	FV0G06780	LRR receptor-like serine/threonine-protein kinase FLS2, Precursor (probable)
lcl|RC041449	Rh_FV0G06790.Contig1	98.61	FV0G06790	Uridine-cytidine kinase C (probable)
lcl|RC061486	Rh_FV0G06790.Contig1	97.73	FV0G06790	Uridine-cytidine kinase C (probable)
lcl|RC064418	Rh_FV0G06790.Contig1	98.95	FV0G06790	Uridine-cytidine kinase C (probable)
lcl|RC073302	Rh_FV0G06790.Contig1	98.73	FV0G06790	Uridine-cytidine kinase C (probable)
lcl|RC064418	Rh_FV0G06790.m.3	97.22	FV0G06790	Uridine-cytidine kinase C (probable)
lcl|RC024848	Rh_FV0G06800.Contig1	98.99	FV0G06800	SEC12-like protein 2 (probable)
lcl|RC032543	Rh_FV0G06800.Contig1	99.02	FV0G06800	SEC12-like protein 2 (probable)
lcl|RC035731	Rh_FV0G06800.Contig1	98.28	FV0G06800	SEC12-like protein 2 (probable)
lcl|RC019203	Rh_FV0G06820.m.1	96.72	FV0G06820	Probable sulfate transporter 3.3 (putative)
lcl|RC071535	Rh_FV0G06820.m.1	96.47	FV0G06820	Probable sulfate transporter 3.3 (putative)
lcl|RC004490	Rh_FV0G06840.m.2	98.75	FV0G06840	10 kDa chaperonin (putative)
lcl|RC058877	Rh_FV0G06840.m.2	97.41	FV0G06840	10 kDa chaperonin (putative)
lcl|RC000973	Rh_FV0G06850.Contig1	98.41	FV0G06850	DUF246 domain-containing protein At1g04910 (probable)
lcl|RC063496	Rh_FV0G06850.Contig1	97.94	FV0G06850	DUF246 domain-containing protein At1g04910 (probable)
lcl|RC038175	Rh_FV0G06850.m.1	99.52	FV0G06850	DUF246 domain-containing protein At1g04910 (probable)
lcl|RC014792	Rh_FV0G06870.m.1	98.25	FV0G06870	Pentatricopeptide repeat-containing protein At2g01510, mitochondrial, Precursor (probable)
lcl|RC030227	Rh_FV0G06870.m.1	98.38	FV0G06870	Pentatricopeptide repeat-containing protein At2g01510, mitochondrial, Precursor (probable)
lcl|RC032059	Rh_FV0G06870.m.1	98.23	FV0G06870	Pentatricopeptide repeat-containing protein At2g01510, mitochondrial, Precursor (probable)
lcl|RC048593	Rh_FV0G06870.m.1	96.88	FV0G06870	Pentatricopeptide repeat-containing protein At2g01510, mitochondrial, Precursor (probable)
lcl|RC051275	Rh_FV0G06870.m.1	96.73	FV0G06870	Pentatricopeptide repeat-containing protein At2g01510, mitochondrial, Precursor (probable)
lcl|RC079102	Rh_FV0G06870.m.1	94.69	FV0G06870	Pentatricopeptide repeat-containing protein At2g01510, mitochondrial, Precursor (probable)
lcl|RC082002	Rh_FV0G06870.m.1	91.11	FV0G06870	Pentatricopeptide repeat-containing protein At2g01510, mitochondrial, Precursor (probable)
lcl|RC032958	Rh_FV0G06880.m.1	97.41	FV0G06880	hypothetical protein
lcl|RC063575	Rh_FV0G06880.m.1	95.94	FV0G06880	hypothetical protein
lcl|RC011468	Rh_FV0G06900.m.1	100	FV0G06900	MLP-like protein 43 (probable)
lcl|RC005919	Rh_FV0G06950.Contig1	94.79	FV0G06950	MLP-like protein 34 (similar to)
lcl|RC014028	Rh_FV0G06950.Contig1	97.53	FV0G06950	MLP-like protein 34 (similar to)
lcl|RC076801	Rh_FV0G06950.Contig1	96.05	FV0G06950	MLP-like protein 34 (similar to)
lcl|RC002307	Rh_FV0G06960.m.1	100	FV0G06960	MLP-like protein 28 (similar to)
lcl|RC045922	Rh_FV0G06960.m.1	97.72	FV0G06960	MLP-like protein 28 (similar to)
lcl|RC013692	Rh_FV0G06970.m.1	99.09	FV0G06970	MLP-like protein 34 (probable)
lcl|RC004017	Rh_FV0G06970.m.3	98.05	FV0G06970	MLP-like protein 34 (probable)
lcl|RC051668	Rh_FV0G06970.m.3	95.76	FV0G06970	MLP-like protein 34 (probable)
lcl|RC063782	Rh_FV0G06970.m.3	98.68	FV0G06970	MLP-like protein 34 (probable)
lcl|RC036575	Rh_FV0G07000.m.1	97.93	FV0G07000	Probable ADP-ribosylation factor GTPase-activating protein AGD13 (ARF GAP AGD13)
lcl|RC054687	Rh_FV0G07000.m.1	97.09	FV0G07000	Probable ADP-ribosylation factor GTPase-activating protein AGD13 (ARF GAP AGD13)
lcl|RC002138	Rh_FV0G07090.m.2	91.11	FV0G07090	Ubiquitin (similar to)
lcl|RC009440	Rh_FV0G07090.m.2	97.4	FV0G07090	Ubiquitin (similar to)
lcl|RC014957	Rh_FV0G07090.m.2	98.2	FV0G07090	Ubiquitin (similar to)
lcl|RC056871	Rh_FV0G07090.m.2	81.7	FV0G07090	Ubiquitin (similar to)
lcl|RC002138	Rh_FV0G07090.m.3	96.61	FV0G07090	Ubiquitin (similar to)
lcl|RC009440	Rh_FV0G07090.m.3	92.14	FV0G07090	Ubiquitin (similar to)
lcl|RC018750	Rh_FV0G07090.m.3	85.4	FV0G07090	Ubiquitin (similar to)
lcl|RC056871	Rh_FV0G07090.m.3	89.81	FV0G07090	Ubiquitin (similar to)
lcl|RC005835	Rh_FV0G07120.m.1	99.14	FV0G07120	Myb-like protein Z (probable)
lcl|RC027978	Rh_FV0G07120.m.1	97.58	FV0G07120	Myb-like protein Z (probable)
lcl|RC059137	Rh_FV0G07120.m.1	98.29	FV0G07120	Myb-like protein Z (probable)
lcl|RC005835	Rh_FV0G07120.m.2	88.39	FV0G07120	Myb-like protein Z (probable)
lcl|RC027978	Rh_FV0G07120.m.2	87.83	FV0G07120	Myb-like protein Z (probable)
lcl|RC059137	Rh_FV0G07120.m.2	87.53	FV0G07120	Myb-like protein Z (probable)
lcl|RC000284	Rh_FV0G07140.m.1	97.92	FV0G07140	DNA-directed RNA polymerases I, II, and III subunit RPABC5 (RNA polymerases I, II, and III subunit ABC5) (similar to)
lcl|RC001668	Rh_FV0G07140.m.1	94.94	FV0G07140	DNA-directed RNA polymerases I, II, and III subunit RPABC5 (RNA polymerases I, II, and III subunit ABC5) (similar to)
lcl|RC060940	Rh_FV0G07140.m.1	97.68	FV0G07140	DNA-directed RNA polymerases I, II, and III subunit RPABC5 (RNA polymerases I, II, and III subunit ABC5) (similar to)
lcl|RC074542	Rh_FV0G07140.m.1	97.3	FV0G07140	DNA-directed RNA polymerases I, II, and III subunit RPABC5 (RNA polymerases I, II, and III subunit ABC5) (similar to)
lcl|RC082246	Rh_FV0G07140.m.1	91.79	FV0G07140	DNA-directed RNA polymerases I, II, and III subunit RPABC5 (RNA polymerases I, II, and III subunit ABC5) (similar to)
lcl|RC001089	Rh_FV0G07150.m.1	99.11	FV0G07150	Baculoviral IAP repeat-containing protein 2 (HIAP-2) (probable)
lcl|RC035678	Rh_FV0G07150.m.1	99.79	FV0G07150	Baculoviral IAP repeat-containing protein 2 (HIAP-2) (probable)
lcl|RC000191	Rh_FV0G07160.m.1	99.45	FV0G07160	ATP-citrate synthase (probable)
lcl|RC041422	Rh_FV0G07160.m.1	99.58	FV0G07160	ATP-citrate synthase (probable)
lcl|RC049054	Rh_FV0G07160.m.1	97.52	FV0G07160	ATP-citrate synthase (probable)
lcl|RC055493	Rh_FV0G07160.m.1	93.55	FV0G07160	ATP-citrate synthase (probable)
lcl|RC073202	Rh_FV0G07160.m.1	96	FV0G07160	ATP-citrate synthase (probable)
lcl|RC076355	Rh_FV0G07160.m.1	94.09	FV0G07160	ATP-citrate synthase (probable)
lcl|RC080278	Rh_FV0G07160.m.1	95.4	FV0G07160	ATP-citrate synthase (probable)
lcl|RC000712	Rh_FV0G07170.m.1	89.8	FV0G07170	Jasmonate O-methyltransferase (probable)
lcl|RC021146	Rh_FV0G07170.m.1	89.8	FV0G07170	Jasmonate O-methyltransferase (probable)
lcl|RC029249	Rh_FV0G07170.m.1	89.8	FV0G07170	Jasmonate O-methyltransferase (probable)
lcl|RC050982	Rh_FV0G07170.m.1	89.8	FV0G07170	Jasmonate O-methyltransferase (probable)
lcl|RC031186	Rh_FV0G07190.m.1	100	FV0G07190	Probable LRR receptor-like serine/threonine-protein kinase At2g23950, Precursor (putative)
lcl|RC031186	Rh_FV0G07190.m.2	100	FV0G07190	Probable LRR receptor-like serine/threonine-protein kinase At2g23950, Precursor (putative)
lcl|RC050940	Rh_FV0G07190.m.2	99.71	FV0G07190	Probable LRR receptor-like serine/threonine-protein kinase At2g23950, Precursor (putative)
lcl|RC021015	Rh_FV0G07200.m.1	96.61	FV0G07200	hypothetical protein
lcl|RC002537	Rh_FV0G07250.Contig1	99.06	FV0G07250	Polycomb group RING finger protein 2 (probable)
lcl|RC016535	Rh_FV0G07250.Contig1	98.43	FV0G07250	Polycomb group RING finger protein 2 (probable)
lcl|RC019210	Rh_FV0G07250.Contig1	97.95	FV0G07250	Polycomb group RING finger protein 2 (probable)
lcl|RC029616	Rh_FV0G07250.Contig1	98.1	FV0G07250	Polycomb group RING finger protein 2 (probable)
lcl|RC030292	Rh_FV0G07250.Contig1	97.48	FV0G07250	Polycomb group RING finger protein 2 (probable)
lcl|RC060238	Rh_FV0G07250.Contig1	97.12	FV0G07250	Polycomb group RING finger protein 2 (probable)
lcl|RC001555	Rh_FV0G07260.Contig1	99.15	FV0G07260	Anthranilate synthase component II (similar to)
lcl|RC003202	Rh_FV0G07260.Contig1	100	FV0G07260	Anthranilate synthase component II (similar to)
lcl|RC008331	Rh_FV0G07260.Contig1	98.47	FV0G07260	Anthranilate synthase component II (similar to)
lcl|RC014545	Rh_FV0G07260.Contig1	98.57	FV0G07260	Anthranilate synthase component II (similar to)
lcl|RC016984	Rh_FV0G07260.Contig1	100	FV0G07260	Anthranilate synthase component II (similar to)
lcl|RC030710	Rh_FV0G07260.Contig1	100	FV0G07260	Anthranilate synthase component II (similar to)
lcl|RC033834	Rh_FV0G07260.Contig1	97.2	FV0G07260	Anthranilate synthase component II (similar to)
lcl|RC033952	Rh_FV0G07260.Contig1	100	FV0G07260	Anthranilate synthase component II (similar to)
lcl|RC001578	Rh_FV0G07270.m.1	99.29	FV0G07270	Probable xyloglucan endotransglucosylase/hydrolase protein 28 (At-XTH28), Precursor (similar to)
lcl|RC024493	Rh_FV0G07270.m.1	99.29	FV0G07270	Probable xyloglucan endotransglucosylase/hydrolase protein 28 (At-XTH28), Precursor (similar to)
lcl|RC046789	Rh_FV0G07270.m.1	93.79	FV0G07270	Probable xyloglucan endotransglucosylase/hydrolase protein 28 (At-XTH28), Precursor (similar to)
lcl|RC058943	Rh_FV0G07270.m.1	97.75	FV0G07270	Probable xyloglucan endotransglucosylase/hydrolase protein 28 (At-XTH28), Precursor (similar to)
lcl|RC016358	Rh_FV0G07320.m.1	98.6	FV0G07320	Protein VERNALIZATION INSENSITIVE 3 (probable)
lcl|RC050586	Rh_FV0G07320.m.1	98.27	FV0G07320	Protein VERNALIZATION INSENSITIVE 3 (probable)
lcl|RC013621	Rh_FV0G07330.m.1	99.68	FV0G07330	Zinc finger protein 4 (probable)
lcl|RC019516	Rh_FV0G07330.m.1	99.44	FV0G07330	Zinc finger protein 4 (probable)
lcl|RC027301	Rh_FV0G07330.m.1	98.68	FV0G07330	Zinc finger protein 4 (probable)
lcl|RC037779	Rh_FV0G07330.m.1	98.98	FV0G07330	Zinc finger protein 4 (probable)
lcl|RC070631	Rh_FV0G07330.m.1	97.97	FV0G07330	Zinc finger protein 4 (probable)
lcl|RC031071	Rh_FV0G07340.m.1	99.03	FV0G07340	Signal transduction histidine-protein kinase barA (probable)
lcl|RC007504	Rh_FV0G07340.m.2	99.46	FV0G07340	Signal transduction histidine-protein kinase barA (probable)
lcl|RC058216	Rh_FV0G07340.m.2	98.57	FV0G07340	Signal transduction histidine-protein kinase barA (probable)
lcl|RC064390	Rh_FV0G07340.m.2	97.95	FV0G07340	Signal transduction histidine-protein kinase barA (probable)
lcl|RC076867	Rh_FV0G07340.m.2	98.41	FV0G07340	Signal transduction histidine-protein kinase barA (probable)
lcl|RC017869	Rh_FV0G07370.Contig1	97.73	FV0G07370	Probable receptor protein kinase TMK1, Precursor (putative)
lcl|RC040101	Rh_FV0G07370.Contig1	98.33	FV0G07370	Probable receptor protein kinase TMK1, Precursor (putative)
lcl|RC043697	Rh_FV0G07390.Contig1	99.06	FV0G07390	U-box domain-containing protein 21 (probable)
lcl|RC019984	Rh_FV0G07390.m.2	99.25	FV0G07390	U-box domain-containing protein 21 (probable)
lcl|RC075488	Rh_FV0G07390.m.2	98.07	FV0G07390	U-box domain-containing protein 21 (probable)
lcl|RC067724	Rh_FV0G07440.Contig1	97.49	FV0G07440	Putative receptor protein kinase ZmPK1, Precursor (probable)
lcl|RC022011	Rh_FV0G07460.Contig1	100	FV0G07460	Transmembrane anterior posterior transformation protein 1 homolog (probable)
lcl|RC030406	Rh_FV0G07460.Contig1	98.79	FV0G07460	Transmembrane anterior posterior transformation protein 1 homolog (probable)
lcl|RC037372	Rh_FV0G07460.Contig1	99.4	FV0G07460	Transmembrane anterior posterior transformation protein 1 homolog (probable)
lcl|RC038382	Rh_FV0G07460.Contig1	98.41	FV0G07460	Transmembrane anterior posterior transformation protein 1 homolog (probable)
lcl|RC079603	Rh_FV0G07460.Contig1	97.06	FV0G07460	Transmembrane anterior posterior transformation protein 1 homolog (probable)
lcl|RC011811	Rh_FV0G07460.m.2	99.26	FV0G07460	Transmembrane anterior posterior transformation protein 1 homolog (probable)
lcl|RC017356	Rh_FV0G07460.m.2	99.5	FV0G07460	Transmembrane anterior posterior transformation protein 1 homolog (probable)
lcl|RC044849	Rh_FV0G07460.m.2	97.26	FV0G07460	Transmembrane anterior posterior transformation protein 1 homolog (probable)
lcl|RC080114	Rh_FV0G07460.m.2	95.36	FV0G07460	Transmembrane anterior posterior transformation protein 1 homolog (probable)
lcl|RC004556	Rh_FV0G07470.Contig1	94.87	FV0G07470	Cyclin-SDS (probable)
lcl|RC007559	Rh_FV0G07480.m.1	97.18	FV0G07480	Probable leucine-rich repeat receptor-like protein kinase At1g35710, Precursor
lcl|RC052595	Rh_FV0G07480.m.1	97.6	FV0G07480	Probable leucine-rich repeat receptor-like protein kinase At1g35710, Precursor
lcl|RC065515	Rh_FV0G07480.m.1	97.12	FV0G07480	Probable leucine-rich repeat receptor-like protein kinase At1g35710, Precursor
lcl|RC002180	Rh_FV0G07490.Contig1	98.36	FV0G07490	PPPDE peptidase domain-containing protein 2 (probable)
lcl|RC027423	Rh_FV0G07490.Contig1	98.58	FV0G07490	PPPDE peptidase domain-containing protein 2 (probable)
lcl|RC047742	Rh_FV0G07490.Contig1	96.85	FV0G07490	PPPDE peptidase domain-containing protein 2 (probable)
lcl|RC061456	Rh_FV0G07490.Contig1	99.2	FV0G07490	PPPDE peptidase domain-containing protein 2 (probable)
lcl|RC001687	Rh_FV0G07530.m.2	98.01	FV0G07530	Ubiquitin carboxyl-terminal hydrolase isozyme L5 (UCH-L5) (probable)
lcl|RC006547	Rh_FV0G07530.m.2	97.92	FV0G07530	Ubiquitin carboxyl-terminal hydrolase isozyme L5 (UCH-L5) (probable)
lcl|RC058741	Rh_FV0G07530.m.2	97.02	FV0G07530	Ubiquitin carboxyl-terminal hydrolase isozyme L5 (UCH-L5) (probable)
lcl|RC001802	Rh_FV0G07540.Contig1	99.18	FV0G07540	Protein CCC1 (probable)
lcl|RC045175	Rh_FV0G07540.Contig1	96.76	FV0G07540	Protein CCC1 (probable)
lcl|RC047439	Rh_FV0G07540.Contig1	96.69	FV0G07540	Protein CCC1 (probable)
lcl|RC057226	Rh_FV0G07540.Contig1	97.13	FV0G07540	Protein CCC1 (probable)
lcl|RC068105	Rh_FV0G07540.Contig1	100	FV0G07540	Protein CCC1 (probable)
lcl|RC007385	Rh_FV0G07590.Contig1	99.13	FV0G07590	Alpha,alpha-trehalose-phosphate synthase [UDP-forming] 6 (AtTPS6) (putative)
lcl|RC015357	Rh_FV0G07590.Contig1	99.19	FV0G07590	Alpha,alpha-trehalose-phosphate synthase [UDP-forming] 6 (AtTPS6) (putative)
lcl|RC026950	Rh_FV0G07590.Contig1	98.12	FV0G07590	Alpha,alpha-trehalose-phosphate synthase [UDP-forming] 6 (AtTPS6) (putative)
lcl|RC028751	Rh_FV0G07590.Contig1	96.93	FV0G07590	Alpha,alpha-trehalose-phosphate synthase [UDP-forming] 6 (AtTPS6) (putative)
lcl|RC036465	Rh_FV0G07590.Contig1	97.56	FV0G07590	Alpha,alpha-trehalose-phosphate synthase [UDP-forming] 6 (AtTPS6) (putative)
lcl|RC027208	Rh_FV0G07590.Contig2	99.36	FV0G07590	Alpha,alpha-trehalose-phosphate synthase [UDP-forming] 6 (AtTPS6) (putative)
lcl|RC017475	Rh_FV0G07620.m.1	99.53	FV0G07620	Probable RNA-dependent RNA polymerase 1 (OsRDR1) (similar to)
lcl|RC041681	Rh_FV0G07620.m.1	95.78	FV0G07620	Probable RNA-dependent RNA polymerase 1 (OsRDR1) (similar to)
lcl|RC006236	Rh_FV0G07620.m.2	99.1	FV0G07620	Probable RNA-dependent RNA polymerase 1 (OsRDR1) (similar to)
lcl|RC006182	Rh_FV0G07630.Contig1	97.39	FV0G07630	tRNA nucleotidyltransferase, mitochondrial, Precursor (probable)
lcl|RC008994	Rh_FV0G07630.Contig1	96.34	FV0G07630	tRNA nucleotidyltransferase, mitochondrial, Precursor (probable)
lcl|RC023416	Rh_FV0G07630.Contig1	95.05	FV0G07630	tRNA nucleotidyltransferase, mitochondrial, Precursor (probable)
lcl|RC031723	Rh_FV0G07630.Contig1	93.19	FV0G07630	tRNA nucleotidyltransferase, mitochondrial, Precursor (probable)
lcl|RC032832	Rh_FV0G07630.Contig1	88.96	FV0G07630	tRNA nucleotidyltransferase, mitochondrial, Precursor (probable)
lcl|RC033819	Rh_FV0G07630.Contig1	95.85	FV0G07630	tRNA nucleotidyltransferase, mitochondrial, Precursor (probable)
lcl|RC040718	Rh_FV0G07630.Contig1	96.35	FV0G07630	tRNA nucleotidyltransferase, mitochondrial, Precursor (probable)
lcl|RC044208	Rh_FV0G07630.Contig1	93.96	FV0G07630	tRNA nucleotidyltransferase, mitochondrial, Precursor (probable)
lcl|RC044948	Rh_FV0G07630.Contig1	90.03	FV0G07630	tRNA nucleotidyltransferase, mitochondrial, Precursor (probable)
lcl|RC046180	Rh_FV0G07630.Contig1	90.56	FV0G07630	tRNA nucleotidyltransferase, mitochondrial, Precursor (probable)
lcl|RC066187	Rh_FV0G07630.Contig1	98.24	FV0G07630	tRNA nucleotidyltransferase, mitochondrial, Precursor (probable)
lcl|RC071155	Rh_FV0G07630.Contig1	95.68	FV0G07630	tRNA nucleotidyltransferase, mitochondrial, Precursor (probable)
lcl|RC075195	Rh_FV0G07630.Contig1	95.83	FV0G07630	tRNA nucleotidyltransferase, mitochondrial, Precursor (probable)
lcl|RC077304	Rh_FV0G07630.Contig1	94.97	FV0G07630	tRNA nucleotidyltransferase, mitochondrial, Precursor (probable)
lcl|RC079982	Rh_FV0G07630.Contig1	93.05	FV0G07630	tRNA nucleotidyltransferase, mitochondrial, Precursor (probable)
lcl|RC006182	Rh_FV0G07630.m.1	98.2	FV0G07630	tRNA nucleotidyltransferase, mitochondrial, Precursor (probable)
lcl|RC008994	Rh_FV0G07630.m.1	92.94	FV0G07630	tRNA nucleotidyltransferase, mitochondrial, Precursor (probable)
lcl|RC023416	Rh_FV0G07630.m.1	95.86	FV0G07630	tRNA nucleotidyltransferase, mitochondrial, Precursor (probable)
lcl|RC033819	Rh_FV0G07630.m.1	95.91	FV0G07630	tRNA nucleotidyltransferase, mitochondrial, Precursor (probable)
lcl|RC040718	Rh_FV0G07630.m.1	97.1	FV0G07630	tRNA nucleotidyltransferase, mitochondrial, Precursor (probable)
lcl|RC044208	Rh_FV0G07630.m.1	96.49	FV0G07630	tRNA nucleotidyltransferase, mitochondrial, Precursor (probable)
lcl|RC066187	Rh_FV0G07630.m.1	96.37	FV0G07630	tRNA nucleotidyltransferase, mitochondrial, Precursor (probable)
lcl|RC075195	Rh_FV0G07630.m.1	95.8	FV0G07630	tRNA nucleotidyltransferase, mitochondrial, Precursor (probable)
lcl|RC077304	Rh_FV0G07630.m.1	100	FV0G07630	tRNA nucleotidyltransferase, mitochondrial, Precursor (probable)
lcl|RC079982	Rh_FV0G07630.m.1	94.74	FV0G07630	tRNA nucleotidyltransferase, mitochondrial, Precursor (probable)
lcl|RC010577	Rh_FV0G07680.Contig2	88.77	FV0G07680	Pre-mRNA-splicing factor cwc22 (probable)
lcl|RC060725	Rh_FV0G07680.Contig2	88.62	FV0G07680	Pre-mRNA-splicing factor cwc22 (probable)
lcl|RC071663	Rh_FV0G07680.Contig2	89.33	FV0G07680	Pre-mRNA-splicing factor cwc22 (probable)
lcl|RC060725	Rh_FV0G07680.m.1	91.21	FV0G07680	Pre-mRNA-splicing factor cwc22 (probable)
lcl|RC071663	Rh_FV0G07680.m.1	90.04	FV0G07680	Pre-mRNA-splicing factor cwc22 (probable)
lcl|RC058596	Rh_FV0G07680.m.5	100	FV0G07680	Pre-mRNA-splicing factor cwc22 (probable)
lcl|RC000980	Rh_FV0G07710.Contig1	99.26	FV0G07710	Aspartate-semialdehyde dehydrogenase (ASA dehydrogenase) (probable)
lcl|RC047338	Rh_FV0G07710.Contig1	96.3	FV0G07710	Aspartate-semialdehyde dehydrogenase (ASA dehydrogenase) (probable)
lcl|RC000820	Rh_FV0G07710.m.1	95.31	FV0G07710	Aspartate-semialdehyde dehydrogenase (ASA dehydrogenase) (probable)
lcl|RC014768	Rh_FV0G07710.m.1	93.53	FV0G07710	Aspartate-semialdehyde dehydrogenase (ASA dehydrogenase) (probable)
lcl|RC016726	Rh_FV0G07710.m.1	97.9	FV0G07710	Aspartate-semialdehyde dehydrogenase (ASA dehydrogenase) (probable)
lcl|RC037090	Rh_FV0G07710.m.1	96.02	FV0G07710	Aspartate-semialdehyde dehydrogenase (ASA dehydrogenase) (probable)
lcl|RC038558	Rh_FV0G07710.m.1	97.14	FV0G07710	Aspartate-semialdehyde dehydrogenase (ASA dehydrogenase) (probable)
lcl|RC049842	Rh_FV0G07710.m.1	91.4	FV0G07710	Aspartate-semialdehyde dehydrogenase (ASA dehydrogenase) (probable)
lcl|RC063568	Rh_FV0G07710.m.1	96.72	FV0G07710	Aspartate-semialdehyde dehydrogenase (ASA dehydrogenase) (probable)
lcl|RC026001	Rh_FV0G07720.Contig1	99.74	FV0G07720	Two-component response regulator ARR14 (similar to)
lcl|RC027899	Rh_FV0G07720.Contig1	98.8	FV0G07720	Two-component response regulator ARR14 (similar to)
lcl|RC009557	Rh_FV0G07740.Contig1	100	FV0G07740	Adagio protein 3 (FBX2a) (putative)
lcl|RC027841	Rh_FV0G07740.Contig1	100	FV0G07740	Adagio protein 3 (FBX2a) (putative)
lcl|RC010900	Rh_FV0G07740.m.4	99.4	FV0G07740	Adagio protein 3 (FBX2a) (putative)
lcl|RC020500	Rh_FV0G07740.m.4	100	FV0G07740	Adagio protein 3 (FBX2a) (putative)
lcl|RC039770	Rh_FV0G07740.m.4	98.69	FV0G07740	Adagio protein 3 (FBX2a) (putative)
lcl|RC006858	Rh_FV0G07750.Contig1	99.45	FV0G07750	Dynamin-related protein 1C (putative)
lcl|RC011220	Rh_FV0G07750.Contig1	98.46	FV0G07750	Dynamin-related protein 1C (putative)
lcl|RC012682	Rh_FV0G07750.Contig1	98.55	FV0G07750	Dynamin-related protein 1C (putative)
lcl|RC025104	Rh_FV0G07750.Contig1	97.88	FV0G07750	Dynamin-related protein 1C (putative)
lcl|RC030404	Rh_FV0G07750.Contig1	98.75	FV0G07750	Dynamin-related protein 1C (putative)
lcl|RC032172	Rh_FV0G07750.Contig1	88.26	FV0G07750	Dynamin-related protein 1C (putative)
lcl|RC083207	Rh_FV0G07750.Contig1	96.33	FV0G07750	Dynamin-related protein 1C (putative)
lcl|RC032172	Rh_FV0G07750.m.1	97.79	FV0G07750	Dynamin-related protein 1C (putative)
lcl|RC002028	Rh_FV0G07780.m.1	98.51	FV0G07780	Myosin-7 (MyHC-beta) (probable)
lcl|RC012167	Rh_FV0G07780.m.1	98.28	FV0G07780	Myosin-7 (MyHC-beta) (probable)
lcl|RC030145	Rh_FV0G07780.m.1	97.46	FV0G07780	Myosin-7 (MyHC-beta) (probable)
lcl|RC075535	Rh_FV0G07780.m.1	95.56	FV0G07780	Myosin-7 (MyHC-beta) (probable)
lcl|RC015133	Rh_FV0G07800.m.1	98.57	FV0G07800	E3 ubiquitin-protein ligase At4g11680 (probable)
lcl|RC047957	Rh_FV0G07800.m.1	97.99	FV0G07800	E3 ubiquitin-protein ligase At4g11680 (probable)
lcl|RC015133	Rh_FV0G07800.m.2	95.89	FV0G07800	E3 ubiquitin-protein ligase At4g11680 (probable)
lcl|RC012076	Rh_FV0G07850.m.1	100	FV0G07850	Protein VAC14 homolog (probable)
lcl|RC066746	Rh_FV0G07850.m.1	98.44	FV0G07850	Protein VAC14 homolog (probable)
lcl|RC074555	Rh_FV0G07850.m.1	96.39	FV0G07850	Protein VAC14 homolog (probable)
lcl|RC003425	Rh_FV0G07890.Contig1	80.76	FV0G07890	Circumsporozoite protein (CS), Precursor (probable)
lcl|RC013341	Rh_FV0G07890.Contig1	95.75	FV0G07890	Circumsporozoite protein (CS), Precursor (probable)
lcl|RC013800	Rh_FV0G07890.Contig1	96.49	FV0G07890	Circumsporozoite protein (CS), Precursor (probable)
lcl|RC019289	Rh_FV0G07890.Contig1	94.14	FV0G07890	Circumsporozoite protein (CS), Precursor (probable)
lcl|RC034352	Rh_FV0G07890.Contig1	95.3	FV0G07890	Circumsporozoite protein (CS), Precursor (probable)
lcl|RC036348	Rh_FV0G07890.Contig1	98.41	FV0G07890	Circumsporozoite protein (CS), Precursor (probable)
lcl|RC060139	Rh_FV0G07890.Contig1	99.09	FV0G07890	Circumsporozoite protein (CS), Precursor (probable)
lcl|RC060728	Rh_FV0G07890.Contig1	83.37	FV0G07890	Circumsporozoite protein (CS), Precursor (probable)
lcl|RC002189	Rh_FV0G07900.m.2	95.94	FV0G07900	Eukaryotic translation initiation factor 6 (eIF-6) (similar to)
lcl|RC036917	Rh_FV0G07900.m.2	97.44	FV0G07900	Eukaryotic translation initiation factor 6 (eIF-6) (similar to)
lcl|RC046097	Rh_FV0G07900.m.2	85.41	FV0G07900	Eukaryotic translation initiation factor 6 (eIF-6) (similar to)
lcl|RC074518	Rh_FV0G07900.m.2	94.7	FV0G07900	Eukaryotic translation initiation factor 6 (eIF-6) (similar to)
lcl|RC011498	Rh_FV0G07910.Contig1	99.13	FV0G07910	Ankyrin repeat-containing protein At2g01680 (putative)
lcl|RC040689	Rh_FV0G07910.Contig1	96.59	FV0G07910	Ankyrin repeat-containing protein At2g01680 (putative)
lcl|RC040785	Rh_FV0G07910.Contig1	96.29	FV0G07910	Ankyrin repeat-containing protein At2g01680 (putative)
lcl|RC071260	Rh_FV0G07910.Contig1	98.5	FV0G07910	Ankyrin repeat-containing protein At2g01680 (putative)
lcl|RC030880	Rh_FV0G07940.Contig1	98.43	FV0G07940	SET domain-containing protein 3 (probable)
lcl|RC033957	Rh_FV0G07940.Contig1	96.49	FV0G07940	SET domain-containing protein 3 (probable)
lcl|RC079886	Rh_FV0G07940.Contig1	92.43	FV0G07940	SET domain-containing protein 3 (probable)
lcl|RC082619	Rh_FV0G07940.Contig1	94.26	FV0G07940	SET domain-containing protein 3 (probable)
lcl|RC005192	Rh_FV0G08020.m.2	97.77	FV0G08020	Zinc finger protein VAR3, chloroplastic, Precursor (probable)
lcl|RC020809	Rh_FV0G08020.m.2	88.59	FV0G08020	Zinc finger protein VAR3, chloroplastic, Precursor (probable)
lcl|RC030539	Rh_FV0G08020.m.2	96.69	FV0G08020	Zinc finger protein VAR3, chloroplastic, Precursor (probable)
lcl|RC005192	Rh_FV0G08020.m.4	97.73	FV0G08020	Zinc finger protein VAR3, chloroplastic, Precursor (probable)
lcl|RC020809	Rh_FV0G08020.m.4	88.43	FV0G08020	Zinc finger protein VAR3, chloroplastic, Precursor (probable)
lcl|RC070858	Rh_FV0G08020.m.4	97.45	FV0G08020	Zinc finger protein VAR3, chloroplastic, Precursor (probable)
lcl|RC005192	Rh_FV0G08030.Contig1	98.67	FV0G08030	1-aminocyclopropane-1-carboxylate oxidase homolog 1 (probable)
lcl|RC020809	Rh_FV0G08030.Contig1	88.94	FV0G08030	1-aminocyclopropane-1-carboxylate oxidase homolog 1 (probable)
lcl|RC030539	Rh_FV0G08030.Contig1	96.69	FV0G08030	1-aminocyclopropane-1-carboxylate oxidase homolog 1 (probable)
lcl|RC070858	Rh_FV0G08030.Contig1	98.18	FV0G08030	1-aminocyclopropane-1-carboxylate oxidase homolog 1 (probable)
lcl|RC000676	Rh_FV0G08040.m.1	97.96	FV0G08040	Ubiquitin-conjugating enzyme E2 variant 1A (Ubc enzyme variant 1A) (similar to)
lcl|RC007501	Rh_FV0G08040.m.1	78.28	FV0G08040	Ubiquitin-conjugating enzyme E2 variant 1A (Ubc enzyme variant 1A) (similar to)
lcl|RC015953	Rh_FV0G08040.m.1	99.03	FV0G08040	Ubiquitin-conjugating enzyme E2 variant 1A (Ubc enzyme variant 1A) (similar to)
lcl|RC077837	Rh_FV0G08040.m.1	97.3	FV0G08040	Ubiquitin-conjugating enzyme E2 variant 1A (Ubc enzyme variant 1A) (similar to)
lcl|RC002971	Rh_FV0G08050.m.1	99.34	FV0G08050	hypothetical protein
lcl|RC000932	Rh_FV0G08090.Contig1	99.23	FV0G08090	Cysteine-rich repeat secretory protein 60, Precursor (similar to)
lcl|RC061097	Rh_FV0G08090.Contig1	99.19	FV0G08090	Cysteine-rich repeat secretory protein 60, Precursor (similar to)
lcl|RC076511	Rh_FV0G08090.Contig1	100	FV0G08090	Cysteine-rich repeat secretory protein 60, Precursor (similar to)
lcl|RC032040	Rh_FV0G08100.m.1	99.48	FV0G08100	Putative agrB-like protein 1 (probable)
lcl|RC000879	Rh_FV0G08130.Contig1	99.32	FV0G08130	Protein TIFY 6B (probable)
lcl|RC065778	Rh_FV0G08130.Contig1	98.99	FV0G08130	Protein TIFY 6B (probable)
lcl|RC081244	Rh_FV0G08130.Contig1	94.55	FV0G08130	Protein TIFY 6B (probable)
lcl|RC044309	Rh_FV0G08130.m.2	98.2	FV0G08130	Protein TIFY 6B (probable)
lcl|RC001249	Rh_FV0G08140.Contig1	98.99	FV0G08140	WD repeat-containing protein 42A (probable)
lcl|RC004630	Rh_FV0G08140.Contig1	98.73	FV0G08140	WD repeat-containing protein 42A (probable)
lcl|RC005763	Rh_FV0G08140.Contig1	98.73	FV0G08140	WD repeat-containing protein 42A (probable)
lcl|RC042099	Rh_FV0G08140.Contig1	95.72	FV0G08140	WD repeat-containing protein 42A (probable)
lcl|RC078533	Rh_FV0G08140.Contig1	94.59	FV0G08140	WD repeat-containing protein 42A (probable)
lcl|RC008531	Rh_FV0G08150.m.1	96.93	FV0G08150	Glucan endo-1,3-beta-glucosidase 3 ((1->3)-beta-glucanase 3), Precursor (similar to)
lcl|RC029610	Rh_FV0G08150.m.1	99.25	FV0G08150	Glucan endo-1,3-beta-glucosidase 3 ((1->3)-beta-glucanase 3), Precursor (similar to)
lcl|RC039067	Rh_FV0G08150.m.1	96.04	FV0G08150	Glucan endo-1,3-beta-glucosidase 3 ((1->3)-beta-glucanase 3), Precursor (similar to)
lcl|RC065107	Rh_FV0G08150.m.1	98.44	FV0G08150	Glucan endo-1,3-beta-glucosidase 3 ((1->3)-beta-glucanase 3), Precursor (similar to)
lcl|RC026291	Rh_FV0G08160.m.1	99.59	FV0G08160	F-box protein SKIP28 (probable)
lcl|RC026291	Rh_FV0G08160.m.2	97.92	FV0G08160	F-box protein SKIP28 (probable)
lcl|RC022436	Rh_FV0G08180.Contig1	89.86	FV0G08180	Uncharacterized protein At1g14870 (similar to)
lcl|RC058138	Rh_FV0G08180.Contig1	99.07	FV0G08180	Uncharacterized protein At1g14870 (similar to)
lcl|RC012553	Rh_FV0G08190.Contig1	98.78	FV0G08190	Uncharacterized protein At1g14870 (similar to)
lcl|RC022436	Rh_FV0G08190.Contig1	85.98	FV0G08190	Uncharacterized protein At1g14870 (similar to)
lcl|RC012553	Rh_FV0G08220.m.2	82.73	FV0G08220	Uncharacterized protein At1g14870 (similar to)
lcl|RC022436	Rh_FV0G08220.m.2	89.33	FV0G08220	Uncharacterized protein At1g14870 (similar to)
lcl|RC012553	Rh_FV0G08220.m.3	82.29	FV0G08220	Uncharacterized protein At1g14870 (similar to)
lcl|RC022436	Rh_FV0G08220.m.3	99.07	FV0G08220	Uncharacterized protein At1g14870 (similar to)
lcl|RC058138	Rh_FV0G08220.m.3	88.94	FV0G08220	Uncharacterized protein At1g14870 (similar to)
lcl|RC053440	Rh_FV0G08240.Contig1	96.36	FV0G08240	Endoglucanase 8 (AtCEL1), Precursor (putative)
lcl|RC054476	Rh_FV0G08240.Contig1	94.63	FV0G08240	Endoglucanase 8 (AtCEL1), Precursor (putative)
lcl|RC059724	Rh_FV0G08240.Contig1	98.13	FV0G08240	Endoglucanase 8 (AtCEL1), Precursor (putative)
lcl|RC035390	Rh_FV0G08260.m.1	99.67	FV0G08260	21 kDa protein, Precursor (probable)
lcl|RC004095	Rh_FV0G08330.m.1	99.36	FV0G08330	HMG-Y-related protein A (similar to)
lcl|RC016953	Rh_FV0G08330.m.1	95.34	FV0G08330	HMG-Y-related protein A (similar to)
lcl|RC017619	Rh_FV0G08350.Contig1	99.51	FV0G08350	Cysteine-rich receptor-like protein kinase 10 (Cysteine-rich RLK10), Precursor (similar to)
lcl|RC074614	Rh_FV0G08350.Contig1	92.23	FV0G08350	Cysteine-rich receptor-like protein kinase 10 (Cysteine-rich RLK10), Precursor (similar to)
lcl|RC012875	Rh_FV0G08360.Contig1	98.56	FV0G08360	Dentin sialoprotein, Precursor (probable)
lcl|RC037917	Rh_FV0G08360.Contig1	98.66	FV0G08360	Dentin sialoprotein, Precursor (probable)
lcl|RC047678	Rh_FV0G08360.Contig1	97.1	FV0G08360	Dentin sialoprotein, Precursor (probable)
lcl|RC060196	Rh_FV0G08360.Contig1	97.82	FV0G08360	Dentin sialoprotein, Precursor (probable)
lcl|RC073150	Rh_FV0G08360.Contig1	97.18	FV0G08360	Dentin sialoprotein, Precursor (probable)
lcl|RC005118	Rh_FV0G08360.m.1	98.12	FV0G08360	Dentin sialoprotein, Precursor (probable)
lcl|RC004626	Rh_FV0G08380.Contig1	98.52	FV0G08380	Putative clathrin assembly protein At2g01600 (similar to)
lcl|RC030335	Rh_FV0G08380.Contig1	99.32	FV0G08380	Putative clathrin assembly protein At2g01600 (similar to)
lcl|RC032252	Rh_FV0G08380.Contig1	98.35	FV0G08380	Putative clathrin assembly protein At2g01600 (similar to)
lcl|RC053476	Rh_FV0G08380.Contig1	97.37	FV0G08380	Putative clathrin assembly protein At2g01600 (similar to)
lcl|RC012798	Rh_FV0G08380.m.1	97.24	FV0G08380	Putative clathrin assembly protein At2g01600 (similar to)
lcl|RC044800	Rh_FV0G08380.m.1	95.85	FV0G08380	Putative clathrin assembly protein At2g01600 (similar to)
lcl|RC067920	Rh_FV0G08380.m.1	96.28	FV0G08380	Putative clathrin assembly protein At2g01600 (similar to)
lcl|RC011455	Rh_FV0G08390.m.1	98.89	FV0G08390	Vacuolar protein 8 (probable)
lcl|RC000877	Rh_FV0G08410.Contig1	98.51	FV0G08410	Transmembrane protein 214-A (probable)
lcl|RC023943	Rh_FV0G08410.Contig1	86.46	FV0G08410	Transmembrane protein 214-A (probable)
lcl|RC045811	Rh_FV0G08410.Contig1	85.92	FV0G08410	Transmembrane protein 214-A (probable)
lcl|RC076892	Rh_FV0G08410.Contig1	97.44	FV0G08410	Transmembrane protein 214-A (probable)
lcl|RC028940	Rh_FV0G08410.m.2	98.05	FV0G08410	Transmembrane protein 214-A (probable)
lcl|RC075234	Rh_FV0G08410.m.2	97.24	FV0G08410	Transmembrane protein 214-A (probable)
lcl|RC021296	Rh_FV0G08420.m.1	97.97	FV0G08420	Protein BCCIP homolog (probable)
lcl|RC023573	Rh_FV0G08420.m.1	99.02	FV0G08420	Protein BCCIP homolog (probable)
lcl|RC028980	Rh_FV0G08420.m.1	95.05	FV0G08420	Protein BCCIP homolog (probable)
lcl|RC031123	Rh_FV0G08420.m.1	97.03	FV0G08420	Protein BCCIP homolog (probable)
lcl|RC050490	Rh_FV0G08420.m.1	97.81	FV0G08420	Protein BCCIP homolog (probable)
lcl|RC063626	Rh_FV0G08420.m.1	95.7	FV0G08420	Protein BCCIP homolog (probable)
lcl|RC067645	Rh_FV0G08420.m.1	98.53	FV0G08420	Protein BCCIP homolog (probable)
lcl|RC068250	Rh_FV0G08420.m.1	94.75	FV0G08420	Protein BCCIP homolog (probable)
lcl|RC080564	Rh_FV0G08420.m.1	98.8	FV0G08420	Protein BCCIP homolog (probable)
lcl|RC006637	Rh_FV0G08430.Contig1	99.78	FV0G08430	DELLA protein GAIP-B (GAIP-B) (putative)
lcl|RC003964	Rh_FV0G08430.Contig3	99	FV0G08430	DELLA protein GAIP-B (GAIP-B) (putative)
lcl|RC054490	Rh_FV0G08430.Contig3	99.02	FV0G08430	DELLA protein GAIP-B (GAIP-B) (putative)
lcl|RC082601	Rh_FV0G08430.Contig3	96.12	FV0G08430	DELLA protein GAIP-B (GAIP-B) (putative)
lcl|RC010669	Rh_FV0G08430.m.7	96.88	FV0G08430	DELLA protein GAIP-B (GAIP-B) (putative)
lcl|RC011834	Rh_FV0G08430.m.7	100	FV0G08430	DELLA protein GAIP-B (GAIP-B) (putative)
lcl|RC054490	Rh_FV0G08430.m.7	100	FV0G08430	DELLA protein GAIP-B (GAIP-B) (putative)
lcl|RC000299	Rh_FV0G08450.m.1	99.66	FV0G08450	Polygalacturonase At1g48100 (PG), Precursor (probable)
lcl|RC052188	Rh_FV0G08450.m.1	95.38	FV0G08450	Polygalacturonase At1g48100 (PG), Precursor (probable)
lcl|RC074504	Rh_FV0G08450.m.1	95.37	FV0G08450	Polygalacturonase At1g48100 (PG), Precursor (probable)
lcl|RC023235	Rh_FV0G08450.m.4	99.61	FV0G08450	Polygalacturonase At1g48100 (PG), Precursor (probable)
lcl|RC057277	Rh_FV0G08450.m.4	98.55	FV0G08450	Polygalacturonase At1g48100 (PG), Precursor (probable)
lcl|RC000299	Rh_FV0G08450.m.5	94.19	FV0G08450	Polygalacturonase At1g48100 (PG), Precursor (probable)
lcl|RC052188	Rh_FV0G08450.m.5	91.82	FV0G08450	Polygalacturonase At1g48100 (PG), Precursor (probable)
lcl|RC074504	Rh_FV0G08450.m.5	93.98	FV0G08450	Polygalacturonase At1g48100 (PG), Precursor (probable)
lcl|RC012776	Rh_FV0G08460.m.1	99.43	FV0G08460	Naphthoate synthase (DHNA synthetase) (similar to)
lcl|RC024844	Rh_FV0G08460.m.1	98.8	FV0G08460	Naphthoate synthase (DHNA synthetase) (similar to)
lcl|RC011067	Rh_FV0G08470.Contig1	99.13	FV0G08470	Phosphatidylinositol 3-kinase, root isoform (PtdIns-3-kinase) (similar to)
lcl|RC016782	Rh_FV0G08470.Contig1	99.69	FV0G08470	Phosphatidylinositol 3-kinase, root isoform (PtdIns-3-kinase) (similar to)
lcl|RC026047	Rh_FV0G08470.Contig1	96.95	FV0G08470	Phosphatidylinositol 3-kinase, root isoform (PtdIns-3-kinase) (similar to)
lcl|RC027904	Rh_FV0G08470.Contig1	99.49	FV0G08470	Phosphatidylinositol 3-kinase, root isoform (PtdIns-3-kinase) (similar to)
lcl|RC033597	Rh_FV0G08470.Contig1	99.72	FV0G08470	Phosphatidylinositol 3-kinase, root isoform (PtdIns-3-kinase) (similar to)
lcl|RC010853	Rh_FV0G08590.Contig1	99.68	FV0G08590	Pantothenate kinase 2 (similar to)
lcl|RC005803	Rh_FV0G08620.Contig1	97.85	FV0G08620	Nucleoredoxin (probable)
lcl|RC019933	Rh_FV0G08620.Contig1	96.71	FV0G08620	Nucleoredoxin (probable)
lcl|RC045301	Rh_FV0G08620.Contig1	97.15	FV0G08620	Nucleoredoxin (probable)
lcl|RC071958	Rh_FV0G08620.Contig1	96.43	FV0G08620	Nucleoredoxin (probable)
lcl|RC005803	Rh_FV0G08620.m.4	96.41	FV0G08620	Nucleoredoxin (probable)
lcl|RC045301	Rh_FV0G08620.m.4	95.18	FV0G08620	Nucleoredoxin (probable)
lcl|RC071958	Rh_FV0G08620.m.4	94.4	FV0G08620	Nucleoredoxin (probable)
lcl|RC018648	Rh_FV0G08700.Contig1	91.71	FV0G08700	E3 ubiquitin-protein ligase UHRF2 (Np95-like RING finger protein) (probable)
lcl|RC047497	Rh_FV0G08700.Contig1	99.32	FV0G08700	E3 ubiquitin-protein ligase UHRF2 (Np95-like RING finger protein) (probable)
lcl|RC028202	Rh_FV0G08720.m.1	98.82	FV0G08720	F-box/FBD/LRR-repeat protein At1g13570 (probable)
lcl|RC054709	Rh_FV0G08720.m.1	93.18	FV0G08720	F-box/FBD/LRR-repeat protein At1g13570 (probable)
lcl|RC081902	Rh_FV0G08720.m.1	98.52	FV0G08720	F-box/FBD/LRR-repeat protein At1g13570 (probable)
lcl|RC016058	Rh_FV0G08770.m.1	100	FV0G08770	Mitochondrial import inner membrane translocase subunit tim16 (probable)
lcl|RC020082	Rh_FV0G08780.m.1	99.37	FV0G08780	Ethylene-responsive transcription factor ERF114 (similar to)
lcl|RC027476	Rh_FV0G08780.m.1	97.18	FV0G08780	Ethylene-responsive transcription factor ERF114 (similar to)
lcl|RC005869	Rh_FV0G08810.Contig1	99.39	FV0G08810	Copine-3 (probable)
lcl|RC018931	Rh_FV0G08810.Contig1	95.38	FV0G08810	Copine-3 (probable)
lcl|RC060173	Rh_FV0G08810.Contig1	95.53	FV0G08810	Copine-3 (probable)
lcl|RC067596	Rh_FV0G08810.Contig1	94.03	FV0G08810	Copine-3 (probable)
lcl|RC075142	Rh_FV0G08810.Contig1	94.01	FV0G08810	Copine-3 (probable)
lcl|RC082616	Rh_FV0G08810.Contig1	96.69	FV0G08810	Copine-3 (probable)
lcl|RC005869	Rh_FV0G08810.Contig2	97.13	FV0G08810	Copine-3 (probable)
lcl|RC023876	Rh_FV0G08820.m.1	99.32	FV0G08820	B2 protein (probable)
lcl|RC062210	Rh_FV0G08820.m.1	97.8	FV0G08820	B2 protein (probable)
lcl|RC069411	Rh_FV0G08820.m.1	96.94	FV0G08820	B2 protein (probable)
lcl|RC000041	Rh_FV0G08830.Contig1	98.21	FV0G08830	Meiosis protein mei2 (probable)
lcl|RC009047	Rh_FV0G08830.Contig1	98.65	FV0G08830	Meiosis protein mei2 (probable)
lcl|RC023752	Rh_FV0G08830.Contig1	99.1	FV0G08830	Meiosis protein mei2 (probable)
lcl|RC039937	Rh_FV0G08830.Contig1	98.64	FV0G08830	Meiosis protein mei2 (probable)
lcl|RC040439	Rh_FV0G08830.Contig1	96.92	FV0G08830	Meiosis protein mei2 (probable)
lcl|RC042197	Rh_FV0G08830.Contig1	95.82	FV0G08830	Meiosis protein mei2 (probable)
lcl|RC044737	Rh_FV0G08830.Contig1	96.71	FV0G08830	Meiosis protein mei2 (probable)
lcl|RC046869	Rh_FV0G08830.Contig1	96.62	FV0G08830	Meiosis protein mei2 (probable)
lcl|RC048436	Rh_FV0G08830.Contig1	98.04	FV0G08830	Meiosis protein mei2 (probable)
lcl|RC052915	Rh_FV0G08830.Contig1	98.65	FV0G08830	Meiosis protein mei2 (probable)
lcl|RC066606	Rh_FV0G08830.Contig1	96.15	FV0G08830	Meiosis protein mei2 (probable)
lcl|RC078225	Rh_FV0G08830.Contig1	97.77	FV0G08830	Meiosis protein mei2 (probable)
lcl|RC006838	Rh_FV0G08830.m.7	99.19	FV0G08830	Meiosis protein mei2 (probable)
lcl|RC022827	Rh_FV0G08830.m.7	98.97	FV0G08830	Meiosis protein mei2 (probable)
lcl|RC003223	Rh_FV0G08880.m.1	98.4	FV0G08880	Lysosomal alpha-mannosidase (Laman), Precursor (probable)
lcl|RC036703	Rh_FV0G08880.m.1	98.07	FV0G08880	Lysosomal alpha-mannosidase (Laman), Precursor (probable)
lcl|RC054136	Rh_FV0G08880.m.1	98.21	FV0G08880	Lysosomal alpha-mannosidase (Laman), Precursor (probable)
lcl|RC054435	Rh_FV0G08880.m.1	96.3	FV0G08880	Lysosomal alpha-mannosidase (Laman), Precursor (probable)
lcl|RC058001	Rh_FV0G08880.m.1	96.57	FV0G08880	Lysosomal alpha-mannosidase (Laman), Precursor (probable)
lcl|RC066947	Rh_FV0G08880.m.1	99.44	FV0G08880	Lysosomal alpha-mannosidase (Laman), Precursor (probable)
lcl|RC067054	Rh_FV0G08880.m.1	97.4	FV0G08880	Lysosomal alpha-mannosidase (Laman), Precursor (probable)
lcl|RC070530	Rh_FV0G08880.m.1	97.15	FV0G08880	Lysosomal alpha-mannosidase (Laman), Precursor (probable)
lcl|RC028977	Rh_FV0G08950.m.1	96.88	FV0G08950	Cyclic phosphodiesterase (CPDase) (probable)
lcl|RC045782	Rh_FV0G08950.m.1	97.92	FV0G08950	Cyclic phosphodiesterase (CPDase) (probable)
lcl|RC045782	Rh_FV0G08950.m.3	91.41	FV0G08950	Cyclic phosphodiesterase (CPDase) (probable)
lcl|RC025475	Rh_FV0G09020.Contig1	100	FV0G09020	Pentatricopeptide repeat-containing protein At5g61990, mitochondrial, Precursor (probable)
lcl|RC071295	Rh_FV0G09020.Contig1	96.76	FV0G09020	Pentatricopeptide repeat-containing protein At5g61990, mitochondrial, Precursor (probable)
lcl|RC001652	Rh_FV0G09070.Contig1	97.26	FV0G09070	Auxin response factor 2 (ARF1-BP) (putative)
lcl|RC003313	Rh_FV0G09070.Contig1	97.97	FV0G09070	Auxin response factor 2 (ARF1-BP) (putative)
lcl|RC005514	Rh_FV0G09070.Contig1	98.15	FV0G09070	Auxin response factor 2 (ARF1-BP) (putative)
lcl|RC005756	Rh_FV0G09070.Contig1	97.77	FV0G09070	Auxin response factor 2 (ARF1-BP) (putative)
lcl|RC026611	Rh_FV0G09070.Contig1	97.59	FV0G09070	Auxin response factor 2 (ARF1-BP) (putative)
lcl|RC028775	Rh_FV0G09070.Contig1	96.88	FV0G09070	Auxin response factor 2 (ARF1-BP) (putative)
lcl|RC037234	Rh_FV0G09070.Contig1	97.65	FV0G09070	Auxin response factor 2 (ARF1-BP) (putative)
lcl|RC063276	Rh_FV0G09070.Contig1	97.85	FV0G09070	Auxin response factor 2 (ARF1-BP) (putative)
lcl|RC076299	Rh_FV0G09070.Contig1	93.08	FV0G09070	Auxin response factor 2 (ARF1-BP) (putative)
lcl|RC013612	Rh_FV0G09070.m.2	97.04	FV0G09070	Auxin response factor 2 (ARF1-BP) (putative)
lcl|RC016922	Rh_FV0G09070.m.2	99.43	FV0G09070	Auxin response factor 2 (ARF1-BP) (putative)
lcl|RC018307	Rh_FV0G09070.m.2	99.32	FV0G09070	Auxin response factor 2 (ARF1-BP) (putative)
lcl|RC080012	Rh_FV0G09070.m.2	98.9	FV0G09070	Auxin response factor 2 (ARF1-BP) (putative)
lcl|RC013612	Rh_FV0G09070.m.3	97.75	FV0G09070	Auxin response factor 2 (ARF1-BP) (putative)
lcl|RC001578	Rh_FV0G09070.m.5	99.19	FV0G09070	Auxin response factor 2 (ARF1-BP) (putative)
lcl|RC024493	Rh_FV0G09070.m.5	98.93	FV0G09070	Auxin response factor 2 (ARF1-BP) (putative)
lcl|RC046789	Rh_FV0G09070.m.5	93.79	FV0G09070	Auxin response factor 2 (ARF1-BP) (putative)
lcl|RC058943	Rh_FV0G09070.m.5	97.11	FV0G09070	Auxin response factor 2 (ARF1-BP) (putative)
lcl|RC002599	Rh_FV0G09080.m.1	99.62	FV0G09080	Transcription factor ICE1 (bHLH 116) (probable)
lcl|RC030225	Rh_FV0G09080.m.1	96.58	FV0G09080	Transcription factor ICE1 (bHLH 116) (probable)
lcl|RC000228	Rh_FV0G09090.m.1	99.53	FV0G09090	ATP-dependent Clp protease ATP-binding subunit clpC homolog, chloroplastic, Precursor (putative)
lcl|RC001689	Rh_FV0G09090.m.1	99.74	FV0G09090	ATP-dependent Clp protease ATP-binding subunit clpC homolog, chloroplastic, Precursor (putative)
lcl|RC013323	Rh_FV0G09090.m.1	81.22	FV0G09090	ATP-dependent Clp protease ATP-binding subunit clpC homolog, chloroplastic, Precursor (putative)
lcl|RC018458	Rh_FV0G09090.m.1	98.07	FV0G09090	ATP-dependent Clp protease ATP-binding subunit clpC homolog, chloroplastic, Precursor (putative)
lcl|RC034634	Rh_FV0G09090.m.1	100	FV0G09090	ATP-dependent Clp protease ATP-binding subunit clpC homolog, chloroplastic, Precursor (putative)
lcl|RC037448	Rh_FV0G09090.m.1	92.2	FV0G09090	ATP-dependent Clp protease ATP-binding subunit clpC homolog, chloroplastic, Precursor (putative)
lcl|RC053666	Rh_FV0G09090.m.1	98.43	FV0G09090	ATP-dependent Clp protease ATP-binding subunit clpC homolog, chloroplastic, Precursor (putative)
lcl|RC053953	Rh_FV0G09090.m.1	97.49	FV0G09090	ATP-dependent Clp protease ATP-binding subunit clpC homolog, chloroplastic, Precursor (putative)
lcl|RC058030	Rh_FV0G09090.m.1	96.14	FV0G09090	ATP-dependent Clp protease ATP-binding subunit clpC homolog, chloroplastic, Precursor (putative)
lcl|RC058917	Rh_FV0G09090.m.1	96.87	FV0G09090	ATP-dependent Clp protease ATP-binding subunit clpC homolog, chloroplastic, Precursor (putative)
lcl|RC072068	Rh_FV0G09090.m.1	96.2	FV0G09090	ATP-dependent Clp protease ATP-binding subunit clpC homolog, chloroplastic, Precursor (putative)
lcl|RC078828	Rh_FV0G09090.m.1	97.04	FV0G09090	ATP-dependent Clp protease ATP-binding subunit clpC homolog, chloroplastic, Precursor (putative)
lcl|RC000233	Rh_FV0G09090.m.2	99.16	FV0G09090	ATP-dependent Clp protease ATP-binding subunit clpC homolog, chloroplastic, Precursor (putative)
lcl|RC000417	Rh_FV0G09090.m.2	98.83	FV0G09090	ATP-dependent Clp protease ATP-binding subunit clpC homolog, chloroplastic, Precursor (putative)
lcl|RC004827	Rh_FV0G09090.m.2	95.95	FV0G09090	ATP-dependent Clp protease ATP-binding subunit clpC homolog, chloroplastic, Precursor (putative)
lcl|RC034902	Rh_FV0G09090.m.2	96.84	FV0G09090	ATP-dependent Clp protease ATP-binding subunit clpC homolog, chloroplastic, Precursor (putative)
lcl|RC044792	Rh_FV0G09090.m.2	94.89	FV0G09090	ATP-dependent Clp protease ATP-binding subunit clpC homolog, chloroplastic, Precursor (putative)
lcl|RC046016	Rh_FV0G09090.m.2	96.31	FV0G09090	ATP-dependent Clp protease ATP-binding subunit clpC homolog, chloroplastic, Precursor (putative)
lcl|RC051193	Rh_FV0G09090.m.2	96.63	FV0G09090	ATP-dependent Clp protease ATP-binding subunit clpC homolog, chloroplastic, Precursor (putative)
lcl|RC055112	Rh_FV0G09090.m.2	97.95	FV0G09090	ATP-dependent Clp protease ATP-binding subunit clpC homolog, chloroplastic, Precursor (putative)
lcl|RC058950	Rh_FV0G09090.m.2	97.86	FV0G09090	ATP-dependent Clp protease ATP-binding subunit clpC homolog, chloroplastic, Precursor (putative)
lcl|RC074053	Rh_FV0G09090.m.2	95.41	FV0G09090	ATP-dependent Clp protease ATP-binding subunit clpC homolog, chloroplastic, Precursor (putative)
lcl|RC051857	Rh_FV0G09100.m.1	96.82	FV0G09100	ATP-dependent helicase/deoxyribonuclease subunit B (probable)
lcl|RC083448	Rh_FV0G09100.m.1	90.91	FV0G09100	ATP-dependent helicase/deoxyribonuclease subunit B (probable)
lcl|RC014122	Rh_FV0G09130.Contig1	99.56	FV0G09130	Serine carboxypeptidase-like 45, Precursor (similar to)
lcl|RC019266	Rh_FV0G09130.Contig1	98.9	FV0G09130	Serine carboxypeptidase-like 45, Precursor (similar to)
lcl|RC032278	Rh_FV0G09130.Contig1	96.51	FV0G09130	Serine carboxypeptidase-like 45, Precursor (similar to)
lcl|RC047846	Rh_FV0G09130.m.1	99.28	FV0G09130	Serine carboxypeptidase-like 45, Precursor (similar to)
lcl|RC027174	Rh_FV0G09140.m.1	98.42	FV0G09140	Myosin-1 (probable)
lcl|RC038888	Rh_FV0G09140.m.1	97.67	FV0G09140	Myosin-1 (probable)
lcl|RC043618	Rh_FV0G09140.m.1	98.91	FV0G09140	Myosin-1 (probable)
lcl|RC044780	Rh_FV0G09140.m.1	99.22	FV0G09140	Myosin-1 (probable)
lcl|RC060122	Rh_FV0G09140.m.1	99.11	FV0G09140	Myosin-1 (probable)
lcl|RC074803	Rh_FV0G09140.m.1	95.35	FV0G09140	Myosin-1 (probable)
lcl|RC002147	Rh_FV0G09150.m.1	99.8	FV0G09150	Acyl carrier protein 1, chloroplastic (ACP 1), Precursor (similar to)
lcl|RC055435	Rh_FV0G09150.m.1	94.57	FV0G09150	Acyl carrier protein 1, chloroplastic (ACP 1), Precursor (similar to)
lcl|RC011484	Rh_FV0G09160.m.1	98.58	FV0G09160	Phosphate carrier protein, mitochondrial (PTP), Precursor (similar to)
lcl|RC053414	Rh_FV0G09160.m.1	99.42	FV0G09160	Phosphate carrier protein, mitochondrial (PTP), Precursor (similar to)
lcl|RC060067	Rh_FV0G09160.m.1	97.2	FV0G09160	Phosphate carrier protein, mitochondrial (PTP), Precursor (similar to)
lcl|RC072352	Rh_FV0G09160.m.1	97.88	FV0G09160	Phosphate carrier protein, mitochondrial (PTP), Precursor (similar to)
lcl|RC079347	Rh_FV0G09160.m.1	95.45	FV0G09160	Phosphate carrier protein, mitochondrial (PTP), Precursor (similar to)
lcl|RC000947	Rh_FV0G09160.m.2	97.74	FV0G09160	Phosphate carrier protein, mitochondrial (PTP), Precursor (similar to)
lcl|RC022909	Rh_FV0G09160.m.2	95.79	FV0G09160	Phosphate carrier protein, mitochondrial (PTP), Precursor (similar to)
lcl|RC030721	Rh_FV0G09160.m.2	95.21	FV0G09160	Phosphate carrier protein, mitochondrial (PTP), Precursor (similar to)
lcl|RC030768	Rh_FV0G09160.m.2	97.35	FV0G09160	Phosphate carrier protein, mitochondrial (PTP), Precursor (similar to)
lcl|RC047209	Rh_FV0G09160.m.2	94.82	FV0G09160	Phosphate carrier protein, mitochondrial (PTP), Precursor (similar to)
lcl|RC049705	Rh_FV0G09160.m.2	95.47	FV0G09160	Phosphate carrier protein, mitochondrial (PTP), Precursor (similar to)
lcl|RC061787	Rh_FV0G09160.m.2	97.01	FV0G09160	Phosphate carrier protein, mitochondrial (PTP), Precursor (similar to)
lcl|RC067395	Rh_FV0G09160.m.2	95.95	FV0G09160	Phosphate carrier protein, mitochondrial (PTP), Precursor (similar to)
lcl|RC068065	Rh_FV0G09160.m.2	94.65	FV0G09160	Phosphate carrier protein, mitochondrial (PTP), Precursor (similar to)
lcl|RC069233	Rh_FV0G09160.m.2	96.2	FV0G09160	Phosphate carrier protein, mitochondrial (PTP), Precursor (similar to)
lcl|RC071552	Rh_FV0G09160.m.2	97.28	FV0G09160	Phosphate carrier protein, mitochondrial (PTP), Precursor (similar to)
lcl|RC077646	Rh_FV0G09160.m.2	96.74	FV0G09160	Phosphate carrier protein, mitochondrial (PTP), Precursor (similar to)
lcl|RC081387	Rh_FV0G09160.m.2	93.79	FV0G09160	Phosphate carrier protein, mitochondrial (PTP), Precursor (similar to)
lcl|RC010486	Rh_FV0G09200.m.1	98	FV0G09200	Poly(A) polymerase (PAP) (probable)
lcl|RC076349	Rh_FV0G09200.m.1	95.49	FV0G09200	Poly(A) polymerase (PAP) (probable)
lcl|RC010534	Rh_FV0G09210.m.1	99.81	FV0G09210	Transcription factor bHLH137 (bHLH 137) (similar to)
lcl|RC017285	Rh_FV0G09210.m.1	100	FV0G09210	Transcription factor bHLH137 (bHLH 137) (similar to)
lcl|RC010534	Rh_FV0G09210.m.2	98.9	FV0G09210	Transcription factor bHLH137 (bHLH 137) (similar to)
lcl|RC071205	Rh_FV0G09210.m.2	98.25	FV0G09210	Transcription factor bHLH137 (bHLH 137) (similar to)
lcl|RC043441	Rh_FV0G09230.m.1	99.57	FV0G09230	Beta-galactoside alpha-2,6-sialyltransferase 1 (Alpha 2,6-ST) (similar to)
lcl|RC043874	Rh_FV0G09230.m.1	95.81	FV0G09230	Beta-galactoside alpha-2,6-sialyltransferase 1 (Alpha 2,6-ST) (similar to)
lcl|RC059821	Rh_FV0G09230.m.1	99.13	FV0G09230	Beta-galactoside alpha-2,6-sialyltransferase 1 (Alpha 2,6-ST) (similar to)
lcl|RC072505	Rh_FV0G09230.m.1	97.25	FV0G09230	Beta-galactoside alpha-2,6-sialyltransferase 1 (Alpha 2,6-ST) (similar to)
lcl|RC065714	Rh_FV0G09240.Contig1	98.92	FV0G09240	Ankyrin repeat and SAM domain-containing protein 6 (probable)
lcl|RC033158	Rh_FV0G09250.m.1	98.53	FV0G09250	U-box domain-containing protein 4 (probable)
lcl|RC036339	Rh_FV0G09250.m.1	100	FV0G09250	U-box domain-containing protein 4 (probable)
lcl|RC040500	Rh_FV0G09250.m.1	97.57	FV0G09250	U-box domain-containing protein 4 (probable)
lcl|RC068731	Rh_FV0G09250.m.1	97.22	FV0G09250	U-box domain-containing protein 4 (probable)
lcl|RC008713	Rh_FV0G09300.m.1	98.98	FV0G09300	Probable serine/threonine-protein kinase At1g54610 (similar to)
lcl|RC017258	Rh_FV0G09300.m.1	100	FV0G09300	Probable serine/threonine-protein kinase At1g54610 (similar to)
lcl|RC024314	Rh_FV0G09300.m.1	98.17	FV0G09300	Probable serine/threonine-protein kinase At1g54610 (similar to)
lcl|RC073243	Rh_FV0G09300.m.1	96.86	FV0G09300	Probable serine/threonine-protein kinase At1g54610 (similar to)
lcl|RC033752	Rh_FV0G09310.Contig1	98.85	FV0G09310	Sacsin (probable)
lcl|RC074643	Rh_FV0G09310.Contig1	97.8	FV0G09310	Sacsin (probable)
lcl|RC016202	Rh_FV0G09330.m.1	99.19	FV0G09330	NAC domain-containing protein 18 (ANAC018) (similar to)
lcl|RC022108	Rh_FV0G09340.m.1	98.97	FV0G09340	Probable S-acyltransferase At3g26935 (putative)
lcl|RC075530	Rh_FV0G09340.m.1	95.37	FV0G09340	Probable S-acyltransferase At3g26935 (putative)
lcl|RC078847	Rh_FV0G09350.m.1	92.14	FV0G09350	Protein RUPTURED POLLEN GRAIN 1 (probable)
lcl|RC000972	Rh_FV0G09360.m.1	97.37	FV0G09360	Protein RUPTURED POLLEN GRAIN 1 (probable)
lcl|RC022109	Rh_FV0G09360.m.1	97.81	FV0G09360	Protein RUPTURED POLLEN GRAIN 1 (probable)
lcl|RC034873	Rh_FV0G09360.m.1	95.71	FV0G09360	Protein RUPTURED POLLEN GRAIN 1 (probable)
lcl|RC041724	Rh_FV0G09360.m.1	94.25	FV0G09360	Protein RUPTURED POLLEN GRAIN 1 (probable)
lcl|RC047031	Rh_FV0G09360.m.1	93.59	FV0G09360	Protein RUPTURED POLLEN GRAIN 1 (probable)
lcl|RC047423	Rh_FV0G09360.m.1	93.14	FV0G09360	Protein RUPTURED POLLEN GRAIN 1 (probable)
lcl|RC071717	Rh_FV0G09360.m.1	94.02	FV0G09360	Protein RUPTURED POLLEN GRAIN 1 (probable)
lcl|RC026597	Rh_FV0G09380.m.1	97.88	FV0G09380	Membrane-anchored ubiquitin-fold protein 3 (Membrane-anchored ub-fold protein 3), Precursor (similar to)
lcl|RC047982	Rh_FV0G09380.m.1	96.41	FV0G09380	Membrane-anchored ubiquitin-fold protein 3 (Membrane-anchored ub-fold protein 3), Precursor (similar to)
lcl|RC011502	Rh_FV0G09390.m.10	99.19	FV0G09390	Glutamate-1-semialdehyde 2,1-aminomutase, chloroplastic (GSA), Precursor (similar to)
lcl|RC041586	Rh_FV0G09390.m.10	97.21	FV0G09390	Glutamate-1-semialdehyde 2,1-aminomutase, chloroplastic (GSA), Precursor (similar to)
lcl|RC074694	Rh_FV0G09390.m.10	99.59	FV0G09390	Glutamate-1-semialdehyde 2,1-aminomutase, chloroplastic (GSA), Precursor (similar to)
lcl|RC048902	Rh_FV0G09470.Contig1	86.61	FV0G09470	Putative ribonuclease H protein At1g65750 (probable)
lcl|RC014281	Rh_FV0G09470.m.12	93.79	FV0G09470	Putative ribonuclease H protein At1g65750 (probable)
lcl|RC021658	Rh_FV0G09470.m.12	95.01	FV0G09470	Putative ribonuclease H protein At1g65750 (probable)
lcl|RC040220	Rh_FV0G09470.m.12	96.26	FV0G09470	Putative ribonuclease H protein At1g65750 (probable)
lcl|RC001289	Rh_FV0G09470.m.3	98.48	FV0G09470	Putative ribonuclease H protein At1g65750 (probable)
lcl|RC041109	Rh_FV0G09470.m.3	96.46	FV0G09470	Putative ribonuclease H protein At1g65750 (probable)
lcl|RC053130	Rh_FV0G09470.m.3	96.95	FV0G09470	Putative ribonuclease H protein At1g65750 (probable)
lcl|RC031137	Rh_FV0G09470.m.9	84.17	FV0G09470	Putative ribonuclease H protein At1g65750 (probable)
lcl|RC008890	Rh_FV0G09520.Contig1	99.02	FV0G09520	MORC family CW-type zinc finger protein 4 (probable)
lcl|RC020384	Rh_FV0G09520.Contig1	98.88	FV0G09520	MORC family CW-type zinc finger protein 4 (probable)
lcl|RC026959	Rh_FV0G09520.Contig1	97.97	FV0G09520	MORC family CW-type zinc finger protein 4 (probable)
lcl|RC078738	Rh_FV0G09520.Contig1	97.67	FV0G09520	MORC family CW-type zinc finger protein 4 (probable)
lcl|RC000949	Rh_FV0G09580.m.1	98.31	FV0G09580	Taxadien-5-alpha-ol O-acetyltransferase (Taxadienol acetyltransferase) (probable)
lcl|RC007137	Rh_FV0G09580.m.1	99.49	FV0G09580	Taxadien-5-alpha-ol O-acetyltransferase (Taxadienol acetyltransferase) (probable)
lcl|RC046624	Rh_FV0G09580.m.1	98.54	FV0G09580	Taxadien-5-alpha-ol O-acetyltransferase (Taxadienol acetyltransferase) (probable)
lcl|RC052790	Rh_FV0G09580.m.1	94.96	FV0G09580	Taxadien-5-alpha-ol O-acetyltransferase (Taxadienol acetyltransferase) (probable)
lcl|RC060599	Rh_FV0G09580.m.1	98.01	FV0G09580	Taxadien-5-alpha-ol O-acetyltransferase (Taxadienol acetyltransferase) (probable)
lcl|RC061785	Rh_FV0G09580.m.1	96.9	FV0G09580	Taxadien-5-alpha-ol O-acetyltransferase (Taxadienol acetyltransferase) (probable)
lcl|RC070463	Rh_FV0G09580.m.1	97.27	FV0G09580	Taxadien-5-alpha-ol O-acetyltransferase (Taxadienol acetyltransferase) (probable)
lcl|RC071157	Rh_FV0G09580.m.1	97.14	FV0G09580	Taxadien-5-alpha-ol O-acetyltransferase (Taxadienol acetyltransferase) (probable)
lcl|RC077154	Rh_FV0G09580.m.1	98.78	FV0G09580	Taxadien-5-alpha-ol O-acetyltransferase (Taxadienol acetyltransferase) (probable)
lcl|RC001212	Rh_FV0G09600.Contig1	98.69	FV0G09600	Protein DEK (probable)
lcl|RC002406	Rh_FV0G09600.Contig1	98.94	FV0G09600	Protein DEK (probable)
lcl|RC009763	Rh_FV0G09600.Contig1	96.29	FV0G09600	Protein DEK (probable)
lcl|RC031990	Rh_FV0G09600.Contig1	96.92	FV0G09600	Protein DEK (probable)
lcl|RC043409	Rh_FV0G09600.Contig1	94.63	FV0G09600	Protein DEK (probable)
lcl|RC045169	Rh_FV0G09600.Contig1	96.46	FV0G09600	Protein DEK (probable)
lcl|RC057251	Rh_FV0G09600.Contig1	98.4	FV0G09600	Protein DEK (probable)
lcl|RC060034	Rh_FV0G09600.Contig1	98.41	FV0G09600	Protein DEK (probable)
lcl|RC061275	Rh_FV0G09600.Contig1	97.32	FV0G09600	Protein DEK (probable)
lcl|RC064169	Rh_FV0G09600.Contig1	97.42	FV0G09600	Protein DEK (probable)
lcl|RC065372	Rh_FV0G09600.Contig1	97.63	FV0G09600	Protein DEK (probable)
lcl|RC068497	Rh_FV0G09600.Contig1	96.01	FV0G09600	Protein DEK (probable)
lcl|RC077325	Rh_FV0G09600.Contig1	95.71	FV0G09600	Protein DEK (probable)
lcl|RC018176	Rh_FV0G09660.Contig1	100	FV0G09660	Hydroxysteroid 11-beta-dehydrogenase 1-like protein (11-beta-HSD3), Precursor (probable)
lcl|RC070041	Rh_FV0G09660.Contig1	99.02	FV0G09660	Hydroxysteroid 11-beta-dehydrogenase 1-like protein (11-beta-HSD3), Precursor (probable)
lcl|RC007905	Rh_FV0G09680.m.1	99.76	FV0G09680	Protein HVA22 (similar to)
lcl|RC006148	Rh_FV0G09700.Contig1	96.91	FV0G09700	Superoxide dismutase 1 copper chaperone (probable)
lcl|RC008360	Rh_FV0G09700.Contig1	97.87	FV0G09700	Superoxide dismutase 1 copper chaperone (probable)
lcl|RC055525	Rh_FV0G09700.Contig1	94.92	FV0G09700	Superoxide dismutase 1 copper chaperone (probable)
lcl|RC057950	Rh_FV0G09740.m.7	93.13	FV0G09740	Putative ribonuclease H protein At1g65750 (probable)
lcl|RC018579	Rh_FV0G09750.Contig1	99.12	FV0G09750	Squamosa promoter-binding-like protein 13 (probable)
lcl|RC066732	Rh_FV0G09750.Contig1	97.63	FV0G09750	Squamosa promoter-binding-like protein 13 (probable)
lcl|RC003476	Rh_FV0G09800.Contig1	100	FV0G09800	conserved hypothetical protein
lcl|RC000320	Rh_FV0G09860.Contig1	97.48	FV0G09860	RNA polymerase II C-terminal domain phosphatase-like 4 (FCP-like 4) (probable)
lcl|RC007333	Rh_FV0G09860.Contig1	96.3	FV0G09860	RNA polymerase II C-terminal domain phosphatase-like 4 (FCP-like 4) (probable)
lcl|RC015653	Rh_FV0G09860.Contig1	98.12	FV0G09860	RNA polymerase II C-terminal domain phosphatase-like 4 (FCP-like 4) (probable)
lcl|RC020497	Rh_FV0G09860.Contig1	95.09	FV0G09860	RNA polymerase II C-terminal domain phosphatase-like 4 (FCP-like 4) (probable)
lcl|RC023434	Rh_FV0G09860.Contig1	95.6	FV0G09860	RNA polymerase II C-terminal domain phosphatase-like 4 (FCP-like 4) (probable)
lcl|RC032083	Rh_FV0G09860.Contig1	92.28	FV0G09860	RNA polymerase II C-terminal domain phosphatase-like 4 (FCP-like 4) (probable)
lcl|RC032331	Rh_FV0G09860.Contig1	98.84	FV0G09860	RNA polymerase II C-terminal domain phosphatase-like 4 (FCP-like 4) (probable)
lcl|RC036990	Rh_FV0G09860.Contig1	96.08	FV0G09860	RNA polymerase II C-terminal domain phosphatase-like 4 (FCP-like 4) (probable)
lcl|RC037934	Rh_FV0G09860.Contig1	93.37	FV0G09860	RNA polymerase II C-terminal domain phosphatase-like 4 (FCP-like 4) (probable)
lcl|RC043676	Rh_FV0G09860.Contig1	95.69	FV0G09860	RNA polymerase II C-terminal domain phosphatase-like 4 (FCP-like 4) (probable)
lcl|RC066119	Rh_FV0G09860.Contig1	96.4	FV0G09860	RNA polymerase II C-terminal domain phosphatase-like 4 (FCP-like 4) (probable)
lcl|RC077760	Rh_FV0G09860.Contig1	93.59	FV0G09860	RNA polymerase II C-terminal domain phosphatase-like 4 (FCP-like 4) (probable)
lcl|RC012740	Rh_FV0G09910.m.2	99.09	FV0G09910	Probable transporter MCH1
lcl|RC016939	Rh_FV0G09910.m.2	84.09	FV0G09910	Probable transporter MCH1
lcl|RC020219	Rh_FV0G09910.m.2	96.88	FV0G09910	Probable transporter MCH1
lcl|RC028653	Rh_FV0G09910.m.2	85.25	FV0G09910	Probable transporter MCH1
lcl|RC036275	Rh_FV0G09910.m.2	83.64	FV0G09910	Probable transporter MCH1
lcl|RC046484	Rh_FV0G09910.m.2	98.63	FV0G09910	Probable transporter MCH1
lcl|RC051612	Rh_FV0G09910.m.2	84.4	FV0G09910	Probable transporter MCH1
lcl|RC058669	Rh_FV0G09910.m.2	82.43	FV0G09910	Probable transporter MCH1
lcl|RC063213	Rh_FV0G09910.m.2	85.12	FV0G09910	Probable transporter MCH1
lcl|RC000415	Rh_FV0G09930.Contig1	84.34	FV0G09930	Nuclear transcription factor Y subunit C-1 (AtNF-YC-1) (similar to)
lcl|RC011016	Rh_FV0G09930.Contig1	98.79	FV0G09930	Nuclear transcription factor Y subunit C-1 (AtNF-YC-1) (similar to)
lcl|RC011203	Rh_FV0G09930.Contig1	99.01	FV0G09930	Nuclear transcription factor Y subunit C-1 (AtNF-YC-1) (similar to)
lcl|RC027045	Rh_FV0G09930.Contig1	96.39	FV0G09930	Nuclear transcription factor Y subunit C-1 (AtNF-YC-1) (similar to)
lcl|RC049685	Rh_FV0G09930.Contig1	98.04	FV0G09930	Nuclear transcription factor Y subunit C-1 (AtNF-YC-1) (similar to)
lcl|RC068878	Rh_FV0G09930.Contig1	96.69	FV0G09930	Nuclear transcription factor Y subunit C-1 (AtNF-YC-1) (similar to)
lcl|RC011343	Rh_FV0G09930.Contig2	99.08	FV0G09930	Nuclear transcription factor Y subunit C-1 (AtNF-YC-1) (similar to)
lcl|RC077846	Rh_FV0G09930.Contig2	98.99	FV0G09930	Nuclear transcription factor Y subunit C-1 (AtNF-YC-1) (similar to)
lcl|RC005704	Rh_FV0G09970.m.1	100	FV0G09970	Translation initiation factor IF-2 (probable)
lcl|RC075574	Rh_FV0G09990.m.1	92.05	FV0G09990	F-box protein At1g67340 (similar to)
lcl|RC002584	Rh_FV0G10000.Contig1	99.3	FV0G10000	Ubiquitin-like modifier-activating enzyme 5 (Ubiquitin-activating enzyme 5) (similar to)
lcl|RC013596	Rh_FV0G10000.Contig1	98.28	FV0G10000	Ubiquitin-like modifier-activating enzyme 5 (Ubiquitin-activating enzyme 5) (similar to)
lcl|RC044004	Rh_FV0G10000.Contig1	98.3	FV0G10000	Ubiquitin-like modifier-activating enzyme 5 (Ubiquitin-activating enzyme 5) (similar to)
lcl|RC050601	Rh_FV0G10000.Contig1	97.81	FV0G10000	Ubiquitin-like modifier-activating enzyme 5 (Ubiquitin-activating enzyme 5) (similar to)
lcl|RC016841	Rh_FV0G10010.m.1	99.46	FV0G10010	Serine/threonine-protein kinase rio1 (probable)
lcl|RC018166	Rh_FV0G10010.m.1	97.81	FV0G10010	Serine/threonine-protein kinase rio1 (probable)
lcl|RC038495	Rh_FV0G10010.m.1	80.71	FV0G10010	Serine/threonine-protein kinase rio1 (probable)
lcl|RC045680	Rh_FV0G10010.m.1	97.81	FV0G10010	Serine/threonine-protein kinase rio1 (probable)
lcl|RC047322	Rh_FV0G10010.m.1	97.89	FV0G10010	Serine/threonine-protein kinase rio1 (probable)
lcl|RC065192	Rh_FV0G10010.m.1	96.06	FV0G10010	Serine/threonine-protein kinase rio1 (probable)
lcl|RC077912	Rh_FV0G10010.m.1	95.73	FV0G10010	Serine/threonine-protein kinase rio1 (probable)
lcl|RC005836	Rh_FV0G10020.m.1	100	FV0G10020	Sorting nexin-3 (probable)
lcl|RC026105	Rh_FV0G10020.m.1	99.55	FV0G10020	Sorting nexin-3 (probable)
lcl|RC037746	Rh_FV0G10020.m.1	99.51	FV0G10020	Sorting nexin-3 (probable)
lcl|RC042394	Rh_FV0G10020.m.1	97.42	FV0G10020	Sorting nexin-3 (probable)
lcl|RC001179	Rh_FV0G10030.Contig1	98.64	FV0G10030	Probable inactive purple acid phosphatase 27, Precursor (putative)
lcl|RC027392	Rh_FV0G10030.Contig1	89.26	FV0G10030	Probable inactive purple acid phosphatase 27, Precursor (putative)
lcl|RC061613	Rh_FV0G10030.Contig1	90.54	FV0G10030	Probable inactive purple acid phosphatase 27, Precursor (putative)
lcl|RC027392	Rh_FV0G10030.m.3	94.63	FV0G10030	Probable inactive purple acid phosphatase 27, Precursor (putative)
lcl|RC061613	Rh_FV0G10030.m.3	96.22	FV0G10030	Probable inactive purple acid phosphatase 27, Precursor (putative)
lcl|RC068628	Rh_FV0G10030.m.3	85.34	FV0G10030	Probable inactive purple acid phosphatase 27, Precursor (putative)
lcl|RC027392	Rh_FV0G10050.m.1	99.11	FV0G10050	Probable inactive purple acid phosphatase 27, Precursor (putative)
lcl|RC061613	Rh_FV0G10050.m.1	84.78	FV0G10050	Probable inactive purple acid phosphatase 27, Precursor (putative)
lcl|RC068628	Rh_FV0G10050.m.1	84.82	FV0G10050	Probable inactive purple acid phosphatase 27, Precursor (putative)
lcl|RC001179	Rh_FV0G10050.m.3	97.27	FV0G10050	Probable inactive purple acid phosphatase 27, Precursor (putative)
lcl|RC027392	Rh_FV0G10050.m.3	90.16	FV0G10050	Probable inactive purple acid phosphatase 27, Precursor (putative)
lcl|RC061613	Rh_FV0G10050.m.3	85.68	FV0G10050	Probable inactive purple acid phosphatase 27, Precursor (putative)
lcl|RC046189	Rh_FV0G10130.m.1	99.77	FV0G10130	Protein FAR1-RELATED SEQUENCE 3 (probable)
lcl|RC025965	Rh_FV0G10140.m.1	98.46	FV0G10140	Exocyst complex component 7 (rExo70) (probable)
lcl|RC027614	Rh_FV0G10140.m.1	98.97	FV0G10140	Exocyst complex component 7 (rExo70) (probable)
lcl|RC062825	Rh_FV0G10140.m.1	97.8	FV0G10140	Exocyst complex component 7 (rExo70) (probable)
lcl|RC003613	Rh_FV0G10180.Contig1	98.21	FV0G10180	SWI/SNF complex component SNF12 homolog (similar to)
lcl|RC030497	Rh_FV0G10180.Contig1	97.62	FV0G10180	SWI/SNF complex component SNF12 homolog (similar to)
lcl|RC031369	Rh_FV0G10180.Contig1	99.32	FV0G10180	SWI/SNF complex component SNF12 homolog (similar to)
lcl|RC045139	Rh_FV0G10180.Contig1	98.9	FV0G10180	SWI/SNF complex component SNF12 homolog (similar to)
lcl|RC053827	Rh_FV0G10180.Contig1	98.39	FV0G10180	SWI/SNF complex component SNF12 homolog (similar to)
lcl|RC056974	Rh_FV0G10180.Contig1	97.28	FV0G10180	SWI/SNF complex component SNF12 homolog (similar to)
lcl|RC074652	Rh_FV0G10180.Contig1	95.67	FV0G10180	SWI/SNF complex component SNF12 homolog (similar to)
lcl|RC000543	Rh_FV0G10190.m.1	99.15	FV0G10190	60S ribosomal protein L17-2 (similar to)
lcl|RC027964	Rh_FV0G10190.m.1	96.94	FV0G10190	60S ribosomal protein L17-2 (similar to)
lcl|RC039447	Rh_FV0G10190.m.1	98.73	FV0G10190	60S ribosomal protein L17-2 (similar to)
lcl|RC057483	Rh_FV0G10190.m.1	96.97	FV0G10190	60S ribosomal protein L17-2 (similar to)
lcl|RC065014	Rh_FV0G10190.m.1	97.47	FV0G10190	60S ribosomal protein L17-2 (similar to)
lcl|RC071676	Rh_FV0G10190.m.1	96.22	FV0G10190	60S ribosomal protein L17-2 (similar to)
lcl|RC074123	Rh_FV0G10190.m.1	96.59	FV0G10190	60S ribosomal protein L17-2 (similar to)
lcl|RC076421	Rh_FV0G10190.m.1	95.04	FV0G10190	60S ribosomal protein L17-2 (similar to)
lcl|RC028060	Rh_FV0G10280.m.1	96.99	FV0G10280	ATPase family AAA domain-containing protein 1-A (probable)
lcl|RC014068	Rh_FV0G10280.m.2	100	FV0G10280	ATPase family AAA domain-containing protein 1-A (probable)
lcl|RC020923	Rh_FV0G10280.m.2	99.23	FV0G10280	ATPase family AAA domain-containing protein 1-A (probable)
lcl|RC028060	Rh_FV0G10280.m.2	98.31	FV0G10280	ATPase family AAA domain-containing protein 1-A (probable)
lcl|RC058613	Rh_FV0G10280.m.2	97.72	FV0G10280	ATPase family AAA domain-containing protein 1-A (probable)
lcl|RC060155	Rh_FV0G10280.m.2	96.37	FV0G10280	ATPase family AAA domain-containing protein 1-A (probable)
lcl|RC061532	Rh_FV0G10280.m.2	97.89	FV0G10280	ATPase family AAA domain-containing protein 1-A (probable)
lcl|RC065444	Rh_FV0G10280.m.2	96.26	FV0G10280	ATPase family AAA domain-containing protein 1-A (probable)
lcl|RC003115	Rh_FV0G10290.m.1	99.23	FV0G10290	Conserved oligomeric Golgi complex subunit 2 (COG complex subunit 2) (probable)
lcl|RC010014	Rh_FV0G10290.m.1	99.62	FV0G10290	Conserved oligomeric Golgi complex subunit 2 (COG complex subunit 2) (probable)
lcl|RC038927	Rh_FV0G10290.m.1	98.24	FV0G10290	Conserved oligomeric Golgi complex subunit 2 (COG complex subunit 2) (probable)
lcl|RC040461	Rh_FV0G10290.m.1	98.51	FV0G10290	Conserved oligomeric Golgi complex subunit 2 (COG complex subunit 2) (probable)
lcl|RC060453	Rh_FV0G10290.m.1	96.94	FV0G10290	Conserved oligomeric Golgi complex subunit 2 (COG complex subunit 2) (probable)
lcl|RC061991	Rh_FV0G10290.m.1	96.73	FV0G10290	Conserved oligomeric Golgi complex subunit 2 (COG complex subunit 2) (probable)
lcl|RC011500	Rh_FV0G10300.Contig1	97.88	FV0G10300	Putative calcium-binding protein CML19 (probable)
lcl|RC041614	Rh_FV0G10300.Contig1	98.1	FV0G10300	Putative calcium-binding protein CML19 (probable)
lcl|RC052617	Rh_FV0G10300.Contig1	96.7	FV0G10300	Putative calcium-binding protein CML19 (probable)
lcl|RC074492	Rh_FV0G10300.Contig1	97.47	FV0G10300	Putative calcium-binding protein CML19 (probable)
lcl|RC015819	Rh_FV0G10400.m.1	100	FV0G10400	Ribonuclease J (RNase J) (probable)
lcl|RC022678	Rh_FV0G10400.m.1	95	FV0G10400	Ribonuclease J (RNase J) (probable)
lcl|RC023694	Rh_FV0G10400.m.1	100	FV0G10400	Ribonuclease J (RNase J) (probable)
lcl|RC025531	Rh_FV0G10400.m.1	99.7	FV0G10400	Ribonuclease J (RNase J) (probable)
lcl|RC035317	Rh_FV0G10400.m.1	98.28	FV0G10400	Ribonuclease J (RNase J) (probable)
lcl|RC043725	Rh_FV0G10400.m.1	99.23	FV0G10400	Ribonuclease J (RNase J) (probable)
lcl|RC068701	Rh_FV0G10400.m.1	97.57	FV0G10400	Ribonuclease J (RNase J) (probable)
lcl|RC073350	Rh_FV0G10400.m.1	97.77	FV0G10400	Ribonuclease J (RNase J) (probable)
lcl|RC005876	Rh_FV0G10410.m.1	99.37	FV0G10410	E3 ubiquitin-protein ligase CIP8 (probable)
lcl|RC055583	Rh_FV0G10480.m.1	95	FV0G10480	Beta-glucosidase 6 (Os3bglu6), Precursor (probable)
lcl|RC011200	Rh_FV0G10490.m.1	98.72	FV0G10490	Probable LRR receptor-like serine/threonine-protein kinase At1g14390, Precursor
lcl|RC044368	Rh_FV0G10490.m.1	99	FV0G10490	Probable LRR receptor-like serine/threonine-protein kinase At1g14390, Precursor
lcl|RC002900	Rh_FV0G10510.Contig1	97.41	FV0G10510	Nucleolar protein 56 (similar to)
lcl|RC011278	Rh_FV0G10510.Contig1	93.62	FV0G10510	Nucleolar protein 56 (similar to)
lcl|RC015209	Rh_FV0G10510.Contig1	98.26	FV0G10510	Nucleolar protein 56 (similar to)
lcl|RC017160	Rh_FV0G10510.Contig1	98.96	FV0G10510	Nucleolar protein 56 (similar to)
lcl|RC020012	Rh_FV0G10510.Contig1	100	FV0G10510	Nucleolar protein 56 (similar to)
lcl|RC020305	Rh_FV0G10510.Contig1	98.27	FV0G10510	Nucleolar protein 56 (similar to)
lcl|RC036341	Rh_FV0G10510.Contig1	98.83	FV0G10510	Nucleolar protein 56 (similar to)
lcl|RC036634	Rh_FV0G10510.Contig1	95.2	FV0G10510	Nucleolar protein 56 (similar to)
lcl|RC044165	Rh_FV0G10510.Contig1	99.22	FV0G10510	Nucleolar protein 56 (similar to)
lcl|RC048481	Rh_FV0G10510.Contig1	93.23	FV0G10510	Nucleolar protein 56 (similar to)
lcl|RC057091	Rh_FV0G10510.Contig1	96.25	FV0G10510	Nucleolar protein 56 (similar to)
lcl|RC073752	Rh_FV0G10510.Contig1	97.44	FV0G10510	Nucleolar protein 56 (similar to)
lcl|RC077910	Rh_FV0G10510.Contig1	92.56	FV0G10510	Nucleolar protein 56 (similar to)
lcl|RC010992	Rh_FV0G10530.m.1	98.48	FV0G10530	Aspartyl aminopeptidase (probable)
lcl|RC023028	Rh_FV0G10530.m.1	99.18	FV0G10530	Aspartyl aminopeptidase (probable)
lcl|RC030054	Rh_FV0G10530.m.1	97.35	FV0G10530	Aspartyl aminopeptidase (probable)
lcl|RC030494	Rh_FV0G10530.m.1	98.24	FV0G10530	Aspartyl aminopeptidase (probable)
lcl|RC063866	Rh_FV0G10530.m.1	97.88	FV0G10530	Aspartyl aminopeptidase (probable)
lcl|RC007620	Rh_FV0G10530.m.2	99.27	FV0G10530	Aspartyl aminopeptidase (probable)
lcl|RC030054	Rh_FV0G10530.m.2	96.1	FV0G10530	Aspartyl aminopeptidase (probable)
lcl|RC006382	Rh_FV0G10550.m.1	96.97	FV0G10550	Beta-glucosidase 17 (AtBGLU17), Precursor (probable)
lcl|RC022296	Rh_FV0G10560.Contig1	97.56	FV0G10560	Beta-glucosidase 15 (AtBGLU15), Precursor (probable)
lcl|RC027854	Rh_FV0G10560.Contig1	95.77	FV0G10560	Beta-glucosidase 15 (AtBGLU15), Precursor (probable)
lcl|RC005883	Rh_FV0G10590.m.1	99.38	FV0G10590	Brain protein 44-like protein (similar to)
lcl|RC021745	Rh_FV0G10590.m.1	97.84	FV0G10590	Brain protein 44-like protein (similar to)
lcl|RC074573	Rh_FV0G10590.m.1	97.71	FV0G10590	Brain protein 44-like protein (similar to)
lcl|RC028119	Rh_FV0G10640.m.1	96.79	FV0G10640	WD repeat-containing protein 74 (probable)
lcl|RC041735	Rh_FV0G10640.m.1	97.67	FV0G10640	WD repeat-containing protein 74 (probable)
lcl|RC064634	Rh_FV0G10640.m.1	97.79	FV0G10640	WD repeat-containing protein 74 (probable)
lcl|RC004101	Rh_FV0G10640.m.2	90.94	FV0G10640	WD repeat-containing protein 74 (probable)
lcl|RC018391	Rh_FV0G10640.m.2	89.56	FV0G10640	WD repeat-containing protein 74 (probable)
lcl|RC044495	Rh_FV0G10640.m.2	90.48	FV0G10640	WD repeat-containing protein 74 (probable)
lcl|RC046343	Rh_FV0G10640.m.2	90.03	FV0G10640	WD repeat-containing protein 74 (probable)
lcl|RC056770	Rh_FV0G10640.m.2	88.67	FV0G10640	WD repeat-containing protein 74 (probable)
lcl|RC004101	Rh_FV0G10640.m.4	94.2	FV0G10640	WD repeat-containing protein 74 (probable)
lcl|RC018391	Rh_FV0G10640.m.4	93.07	FV0G10640	WD repeat-containing protein 74 (probable)
lcl|RC028417	Rh_FV0G10640.m.4	92.58	FV0G10640	WD repeat-containing protein 74 (probable)
lcl|RC044495	Rh_FV0G10640.m.4	92.86	FV0G10640	WD repeat-containing protein 74 (probable)
lcl|RC046343	Rh_FV0G10640.m.4	95.71	FV0G10640	WD repeat-containing protein 74 (probable)
lcl|RC056770	Rh_FV0G10640.m.4	92.7	FV0G10640	WD repeat-containing protein 74 (probable)
lcl|RC013771	Rh_FV0G10650.Contig1	99.47	FV0G10650	4-coumarate--CoA ligase-like 9 (At4CL4) (similar to)
lcl|RC038421	Rh_FV0G10650.Contig1	98.33	FV0G10650	4-coumarate--CoA ligase-like 9 (At4CL4) (similar to)
lcl|RC068258	Rh_FV0G10650.Contig1	96.17	FV0G10650	4-coumarate--CoA ligase-like 9 (At4CL4) (similar to)
lcl|RC007652	Rh_FV0G10670.Contig1	97.32	FV0G10670	Cyclin-dependent kinase G-2 (probable)
lcl|RC011546	Rh_FV0G10670.Contig1	98.35	FV0G10670	Cyclin-dependent kinase G-2 (probable)
lcl|RC014645	Rh_FV0G10670.Contig1	97.61	FV0G10670	Cyclin-dependent kinase G-2 (probable)
lcl|RC029450	Rh_FV0G10670.Contig1	95.25	FV0G10670	Cyclin-dependent kinase G-2 (probable)
lcl|RC040786	Rh_FV0G10670.Contig1	97.25	FV0G10670	Cyclin-dependent kinase G-2 (probable)
lcl|RC082723	Rh_FV0G10670.Contig1	95.87	FV0G10670	Cyclin-dependent kinase G-2 (probable)
lcl|RC047919	Rh_FV0G10700.m.1	99.6	FV0G10700	Adenylate kinase (AK) (probable)
lcl|RC006772	Rh_FV0G10710.Contig1	99.39	FV0G10710	3-oxoacyl-[acyl-carrier-protein] reductase, chloroplastic, Precursor (similar to)
lcl|RC015274	Rh_FV0G10710.Contig1	98.26	FV0G10710	3-oxoacyl-[acyl-carrier-protein] reductase, chloroplastic, Precursor (similar to)
lcl|RC015335	Rh_FV0G10710.Contig1	98.64	FV0G10710	3-oxoacyl-[acyl-carrier-protein] reductase, chloroplastic, Precursor (similar to)
lcl|RC028373	Rh_FV0G10710.Contig1	96.93	FV0G10710	3-oxoacyl-[acyl-carrier-protein] reductase, chloroplastic, Precursor (similar to)
lcl|RC067501	Rh_FV0G10710.Contig1	97.91	FV0G10710	3-oxoacyl-[acyl-carrier-protein] reductase, chloroplastic, Precursor (similar to)
[truncated: 54,900 more rows]
